# Supplementary material for: Long-Range Correlations in Sentence Series from A Story of the Stone
Source: PLoS One. 2016 Sep 20;11(9):e0162423. doi: 10.1371/journal.pone.0162423 (PMC5029871; doi:10.1371/journal.pone.0162423)
Supplement: S1 File — Cleaned text of the A Story of the Stone. The data can also be downloaded from the public repository FigShare, uploaded with a title of A Story of the Stone and an accession number of doi:10.6084/m9.figshare.3759300. (TXT) [file pone.0162423.s001.txt]

´Ë¿ª¾íµÚÒ»»ØÒ².×÷Õß×ÔÔÆ:ÒòÔøÀú¹ýÒ»·¬ÃÎ»ÃÖ®ºó,¹Ê½«ÕæÊÂÒþÈ¥,¶ø½è"Í¨Áé"Ö®Ëµ,×«´Ë<<Ê¯Í·¼Ç>>Ò»ÊéÒ².¹ÊÔ»"ÕçÊ¿Òþ"ÔÆÔÆ.µ«ÊéÖÐËù¼ÇºÎÊÂºÎÈË?×ÔÓÖÔÆ:"½ñ ·ç³¾ÂµÂµ, Ò»ÊÂÎÞ³É,ºöÄî¼°µ±ÈÕËùÓÐÖ®Å®×Ó,Ò»Ò»Ï¸¿¼½ÏÈ¥,¾õÆäÐÐÖ¹¼ûÊ¶,½Ô³öÓÚ ÎÒÖ®ÉÏ.ºÎÎÒÌÃÌÃÐëÃ¼,³Ï²»Èô±ËÈ¹îÎÔÕ?ÊµÀ¢ÔòÓÐÓà,»ÚÓÖÎÞÒæÖ®´óÎÞ¿ÉÈçºÎÖ®ÈÕÒ² !µ±´Ë,Ôò×ÔÓû½«ÒÑÍùËùÀµÌì¶÷×æµÂ,½õÒÂæý§ïÖ®Ê±,âÀ¸Ê÷Ð·ÊÖ®ÈÕ,±³¸¸ÐÖ½ÌÓýÖ®¶÷, ¸ºÊ¦ÓÑ¹æÌ¸Ö®µÂ, ÒÔÖÁ½ñÈÕÒ»¼¼ÎÞ³É,°ëÉúÁÊµ¹Ö®×ï,±àÊöÒ»¼¯,ÒÔ¸æÌìÏÂÈË:ÎÒÖ®×ï ¹Ì²»Ãâ, È»¹ë¸óÖÐ±¾×ÔÀúÀúÓÐÈË,Íò²»¿ÉÒòÎÒÖ®²»Ð¤,×Ô»¤¼º¶Ì,Ò»²¢Ê¹ÆäãýÃðÒ².Ëä ½ñÈÕÖ®Ã©´ªÅîë», ÍßÔîÉþ´²,Æä³¿Ï¦·çÂ¶,½×ÁøÍ¥»¨,ÒàÎ´ÓÐ·ÁÎÒÖ®½ó»³±ÊÄ«Õß.ËäÎÒ Î´Ñ§, ÏÂ±ÊÎÞÎÄ,ÓÖºÎ·ÁÓÃ¼ÙÓï´åÑÔ,·óÑÝ³öÒ»¶Î¹ÊÊÂÀ´,Òà¿ÉÊ¹¹ë¸óÕÑ´«,¸´¿ÉÔÃÊÀ Ö®Ä¿,ÆÆÈË³îÃÆ,²»ÒàÒËºõ?"¹ÊÔ»"¼ÖÓê´å"ÔÆÔÆ.

¡¡¡¡´Ë»ØÖÐ·²ÓÃ"ÃÎ"ÓÃ"»Ã"µÈ×Ö,ÊÇÌáÐÑÔÄÕßÑÛÄ¿,ÒàÊÇ´ËÊéÁ¢Òâ±¾Ö¼.

¡¡¡¡ÁÐÎ»¿´¹Ù:ÄãµÀ´ËÊé´ÓºÎ¶øÀ´?ËµÆð¸ùÓÉËä½ü»ÄÌÆ,Ï¸°´ÔòÉîÓÐÈ¤Î¶.´ýÔÚÏÂ½«´Ë À´Àú×¢Ã÷,·½Ê¹ÔÄÕßÁËÈ»²»»ó.

¡¡¡¡Ô­À´Å®æ´ÊÏÁ¶Ê¯²¹ÌìÖ®Ê±,ÓÚ´ó»ÄÉ½ÎÞ»üÑÂÁ·³É¸ß¾­Ê®¶þÕÉ,·½¾­¶þÊ®ËÄÕÉÍçÊ¯ ÈýÍòÁùÇ§Îå°ÙÁãÒ»¿é. æ´»ÊÊÏÖ»ÓÃÁËÈýÍòÁùÇ§Îå°Ù¿é,Ö»µ¥µ¥Ê£ÁËÒ»¿éÎ´ÓÃ,±ãÆúÔÚ ´ËÉ½Çà¹¡·åÏÂ.Ë­Öª´ËÊ¯×Ô¾­ìÑÁ¶Ö®ºó,ÁéÐÔÒÑÍ¨,Òò¼ûÖÚÊ¯¾ãµÃ²¹Ìì,¶À×Ô¼ºÎÞ²Ä²» ¿°ÈëÑ¡,Ëì×ÔÔ¹×ÔÌ¾,ÈÕÒ¹±¯ºÅ²ÑÀ¢.

¡¡¡¡Ò»ÈÕ, Õýµ±àµµ¿Ö®¼Ê,¶í¼ûÒ»É®Ò»µÀÔ¶Ô¶¶øÀ´,ÉúµÃ¹Ç¸ñ²»·²,·áÉñåÄÒì,ËµËµÐ¦ Ð¦À´ÖÁ·åÏÂ, ×øÓÚÊ¯±ß¸ßÌ¸¿ìÂÛ.ÏÈÊÇËµÐ©ÔÆÉ½Îíº£ÉñÏÉÐþ»ÃÖ®ÊÂ,ºó±ãËµµ½ºì³¾ÖÐ ÈÙ»ª¸»¹ó.´ËÊ¯ÌýÁË,²»¾õ´ò¶¯·²ÐÄ,Ò²ÏëÒªµ½ÈË¼äÈ¥ÏíÒ»ÏíÕâÈÙ»ª¸»¹ó,µ«×ÔºÞ´Ö´À ,²»µÃÒÑ,±ã¿ÚÍÂÈËÑÔ,ÏòÄÇÉ®µÀËµµÀ:"´óÊ¦,µÜ×Ó´ÀÎï,²»ÄÜ¼ûÀñÁË.ÊÊÎÅ¶þÎ»Ì¸ÄÇÈËÊÀ¼äÈÙÒ«·±»ª,ÐÄÇÐÄ½Ö®.µÜ×ÓÖÊËä´Ö´À,ÐÔÈ´ÉÔÍ¨,¿ö¼û¶þÊ¦ÏÉÐÎµÀÌå,¶¨·Ç·²Æ·,±Ø ÓÐ²¹Ìì¼ÃÊÀÖ®²Ä,ÀûÎï¼ÃÈËÖ®µÂ.ÈçÃÉ·¢Ò»µã´ÈÐÄ,Ð¯´øµÜ×ÓµÃÈëºì³¾,ÔÚÄÇ¸»¹ó³¡ÖÐ , ÎÂÈáÏçÀïÊÜÏí¼¸Äê,×Ôµ±ÓÀÅåºé¶÷,Íò½Ù²»ÍüÒ²."¶þÏÉÊ¦Ìý±Ï,Æëº©Ð¦µÀ:"ÉÆÔÕ,ÉÆ ÔÕ!ÄÇºì³¾ÖÐÓÐÈ´ÓÐÐ©ÀÖÊÂ,µ«²»ÄÜÓÀÔ¶ÒÀÊÑ,¿öÓÖÓÐ`ÃÀÖÐ²»×ã,ºÃÊÂ¶àÄ§'°Ë¸ö×Ö½ô ÏàÁ¬Êô, Ë²Ï¢¼äÔòÓÖÀÖ¼«±¯Éú,ÈË·ÇÎï»»,¾¿¾¹ÊÇµ½Í·Ò»ÃÎ,Íò¾³¹é¿Õ,µ¹²»Èç²»È¥µÄ ºÃ."ÕâÊ¯·²ÐÄÒÑ³ã,ÄÇÀïÌýµÃ½øÕâ»°È¥,ÄË¸´¿àÇóÔÙËÄ.¶þÏÉÖª²»¿ÉÇ¿ÖÆ,ÄËÌ¾µÀ:"´Ë Òà¾²¼«ËË¼¶*,ÎÞÖÐÉúÓÐÖ®ÊýÒ².¼ÈÈç´Ë,ÎÒÃÇ±ãÐ¯ÄãÈ¥ÊÜÏíÊÜÏí,Ö»ÊÇµ½²»µÃÒâÊ±,ÇÐ Äªºó»Ú. "Ê¯µÀ:"×ÔÈ»,×ÔÈ»."ÄÇÉ®ÓÖµÀ:"ÈôËµÄãÐÔÁé,È´ÓÖÈç´ËÖÊ´À,²¢¸üÎÞÆæ¹óÖ® ´¦.Èç´ËÒ²Ö»ºÃõÚ½Å¶øÒÑ.Ò²°Õ,ÎÒÈç½ñ´óÊ©·ð·¨ÖúÄãÖú,´ý½ÙÖÕÖ®ÈÕ,¸´»¹±¾ÖÊ,ÒÔÁË ´Ë°¸. ÄãµÀºÃ·ñ?"Ê¯Í·ÌýÁË,¸ÐÐ»²»¾¡.ÄÇÉ®±ãÄîÖäÊé·û,´óÕ¹»ÃÊõ,½«Ò»¿é´óÊ¯µÇÊ± ±ä³ÉÒ»¿éÏÊÃ÷Ó¨½àµÄÃÀÓñ, ÇÒÓÖËõ³ÉÉÈ×¹´óÐ¡µÄ¿ÉÅå¿ÉÄÃ.ÄÇÉ®ÍÐÓÚÕÆÉÏ,Ð¦µÀ:"ÐÎ Ìåµ¹Ò²ÊÇ¸ö±¦ÎïÁË!»¹Ö»Ã»ÓÐ,ÊµÔÚµÄºÃ´¦,ÐëµÃÔÙïÔÉÏÊý×Ö,Ê¹ÈËÒ»¼û±ãÖªÊÇÆæÎï·½ Ãî.È»ºóÐ¯Äãµ½ÄÇ²ýÃ÷Â¡Ê¢Ö®°î,Ê«Àñô¢Ó§Ö®×å,»¨Áø·±»ªµØ,ÎÂÈá¸»¹óÏçÈ¥°²ÉíÀÖÒµ ."Ê¯Í·ÌýÁË,Ï²²»ÄÜ½û,ÄËÎÊ:"²»Öª´ÍÁËµÜ×ÓÄÇ¼¸¼þÆæ´¦,ÓÖ²»ÖªÐ¯ÁËµÜ×Óµ½ºÎµØ·½? ÍûÆòÃ÷Ê¾,Ê¹µÜ×Ó²»»ó."ÄÇÉ®Ð¦µÀ:"ÄãÇÒÄªÎÊ,ÈÕºó×ÔÈ»Ã÷°×µÄ."Ëµ×Å,±ãÐäÁËÕâÊ¯, Í¬ÄÇµÀÈËÆ®È»¶øÈ¥,¾¹²»ÖªÍ¶±¼ºÎ·½ºÎÉá.

¡¡¡¡ºóÀ´, ÓÖ²»Öª¹ýÁË¼¸ÊÀ¼¸½Ù,ÒòÓÐ¸ö¿Õ¿ÕµÀÈË·ÃµÀÇóÏÉ,ºö´ÓÕâ´ó»ÄÉ½ÎÞ»üÑÂÇà ¹¡·åÏÂ¾­¹ý,ºö¼ûÒ»´ó¿éÊ¯ÉÏ×Ö¼£·ÖÃ÷,±àÊöÀúÀú.¿Õ¿ÕµÀÈËÄË´ÓÍ·Ò»¿´,Ô­À´¾ÍÊÇÎÞ ²Ä²¹Ìì,»ÃÐÎÈëÊÀ,ÃÉÃ£Ã£´óÊ¿,ÃìÃìÕæÈËÐ¯Èëºì³¾,Àú¾¡ÀëºÏ±¯»¶Ñ×Á¹ÊÀÌ¬µÄÒ»¶Î¹Ê ÊÂ.ºóÃæÓÖÓÐÒ»Ê×ÙÊÔÆ:

¡¡¡¡ÎÞ²Ä¿ÉÈ¥²¹²ÔÌì,Í÷Èëºì³¾ÈôÐíÄê.

¡¡¡¡´ËÏµÉíÇ°ÉíºóÊÂ,Ù»Ë­¼ÇÈ¥×÷Ææ´«?Ê«ºó±ãÊÇ´ËÊ¯×¹ÂäÖ®Ïç,Í¶Ì¥Ö®´¦,Ç××Ô¾­Àú µÄÒ»¶Î³Â¼£¹ÊÊÂ.ÆäÖÐ¼ÒÍ¥¹ë¸óËöÊÂ,ÒÔ¼°ÏÐÇéÊ«´Êµ¹»¹È«±¸,»ò¿ÉÊÊÈ¤½âÃÆ,È»³¯´ú Äê¼Í,µØÓß°î¹ú,È´·´Ê§ÂäÎÞ¿¼.

¡¡¡¡¿Õ¿ÕµÀÈËËìÏòÊ¯Í·ËµµÀ: "Ê¯ÐÖ,ÄãÕâÒ»¶Î¹ÊÊÂ,¾ÝÄã×Ô¼ºËµÓÐÐ©È¤Î¶,¹Ê±àÐ´ÔÚ ´Ë,ÒâÓûÎÊÊÀ´«Ææ.¾ÝÎÒ¿´À´,µÚÒ»¼þ,ÎÞ³¯´úÄê¼Í¿É¿¼,µÚ¶þ¼þ,²¢ÎÞ´óÏÍ´óÖÒÀí³¯Í¢ ÖÎ·çË×µÄÉÆÕþ, ÆäÖÐÖ»²»¹ý¼¸¸öÒìÑùÅ®×Ó,»òÇé»ò³Õ,»òÐ¡²ÅÎ¢ÉÆ,ÒàÎÞ°à¹Ã,²ÌÅ®Ö® µÂÄÜ.ÎÒ×Ý³­È¥,¿ÖÊÀÈË²»°®¿´ÄØ."Ê¯Í·Ð¦´ðµÀ:"ÎÒÊ¦ºÎÌ«³ÕÒ®!ÈôÔÆÎÞ³¯´ú¿É¿¼,½ñ ÎÒÊ¦¾¹¼Ù½èººÌÆµÈÄê¼ÍÌí×º, ÓÖÓÐºÎÄÑ?µ«ÎÒÏë,ÀúÀ´Ò°Ê·,½Ôµ¸Ò»ÕÞ,ÄªÈçÎÒÕâ²»½è ´ËÌ×Õß, ·´µ¹ÐÂÆæ±ðÖÂ,²»¹ýÖ»È¡ÆäÊÂÌåÇéÀí°ÕÁË,ÓÖºÎ±Ø¾Ð¾ÐÓÚ³¯´úÄê¼ÍÔÕ!ÔÙÕß, ÊÐ¾®Ë×ÈËÏ²¿´ÀíÖÎÖ®ÊéÕßÉõÉÙ,°®ÊÊÈ¤ÏÐÎÄÕßÌØ¶à.ÀúÀ´Ò°Ê·,»òÚ¨°ù¾ýÏà,»ò±áÈËÆÞ Å®, ¼éÒùÐ×¶ñ,²»¿ÉÊ¤Êý.¸üÓÐÒ»ÖÖ·çÔÂ±ÊÄ«,ÆäÒù»àÎÛ³ô,ÍÀ¶¾±ÊÄ«,»µÈË×ÓµÜ,ÓÖ²» ¿ÉÊ¤Êý.ÖÁÈô¼ÑÈË²Å×ÓµÈÊé,ÔòÓÖÇ§²¿¹²³öÒ»Ì×,ÇÒÆäÖÐÖÕ²»ÄÜ²»ÉæÓÚÒùÀÄ,ÒÔÖÂÂúÖ½ ÅË°², ×Ó½¨,Î÷×Ó,ÎÄ¾ý,²»¹ý×÷ÕßÒªÐ´³ö×Ô¼ºµÄÄÇÁ½Ê×ÇéÊ«ÑÞ¸³À´,¹Ê¼ÙÄâ³öÄÐÅ®¶þ ÈËÃûÐÕ,ÓÖ±ØÅÔ³öÒ»Ð¡ÈËÆä¼ä²¦ÂÒ,ÒàÈç¾çÖÐÖ®Ð¡³óÈ».ÇÒ÷ßæ¾¿ª¿Ú¼´ÕßÒ²Ö®ºõ,·ÇÎÄ ¼´Àí.¹ÊÖðÒ»¿´È¥,Ï¤½Ô×ÔÏàÃ¬¶Ü,´ó²»½üÇéÀíÖ®»°,¾¹²»ÈçÎÒ°ëÊÀÇ×¶ÃÇ×ÎÅµÄÕâ¼¸¸ö Å®×Ó,Ëä²»¸ÒËµÇ¿ËÆÇ°´úÊéÖÐËùÓÐÖ®ÈË,µ«ÊÂ¼£Ô­Î¯,Òà¿ÉÒÔÏû³îÆÆÃÆ,Ò²ÓÐ¼¸Ê×ÍáÊ« Êì»°,¿ÉÒÔÅç·¹¹©¾Æ.ÖÁÈôÀëºÏ±¯»¶,ÐËË¥¼ÊÓö,ÔòÓÖ×·×Ùõæ¼£,²»¸ÒÉÔ¼Ó´©Ôä,Í½Îª¹© ÈËÖ®Ä¿¶ø·´Ê§ÆäÕæ´«Õß.½ñÖ®ÈË,Æ¶ÕßÈÕÎªÒÂÊ³ËùÀÛ,¸»ÕßÓÖ»³²»×ãÖ®ÐÄ,×ÝÈ»Ò»Ê±ÉÔ ÏÐ, ÓÖÓÐÌ°ÒùÁµÉ«,ºÃ»õÑ°³îÖ®ÊÂ,ÄÇÀïÈ¥ÓÐ¹¤·ò¿´ÄÇÀíÖÎÖ®Êé?ËùÒÔÎÒÕâÒ»¶Î¹ÊÊÂ, Ò²²»Ô¸ÊÀÈË³ÆÆæµÀÃî, Ò²²»¶¨ÒªÊÀÈËÏ²ÔÃ¼ì¶Á,Ö»Ô¸ËûÃÇµ±ÄÇ×íÒù±¥ÎÔÖ®Ê±,»ò±ÜÊÀ È¥³îÖ®¼Ê,°Ñ´ËÒ»Íæ,Æñ²»Ê¡ÁËÐ©ÊÙÃü½îÁ¦?¾Í±ÈÄÇÄ±ÐéÖðÍý,È´Ò²Ê¡ÁË¿ÚÉàÊÇ·ÇÖ®º¦ ,ÍÈ½Å±¼Ã¦Ö®¿à.ÔÙÕß,ÒàÁîÊÀÈË»»ÐÂÑÛÄ¿,²»±ÈÄÇÐ©ºúÇ£ÂÒ³¶,ºöÀëºöÓö,ÂúÖ½²ÅÈËÊç Å®,×Ó½¨ÎÄ¾ýºìÄïÐ¡ÓñµÈÍ¨¹²ÊìÌ×Ö®¾É¸å.ÎÒÊ¦ÒâÎªºÎÈç?"

¡¡¡¡¿Õ¿ÕµÀÈËÌýÈç´ËËµ, Ë¼ââ°ëÉÎ,½«<<Ê¯Í·¼Ç>>ÔÙ¼ìÔÄÒ»±é,Òò¼ûÉÏÃæËäÓÐÐ©Ö¸¼é ÔðØú±á¶ñÖïÐ°Ö®Óï,Òà·ÇÉËÊ±ÂîÊÀÖ®Ö¼,¼°ÖÁ¾ýÈÊ³¼Á¼¸¸´È×ÓÐ¢,·²Â×³£Ëù¹ØÖ®´¦,½Ô ÊÇ³Æ¹¦ËÌµÂ, ¾ì¾ìÎÞÇî,Êµ·Ç±ðÊéÖ®¿É±È.ËäÆäÖÐ´óÖ¼Ì¸Çé,Òà²»¹ýÊµÂ¼ÆäÊÂ,ÓÖ·Ç¼Ù ÄâÍý³Æ, Ò»Î¶ÒùÑûÑÞÔ¼,Ë½¶©ÍµÃËÖ®¿É±È.ÒòºÁ²»¸ÉÉæÊ±ÊÀ,·½´ÓÍ·ÖÁÎ²³­Â¼»ØÀ´,ÎÊ ÊÀ´«Ææ.´Ó´Ë¿Õ¿ÕµÀÈËÒò¿Õ¼ûÉ«,ÓÉÉ«ÉúÇé,´«ÇéÈëÉ«,×ÔÉ«Îò¿Õ,ËìÒ×ÃûÎªÇéÉ®,¸Ä<< Ê¯Í·¼Ç>>Îª<<ÇéÉ®Â¼>>.¶«Â³¿×Ã·ÏªÔòÌâÔ»<<·çÔÂ±¦¼ø>>.ºóÒò²ÜÑ©ÇÛÓÚµ¿ºìÐùÖÐÅû ÔÄÊ®ÔØ,ÔöÉ¾Îå´Î,×ë³ÉÄ¿Â¼,·Ö³öÕÂ»Ø,ÔòÌâÔ»<<½ðÁêÊ®¶þîÎ>>.²¢ÌâÒ»¾øÔÆ:

¡¡¡¡ÂúÖ½»ÄÌÆÑÔ,Ò»°ÑÐÁËáÀá!

¡¡¡¡¶¼ÔÆ×÷Õß³Õ,Ë­½âÆäÖÐÎ¶?

¡¡¡¡³öÔò¼ÈÃ÷,ÇÒ¿´Ê¯ÉÏÊÇºÎ¹ÊÊÂ.°´ÄÇÊ¯ÉÏÊéÔÆ:

¡¡¡¡µ±ÈÕµØÏÝ¶«ÄÏ, Õâ¶«ÄÏÒ»ÓçÓÐ´¦Ô»¹ÃËÕ,ÓÐ³ÇÔ»ãÑÃÅÕß,×îÊÇºì³¾ÖÐÒ»¶þµÈ¸»¹ó ·çÁ÷Ö®µØ. ÕâãÑÃÅÍâÓÐ¸öÊ®Àï½Ö,½ÖÄÚÓÐ¸öÈÊÇåÏï,ÏïÄÚÓÐ¸ö¹ÅÃí,ÒòµØ·½Õ­ÏÁ,ÈË½Ô ºô×÷ºùÂ«Ãí.ÃíÅÔ×¡×ÅÒ»¼ÒÏç»Â,ÐÕÕç,Ãû·Ñ,×ÖÊ¿Òþ.µÕÆÞ·âÊÏ,ÇéÐÔÏÍÊç,ÉîÃ÷ÀñÒå. ¼ÒÖÐËä²»Éõ¸»¹ó,È»±¾µØ±ãÒ²ÍÆËûÎªÍû×åÁË.ÒòÕâÕçÊ¿ÒþÙ÷ÐÔÌñµ­,²»ÒÔ¹¦ÃûÎªÄî,Ã¿ ÈÕÖ»ÒÔ¹Û»¨ÐÞÖñ, ×Ã¾ÆÒ÷Ê«ÎªÀÖ,µ¹ÊÇÉñÏÉÒ»Á÷ÈËÆ·.Ö»ÊÇÒ»¼þ²»×ã:Èç½ñÄêÒÑ°ë°Ù, Ï¥ÏÂÎÞ¶ù,Ö»ÓÐÒ»Å®,ÈéÃû»½×÷Ó¢Á«,Äê·½ÈýËê.

¡¡¡¡Ò»ÈÕ,Ñ×ÏÄÓÀÖç,Ê¿ÒþÓÚÊé·¿ÏÐ×ø,ÖÁÊÖ¾ëÅ×Êé,·ü¼¸ÉÙí¬,²»¾õëüëÊË¯È¥.ÃÎÖÁÒ» ´¦,²»±æÊÇºÎµØ·½.ºö¼ûÄÇÏáÀ´ÁËÒ»É®Ò»µÀ,ÇÒÐÐÇÒÌ¸.Ö»ÌýµÀÈËÎÊµÀ:"ÄãÐ¯ÁËÕâ´ÀÎï ,ÒâÓûºÎÍù?"ÄÇÉ®Ð¦µÀ:"Äã·ÅÐÄ,Èç½ñÏÖÓÐÒ»¶Î·çÁ÷¹«°¸Õý¸ÃÁË½á,ÕâÒ»¸É·çÁ÷Ô©¼Ò, ÉÐÎ´Í¶Ì¥ÈëÊÀ. ³Ã´Ë»ú»á,¾Í½«´Ë´ÀÎï¼Ð´øÓÚÖÐ,Ê¹ËûÈ¥¾­Àú¾­Àú."ÄÇµÀÈËµÀ:"Ô­À´ ½üÈÕ·çÁ÷Ô©ÄõÓÖ½«Ôì½ÙÀúÊÀÈ¥²»³É? µ«²»ÖªÂäÓÚºÎ·½ºÎ´¦?"ÄÇÉ®Ð¦µÀ:"´ËÊÂËµÀ´ºÃ Ð¦,¾¹ÊÇÇ§¹ÅÎ´ÎÅµÄº±ÊÂ.Ö»ÒòÎ÷·½ÁéºÓ°¶ÉÏÈýÉúÊ¯ÅÏ,ÓÐç­Öé²ÝÒ»Öê,Ê±ÓÐ³àè¦¹¬Éñ çøÊÌÕß, ÈÕÒÔ¸ÊÂ¶¹à¸È,Õâç­Öé²ÝÊ¼µÃ¾ÃÑÓËêÔÂ.ºóÀ´¼ÈÊÜÌìµØ¾«»ª,¸´µÃÓêÂ¶×ÌÑø, ËìµÃÍÑÈ´²ÝÌ¥Ä¾ÖÊ,µÃ»»ÈËÐÎ,½öÐÞ³É¸öÅ®Ìå,ÖÕÈÕÓÎÓÚÀëºÞÌìÍâ,¼¢ÔòÊ³ÃÛÇà¹ûÎªÉÅ , ¿ÊÔòÒû¹à³îº£Ë®ÎªÌÀ.Ö»ÒòÉÐÎ´³ê±¨¹à¸ÈÖ®µÂ,¹ÊÆäÎåÄÚ±ãÓô½á×ÅÒ»¶Î²øÃà²»¾¡Ö® Òâ.Ç¡½üÈÕÕâÉñçøÊÌÕß·²ÐÄÅ¼³ã,³Ë´Ë²ýÃ÷Ì«Æ½³¯ÊÀ,ÒâÓûÏÂ·²ÔìÀú»ÃÔµ,ÒÑÔÚ¾¯»ÃÏÉ ×Ó°¸Ç°¹ÒÁËºÅ.¾¯»ÃÒàÔøÎÊ¼°,¹à¸ÈÖ®ÇéÎ´³¥,³Ã´Ëµ¹¿ÉÁË½áµÄ.ÄÇç­ÖéÏÉ×ÓµÀ:`ËûÊÇ ¸ÊÂ¶Ö®»Ý,ÎÒ²¢ÎÞ´ËË®¿É»¹.Ëû¼ÈÏÂÊÀÎªÈË,ÎÒÒ²È¥ÏÂÊÀÎªÈË,µ«°ÑÎÒÒ»ÉúËùÓÐµÄÑÛÀá »¹Ëû, Ò²³¥»¹µÃ¹ýËûÁË.'Òò´ËÒ»ÊÂ,¾Í¹´³ö¶àÉÙ·çÁ÷Ô©¼ÒÀ´,ÅãËûÃÇÈ¥ÁË½á´Ë°¸."ÄÇ µÀÈËµÀ: "¹ûÊÇº±ÎÅ.ÊµÎ´ÎÅÓÐ»¹ÀáÖ®Ëµ.ÏëÀ´ÕâÒ»¶Î¹ÊÊÂ,±ÈÀúÀ´·çÔÂÊÂ¹Ê¸ü¼ÓËöËé Ï¸ÄåÁË."ÄÇÉ®µÀ:"ÀúÀ´¼¸¸ö·çÁ÷ÈËÎï,²»¹ý´«Æä´ó¸ÅÒÔ¼°Ê«´ÊÆªÕÂ¶øÒÑ,ÖÁ¼ÒÍ¥¹ë¸ó ÖÐÒ»ÒûÒ»Ê³,×ÜÎ´Êö¼Ç.ÔÙÕß,´ó°ë·çÔÂ¹ÊÊÂ,²»¹ýÍµÏãÇÔÓñ,°µÔ¼Ë½±¼¶øÒÑ,²¢²»Ôø½« ¶ùÅ®Ö®ÕæÇé·¢Ð¹Ò»¶þ.ÏëÕâÒ»¸ÉÈËÈëÊÀ,ÆäÇé³ÕÉ«¹í,ÏÍÓÞ²»Ð¤Õß,Ï¤ÓëÇ°ÈË´«Êö²»Í¬ ÒÓ. "ÄÇµÀÈËµÀ:"³Ã´ËºÎ²»ÄãÎÒÒ²È¥ÏÂÊÀ¶ÈÍÑ¼¸¸ö,Æñ²»ÊÇÒ»³¡¹¦µÂ?"ÄÇÉ®µÀ:"ÕýºÏ ÎáÒâ,ÄãÇÒÍ¬ÎÒµ½¾¯»ÃÏÉ×Ó¹¬ÖÐ,½«´ÀÎï½»¸îÇå³þ,´ýÕâÒ»¸É·çÁ÷Äõ¹íÏÂÊÀÒÑÍê,ÄãÎÒ ÔÙÈ¥.Èç½ñËäÒÑÓÐÒ»°ëÂä³¾,È»ÓÌÎ´È«¼¯."µÀÈËµÀ:"¼ÈÈç´Ë,±ãËæÄãÈ¥À´."

¡¡¡¡È´ËµÕçÊ¿Òþ¾ãÌýµÃÃ÷°×,µ«²»ÖªËùÔÆ"´ÀÎï"ÏµºÎ¶«Î÷.Ëì²»½ûÉÏÇ°Ê©Àñ,Ð¦ÎÊµÀ: " ¶þÏÉÊ¦ÇëÁË."ÄÇÉ®µÀÒ²Ã¦´ðÀñÏàÎÊ.Ê¿ÒþÒòËµµÀ:"ÊÊÎÅÏÉÊ¦ËùÌ¸Òò¹û,ÊµÈËÊÀº±ÎÅ Õß.µ«µÜ×ÓÓÞ×Ç,²»ÄÜ¶´Ï¤Ã÷°×,ÈôÃÉ´ó¿ª³ÕÍç,±¸Ï¸Ò»ÎÅ,µÜ×ÓÔòÏ´¶úÚÐÌý,ÉÔÄÜ¾¯Ê¡ , Òà¿ÉÃâ³ÁÂ×Ö®¿à."¶þÏÉÐ¦µÀ:"´ËÄËÐþ»ú²»¿ÉÔ¤Ð¹Õß.µ½ÄÇÊ±²»ÒªÍüÎÒ¶þÈË,±ã¿ÉÌø ³ö»ð¿ÓÒÓ. "Ê¿ÒþÌýÁË,²»±ãÔÙÎÊ.ÒòÐ¦µÀ:"Ðþ»ú²»¿ÉÔ¤Ð¹,µ«ÊÊÔÆ`´ÀÎï',²»ÖªÎªºÎ, »ò¿ÉÒ»¼û·ñ? "ÄÇÉ®µÀ:"ÈôÎÊ´ËÎï,µ¹ÓÐÒ»ÃæÖ®Ôµ."Ëµ×Å,È¡³öµÝÓëÊ¿Òþ.Ê¿Òþ½ÓÁË¿´ Ê±, Ô­À´ÊÇ¿éÏÊÃ÷ÃÀÓñ,ÉÏÃæ×Ö¼£·ÖÃ÷,ïÔ×Å"Í¨Áé±¦Óñ"ËÄ×Ö,ºóÃæ»¹ÓÐ¼¸ÐÐÐ¡×Ö.Õý ÓûÏ¸¿´Ê±,ÄÇÉ®±ãËµÒÑµ½»Ã¾³,±ãÇ¿´ÓÊÖÖÐ¶áÁËÈ¥,ÓëµÀÈË¾¹¹ýÒ»´óÊ¯ÅÆ·»,ÉÏÊéËÄ¸ö ´ó×Ö,ÄËÊÇ"Ì«Ðé»Ã¾³".Á½±ßÓÖÓÐÒ»·ù¶ÔÁª,µÀÊÇ:

¡¡¡¡¼Ù×÷ÕæÊ±ÕæÒà¼Ù,ÎÞÎªÓÐ´¦ÓÐ»¹ÎÞ.Ê¿ÒþÒâÓûÒ²¸úÁË¹ýÈ¥,·½¾Ù²½Ê±,ºöÌýÒ»ÉùÅù ö¨,ÓÐÈôÉ½±ÀµØÏÝ.Ê¿Òþ´ó½ÐÒ»Éù,¶¨¾¦Ò»¿´,Ö»¼ûÁÒÈÕÑ×Ñ×,°Å½¶È½È½,ËùÃÎÖ®ÊÂ±ãÍü ÁË´ó°ë.ÓÖ¼ûÄÌÄ¸Õý±§ÁËÓ¢Á«×ßÀ´.Ê¿Òþ¼ûÅ®¶ùÔ½·¢ÉúµÃ·Û×±Óñ×Á,¹Ô¾õ¿ÉÏ²,±ãÉìÊÖ ½ÓÀ´,±§ÔÚ»³ÄÚ,¶·ËûÍçË£Ò»»Ø,ÓÖ´øÖÁ½ÖÇ°,¿´ÄÇ¹ý»áµÄÈÈÄÖ.·½Óû½øÀ´Ê±,Ö»¼û´ÓÄÇ ±ßÀ´ÁËÒ»É®Ò»µÀ: ÄÇÉ®Ôòñ®Í·õÐ½Å,ÄÇµÀÔòõË×ãÅîÍ·,·è·èñ²ñ²,»Ó»ôÌ¸Ð¦¶øÖÁ.¼°ÖÁ µ½ÁËËûÃÅÇ°,¿´¼ûÊ¿Òþ±§×ÅÓ¢Á«,ÄÇÉ®±ã´ó¿ÞÆðÀ´,ÓÖÏòÊ¿ÒþµÀ:"Ê©Ö÷,Äã°ÑÕâÓÐÃüÎÞ ÔË, ÀÛ¼°µùÄïÖ®Îï,±§ÔÚ»³ÄÚ×÷Éõ?"Ê¿ÒþÌýÁË,ÖªÊÇ·è»°,Ò²²»È¥²ÇËû.ÄÇÉ®»¹Ëµ:"Éá ÎÒ°Õ,ÉáÎÒ°Õ!"Ê¿Òþ²»ÄÍ·³,±ã±§Å®¶ù³·ÉíÒª½øÈ¥,ÄÇÉ®ÄËÖ¸×ÅËû´óÐ¦,¿ÚÄÚÄîÁËËÄ¾ä ÑÔ´ÊµÀ:

¡¡¡¡¹ßÑø½¿ÉúÐ¦Äã³Õ,Áâ»¨¿Õ¶ÔÑ©äùäù.

¡¡¡¡ºÃ·À¼Ñ½ÚÔªÏüºó, ±ãÊÇÑÌÏû»ðÃðÊ±.Ê¿ÒþÌýµÃÃ÷°×,ÐÄÏÂÓÌÔ¥,ÒâÓûÎÊËûÃÇÀ´Àú. Ö»ÌýµÀÈËËµµÀ: "ÄãÎÒ²»±ØÍ¬ÐÐ,¾Í´Ë·ÖÊÖ,¸÷¸ÉÓªÉúÈ¥°Õ.Èý½Ùºó,ÎÒÔÚ±±ÚøÉ½µÈÄã, »áÆëÁËÍ¬ÍùÌ«Ðé»Ã¾³ÏúºÅ."ÄÇÉ®µÀ:"×îÃî,×îÃî!"Ëµ±Ï,¶þÈËÒ»È¥,ÔÙ²»¼û¸ö×ÙÓ°ÁË. Ê¿ÒþÐÄÖÐ´ËÊ±×Ôââ:ÕâÁ½¸öÈË±ØÓÐÀ´Àú,¸ÃÊÔÒ»ÎÊ,Èç½ñ»ÚÈ´ÍíÒ².

¡¡¡¡ÕâÊ¿ÒþÕý³ÕÏë, ºö¼û¸ô±ÚºùÂ«ÃíÄÚ¼Ä¾ÓµÄÒ»¸öÇîÈå----ÐÕ¼ÖÃû»¯,±í×ÖÊ±·É,±ð ºÅÓê´åÕß×ßÁË³öÀ´.Õâ¼ÖÓê´åÔ­ÏµºúÖÝÈËÊÏ,Ò²ÊÇÊ«ÊéÊË»ÂÖ®×å,ÒòËûÉúÓÚÄ©ÊÀ,¸¸Ä¸ ×æ×Ú¸ù»ùÒÑ¾¡, ÈË¿ÚË¥É¥,Ö»Ê£µÃËûÒ»ÉíÒ»¿Ú,ÔÚ¼ÒÏçÎÞÒæ,Òò½ø¾©ÇóÈ¡¹¦Ãû,ÔÙÕû»ù Òµ.×ÔÇ°ËêÀ´´Ë,ÓÖÑÍå¿×¡ÁË,ÔÝ¼ÄÃíÖÐ°²Éí,Ã¿ÈÕÂô×Ö×÷ÎÄÎªÉú,¹ÊÊ¿Òþ³£ÓëËû½»½Ó. µ±ÏÂÓê´å¼ûÁËÊ¿Òþ,Ã¦Ê©ÀñÅãÐ¦µÀ:"ÀÏÏÈÉúÒÐÃÅØùÍû,¸ÒÊÇ½ÖÊÐÉÏÓÐÉõÐÂÎÅ·ñ?"Ê¿Òþ Ð¦µÀ: "·ÇÒ².ÊÊÒòÐ¡Å®Ìä¿Þ,ÒýËû³öÀ´×÷Ë£,ÕýÊÇÎÞÁÄÖ®Éõ,ÐÖÀ´µÃÕýÃî,ÇëÈëÐ¡Õ«Ò» Ì¸,±Ë´Ë½Ô¿ÉÏû´ËÓÀÖç."Ëµ×Å,±ãÁîÈËËÍÅ®¶ù½øÈ¥,×ÔÓëÓê´åÐ¯ÊÖÀ´ÖÁÊé·¿ÖÐ.Ð¡Í¯Ï× ²è.·½Ì¸µÃÈýÎå¾ä»°,ºö¼ÒÈË·É±¨:"ÑÏÀÏÒ¯À´°Ý."Ê¿Òþ»ÅµÄÃ¦ÆðÉíÐ»×ïµÀ:"Ë¡Ú¿¼ÝÖ® ×ï,ÂÔ×ø,µÜ¼´À´Åã."Óê´åÃ¦ÆðÉíÒàÈÃµÀ:"ÀÏÏÈÉúÇë±ã.ÍíÉúÄË³£ÔìÖ®¿Í,ÉÔºòºÎ·Á." Ëµ×Å,Ê¿ÒþÒÑ³öÇ°ÌüÈ¥ÁË.

¡¡¡¡ÕâÀïÓê´åÇÒ·­ÅªÊé¼®½âÃÆ. ºöÌýµÃ´°ÍâÓÐÅ®×ÓËÔÉù,Óê´åËìÆðÉíÍù´°ÍâÒ»¿´,Ô­ À´ÊÇÒ»¸öÑ¾÷ß, ÔÚÄÇÀïß¢»¨,ÉúµÃÒÇÈÝ²»Ë×,Ã¼Ä¿ÇåÃ÷,ËäÎÞÊ®·Ö×ËÉ«,È´ÒàÓÐ¶¯ÈËÖ® ´¦.Óê´å²»¾õ¿´µÄ´ôÁË.ÄÇÕç¼ÒÑ¾÷ßß¢ÁË»¨,·½Óû×ßÊ±,ÃÍÌ§Í·¼û´°ÄÚÓÐÈË,±Ö½í¾É·þ, ËäÊÇÆ¶¾½,È»ÉúµÃÑüÔ²±³ºñ,ÃæÀ«¿Ú·½,¸ü¼æ½£Ã¼ÐÇÑÛ,Ö±±ÇÈ¨Èù.ÕâÑ¾÷ßÃ¦×ªÉí»Ø±Ü, ÐÄÏÂÄËÏë:"ÕâÈËÉúµÄÕâÑùÐÛ×³,È´ÓÖÕâÑùñÜñÚ,ÏëËû¶¨ÊÇÎÒ¼ÒÖ÷ÈË³£ËµµÄÊ²Ã´¼ÖÓê´å ÁË, Ã¿ÓÐÒâ°ïÖúÖÜ¼Ã,Ö»ÊÇÃ»Éõ»ú»á.ÎÒ¼Ò²¢ÎÞÕâÑùÆ¶¾½Ç×ÓÑ,Ïë¶¨ÊÇ´ËÈËÎÞÒÉÁË.¹Ö µÀÓÖËµËû±Ø·Ç¾ÃÀ§Ö®ÈË. "Èç´ËÏëÀ´,²»ÃâÓÖ»ØÍ·Á½´Î.Óê´å¼ûËû»ØÁËÍ·,±ã×ÔÎªÕâÅ® ×ÓÐÄÖÐÓÐÒâÓÚËû,±ã¿ñÏ²²»¾¡,×ÔÎª´ËÅ®×Ó±ØÊÇ¸ö¾ÞÑÛÓ¢ÐÛ,·ç³¾ÖÐÖ®Öª¼ºÒ².Ò»Ê±Ð¡ Í¯½øÀ´, Óê´å´òÌýµÃÇ°ÃæÁô·¹,²»¿É¾Ã´ý,Ëì´Ó¼ÐµÀÖÐ×Ô±ã³öÃÅÈ¥ÁË.Ê¿Òþ´ý¿Í¼ÈÉ¢, ÖªÓê´å×Ô±ã,Ò²²»È¥ÔÙÑû.

¡¡¡¡Ò»ÈÕ,ÔçÓÖÖÐÇï¼Ñ½Ú.Ê¿Òþ¼ÒÑçÒÑ±Ï,ÄËÓÖÁí¾ßÒ»Ï¯ÓÚÊé·¿,È´×Ô¼º²½ÔÂÖÁÃíÖÐÀ´ ÑûÓê´å. Ô­À´Óê´å×ÔÄÇÈÕ¼ûÁËÕç¼ÒÖ®æ¾Ôø»Ø¹ËËûÁ½´Î,×ÔÎªÊÇ¸öÖª¼º,±ãÊ±¿Ì·ÅÔÚÐÄ ÉÏ.½ñÓÖÕýÖµÖÐÇï,²»Ãâ¶ÔÔÂÓÐ»³,Òò¶ø¿ÚÕ¼ÎåÑÔÒ»ÂÉÔÆ:

¡¡¡¡Î´²·ÈýÉúÔ¸,ÆµÌíÒ»¶Î³î.

¡¡¡¡ÃÆÀ´Ê±Á²¶î,ÐÐÈ¥¼¸»ØÍ·.

¡¡¡¡×Ô¹Ë·çÇ°Ó°,Ë­¿°ÔÂÏÂÙ±?

¡¡¡¡ó¸¹âÈçÓÐÒâ, ÏÈÉÏÓñÈËÂ¥.Óê´åÒ÷°Õ,ÒòÓÖË¼¼°Æ½Éú±§¸º,¿àÎ´·êÊ±,ÄËÓÖÉ¦Ê×¶Ô Ìì³¤Ì¾,¸´¸ßÒ÷Ò»ÁªÔ»:

¡¡¡¡ÓñÔÚ§þÖÐÇóÉÆ¼Û, îÎÓÚÞÆÄÚ´ýÊ±·É.Ç¡ÖµÊ¿Òþ×ßÀ´Ìý¼û,Ð¦µÀ:"Óê´åÐÖÕæ±§¸º²» Ç³Ò²! "Óê´åÃ¦Ð¦µÀ:"²»¹ýÅ¼Ò÷Ç°ÈËÖ®¾ä,ºÎ¸Ò¿ñµ®ÖÁ´Ë."ÒòÎÊ:"ÀÏÏÈÉúºÎÐËÖÁ´Ë?" Ê¿ÒþÐ¦µÀ:"½ñÒ¹ÖÐÇï,Ë×Î½`ÍÅÔ²Ö®½Ú',Ïë×ðÐÖÂÃ¼ÄÉ®·¿,²»ÎÞ¼ÅÁÈÖ®¸Ð,¹ÊÌØ¾ßÐ¡×Ã , ÑûÐÖµ½±ÖÕ«Ò»Òû,²»Öª¿ÉÄÉÇÛÒâ·ñ?"Óê´åÌýÁË,²¢²»ÍÆ´Ç,±ãÐ¦µÀ:"¼ÈÃÉºñ°®,ºÎ¸Ò ·÷´ËÊ¢Çé."Ëµ×Å,±ãÍ¬Ê¿Òþ¸´¹ýÕâ±ßÊéÔºÖÐÀ´.Ðëô§²è±Ï,ÔçÒÑÉèÏÂ±­ÅÌ,ÄÇÃÀ¾Æ¼ÑëÈ ×Ô²»±ØËµ. ¶þÈË¹é×ø,ÏÈÊÇ¿îÕåÂþÒû,´Î½¥Ì¸ÖÁÐËÅ¨,²»¾õ·Éö¡ÏÞ§ùÆðÀ´.µ±Ê±½Ö·»ÉÏ ¼Ò¼Òóï¹Ü,»§»§ÏÒ¸è,µ±Í·Ò»ÂÖÃ÷ÔÂ,·É²ÊÄý»Ô,¶þÈËÓúÌíºÀÐË,¾Æµ½±­¸É.Óê´å´ËÊ±ÒÑ ÓÐÆß°Ë·Ö¾ÆÒâ,¿ñÐË²»½û,ÄË¶ÔÔÂÔ¢»³,¿ÚºÅÒ»¾øÔÆ:

¡¡¡¡Ê±·êÈýÎå±ãÍÅÔ²,Âú°ÑÇç¹â»¤ÓñÀ¸.

¡¡¡¡ÌìÉÏÒ»ÂÖ²ÅÅõ³ö,ÈË¼äÍòÐÕÑöÍ·¿´.Ê¿ÒþÌýÁË,´ó½Ð:"ÃîÔÕ!ÎáÃ¿Î½ÐÖ±Ø·Ç¾Ã¾ÓÈË ÏÂÕß, ½ñËùÒ÷Ö®¾ä,·ÉÌÚÖ®Õ×ÒÑ¼û,²»ÈÕ¿É½ÓÂÄÓÚÔÆÄÞÖ®ÉÏÒÓ.¿ÉºØ,¿ÉºØ!"ÄËÇ×ÕåÒ» ¶·ÎªºØ.Óê´åÒò¸É¹ý,Ì¾µÀ:"·ÇÍíÉú¾Æºó¿ñÑÔ,ÈôÂÛÊ±ÉÐÖ®Ñ§,ÍíÉúÒ²»ò¿ÉÈ¥³äÊý¹ÁÃû ,Ö»ÊÇÄ¿½ñÐÐÄÒÂ··ÑÒ»¸ÅÎÞ´ë,Éñ¾©Â·Ô¶,·ÇÀµÂô×Ö×«ÎÄ¼´ÄÜµ½Õß."Ê¿Òþ²»´ýËµÍê,±ã µÀ:"ÐÖºÎ²»ÔçÑÔ.ÓÞÃ¿ÓÐ´ËÐÄ,µ«Ã¿ÓöÐÖÊ±,ÐÖ²¢Î´Ì¸¼°,ÓÞ¹ÊÎ´¸ÒÌÆÍ».½ñ¼È¼°´Ë,ÓÞ Ëä²»²Å, `ÒåÀû'¶þ×ÖÈ´»¹Ê¶µÃ.ÇÒÏ²Ã÷ËêÕýµ±´ó±È,ÐÖÒË×÷ËÙÈë¶¼,´ºãÇÒ»Õ½,·½²»¸º ÐÖÖ®ËùÑ§Ò².ÆäÅÌ·ÑÓàÊÂ,µÜ×Ô´úÎª´¦ÖÃ,Òà²»Í÷ÐÖÖ®ÃýÊ¶ÒÓ!"µ±ÏÂ¼´ÃüÐ¡Í¯½øÈ¥,ËÙ ·âÎåÊ®Á½°×Òø,²¢Á½Ì×¶¬ÒÂ.ÓÖÔÆ:"Ê®¾ÅÈÕÄË»ÆµÀÖ®ÆÚ,ÐÖ¿É¼´ÂòÖÛÎ÷ÉÏ,´ýÐÛ·É¸ß¾Ù , Ã÷¶¬ÔÙÎî,Æñ·Ç´ó¿ìÖ®ÊÂÒ®!"Óê´åÊÕÁËÒøÒÂ,²»¹ýÂÔÐ»Ò»Óï,²¢²»½éÒâ,ÈÔÊÇ³Ô¾ÆÌ¸ Ð¦.ÄÇÌìÒÑ½»ÁËÈý¸ü,¶þÈË·½É¢.Ê¿ÒþËÍÓê´åÈ¥ºó,»Ø·¿Ò»¾õ,Ö±ÖÁºìÈÕÈý¸Í·½ÐÑ.ÒòË¼ ×òÒ¹Ö®ÊÂ, ÒâÓûÔÙÐ´Á½·â¼öÊéÓëÓê´å´øÖÁÉñ¶¼,Ê¹Óê´åÍ¶ÚË¸öÊË»ÂÖ®¼ÒÎª¼Ä×ãÖ®µØ. ÒòÊ¹ÈË¹ýÈ¥ÇëÊ±, ÄÇ¼ÒÈËÈ¥ÁË»ØÀ´Ëµ:"ºÍÉÐËµ,¼ÖÒ¯½ñÈÕÎå¹ÄÒÑ½ø¾©È¥ÁË,Ò²ÔøÁôÏÂ »°ÓëºÍÉÐ×ª´ïÀÏÒ¯, Ëµ`¶ÁÊéÈË²»ÔÚ»ÆµÀºÚµÀ,×ÜÒÔÊÂÀíÎªÒª,²»¼°Ãæ´ÇÁË.'"Ê¿ÒþÌý ÁË,Ò²Ö»µÃ°ÕÁË.ÕæÊÇÏÐ´¦¹âÒõÒ×¹ý,Ù¿ºöÓÖÊÇÔªÏö¼Ñ½ÚÒÓ.Ê¿ÒþÃü¼ÒÈË»ôÆô±§ÁËÓ¢Á« È¥¿´Éç»ð»¨µÆ,°ëÒ¹ÖÐ,»ôÆôÒòÒªÐ¡½â,±ã½«Ó¢Á«·ÅÔÚÒ»¼ÒÃÅ¼÷ÉÏ×ø×Å.´ýËûÐ¡½âÍêÁË À´±§Ê±,ÄÇÓÐÓ¢Á«µÄ×ÙÓ°?¼±µÃ»ôÆôÖ±Ñ°ÁË°ëÒ¹,ÖÁÌìÃ÷²»¼û,ÄÇ»ôÆôÒ²¾Í²»¸Ò»ØÀ´¼û Ö÷ÈË, ±ãÌÓÍùËûÏçÈ¥ÁË.ÄÇÊ¿Òþ·ò¸¾,¼ûÅ®¶ùÒ»Ò¹²»¹é,±ãÖªÓÐÐ©²»Í×,ÔÙÊ¹¼¸ÈËÈ¥Ñ° ÕÒ,»ØÀ´½ÔÔÆÁ¬ÒôÏì½ÔÎÞ.·òÆÞ¶þÈË,°ëÊÀÖ»Éú´ËÅ®,Ò»µ©Ê§Âä,Æñ²»Ë¼Ïë,Òò´ËÖçÒ¹Ìä ¿Þ, ¼¸ºõ²»ÔøÑ°ËÀ.¿´¿´µÄÒ»ÔÂ,Ê¿ÒþÏÈ¾ÍµÃÁËÒ»²¡,µ±Ê±·âÊÏÈæÈËÒ²ÒòË¼Å®¹¹¼²,ÈÕ ÈÕÇëÒ½ÁÆÖÎ.

¡¡¡¡²»ÏëÕâÈÕÈýÔÂÊ®Îå,ºùÂ«ÃíÖÐÕ¨¹©,ÄÇÐ©ºÍÉÐ²»¼ÓÐ¡ÐÄ,ÖÂÊ¹ÓÍ¹ø»ðÒÝ,±ãÉÕ×Å´° Ö½. ´Ë·½ÈË¼Ò¶àÓÃÖñÀéÄ¾±ÚÕß,´óµÖÒ²Òò½ÙÊý,ÓÚÊÇ½Ó¶þÁ¬Èý,Ç£Îå¹ÒËÄ,½«Ò»Ìõ½ÖÉÕ µÃÈç»ðÑæÉ½Ò»°ã. ±ËÊ±ËäÓÐ¾üÃñÀ´¾È,ÄÇ»ðÒÑ³ÉÁËÊÆ,ÈçºÎ¾ÈµÃÏÂ?Ö±ÉÕÁËÒ»Ò¹,·½½¥ ½¥µÄÏ¨È¥,Ò²²»ÖªÉÕÁË¼¸¼Ò.Ö»¿ÉÁ¯Õç¼ÒÔÚ¸ô±Ú,ÔçÒÑÉÕ³ÉÒ»Æ¬ÍßÀù³¡ÁË.Ö»ÓÐËû·ò¸¾ ²¢¼¸¸ö¼ÒÈËµÄÐÔÃü²»ÔøÉËÁË. ¼±µÃÊ¿ÒþÎ©µø×ã³¤Ì¾¶øÒÑ.Ö»µÃÓëÆÞ×ÓÉÌÒé,ÇÒµ½Ìï×¯ ÉÏÈ¥°²Éí.Æ«Öµ½üÄêË®ºµ²»ÊÕ,ÊóµÁ·äÆð,ÎÞ·ÇÇÀÌï¶áµØ,ÊóÇÔ¹·Íµ,Ãñ²»°²Éú,Òò´Ë¹Ù ±ø½Ë²¶,ÄÑÒÔ°²Éí.Ê¿ÒþÖ»µÃ½«Ìï×¯¶¼ÕÛ±äÁË,±ãÐ¯ÁËÆÞ×ÓÓëÁ½¸öÑ¾÷ßÍ¶ËûÔÀÕÉ¼ÒÈ¥.

¡¡¡¡ËûÔÀÕÉÃû»½·âËà,±¾¹á´óÈçÖÝÈËÊÏ,ËäÊÇÎñÅ©,¼ÒÖÐ¶¼»¹ÒóÊµ.½ñ¼ûÅ®ÐöÕâµÈÀÇ±· ¶øÀ´, ÐÄÖÐ±ãÓÐÐ©²»ÀÖ.ÐÒ¶øÊ¿Òþ»¹ÓÐÕÛ±äÌïµØµÄÒø×ÓÎ´ÔøÓÃÍê,ÄÃ³öÀ´ÍÐËûËæ·Ö¾Í ¼Û±¡ÖÃÐ©Ðë·¿µØ,ÎªºóÈÕÒÂÊ³Ö®¼Æ.ÄÇ·âËà±ã°ëºå°ë×¬,Ð©ÐëÓëËûÐ©±¡ÌïÐàÎÝ.Ê¿ÒþÄË ¶ÁÊéÖ®ÈË, ²»¹ßÉúÀí¼Úð£µÈÊÂ,ÃãÇ¿Ö§³ÖÁËÒ»¶þÄê,Ô½¾õÇîÁËÏÂÈ¥.·âËàÃ¿¼ûÃæÊ±,±ã ËµÐ©ÏÖ³É»°,ÇÒÈËÇ°ÈËºóÓÖÔ¹ËûÃÇ²»ÉÆ¹ý»î,Ö»Ò»Î¶ºÃ³ÔÀÁ×÷µÈÓï.Ê¿ÒþÖªÍ¶ÈË²»×Å, ÐÄÖÐÎ´Ãâ»ÚºÞ,ÔÙ¼æÉÏÄê¾ª»£,¼±·ÞÔ¹Í´,ÒÑÓÐ»ýÉË,ÄºÄêÖ®ÈË,Æ¶²¡½»¹¥,¾¹½¥½¥µÄÂ¶ ³öÄÇÏÂÊÀµÄ¹â¾°À´.

¡¡¡¡¿ÉÇÉÕâÈÕÖôÁË¹ÕÕÈÕõ´ìµ½½ÖÇ°É¢É¢ÐÄÊ±,ºö¼ûÄÇ±ßÀ´ÁËÒ»¸öõË×ãµÀÈË,·èñ²ÂäÍÑ ,ÂéåïðÈÒÂ,¿ÚÄÚÄî×Å¼¸¾äÑÔ´Ê,µÀÊÇ:

¡¡¡¡ÊÀÈË¶¼ÏþÉñÏÉºÃ,Î©ÓÐ¹¦ÃûÍü²»ÁË!

¡¡¡¡¹Å½ñ½«ÏàÔÚºÎ·½?»ÄÚ£Ò»¶Ñ²ÝÃ»ÁË.

¡¡¡¡ÊÀÈË¶¼ÏþÉñÏÉºÃ,Ö»ÓÐ½ðÒøÍü²»ÁË!

¡¡¡¡ÖÕ³¯Ö»ºÞ¾ÛÎÞ¶à,¼°µ½¶àÊ±ÑÛ±ÕÁË.

¡¡¡¡ÊÀÈË¶¼ÏþÉñÏÉºÃ,Ö»ÓÐæ¯ÆÞÍü²»ÁË!

¡¡¡¡¾ýÉúÈÕÈÕËµ¶÷Çé,¾ýËÀÓÖËæÈËÈ¥ÁË.

¡¡¡¡ÊÀÈË¶¼ÏþÉñÏÉºÃ,Ö»ÓÐ¶ùËïÍü²»ÁË!

¡¡¡¡³ÕÐÄ¸¸Ä¸¹ÅÀ´¶à,Ð¢Ë³¶ùËïË­¼ûÁË?Ê¿ÒþÌýÁË,±ãÓ­ÉÏÀ´µÀ:"ÄãÂú¿ÚËµÐ©Ê²Ã´?Ö» Ìý¼ûÐ©` ºÃ'`ÁË'`ºÃ'`ÁË'.ÄÇµÀÈËÐ¦µÀ:"ÄãÈô¹ûÌý¼û`ºÃ'`ÁË'¶þ×Ö,»¹ËãÄãÃ÷°×.¿É ÖªÊÀÉÏÍò°ã,ºÃ±ãÊÇÁË,ÁË±ãÊÇºÃ.Èô²»ÁË,±ã²»ºÃ,ÈôÒªºÃ,ÐëÊÇÁË.ÎÒÕâ¸è¶ù,±ãÃû<< ºÃÁË¸è>>"Ê¿Òþ±¾ÊÇÓÐËÞ»ÛµÄ,Ò»ÎÅ´ËÑÔ ,ÐÄÎò.ÒòÐ¦µÀ:"ÇÒ×¡!´ýÎÒ½«ÄãÕâ< <ºÃ½â×¢³öÀ´ºÎÈç?"µÀÈËÐ¦µÀ:"Äã½â,Äã½â."Ê¿ÒþÄËËµµÀ:

¡¡¡¡,µ±ÄêóËÂú´²,Ë¥²Ý¿ÝÑî,ÔøÎª¸èÎè³¡. ÖëË¿¶ù½áÂúµñÁº,ÂÌÉ´½ñÓÖºýÔÚÅî´°ÉÏ.ËµÊ²Ã´Ö¬ÕýÅ¨,·ÛÕýÏã,ÈçºÎÁ½÷ÞÓÖ³ÉËª?×òÈÕ»ÆÍÁÂ¤Í·ËÍ°×¹Ç,½ñÏüºìµÆÕÊµ×ÎÔÔ§Ñì.½ðÂúÏä,ÒøÂúÏä,Õ¹ÑÛÆòØ¤ÈË½Ô°ù.ÕýÌ¾ËûÈËÃü²»³¤,ÄÇÖª×Ô¼º¹éÀ´É¥!

¡¡¡¡ÑµÓÐ·½,±£²»¶¨ÈÕºó×÷Ç¿Áº.Ôñ¸àÁ»,Ë­³ÐÍûÁ÷ÂäÔÚÑÌ»¨Ïï!ÒòÏÓÉ´Ã±Ð¡,ÖÂÊ¹Ëø¼Ï¸Ü,×ò Á¯ÆÆ°Àº®,½ñÏÓ×Ïòþ³¤:ÂÒºæºæÄã·½³ª°ÕÎÒµÇ³¡,·´ÈÏËûÏçÊÇ¹ÊÏç.Éõ»ÄÌÆ,µ½Í·À´¶¼ÊÇÎªËûÈË×÷¼ÞÒÂÉÑ!ÄÇ·èõËµÀÈËÌýÁË,ÅÄÕÆÐ¦µÀ:"½âµÃÇÐ,½âµÃÇÐ!"Ê¿Òþ±ãËµÒ»Éù"×ß°Õ!"½«µÀÈË¼çÉÏñ×ñÍÇÀÁË¹ýÀ´±³×Å,¾¹²»»Ø¼Ò,Í¬ÁË·èµÀÈËÆ®Æ®¶øÈ¥.µ±ÏÂºæ¶¯½Ö·»,ÖÚÈËµ±×÷Ò»¼þÐÂÎÅ´«Ëµ.·âÊÏÎÅµÃ´ËÐÅ,¿Þ À´,Ö»µÃÓë¸¸Ç×ÉÌÒé,Ç²ÈË¸÷´¦·ÃÑ°,ÄÇÌÖÒôÐÅ?ÎÞÄÎºÎ,ÉÙ²»µÃÒÀ¿¿×ÅËû¸¸Ä¸¶ÈÈÕ.ÐÒ ¶øÉí±ß»¹ÓÐÁ½¸ö¾ÉÈÕµÄÑ¾÷ß·üÊÌ,Ö÷ÆÍÈýÈË,ÈÕÒ¹×÷Ð©ÕëÏß·¢Âô,°ï×Å¸¸Ç×ÓÃ¶È.ÄÇ·â ËàËäÈ»ÈÕÈÕ±§Ô¹,Ò²ÎÞ¿ÉÄÎºÎÁË.

¡¡¡¡ÕâÈÕ,ÄÇÕç¼Ò´óÑ¾÷ßÔÚÃÅÇ°ÂòÏß,ºöÌý½ÖÉÏºÈµÀÖ®Éù,ÖÚÈË¶¼ËµÐÂÌ«Ò¯µ½ÈÎ.Ñ¾÷ß ÓÚÊÇÒþÔÚÃÅÄÚ¿´Ê±, Ö»¼û¾üÀÎ¿ìÊÖ,Ò»¶ÔÒ»¶ÔµÄ¹ýÈ¥,¶í¶ø´ó½ÎÌ§×ÅÒ»¸öÎÚÃ±ÐÉÅÛµÄ ¹Ù¸®¹ýÈ¥. Ñ¾÷ßµ¹·¢ÁË¸öÕú,×ÔË¼Õâ¹ÙºÃÃæÉÆ,µ¹ÏóÔÚÄÇÀï¼û¹ýµÄ.ÓÚÊÇ½øÈë·¿ÖÐ,Ò² ¾Í¶ª¹ý²»ÔÚÐÄÉÏ. ÖÁÍí¼ä,Õý´ýÐªÏ¢Ö®Ê±,ºöÌýÒ»Æ¬Éù´òµÄÃÅÏì,Ðí¶àÈËÂÒÈÂ,Ëµ:"±¾ ¸®Ì«Ò¯²îÈËÀ´´«ÈËÎÊ»°."·âËàÌýÁË,»£µÃÄ¿µÉ¿Ú´ô,²»ÖªÓÐºÎ»öÊÂ. 

http://www.hongloumengs.cn/hongloumeng/3/hongloumeng120.htm

Ê«ÔÆ

¡¡¡¡Ò»¾ÖÊäÓ®ÁÏ²»Õæ,ÏãÏú²è¾¡ÉÐåÒÑ².

¡¡¡¡ÓûÖªÄ¿ÏÂÐËË¥Õ×,ÐëÎÊÅÔ¹ÛÀäÑÛÈË.

¡¡¡¡È´Ëµ·âËàÒòÌý¼û¹«²î´«»½,Ã¦³öÀ´ÅãÐ¦ÆôÎÊ.ÄÇÐ©ÈËÖ»ÈÂ:"¿ìÇë³öÕçÒ¯À´!"·âËàÃ¦ÅãÐ¦µÀ:"Ð¡ÈËÐÕ·â,²¢²»ÐÕÕç.Ö»ÓÐµ±ÈÕÐ¡ÐöÐÕÕç,½ñÒÑ³ö¼ÒÒ»¶þÄêÁË,²»Öª¿ÉÊÇÎÊËû? "ÄÇÐ©¹«ÈËµÀ:"ÎÒÃÇÒ²²»ÖªÊ²Ã´`Õæ'`¼Ù',Òò·îÌ«Ò¯Ö®ÃüÀ´ÎÊ,Ëû¼ÈÊÇÄãÅ®Ðö,±ã´øÁËÄãÈ¥Ç×¼ûÌ«Ò¯ÃæÙ÷,Ê¡µÃÂÒÅÜ."Ëµ×Å,²»ÈÝ·âËà¶àÑÔ,´ó¼ÒÍÆÓµËûÈ¥ÁË.·â¼ÒÈË¸ö¸ö¶¼¾ª»Å,²»ÖªºÎÕ×.

¡¡¡¡ÄÇÌìÔ¼¶þ¸üÊ±,Ö»¼û·âËà·½»ØÀ´,»¶ÌìÏ²µØ.ÖÚÈËÃ¦ÎÊ¶ËµÄ.ËûÄËËµµÀ:"Ô­À´±¾¸®ÐÂÉýµÄÌ«Ò¯ÐÕ¼ÖÃû»¯,±¾¹áºúÖÝÈËÊÏ,ÔøÓëÅ®Ðö¾ÉÈÕÏà½».·½²ÅÔÚÔÛÃÅÇ°¹ýÈ¥,Òò¼û½¿ÐÓÄÇÑ¾Í·ÂòÏß, ËùÒÔËûÖ»µ±Å®ÐöÒÆ×¡ÓÚ´Ë.ÎÒÒ»Ò»½«Ô­¹Ê»ØÃ÷,ÄÇÌ«Ò¯µ¹ÉË¸ÐÌ¾Ï¢ÁËÒ»»Ø,ÓÖÎÊÍâËïÅ®¶ù,ÎÒËµ¿´µÆ¶ªÁË.Ì«Ò¯Ëµ:`²»·Á,ÎÒ×ÔÊ¹·¬ÒÛÎñ±ØÌ½·Ã»ØÀ´.'ËµÁËÒ»»Ø»°, ÁÙ×ßµ¹ËÍÁËÎÒ¶þÁ½Òø×Ó."Õç¼ÒÄï×ÓÌýÁË,²»ÃâÐÄÖÐÉË¸Ð.Ò»ËÞÎÞ»°.ÖÁ´ÎÈÕ, ÔçÓÐÓê´åÇ²ÈËËÍÁËÁ½·âÒø×Ó,ËÄÆ¥½õ¶Ð,´ðÐ»Õç¼ÒÄï×Ó,ÓÖ¼ÄÒ»·âÃÜÊéÓë·âËà,×ªÍÐÎÊÕç¼ÒÄï×ÓÒªÄÇ½¿ÐÓ×÷¶þ·¿. ·âËàÏ²µÄÆ¨¹öÄòÁ÷,°Í²»µÃÈ¥·î³Ð,±ãÔÚÅ®¶ùÇ°Ò»Á¦ß¥¶Þ³ÉÁË,³ËÒ¹Ö»ÓÃÒ»³ËÐ¡½Î,±ã°Ñ½¿ÐÓËÍ½øÈ¥ÁË.Óê´å»¶Ï²,×Ô²»±ØËµ,ÄË·â°Ù½ðÔù·âËà, ÍâÐ»Õç¼ÒÄï×ÓÐí¶àÎïÊÂ,ÁîÆäºÃÉúÑøÉÄ,ÒÔ´ýÑ°·ÃÅ®¶ùÏÂÂä.·âËà»Ø¼ÒÎÞ»°.

¡¡¡¡È´Ëµ½¿ÐÓÕâÑ¾÷ß,±ãÊÇÄÇÄê»Ø¹ËÓê´åÕß.ÒòÅ¼È»Ò»¹Ë,±ãÅª³öÕâ¶ÎÊÂÀ´,ÒàÊÇ×Ô¼ºÒâÁÏ²»µ½Ö®ÆæÔµ.Ë­ÏëËûÃüÔËÁ½¼Ã,²»³ÐÍû×Ôµ½Óê´åÉí±ß,Ö»Ò»Äê±ãÉúÁËÒ»×Ó,ÓÖ°ëÔØ ,Óê´åµÕÆÞºöÈ¾¼²ÏÂÊÀ,Óê´å±ã½«Ëû·ö²à×÷ÕýÊÒ·òÈËÁË.ÕýÊÇ:

¡¡¡¡Å¼ÒòÒ»×Å´í,±ãÎªÈËÉÏÈË.Ô­À´,Óê´åÒòÄÇÄêÊ¿ÒþÔùÒøÖ®ºó,ËûÓÚÊ®ÁùÈÕ±ãÆðÉíÈë¶¼,ÖÁ´ó±ÈÖ®ÆÚ,²»ÁÏËûÊ®·ÖµÃÒâ,ÒÑ»áÁË½øÊ¿,Ñ¡ÈëÍâ°à,½ñÒÑÉýÁË±¾¸®Öª¸®.Ëä²Å¸ÉÓÅ³¤, Î´ÃâÓÐÐ©Ì°¿áÖ®±×,ÇÒÓÖÊÑ²ÅÎêÉÏ,ÄÇÐ©¹ÙÔ±½Ô²àÄ¿¶øÊÓ.²»ÉÏÒ»Äê,±ã±»ÉÏË¾Ñ°ÁË¸ö¿ÕÏ¶,×÷³ÉÒ»±¾,²ÎËû"ÉúÇé½Æ»«,ÉÃ×ëÀñÒÇ,"ÇÒ¹ÁÇåÕýÖ®Ãû,¶ø°µ½á»¢ÀÇÖ®Êô, ÖÂÊ¹µØ·½¶àÊÂ,ÃñÃü²»¿°"µÈÓï.ÁúÑÕ´óÅ­,¼´Åú¸ïÖ°.¸Ã²¿ÎÄÊéÒ»µ½,±¾¸®¹ÙÔ±ÎÞ²»Ï²ÔÃ. ÄÇÓê´åÐÄÖÐËäÊ®·Ö²ÑºÞ,È´ÃæÉÏÈ«ÎÞÒ»µãÔ¹É«,ÈÔÊÇÎûÐ¦×ÔÈô,½»´ú¹ý¹«ÊÂ,½«ÀúÄê×ö¹Ù»ýµÄÐ©×Ê±¾²¢¼ÒÐ¡ÈËÊôËÍÖÁÔ­¼®, °²ÅÅÍ×Ð­,È´ÊÇ×Ô¼ºµ£·çÐäÔÂ,ÓÎÀÀÌìÏÂÊ¤¼£.

¡¡¡¡ÄÇÈÕ,Å¼ÓÖÓÎÖÁÎ¬ÑïµØÃæ,ÒòÎÅµÃ½ñËêõºÕþµãµÄÊÇÁÖÈçº£.ÕâÁÖÈçº£ÐÕÁÖÃûº£,±í×ÖÈçº£,ÄËÊÇÇ°¿ÆµÄÌ½»¨,½ñÒÑÉýÖÁÀ¼Ì¨ËÂ´ó·ò,±¾¹á¹ÃËÕÈËÊÏ,½ñÇÕµã³öÎªÑ²ÑÎÓùÊ· , µ½ÈÎ·½Ò»ÔÂÓÐÓà.Ô­À´ÕâÁÖÈçº£Ö®×æ,ÔøÏ®¹ýÁÐºî,½ñµ½Èçº£,Òµ¾­ÎåÊÀ.Æð³õÊ±,Ö»·âÏ®ÈýÊÀ, Òòµ±½ñÂ¡¶÷Ê¢µÂ,Ô¶ÂõÇ°´ú,¶îÍâ¼Ó¶÷,ÖÁÈçº£Ö®¸¸,ÓÖÏ®ÁËÒ»´ú;ÖÁÈçº£, ±ã´Ó¿ÆµÚ³öÉí. ËäÏµÖÓ¶¦Ö®¼Ò,È´ÒàÊÇÊéÏãÖ®×å.Ö»¿ÉÏ§ÕâÁÖ¼ÒÖ§Êü²»Ê¢,×ÓËïÓÐÏÞ, ËäÓÐ¼¸ÃÅ,È´ÓëÈçº£¾ãÊÇÌÃ×å¶øÒÑ,Ã»ÉõÇ×Ö§µÕÅÉµÄ.½ñÈçº£ÄêÒÑËÄÊ®,Ö»ÓÐÒ»¸öÈýËêÖ®×Ó, Æ«ÓÖÓÚÈ¥ËêËÀÁË.ËäÓÐ¼¸·¿¼§æª,ÄÎËûÃüÖÐÎÞ×Ó,ÒàÎÞ¿ÉÈçºÎÖ®ÊÂ.½ñÖ»ÓÐµÕÆÞ¼ÖÊÏ, ÉúµÃÒ»Å®,ÈéÃû÷ìÓñ,Äê·½ÎåËê.·òÆÞÎÞ×Ó,¹Ê°®ÈçÕä±¦,ÇÒÓÖ¼ûËû´ÏÃ÷ÇåÐã,±ãÒ²ÓûÊ¹Ëû¶ÁÊéÊ¶µÃ¼¸¸ö×Ö,²»¹ý¼Ù³äÑø×ÓÖ®Òâ,ÁÄ½âÏ¥ÏÂ»ÄÁ¹Ö®Ì¾.

¡¡¡¡Óê´åÕýÖµÅ¼¸Ð·çº®,²¡ÔÚÂÃµê,½«Ò»ÔÂ¹â¾°·½½¥Óú.Ò»ÒòÉíÌåÀÍ¾ë,¶þÒòÅÌ·Ñ²»¼Ì , Ò²ÕýÓûÑ°¸öºÏÊ½Ö®´¦,ÔÝÇÒÐªÏÂ.ÐÒÓÐÁ½¸ö¾ÉÓÑ,ÒàÔÚ´Ë¾³¾Ó×¡,ÒòÎÅµÃõºÕþÓûÆ¸Ò»Î÷±ö, Óê´å±ãÏàÍÐÓÑÁ¦,Ä±ÁË½øÈ¥,ÇÒ×÷°²ÉíÖ®¼Æ.ÃîÔÚÖ»Ò»¸öÅ®Ñ§Éú,²¢Á½¸ö°é¶ÁÑ¾÷ß, ÕâÅ®Ñ§ÉúÄêÓÖÐ¡,ÉíÌåÓÖ¼«ÇÓÈõ,¹¤¿Î²»ÏÞ¶à¹Ñ,¹ÊÊ®·ÖÊ¡Á¦.¿°¿°ÓÖÊÇÒ»ÔØµÄ¹âÒõ,Ë­ÖªÅ®Ñ§ÉúÖ®Ä¸¼ÖÊÏ·òÈËÒ»¼²¶øÖÕ.Å®Ñ§ÉúÊÌÌÀ·îÒ©,ÊØÉ¥¾¡°§,ËìÓÖ½«´Ç¹Ý±ðÍ¼ . ÁÖÈçº£ÒâÓûÁîÅ®ÊØÖÆ¶ÁÊé,¹ÊÓÖ½«ËûÁôÏÂ.½üÒòÅ®Ñ§Éú°§Í´¹ýÉË,±¾×ÔÇÓÈõ¶à²¡µÄ, ´¥·¸¾ÉÖ¢,ËìÁ¬ÈÕ²»ÔøÉÏÑ§.Óê´åÏÐ¾ÓÎÞÁÄ,Ã¿µ±·çÈÕÇçºÍ,·¹ºó±ã³öÀ´ÏÐ²½.

¡¡¡¡ÕâÈÕ, Å¼ÖÁ¹ùÍâ,ÒâÓûÉÍ¼øÄÇ´åÒ°·ç¹â.ºöÐÅ²½ÖÁÒ»É½»·Ë®Ðý,Ã¯ÁÖÉîÖñÖ®´¦,ÒþÒþµÄÓÐ×ùÃíÓî, ÃÅÏïÇãÍÇ,Ç½Ô«Ðà°Ü,ÃÅÇ°ÓÐ¶î,Ìâ×Å"ÖÇÍ¨ËÂ"Èý×Ö,ÃÅÅÔÓÖÓÐÒ»¸±¾ÉÆÆµÄ¶ÔÁª,Ô»¡¡¡¡ÉíºóÓÐÓàÍüËõÊÖ, ÑÛÇ°ÎÞÂ·Ïë»ØÍ·.Óê´å¿´ÁË,ÒòÏëµ½:"ÕâÁ½¾ä»°,ÎÄËäÇ³½ü,ÆäÒâÔòÉî. ÎÒÒ²ÔøÓÎ¹ýÐ©ÃûÉ½´óÉ²,µ¹²»Ôø¼û¹ýÕâ»°Í·,ÆäÖÐÏë±ØÓÐ¸ö·­¹ý½î¶·À´µÄÒàÎ´¿ÉÖª,ºÎ²»½øÈ¥ÊÔÊÔ."Ïë×Å×ßÈë,Ö»ÓÐÒ»¸öÁúÖÓÀÏÉ®ÔÚÄÇÀïÖóÖà.Óê´å¼ûÁË,±ã²»ÔÚÒâ.¼°ÖÁÎÊËûÁ½¾ä»°,ÄÇÀÏÉ®¼ÈÁûÇÒ»è,³ÝÂäÉà¶Û,Ëù´ð·ÇËùÎÊ.

¡¡¡¡Óê´å²»ÄÍ·³, ±ãÈÔ³öÀ´,ÒâÓûµ½ÄÇ´åËÁÖÐ¹ÁÒûÈý±­,ÒÔÖúÒ°È¤,ÓÚÊÇ¿î²½ÐÐÀ´.½«ÈëËÁÃÅ,Ö»¼û×ùÉÏ³Ô¾ÆÖ®¿ÍÓÐÒ»ÈËÆðÉí´óÐ¦,½ÓÁË³öÀ´,¿ÚÄÚËµ:"ÆæÓö,ÆæÓö."Óê´åÃ¦¿´Ê±, ´ËÈËÊÇ¶¼ÖÐÔÚ¹Å¶­ÐÐÖÐÃ³Ò×µÄºÅÀä×ÓÐËÕß,¾ÉÈÕÔÚ¶¼ÏàÊ¶.Óê´å×îÔÞÕâÀä×ÓÐËÊÇ¸öÓÐ×÷Îª´ó±¾ÁìµÄÈË,Õâ×ÓÐËÓÖ½èÓê´åË¹ÎÄÖ®Ãû,¹Ê¶þÈËËµ»°Í¶»ú,×îÏàÆõºÏ.Óê´åÃ¦Ð¦ÎÊµÀ:"ÀÏÐÖºÎÈÕµ½´Ë?µÜ¾¹²»Öª.½ñÈÕÅ¼Óö,ÕæÆæÔµÒ²."×ÓÐËµÀ:"È¥ÄêËêµ×µ½¼Ò, ½ñÒò»¹ÒªÈë¶¼, ´Ó´ËË³Â·ÕÒ¸ö±ÖÓÑËµÒ»¾ä»°,³ÐËûÖ®Çé,ÁôÎÒ¶à×¡Á½ÈÕ.ÎÒÒ²ÎÞ½ôÊÂ, ÇÒÅÌ»¸Á½ÈÕ, ´ýÔÂ°ëÊ±Ò²¾ÍÆðÉíÁË.½ñÈÕ±ÖÓÑÓÐÊÂ,ÎÒÒòÏÐ²½ÖÁ´Ë,ÇÒÐªÐª½Å,²»ÆÚÕâÑùÇÉÓö!"Ò»ÃæËµ,Ò»ÃæÈÃÓê´åÍ¬Ï¯×øÁË,ÁíÕûÉÏ¾ÆëÈÀ´.¶þÈËÏÐÌ¸ÂþÒû,ÐðÐ©±ðºóÖ®ÊÂ .

¡¡¡¡¡¡¡¡Óê´åÒòÎÊ: "½üÈÕ¶¼ÖÐ¿ÉÓÐÐÂÎÅÃ»ÓÐ?"×ÓÐËµÀ:"µ¹Ã»ÓÐÊ²Ã´ÐÂÎÅ,µ¹ÊÇÀÏÏÈÉúÄã¹óÍ¬×Ú¼Ò,³öÁËÒ»¼þÐ¡Ð¡µÄÒìÊÂ."Óê´åÐ¦µÀ:"µÜ×åÖÐÎÞÈËÔÚ¶¼,ºÎÌ¸¼°´Ë?"×ÓÐËÐ¦µÀ : "ÄãÃÇÍ¬ÐÕ,Æñ·ÇÍ¬×ÚÒ»×å?"Óê´åÎÊÊÇË­¼Ò.×ÓÐËµÀ:"ÈÙ¹ú¸®¼Ö¸®ÖÐ,¿ÉÒ²çèÈèÁËÏÈÉúµÄÃÅé¹Ã´?"Óê´åÐ¦µÀ:"Ô­À´ÊÇËû¼Ò.ÈôÂÛÆðÀ´,º®×åÈË¶¡È´²»ÉÙ,×Ô¶«ºº¼Ö¸´ÒÔÀ´, Ö§ÅÉ·±Ê¢,¸÷Ê¡½ÔÓÐ,Ë­ÖðÏ¸¿¼²éµÃÀ´?ÈôÂÛÈÙ¹úÒ»Ö§,È´ÊÇÍ¬Æ×.µ«ËûÄÇµÈÈÙÒ«,ÎÒÃÇ²»±ãÈ¥ÅÊ³¶,ÖÁ½ñ¹ÊÔ½·¢ÉúÊèÄÑÈÏÁË."×ÓÐËÌ¾µÀ:"ÀÏÏÈÉúÐÝÈç´ËËµ.Èç½ñµÄÕâÄþÈÙÁ½ÃÅ, Ò²¶¼ÏôÊèÁË,²»±ÈÏÈÊ±µÄ¹â¾°."Óê´åµÀ:"µ±ÈÕÄþÈÙÁ½Õ¬µÄÈË¿ÚÒ²¼«¶à,ÈçºÎ¾ÍÏôÊèÁË?"Àä×ÓÐËµÀ:"ÕýÊÇ,ËµÀ´Ò²»°³¤."Óê´åµÀ:"È¥ËêÎÒµ½½ðÁêµØ½ç,ÒòÓûÓÎÀÀÁù³¯ÒÅ¼£,ÄÇÈÕ½øÁËÊ¯Í·³Ç,´ÓËûÀÏÕ¬ÃÅÇ°¾­¹ý.½Ö¶«ÊÇÄþ¹ú¸®,½ÖÎ÷ÊÇÈÙ¹ú¸®,¶þÕ¬ÏàÁ¬,¾¹½«´ó°ëÌõ½ÖÕ¼ÁË.´óÃÅÇ°ËäÀäÂäÎÞÈË,¸ô×ÅÎ§Ç½Ò»Íû,ÀïÃæÌüµîÂ¥¸ó,Ò²»¹¶¼á¿áÉÐù¾þ , ¾ÍÊÇºóÒ»´ø»¨Ô°×ÓÀïÃæÊ÷Ä¾É½Ê¯,Ò²»¹¶¼ÓÐÝîÎµä¦ÈóÖ®Æø,ÄÇÀïÏó¸öË¥°ÜÖ®¼Ò?"Àä×ÓÐËÐ¦µÀ: "¿÷ÄãÊÇ½øÊ¿³öÉí,Ô­À´²»Í¨!¹ÅÈËÓÐÔÆ:`°Ù×ãÖ®³æ,ËÀ¶ø²»½©.'Èç½ñËäËµ²»¼°ÏÈÄêÄÇÑùÐËÊ¢, ½ÏÖ®Æ½³£ÊË»ÂÖ®¼Ò,µ½µ×ÆøÏó²»Í¬.Èç½ñÉú³ÝÈÕ·±,ÊÂÎñÈÕÊ¢,Ö÷ÆÍÉÏÏÂ, °²¸»×ðÈÙÕß¾¡¶à,ÔË³ïÄ±»­ÕßÎÞÒ»,ÆäÈÕÓÃÅÅ³¡·ÑÓÃ,ÓÖ²»ÄÜ½«¾ÍÊ¡¼ó,Èç½ñÍâÃæµÄ¼Ü×ÓËäÎ´Éõµ¹,ÄÚÄÒÈ´Ò²¾¡ÉÏÀ´ÁË.Õâ»¹ÊÇÐ¡ÊÂ.¸üÓÐÒ»¼þ´óÊÂ:Ë­ÖªÕâÑùÖÓÃù¶¦Ê³Ö®¼Ò,º²Ä«Ê«ÊéÖ®×å,Èç½ñµÄ¶ùËï,¾¹Ò»´ú²»ÈçÒ»´úÁË!"Óê´åÌýËµ,Ò²ÄÉº±µÀ:"ÕâÑùÊ«ÀñÖ®¼Ò,ÆñÓÐ²»ÉÆ½ÌÓýÖ®Àí?±ðÃÅ²»Öª,Ö»ËµÕâÄþ,ÈÙ¶þÕ¬,ÊÇ×î½Ì×ÓÓÐ·½µÄ."

¡¡¡¡×ÓÐËÌ¾µÀ:"ÕýËµµÄÊÇÕâÁ½ÃÅÄØ.´ýÎÒ¸æËßÄã:µ±ÈÕÄþ¹ú¹«ÓëÈÙ¹ú¹«ÊÇÒ»Ä¸Í¬°ûµÜÐÖÁ½¸ö.Äþ¹«¾Ó³¤,ÉúÁËËÄ¸ö¶ù×Ó.Äþ¹«ËÀºó,¼Ö´ú»¯Ï®ÁË¹Ù,Ò²ÑøÁËÁ½¸ö¶ù×Ó:³¤Ãû¼Ö·ó, ÖÁ°Ë¾ÅËêÉÏ±ãËÀÁË,Ö»Ê£ÁË´Î×Ó¼Ö¾´Ï®ÁË¹Ù,Èç½ñÒ»Î¶ºÃµÀ,Ö»°®ÉÕµ¤Á¶¹¯,ÓàÕßÒ»¸Å²»ÔÚÐÄÉÏ.ÐÒ¶øÔçÄêÁôÏÂÒ»×Ó,Ãû»½¼ÖÕä,ÒòËû¸¸Ç×Ò»ÐÄÏë×÷ÉñÏÉ,°Ñ¹Ùµ¹ÈÃËûÏ®ÁË.Ëû¸¸Ç×ÓÖ²»¿Ï»ØÔ­¼®À´,Ö»ÔÚ¶¼ÖÐ³ÇÍâºÍµÀÊ¿ÃÇºúåñ.ÕâÎ»ÕäÒ¯µ¹ÉúÁËÒ»¸ö¶ù×Ó, ½ñÄê²ÅÊ®ÁùËê,Ãû½Ð¼ÖÈØ.Èç½ñ¾´ÀÏµùÒ»¸Å²»¹Ü.ÕâÕäÒ¯ÄÇÀï¿Ï¶ÁÊé,Ö»Ò»Î¶¸ßÀÖ²»ÁË , °ÑÄþ¹ú¸®¾¹·­ÁË¹ýÀ´,Ò²Ã»ÓÐÈË¸ÒÀ´¹ÜËû.ÔÙËµÈÙ¸®ÄãÌý,·½²ÅËùËµÒìÊÂ,¾Í³öÔÚÕâÀï.×ÔÈÙ¹«ËÀºó,³¤×Ó¼Ö´úÉÆÏ®ÁË¹Ù,È¢µÄÒ²ÊÇ½ðÁêÊÀÑ«Ê·ºî¼ÒµÄÐ¡½ãÎªÆÞ,ÉúÁËÁ½¸ö¶ù×Ó:³¤×Ó¼ÖÉâ,´Î×Ó¼ÖÕþ.Èç½ñ´úÉÆÔçÒÑÈ¥ÊÀ,Ì«·òÈËÉÐÔÚ,³¤×Ó¼ÖÉâÏ®×Å¹Ù,´Î×Ó¼ÖÕþ,×ÔÓ×¿áÏ²²¶ÁÊ*,×æ¸¸×îÌÛ,Ô­ÓûÒÔ¿Æ¼×³öÉíµÄ,²»ÁÏ´úÉÆÁÙÖÕÊ±ÒÅ±¾Ò»ÉÏ,»ÊÉÏÒòÐôÏÈ³¼,¼´Ê±Áî³¤×ÓÏ®¹ÙÍâ,ÎÊ»¹ÓÐ¼¸×Ó,Á¢¿ÌÒý¼û,Ëì¶îÍâ´ÍÁËÕâÕþÀÏµùÒ»¸öÖ÷ÊÂÖ®ÏÎ, ÁîÆäÈë²¿Ï°Ñ§,Èç½ñÏÖÒÑÉýÁËÔ±ÍâÀÉÁË.ÕâÕþÀÏµùµÄ·òÈËÍõÊÏ,Í·Ì¥ÉúµÄ¹«×Ó,Ãû»½¼ÖÖé, Ê®ËÄËê½øÑ§,²»µ½¶þÊ®Ëê¾ÍÈ¢ÁËÆÞÉúÁË×Ó,Ò»²¡ËÀÁË.µÚ¶þÌ¥ÉúÁËÒ»Î»Ð¡½ã, ÉúÔÚ´óÄê³õÒ», Õâ¾ÍÆæÁË,²»ÏëºóÀ´ÓÖÉúÒ»Î»¹«×Ó,ËµÀ´¸üÆæ,Ò»ÂäÌ¥°û,×ìÀï±ãÏÎÏÂÒ»¿éÎå²Ê¾§Ó¨µÄÓñÀ´, ÉÏÃæ»¹ÓÐÐí¶à×Ö¼£,¾ÍÈ¡Ãû½Ð×÷±¦Óñ.ÄãµÀÊÇÐÂÆæÒìÊÂ²»ÊÇ?" ¡¡¡¡Óê´åÐ¦µÀ:"¹ûÈ»ÆæÒì.Ö»ÅÂÕâÈËÀ´Àú²»Ð¡."×ÓÐËÀäÐ¦µÀ:"ÍòÈË½ÔÈç´ËËµ,Òò¶øÄË×æÄ¸±ãÏÈ°®ÈçÕä±¦. ÄÇÄêÖÜËêÊ±,ÕþÀÏµù±ãÒªÊÔËû½«À´µÄÖ¾Ïò,±ã½«ÄÇÊÀÉÏËùÓÐÖ®Îï°ÚÁËÎÞÊý, ÓëËû×¥È¡.Ë­ÖªËûÒ»¸Å²»È¡,ÉìÊÖÖ»°ÑÐ©Ö¬·ÛîÎ»·×¥À´.ÕþÀÏµù±ã´óÅ­ÁË, Ëµ:"`½«À´¾ÆÉ«Ö®Í½¶ú!'Òò´Ë±ã´ó²»Ï²ÔÃ.¶ÀÄÇÊ·ÀÏÌ«¾ý»¹ÊÇÃü¸ùÒ»Ñù.ËµÀ´ÓÖÆæ,Èç½ñ³¤ÁËÆß°ËËê,ËäÈ»ÌÔÆøÒì³£,µ«Æä´ÏÃ÷¹Ô¾õ´¦,°Ù¸ö²»¼°ËûÒ»¸ö.ËµÆðº¢×Ó»°À´Ò²Ææ¹Ö,ËûËµ:`Å®¶ùÊÇË®×÷µÄ¹ÇÈâ,ÄÐÈËÊÇÄà×÷µÄ¹ÇÈâ.ÎÒ¼ûÁËÅ®¶ù,ÎÒ±ãÇåË¬,¼ûÁËÄÐ×Ó, ±ã¾õ×Ç³ô±ÆÈË.'ÄãµÀºÃÐ¦²»ºÃÐ¦?½«À´É«¹íÎÞÒÉÁË!"Óê´åº±È»À÷É«Ã¦Ö¹µÀ:"·ÇÒ²!¿ÉÏ§ÄãÃÇ²»ÖªµÀÕâÈËÀ´Àú. ´óÔ¼ÕþÀÏÇ°±²Ò²´íÒÔÒùÄ§É«¹í¿´´ýÁË.Èô·Ç¶à¶ÁÊéÊ¶ÊÂ,¼ÓÒÔÖÂÖª¸ñÎïÖ®¹¦,ÎòµÀ²ÎÐþÖ®Á¦,²»ÄÜÖªÒ²."

¡¡¡¡×ÓÐË¼ûËûËµµÃÕâÑùÖØ´ó,Ã¦Çë½ÌÆä¶Ë.Óê´åµÀ:"ÌìµØÉúÈË,³ý´óÈÊ´ó¶ñÁ½ÖÖ,ÓàÕß½ÔÎÞ´óÒì. Èô´óÈÊÕß,ÔòÓ¦ÔË¶øÉú,´ó¶ñÕß,ÔòÓ¦½Ù¶øÉú.ÔËÉúÊÀÖÎ,½ÙÉúÊÀÎ£.Ò¢,Ë´, Óí, ÌÀ,ÎÄ,Îä,ÖÜ,ÕÙ,¿×,ÃÏ,¶­,º«,ÖÜ,³Ì,ÕÅ,Öì,½ÔÓ¦ÔË¶øÉúÕß.ò¿ÓÈ,¹²¹¤,èî,æû, Ê¼»Ê,ÍõÃ§,²Ü²Ù,»¸ÎÂ,°²Â»É½,ÇØèíµÈ,½ÔÓ¦½Ù¶øÉúÕß.´óÈÊÕß,ÐÞÖÎÌìÏÂ,´ó¶ñÕß,ÄÓÂÒÌìÏÂ.ÇåÃ÷ÁéÐã,ÌìµØÖ®ÕýÆø,ÈÊÕßÖ®Ëù±üÒ²,²ÐÈÌ¹ÔÆ§,ÌìµØÖ®Ð°Æø,¶ñÕßÖ®Ëù±üÒ² .½ñµ±ÔËÂ¡ìñÓÀÖ®³¯,Ì«Æ½ÎÞÎªÖ®ÊÀ,ÇåÃ÷ÁéÐãÖ®ÆøËù±üÕß,ÉÏÖÁ³¯Í¢,ÏÂ¼°²ÝÒ°,±È±È½ÔÊÇ. ËùÓàÖ®ÐãÆø,ÂþÎÞËù¹é,ËìÎª¸ÊÂ¶,ÎªºÍ·ç,Ç¢È»¸È¼°ËÄº£.±Ë²ÐÈÌ¹ÔÆ§Ö®Ð°Æø, ²»ÄÜµ´ÒçÓÚ¹âÌì»¯ÈÕÖ®ÖÐ,ËìÄý½á³äÈûÓÚÉî¹µ´óÛÖÖ®ÄÚ,Å¼Òò·çµ´,»ò±»ÔÆ´ß,ÂÔÓÐÒ¡¶¯¸Ð·¢Ö®Òâ, Ò»Ë¿°ëÂÆÎó¶øÐ¹³öÕß,Å¼ÖµÁéÐãÖ®ÆøÊÊ¹ý,Õý²»ÈÝÐ°,Ð°¸´¶ÊÕý,Á½²»ÏàÏÂ,ÒàÈç·çË®À×µç,µØÖÐ¼ÈÓö,¼È²»ÄÜÏû,ÓÖ²»ÄÜÈÃ,±ØÖÁ²«»÷ÏÆ·¢ºóÊ¼¾¡.¹ÊÆäÆøÒà±Ø¸³ÈË,·¢Ð¹Ò»¾¡Ê¼É¢.Ê¹ÄÐÅ®Å¼±ü´ËÆø¶øÉúÕß,ÔÚÉÏÔò²»ÄÜ³ÉÈÊÈË¾ý×Ó,ÏÂÒà²»ÄÜÎª´óÐ×´ó¶ñ.ÖÃÖ®ÓÚÍòÍòÈËÖÐ,Æä´Ï¿¡ÁéÐãÖ®Æø,ÔòÔÚÍòÍòÈËÖ®ÉÏ,Æä¹ÔÆ§Ð°Ãý²»½üÈËÇéÖ®Ì¬, ÓÖÔÚÍòÍòÈËÖ®ÏÂ.ÈôÉúÓÚ¹«ºî¸»¹óÖ®¼Ò,ÔòÎªÇé³ÕÇéÖÖ,ÈôÉúÓÚÊ«ÊéÇåÆ¶Ö®×å,ÔòÎªÒÝÊ¿¸ßÈË,×ÝÔÙÅ¼ÉúÓÚ±¡ìñº®ÃÅ,¶Ï²»ÄÜÎª×ß×ä½¡ÆÍ,¸ÊÔâÓ¹ÈËÇýÖÆ¼ÝÔ¦,±ØÎªÆæÓÅÃû³«.ÈçÇ°´úÖ®ÐíÓÉ,ÌÕÇ±,Èî¼®,ïú¿µ,ÁõÁæ,ÍõÐ»¶þ×å,¹Ë»¢Í·,³ÂºóÖ÷,ÌÆÃ÷»Ê,ËÎ»Õ×Ú,ÁõÍ¥Ö¥,ÎÂ·ÉÇä,Ã×ÄÏ¹¬,Ê¯ÂüÇä,ÁøêÈÇä,ÇØÉÙÓÎ,½üÈÕÖ®ÄßÔÆÁÖ,ÌÆ²®»¢,×£Ö¦É½, ÔÙÈçÀî¹êÄê,»Æá¦´Â,¾´ÐÂÄ¥,×¿ÎÄ¾ý,ºì·÷,Ñ¦ÌÎ,´ÞÝº,³¯ÔÆÖ®Á÷,´Ë½ÔÒ×µØÔòÍ¬Ö®ÈËÒ²."

¡¡¡¡×ÓÐËµÀ: "ÒÀÄãËµ,`³ÉÔòÍõºî°ÜÔòÔôÁË.'"Óê´åµÀ:"ÕýÊÇÕâÒâ.Äã»¹²»Öª,ÎÒ×Ô¸ïÖ°ÒÔÀ´, ÕâÁ½Äê±éÓÎ¸÷Ê¡,Ò²ÔøÓö¼ûÁ½¸öÒìÑùº¢×Ó.ËùÒÔ,·½²ÅÄãÒ»ËµÕâ±¦Óñ,ÎÒ¾Í²Â×ÅÁË°Ë¾ÅÒàÊÇÕâÒ»ÅÉÈËÎï.²»ÓÃÔ¶Ëµ,Ö»½ðÁê³ÇÄÚ,ÇÕ²î½ðÁêÊ¡ÌåÈÊÔº×Ü²ÃÕç¼Ò,Äã¿ÉÖªÃ´?"×ÓÐËµÀ:"Ë­ÈË²»Öª!ÕâÕç¸®ºÍ¼Ö¸®¾ÍÊÇÀÏÇ×,ÓÖÏµÊÀ½».Á½¼ÒÀ´Íù,¼«ÆäÇ×ÈÈµÄ .±ãÔÚÏÂÒ²ºÍËû¼ÒÀ´Íù·ÇÖ¹Ò»ÈÕÁË."

¡¡¡¡Óê´åÐ¦µÀ: "È¥ËêÎÒÔÚ½ðÁê,Ò²ÔøÓÐÈË¼öÎÒµ½Õç¸®´¦¹Ý.ÎÒ½øÈ¥¿´Æä¹â¾°,Ë­ÖªËû¼ÒÄÇµÈÏÔ¹ó, È´ÊÇ¸ö¸»¶øºÃÀñÖ®¼Ò,µ¹ÊÇ¸öÄÑµÃÖ®¹Ý.µ«ÕâÒ»¸öÑ§Éú,ËäÊÇÆôÃÉ,È´±ÈÒ»¸ö¾ÙÒµµÄ»¹ÀÍÉñ.ËµÆðÀ´¸ü¿ÉÐ¦,ËûËµ:`±ØµÃÁ½¸öÅ®¶ù°é×ÅÎÒ¶ÁÊé,ÎÒ·½ÄÜÈÏµÃ×Ö, ÐÄÀïÒ²Ã÷°×,²»È»ÎÒ×Ô¼ºÐÄÀïºýÍ¿.'ÓÖ³£¶Ô¸úËûµÄÐ¡ØËÃÇËµ:`ÕâÅ®¶ùÁ½¸ö×Ö,¼«×ð¹ó ,¼«Çå¾»µÄ,±ÈÄÇ°¢ÃÖÍÓ·ð,ÔªÊ¼Ìì×ðµÄÕâÁ½¸ö±¦ºÅ»¹¸ü×ðÈÙÎÞ¶ÔµÄÄØ!ÄãÃÇÕâ×Ç¿Ú³ôÉà, Íò²»¿ÉÌÆÍ»ÁËÕâÁ½¸ö×Ö,Òª½ô.µ«·²ÒªËµÊ±,±ØÐëÏÈÓÃÇåË®Ïã²èÊþÁË¿Ú²Å¿É,ÉèÈôÊ§´í, ±ãÒªÔäÑÀ´©ÈùµÈÊÂ.'Æä±©Å°¸¡Ôê,ÍçÁÓº©³Õ,ÖÖÖÖÒì³£.Ö»Ò»·ÅÁËÑ§,½øÈ¥¼ûÁËÄÇÐ©Å®¶ùÃÇ, ÆäÎÂºñºÍÆ½,´ÏÃôÎÄÑÅ,¾¹ÓÖ±äÁËÒ»¸ö.Òò´Ë,ËûÁî×ðÒ²ÔøÏÂËÀó×³þ¹ý¼¸´Î,ÎÞÄÎ¾¹²»ÄÜ¸Ä.Ã¿´òµÄ³ÔÌÛ²»¹ýÊ±,Ëû±ã`½ã½ã'`ÃÃÃÃ'ÂÒ½ÐÆðÀ´.ºóÀ´ÌýµÃÀïÃæÅ®¶ùÃÇÄÃËûÈ¡Ð¦:`ÒòºÎ´ò¼±ÁËÖ»¹Ü½Ð½ãÃÃ×öÉõ?Äª²»ÊÇÇó½ãÃÃÈ¥ËµÇéÌÖÈÄ?ÄãÆñ²»À¢Ð© ! 'Ëû»Ø´ðµÄ×îÃî.ËûËµ:`¼±ÌÛÖ®Ê±,Ö»½Ð`½ã½ã'ÃÃÃÃ'×ÖÑù,»ò¿É½âÌÛÒ²Î´¿ÉÖª,Òò½ÐÁËÒ»Éù,±ã¹û¾õ²»ÌÛÁË,ËìµÃÁËÃØ·¨:Ã¿ÌÛÍ´Ö®¼«,±ãÁ¬½Ð½ãÃÃÆðÀ´ÁË.'ÄãËµ¿ÉÐ¦²»¿ÉÐ¦?Ò²Òò×æÄ¸Äç°®²»Ã÷,Ã¿ÒòËïÈèÊ¦Ôð×Ó,Òò´ËÎÒ¾Í´ÇÁË¹Ý³öÀ´.Èç½ñÔÚÕâÑ²ÑÎÓùÊ·ÁÖ¼Ò×ö¹ÝÁË. Äã¿´,ÕâµÈ×ÓµÜ,±Ø²»ÄÜÊØ×æ¸¸Ö®¸ù»ù,´ÓÊ¦³¤Ö®¹æÚÉµÄ.Ö»¿ÉÏ§Ëû¼Ò¼¸¸öæ¢ÃÃ¶¼ÊÇÉÙÓÐµÄ."

¡¡¡¡×ÓÐËµÀ:"±ãÊÇ¼Ö¸®ÖÐ,ÏÖÓÐµÄÈý¸öÒ²²»´í.ÕþÀÏµùµÄ³¤Å®,ÃûÔª´º,ÏÖÒòÏÍÐ¢²ÅµÂ , Ñ¡Èë¹¬×÷Å®Ê·È¥ÁË.¶þÐ¡½ãÄËÉâÀÏµùÖ®æªËù³ö,ÃûÓ­´º,ÈýÐ¡½ãÄËÕþÀÏµùÖ®Êü³ö,ÃûÌ½´º,ËÄÐ¡½ãÄËÄþ¸®ÕäÒ¯Ö®°ûÃÃ,Ãû»½Ï§´º.ÒòÊ·ÀÏ·òÈË¼«°®ËïÅ®,¶¼¸úÔÚ×æÄ¸Õâ±ßÒ»´¦¶ÁÊé,ÌýµÃ¸ö¸ö²»´í.Óê´åµÀ:"¸üÃîÔÚÕç¼ÒµÄ·çË×,Å®¶ùÖ®Ãû,Òà½Ô´ÓÄÐ×ÓÖ®ÃûÃü×Ö ,²»ËÆ±ð¼ÒÁíÍâÓÃÕâÐ©`´º'`ºì'`Ïã'`Óñ'µÈÑÞ×ÖµÄ.ºÎµÃ¼Ö¸®ÒàÀÖ´ËË×Ì×?"×ÓÐËµÀ:" ²»È». Ö»ÒòÏÖ½ñ´óÐ¡½ãÊÇÕýÔÂ³õÒ»ÈÕËùÉú,¹ÊÃûÔª´º,ÓàÕß·½´ÓÁË`´º'×Ö.ÉÏÒ»±²µÄ, È´Ò²ÊÇ´ÓÐÖµÜ¶øÀ´µÄ.ÏÖÓÐ¶ÔÖ¤:Ä¿½ñÄã¹ó¶«¼ÒÁÖ¹«Ö®·òÈË,¼´ÈÙ¸®ÖÐÉâ,Õþ¶þ¹«Ö®°ûÃÃ, ÔÚ¼ÒÊ±Ãû»½¼ÖÃô.²»ÐÅÊ±,Äã»ØÈ¥Ï¸·Ã¿ÉÖª."Óê´åÅÄ°¸Ð¦µÀ:"¹ÖµÀÕâÅ®Ñ§Éú¶ÁÖÁ·²ÊéÖÐÓÐ` Ãô'×Ö,½ÔÄî×÷`ÃÜ'×Ö,Ã¿Ã¿ÈçÊÇ,Ð´×ÖÓö×Å`Ãô'×Ö,ÓÖ¼õÒ»¶þ±Ê,ÎÒÐÄÖÐ¾ÍÓÐÐ©ÒÉ»ó.½ñÌýÄãËµµÄ,ÊÇÎª´ËÎÞÒÉÒÓ.¹ÖµÀÎÒÕâÅ®Ñ§ÉúÑÔÓï¾ÙÖ¹ÁíÊÇÒ»Ñù,²»Óë½üÈÕÅ®×ÓÏàÍ¬, ¶ÈÆäÄ¸±Ø²»·²,·½µÃÆäÅ®,½ñÖªÎªÈÙ¸®Ö®Ëï,ÓÖ²»×ãº±ÒÓ,¿ÉÉËÉÏÔÂ¾¹Íö¹ÊÁË. "×ÓÐËÌ¾µÀ:"ÀÏæ¢ÃÃËÄ¸ö,ÕâÒ»¸öÊÇ¼«Ð¡µÄ,ÓÖÃ»ÁË.³¤Ò»±²µÄæ¢ÃÃ,Ò»¸öÒ²Ã»ÁË. Ö»¿´ÕâÐ¡Ò»±²µÄ,½«À´Ö®¶«´²ÈçºÎÄØ."

¡¡¡¡Óê´åµÀ:"ÕýÊÇ.·½²ÅËµÕâÕþ¹«,ÒÑÓÐÏÎÓñÖ®¶ù,ÓÖÓÐ³¤×ÓËùÒÅÒ»¸öÈõËï.ÕâÉâÀÏ¾¹ÎÞÒ»¸ö²»³É? "×ÓÐËµÀ:"Õþ¹«¼ÈÓÐÓñ¶ùÖ®ºó,ÆäæªÓÖÉúÁËÒ»¸ö,µ¹²»ÖªÆäºÃ´õ.Ö»ÑÛÇ°ÏÖÓÐ¶þ×ÓÒ»Ëï,È´²»Öª½«À´ÈçºÎ.ÈôÎÊÄÇÉâ¹«,Ò²ÓÐ¶þ×Ó,³¤Ãû¼Öçö,½ñÒÑ¶þÊ®À´ÍùÁË, Ç×ÉÏ×÷Ç×, È¢µÄ¾ÍÊÇÕþÀÏµù·òÈËÍõÊÏÖ®ÄÚÖ¶Å®,½ñÒÑÈ¢ÁË¶þÄê.ÕâÎ»çöÒ¯ÉíÉÏÏÖ¾èµÄÊÇ¸öÍ¬Öª,Ò²ÊÇ²»¿Ï¶ÁÊé,ÓÚÊÀÂ·ÉÏºÃ»ú±ä,ÑÔÌ¸È¥µÄ,ËùÒÔÈç½ñÖ»ÔÚÄËÊåÕþÀÏÒ¯¼Ò×¡×Å,°ï×ÅÁÏÀíÐ©¼ÒÎñ.Ë­Öª×ÔÈ¢ÁËËûÁî·òÈËÖ®ºó,µ¹ÉÏÏÂÎÞÒ»ÈË²»³ÆËÌËû·òÈËµÄ,çöÒ¯µ¹ÍËÁËÒ»ÉäÖ®µØ:ËµÄ£ÑùÓÖ¼«±êÖÂ,ÑÔÌ¸ÓÖË¬Àû,ÐÄ»úÓÖ¼«ÉîÏ¸,¾¹ÊÇ¸öÄÐÈËÍò²»¼°Ò»µÄ."

¡¡¡¡Óê´åÌýÁË, Ð¦µÀ:"¿ÉÖªÎÒÇ°ÑÔ²»Ãý.ÄãÎÒ·½²ÅËùËµµÄÕâ¼¸¸öÈË,¶¼Ö»ÅÂÊÇÄÇÕýÐ°Á½¸³¶øÀ´Ò»Â·Ö®ÈË,Î´¿ÉÖªÒ²."×ÓÐËµÀ:"Ð°Ò²°Õ,ÕýÒ²°Õ,Ö»¹ËËã±ðÈË¼ÒµÄÕÊ,ÄãÒ²³ÔÒ»±­¾Æ²ÅºÃ."Óê´åµÀ:"ÕýÊÇ,Ö»¹ËËµ»°,¾¹¶à³ÔÁË¼¸±­."×ÓÐËÐ¦µÀ:"Ëµ×Å±ðÈË¼ÒµÄÏÐ»°,ÕýºÃÏÂ¾Æ,¼´¶à³Ô¼¸±­ºÎ·Á."Óê´åÏò´°Íâ¿´µÀ:"ÌìÒ²ÍíÁË,×ÐÏ¸¹ØÁË³Ç.ÎÒÃÇÂýÂýµÄ½ø³ÇÔÙÌ¸,Î´Îª²»¿É."ÓÚÊÇ,¶þÈËÆðÉí,Ëã»¹¾ÆÕÊ.·½Óû×ßÊ±,ÓÖÌýµÃºóÃæÓÐÈË½ÐµÀ: "Óê´åÐÖ,¹§Ï²ÁË!ÌØÀ´±¨¸öÏ²ÐÅµÄ."Óê´åÃ¦»ØÍ·¿´Ê±---- 

http://www.hongloumengs.cn/hongloumeng/3/hongloumeng119.htm

È´ËµÓê´åÃ¦»ØÍ·¿´Ê±,²»ÊÇ±ðÈË,ÄËÊÇµ±ÈÕÍ¬ÁÅÒ»°¸²Î¸ïµÄºÅÕÅÈç¹çÕß.Ëû±¾Ïµ´ËµØÈË,¸ïºó¼Ò¾Ó,½ñ´òÌýµÃ¶¼ÖÐ×à×¼Æð¸´¾ÉÔ±Ö®ÐÅ,Ëû±ãËÄÏÂÀïÑ°ÇéÕÒÃÅÂ·, ºöÓö¼ûÓê´å,¹ÊÃ¦µÀÏ².¶þÈË¼ûÁËÀñ,ÕÅÈç¹ç±ã½«´ËÐÅ¸æËßÓê´å,Óê´å×ÔÊÇ»¶Ï², Ã¦Ã¦µÄÐðÁËÁ½¾ä,Ëì×÷±ð¸÷×Ô»Ø¼Ò.Àä×ÓÐËÌýµÃ´ËÑÔ,±ãÃ¦Ï×¼Æ,ÁîÓê´åÑë·³ÁÖÈçº£, ×ªÏò¶¼ÖÐÈ¥Ñë·³¼ÖÕþ.Óê´åÁìÆäÒâ,×÷±ð»ØÖÁ¹ÝÖÐ,Ã¦Ñ°Û¡±¨¿´ÕæÈ·ÁË.

¡¡¡¡´ÎÈÕ,ÃæÄ±Ö®Èçº£.Èçº£µÀ:"ÌìÔµ´ÕÇÉ,Òò¼ú¾£È¥ÊÀ,¶¼ÖÐ¼ÒÔÀÄ¸Äî¼°Ð¡Å®ÎÞÈËÒÀ°ø½ÌÓý,Ç°ÒÑÇ²ÁËÄÐÅ®´¬Ö»À´½Ó,ÒòÐ¡Å®Î´Ôø´óÈ¬,¹ÊÎ´¼°ÐÐ.´Ë¿ÌÕýË¼ÏòÃÉÑµ½ÌÖ®¶÷Î´¾­³ê±¨, Óö´Ë»ú»á,ÆñÓÐ²»¾¡ÐÄÍ¼±¨Ö®Àí.µ«Çë·ÅÐÄ.µÜÒÑÔ¤Îª³ï»­ÖÁ´Ë,ÒÑÐÞÏÂ¼öÊéÒ»·â,×ªÍÐÄÚÐÖÎñÎªÖÜÈ«Ð­×ô,·½¿ÉÉÔ¾¡µÜÖ®±É³Ï,¼´ÓÐËù·ÑÓÃÖ®Àý,µÜÓÚÄÚÐÖÐÅÖÐÒÑ×¢Ã÷°×, Òà²»ÀÍ×ðÐÖ¶àÂÇÒÓ."Óê´åÒ»Ãæ´ò¹§,Ð»²»ÊÍ¿Ú,Ò»ÃæÓÖÎÊ:"²»ÖªÁîÇ×´óÈËÏÖ¾ÓºÎÖ°? Ö»ÅÂÍíÉú²ÝÂÊ,²»¸ÒÖèÈ»Èë¶¼¸ÉäÂ."Èçº£Ð¦µÀ:"ÈôÂÛÉáÇ×,Óë×ðÐÖÓÌÏµÍ¬Æ×, ÄËÈÙ¹«Ö®Ëï:´óÄÚÐÖÏÖÏ®Ò»µÈ½«¾ü,ÃûÉâ,×Ö¶÷ºî,¶þÄÚÐÖÃûÕþ,×Ö´æÖÜ,ÏÖÈÎ¹¤²¿Ô±ÍâÀÉ, ÆäÎªÈËÇ«¹§ºñµÀ,´óÓÐ×æ¸¸ÒÅ·ç,·Ç¸àÁ»Çá±¡ÊË»ÂÖ®Á÷,¹ÊµÜ·½ÖÂÊé·³ÍÐ.·ñÔò²»µ«ÓÐÎÛ×ðÐÖÖ®Çå²Ù, ¼´µÜÒà²»Ð¼ÎªÒÓ."Óê´åÌýÁË,ÐÄÏÂ·½ÐÅÁË×òÈÕ×ÓÐËÖ®ÑÔ,ÓÚÊÇÓÖÐ»ÁËÁÖÈçº£. Èçº£ÄËËµ:"ÒÑÔñÁË³öÔÂ³õ¶þÈÕÐ¡Å®Èë¶¼,×ðÐÖ¼´Í¬Â·¶øÍù,Æñ²»Á½±ã?"Óê´åÎ¨Î¨ÌýÃü,ÐÄÖÐÊ®·ÖµÃÒâ.Èçº£Ëì´òµãÀñÎï²¢½¤ÐÐÖ®ÊÂ,Óê´åÒ»Ò»ÁìÁË.

¡¡¡¡ÄÇÅ®Ñ§Éú÷ìÓñ,ÉíÌå·½Óú,Ô­²»ÈÌÆú¸¸¶øÍù,ÎÞÄÎËûÍâ×æÄ¸ÖÂÒâÎñÈ¥,ÇÒ¼æÈçº£Ëµ : "Èê¸¸Äê½«°ë°Ù,ÔÙÎÞÐøÊÒÖ®Òâ,ÇÒÈê¶à²¡,ÄêÓÖ¼«Ð¡,ÉÏÎÞÇ×Ä¸½ÌÑø,ÏÂÎÞæ¢ÃÃÐÖµÜ·ö³Ö,½ñÒÀ°øÍâ×æÄ¸¼°¾ËÊÏæ¢ÃÃÈ¥,ÕýºÃ¼õÎÒ¹ËÅÎÖ®ÓÇ,ºÎ·´ÔÆ²»Íù?"÷ìÓñÌýÁË,·½È÷Àá°Ý±ð,ËæÁËÄÌÄï¼°ÈÙ¸®¼¸¸öÀÏ¸¾ÈËµÇÖÛ¶øÈ¥.Óê´åÁíÓÐÒ»Ö»´¬,´øÁ½¸öÐ¡Í¯,ÒÀ¸½÷ìÓñ¶øÐÐ.

¡¡¡¡ÓÐÈÕµ½ÁË¶¼ÖÐ, ½øÈëÉñ¾©,Óê´åÏÈÕûÁËÒÂ¹Ú,´øÁËÐ¡Í¯,ÄÃ×Å×ÚÖ¶µÄÃûÌû,ÖÁÈÙ¸®µÄÃÅÇ°Í¶ÁË. ±ËÊ±¼ÖÕþÒÑ¿´ÁËÃÃÕÉÖ®Êé,¼´Ã¦ÇëÈëÏà»á.¼ûÓê´åÏàÃ²¿ýÎ°,ÑÔÓï²»Ë×, ÇÒÕâ¼ÖÕþ×îÏ²¶ÁÊéÈË, ÀñÏÍÏÂÊ¿,¼ÃÈõ·öÎ£,´óÓÐ×æ·ç,¿öÓÖÏµÃÃÕÉÖÂÒâ,Òò´ËÓÅ´ýÓê´å,¸üÓÖ²»Í¬,±ã½ßÁ¦ÄÚÖÐÐ­Öú,Ìâ×àÖ®ÈÕ,ÇáÇáÄ±ÁËÒ»¸ö¸´Ö°ºòÈ±,²»ÉÏÁ½¸öÔÂ,½ðÁêÓ¦Ìì¸®È±³ö,±ãÄ±²¹ÁË´ËÈ±,°Ý´ÇÁË¼ÖÕþ,ÔñÈÕÉÏÈÎÈ¥ÁË.²»ÔÚ»°ÏÂ.

¡¡¡¡ÇÒËµ÷ìÓñ×ÔÄÇÈÕÆúÖÛµÇ°¶Ê±,±ãÓÐÈÙ¹ú¸®´ò·¢ÁË½Î×Ó²¢À­ÐÐÀîµÄ³µÁ¾¾ÃºòÁË.ÕâÁÖ÷ìÓñ³£ÌýµÃÄ¸Ç×Ëµ¹ý, ËûÍâ×æÄ¸¼ÒÓë±ð¼Ò²»Í¬.Ëû½üÈÕËù¼ûµÄÕâ¼¸¸öÈýµÈÆÍ¸¾,³Ô´©ÓÃ¶È,ÒÑÊÇ²»·²ÁË,ºÎ¿ö½ñÖÁÆä¼Ò.Òò´Ë²½²½ÁôÐÄ,Ê±Ê±ÔÚÒâ,²»¿ÏÇáÒ×¶àËµÒ»¾ä»°, ¶àÐÐÒ»²½Â·,Î©¿Ö±»ÈË³ÜÐ¦ÁËËûÈ¥.×ÔÉÏÁË½Î,½øÈë³ÇÖÐ´ÓÉ´´°ÏòÍâÇÆÁËÒ»ÇÆ,Æä½ÖÊÐÖ®·±»ª, ÈËÑÌÖ®¸·Ê¢,×ÔÓë±ð´¦²»Í¬.ÓÖÐÐÁË°ëÈÕ,ºö¼û½Ö±±¶××ÅÁ½¸ö´óÊ¯Ê¨×Ó,Èý¼äÊÞÍ·´óÃÅ,ÃÅÇ°ÁÐ×ø×ÅÊ®À´¸ö»ª¹ÚÀö·þÖ®ÈË.ÕýÃÅÈ´²»¿ª,Ö»ÓÐ¶«Î÷Á½½ÇÃÅÓÐÈË³öÈë. ÕýÃÅÖ®ÉÏÓÐÒ»ØÒ,ØÒÉÏ´óÊé"ë·ÔìÄþ¹ú¸®"Îå¸ö´ó×Ö.÷ìÓñÏëµÀ:Õâ±ØÊÇÍâ×æÖ®³¤·¿ÁË. Ïë×Å,ÓÖÍùÎ÷ÐÐ,²»¶àÔ¶,ÕÕÑùÒ²ÊÇÈý¼ä´óÃÅ,·½ÊÇÈÙ¹ú¸®ÁË.È´²»½øÕýÃÅ,Ö»½øÁËÎ÷±ß½ÇÃÅ. ÄÇ½Î·òÌ§½øÈ¥,×ßÁËÒ»ÉäÖ®µØ,½«×ªÍäÊ±,±ãÐªÏÂÍË³öÈ¥ÁË.ºóÃæµÄÆÅ×ÓÃÇÒÑ¶¼ÏÂÁË½Î,¸ÏÉÏÇ°À´.Áí»»ÁËÈýËÄ¸öÒÂÃ±ÖÜÈ«Ê®Æß°ËËêµÄÐ¡ØËÉÏÀ´,¸´Ì§Æð½Î×Ó.ÖÚÆÅ×Ó²½ÏÂÎ§ËæÖÁÒ»´¹»¨ÃÅÇ°ÂäÏÂ.ÖÚÐ¡ØËÍË³ö,ÖÚÆÅ×ÓÉÏÀ´´òÆð½ÎÁ±,·ö÷ìÓñÏÂ½Î.ÁÖ÷ìÓñ·ö×ÅÆÅ×ÓµÄÊÖ,½øÁË´¹»¨ÃÅ,Á½±ßÊÇ³­ÊÖÓÎÀÈ,µ±ÖÐÊÇ´©ÌÃ,µ±µØ·Å×ÅÒ»¸ö×ÏÌ´¼Ü×Ó´óÀíÊ¯µÄ´ó²åÆÁ. ×ª¹ý²åÆÁ,Ð¡Ð¡µÄÈý¼äÌü,Ìüºó¾ÍÊÇºóÃæµÄÕý·¿´óÔº.ÕýÃæÎå¼äÉÏ·¿, ½ÔµñÁº»­¶°, Á½±ß´©É½ÓÎÀÈÏá·¿,¹Ò×Å¸÷É«ðÐðÄ,»­Ã¼µÈÄñÈ¸.Ì¨í¶Ö®ÉÏ,×ø×Å¼¸¸ö´©ºì×ÅÂÌµÄÑ¾Í·,Ò»¼ûËûÃÇÀ´ÁË,±ãÃ¦¶¼Ð¦Ó­ÉÏÀ´,Ëµ:"¸Õ²ÅÀÏÌ«Ì«»¹ÄîÄØ,¿ÉÇÉ¾ÍÀ´ÁË ."ÓÚÊÇÈýËÄÈËÕù×Å´òÆðÁ±Áý,Ò»ÃæÌýµÃÈË»Ø»°:"ÁÖ¹ÃÄïµ½ÁË."

¡¡¡¡÷ìÓñ·½½øÈë·¿Ê±,Ö»¼ûÁ½¸öÈË²ó×ÅÒ»Î»÷Þ·¢ÈçÒøµÄÀÏÄ¸Ó­ÉÏÀ´,÷ìÓñ±ãÖªÊÇËûÍâ×æÄ¸.·½Óû°Ý¼ûÊ±,Ôç±»ËûÍâ×æÄ¸Ò»°ÑÂ§Èë»³ÖÐ,ÐÄ¸Î¶ùÈâ½Ð×Å´ó¿ÞÆðÀ´.µ±ÏÂµØÏÂÊÌÁ¢Ö®ÈË,ÎÞ²»ÑÚÃæÌéÆü,÷ìÓñÒ²¿Þ¸ö²»×¡.Ò»Ê±ÖÚÈËÂýÂý½âÈ°×¡ÁË,÷ìÓñ·½°Ý¼ûÁËÍâ×æÄ¸. ____´Ë¼´Àä×ÓÐËËùÔÆÖ®Ê·ÊÏÌ«¾ý,¼ÖÉâ¼ÖÕþÖ®Ä¸Ò².µ±ÏÂ¼ÖÄ¸Ò»Ò»Ö¸Óë÷ìÓñ:"ÕâÊÇÄã´ó¾ËÄ¸, ÕâÊÇÄã¶þ¾ËÄ¸,ÕâÊÇÄãÏÈÖé´ó¸çµÄÏ±¸¾Öé´óÉ©×Ó."÷ìÓñÒ»Ò»°Ý¼û¹ý.¼ÖÄ¸ÓÖËµ: "Çë¹ÃÄïÃÇÀ´.½ñÈÕÔ¶¿Í²ÅÀ´,¿ÉÒÔ²»±ØÉÏÑ§È¥ÁË."ÖÚÈË´ðÓ¦ÁËÒ»Éù,±ãÈ¥ÁËÁ½¸ö.

¡¡¡¡²»Ò»Ê±,Ö»¼ûÈý¸öÄÌæÖæÖ²¢ÎåÁù¸öÑ¾÷ß,´ØÓµ×ÅÈý¸öæ¢ÃÃÀ´ÁË.µÚÒ»¸ö¼¡·ôÎ¢·á, ºÏÖÐÉí²Ä, ÈùÄýÐÂÀó,±ÇÄå¶ìÖ¬,ÎÂÈá³ÁÄ¬,¹ÛÖ®¿ÉÇ×.µÚ¶þ¸öÏ÷¼çÏ¸Ñü,³¤ÌôÉí²Ä,Ñ¼µ°Á³Ãæ, ¿¡ÑÛÐÞÃ¼,¹ËÅÎÉñ·É,ÎÄ²Ê¾«»ª,¼ûÖ®ÍüË×.µÚÈý¸öÉíÁ¿Î´×ã,ÐÎÈÝÉÐÐ¡.ÆäîÎ»·È¹°À, ÈýÈË½ÔÊÇÒ»ÑùµÄ×±ÊÎ.÷ìÓñÃ¦ÆðÉíÓ­ÉÏÀ´¼ûÀñ,»¥ÏàØËÈÏ¹ý,´ó¼Ò¹éÁË×ø.Ñ¾÷ßÃÇÕåÉÏ²èÀ´.²»¹ýËµÐ©÷ìÓñÖ®Ä¸ÈçºÎµÃ²¡,ÈçºÎÇëÒ½·þÒ©,ÈçºÎËÍËÀ·¢É¥.²»Ãâ¼ÖÄ¸ÓÖÉË¸ÐÆðÀ´,ÒòËµ:"ÎÒÕâÐ©¶ùÅ®,ËùÌÛÕß¶ÀÓÐÄãÄ¸,½ñÈÕÒ»µ©ÏÈÉáÎÒ¶øÈ¥,Á¬ÃæÒ²²»ÄÜÒ»¼û,½ñ¼ûÁËÄã,ÎÒÔõ²»ÉËÐÄ!"Ëµ×Å,Â§ÁË÷ìÓñÔÚ»³,ÓÖÎØÑÊÆðÀ´.ÖÚÈËÃ¦¶¼¿íÎ¿½âÊÍ, ·½ÂÔÂÔÖ¹×¡.

¡¡¡¡ÖÚÈË¼û÷ìÓñÄêÃ²ËäÐ¡, Æä¾ÙÖ¹ÑÔÌ¸²»Ë×,ÉíÌåÃæÅÓËäÇÓÈõ²»Ê¤,È´ÓÐÒ»¶Î×ÔÈ»µÄ·çÁ÷Ì¬¶È, ±ãÖªËûÓÐ²»×ãÖ®Ö¢.ÒòÎÊ:"³£·þºÎÒ©,ÈçºÎ²»¼±ÎªÁÆÖÎ?"÷ìÓñµÀ:"ÎÒ×ÔÀ´ÊÇÈç´Ë, ´Ó»á³ÔÒûÊ³Ê±±ã³ÔÒ©,µ½½ñÈÕÎ´¶Ï,ÇëÁË¶àÉÙÃûÒ½ÐÞ·½ÅäÒ©,½Ô²»¼ûÐ§.ÄÇÒ»ÄêÎÒÈýËêÊ±, ÌýµÃËµÀ´ÁËÒ»¸öñ®Í·ºÍÉÐ,ËµÒª»¯ÎÒÈ¥³ö¼Ò,ÎÒ¸¸Ä¸¹ÌÊÇ²»´Ó.ËûÓÖËµ: ¼ÈÉá²»µÃËû,Ö»ÅÂËûµÄ²¡Ò»ÉúÒ²²»ÄÜºÃµÄÁË.ÈôÒªºÃÊ±,³ý·Ç´Ó´ËÒÔºó×Ü²»Ðí¼û¿ÞÉù, ³ý¸¸Ä¸Ö®Íâ,·²ÓÐÍâÐÕÇ×ÓÑÖ®ÈË,Ò»¸Å²»¼û,·½¿ÉÆ½°²ÁË´ËÒ»ÊÀ.'·è·èñ²ñ²,ËµÁËÕâÐ©²»¾­Ö®Ì¸,Ò²Ã»ÈËÀíËû.Èç½ñ»¹ÊÇ³ÔÈË²ÎÑøÈÙÍè."¼ÖÄ¸µÀ:"ÕýºÃ,ÎÒÕâÀïÕýÅäÍèÒ©ÄØ. ½ÐËûÃÇ¶àÅäÒ»ÁÏ¾ÍÊÇÁË.

¡¡¡¡Ò»ÓïÎ´ÁË, Ö»ÌýºóÔºÖÐÓÐÈËÐ¦Éù,Ëµ:"ÎÒÀ´³ÙÁË,²»ÔøÓ­½ÓÔ¶¿Í!"÷ìÓñÄÉº±µÀ:" ÕâÐ©ÈË¸ö¸ö½ÔÁ²ÉùÆÁÆø,¹§ËàÑÏÕûÈç´Ë,ÕâÀ´ÕßÏµË­,ÕâÑù·Åµ®ÎÞÀñ?"ÐÄÏÂÏëÊ±,Ö»¼ûÒ»ÈºÏ±¸¾Ñ¾÷ßÎ§Óµ×ÅÒ»¸öÈË´Óºó·¿ÃÅ½øÀ´. Õâ¸öÈË´ò°çÓëÖÚ¹ÃÄï²»Í¬,²ÊÐå»Ô»Í,»ÐÈôÉñåúÏÉ×Ó: Í·ÉÏ´÷×Å½ðË¿°Ë±¦ÔÜÖé÷Ù,çº×Å³¯ÑôÎå·ï¹ÒÖéîÎ,ÏîÉÏ´÷×Å³à½ðÅÌó¤è¬çóÈ¦,È¹±ßÏµ×Å¶¹ÂÌ¹¬ÌÐ,Ë«ºâ±ÈÄ¿Ãµ¹åÅå,ÉíÉÏ´©×ÅÂÆ½ð°Ùµû´©»¨´óºìÑó¶ÐÕ­§§°À, ÍâÕÖÎå²Ê¿ÌË¿Ê¯ÇàÒøÊó¹Ó,ÏÂ×Åôä´äÈö»¨Ñóç§È¹.Ò»Ë«µ¤·ïÈý½ÇÑÛ,Á½ÍäÁøÒ¶µõÉÒÃ¼, ÉíÁ¿ÃçÌõ, Ìå¸ñ·çÉ§,·ÛÃæº¬´ºÍþ²»Â¶,µ¤´½Î´ÆðÐ¦ÏÈÎÅ.÷ìÓñÁ¬Ã¦ÆðÉí½Ó¼û.¼ÖÄ¸Ð¦µÀ, "Äã²»ÈÏµÃËû,ËûÊÇÎÒÃÇÕâÀïÓÐÃûµÄÒ»¸öÆÃÆ¤ÆÆÂä»§¶ù,ÄÏÊ¡Ë×Î½×÷`À±×Ó',ÄãÖ»½ÐËû` ·ïÀ±×Ó'¾ÍÊÇÁË."÷ìÓñÕý²»ÖªÒÔºÎ³Æºô,Ö»¼ûÖÚæ¢ÃÃ¶¼Ã¦¸æËßËûµÀ:"ÕâÊÇçöÉ©×Ó. "÷ìÓñËä²»Ê¶,Ò²ÔøÌý¼ûÄ¸Ç×Ëµ¹ý,´ó¾Ë¼ÖÉâÖ®×Ó¼Öçö,È¢µÄ¾ÍÊÇ¶þ¾ËÄ¸ÍõÊÏÖ®ÄÚÖ¶Å®, ×ÔÓ×¼Ù³äÄÐ¶ù½ÌÑøµÄ,Ñ§ÃûÍõÎõ·ï.÷ìÓñÃ¦ÅãÐ¦¼ûÀñ,ÒÔ"É©"ºôÖ®.ÕâÎõ·ïÐ¯×Å÷ìÓñµÄÊÖ, ÉÏÏÂÏ¸Ï¸´òÁÂÁËÒ»»Ø,ÈÔËÍÖÁ¼ÖÄ¸Éí±ß×øÏÂ,ÒòÐ¦µÀ:"ÌìÏÂÕæÓÐÕâÑù±êÖÂµÄÈËÎï,ÎÒ½ñ¶ù²ÅËã¼ûÁË!¿öÇÒÕâÍ¨ÉíµÄÆøÅÉ,¾¹²»ÏóÀÏ×æ×ÚµÄÍâËïÅ®¶ù,¾¹ÊÇ¸öµÕÇ×µÄËïÅ®, Ô¹²»µÃÀÏ×æ×ÚÌìÌì¿ÚÍ·ÐÄÍ·Ò»Ê±²»Íü.Ö»¿ÉÁ¯ÎÒÕâÃÃÃÃÕâÑùÃü¿à,ÔõÃ´¹ÃÂèÆ«¾ÍÈ¥ÊÀÁË!"Ëµ×Å,±ãÓÃÅÁÊÃÀá.¼ÖÄ¸Ð¦µÀ:"ÎÒ²ÅºÃÁË,Äãµ¹À´ÕÐÎÒ.ÄãÃÃÃÃÔ¶Â·²ÅÀ´ , Éí×ÓÓÖÈõ,Ò²²ÅÈ°×¡ÁË,¿ìÔÙÐÝÌáÇ°»°."ÕâÎõ·ïÌýÁË,Ã¦×ª±¯ÎªÏ²µÀ:"ÕýÊÇÄØ!ÎÒÒ»¼ûÁËÃÃÃÃ,Ò»ÐÄ¶¼ÔÚËûÉíÉÏÁË,ÓÖÊÇÏ²»¶,ÓÖÊÇÉËÐÄ,¾¹Íü¼ÇÁËÀÏ×æ×Ú.¸Ã´ò,¸Ã´ò!"ÓÖÃ¦Ð¯÷ìÓñÖ®ÊÖ, ÎÊ:"ÃÃÃÃ¼¸ËêÁË?¿ÉÒ²ÉÏ¹ýÑ§?ÏÖ³ÔÊ²Ã´Ò©?ÔÚÕâÀï²»ÒªÏë¼Ò,ÏëÒªÊ²Ã´³ÔµÄ,Ê²Ã´ÍæµÄ,Ö»¹Ü¸æËßÎÒ,Ñ¾Í·ÀÏÆÅÃÇ²»ºÃÁË,Ò²Ö»¹Ü¸æËßÎÒ."Ò»ÃæÓÖÎÊÆÅ×ÓÃÇ : "ÁÖ¹ÃÄïµÄÐÐÀî¶«Î÷¿É°á½øÀ´ÁË?´øÁË¼¸¸öÈËÀ´?ÄãÃÇ¸ÏÔç´òÉ¨Á½¼äÏÂ·¿,ÈÃËûÃÇÈ¥ÐªÐª."

¡¡¡¡Ëµ»°Ê±, ÒÑ°ÚÁË²è¹ûÉÏÀ´.Îõ·ïÇ×ÎªÅõ²èÅõ¹û.ÓÖ¼û¶þ¾ËÄ¸ÎÊËû:"ÔÂÇ®·Å¹ýÁË²»Ôø? "Îõ·ïµÀ:"ÔÂÇ®ÒÑ·ÅÍêÁË.²Å¸Õ´ø×ÅÈËµ½ºóÂ¥ÉÏÕÒ¶Ð×Ó,ÕÒÁËÕâ°ëÈÕ,Ò²²¢Ã»ÓÐ¼û×òÈÕÌ«Ì«ËµµÄÄÇÑùµÄ,ÏëÊÇÌ«Ì«¼Ç´íÁË?"Íõ·òÈËµÀ:"ÓÐÃ»ÓÐ,Ê²Ã´Òª½ô."ÒòÓÖËµµÀ:" ¸ÃËæÊÖÄÃ³öÁ½¸öÀ´¸øÄãÕâÃÃÃÃÈ¥²ÃÒÂÉÑµÄ,µÈÍíÉÏÏë×Å½ÐÈËÔÙÈ¥ÄÃ°Õ,¿É±ðÍüÁË."Îõ·ïµÀ: "Õâµ¹ÊÇÎÒÏÈÁÏ×ÅÁË,ÖªµÀÃÃÃÃ²»¹ýÕâÁ½ÈÕµ½µÄ,ÎÒÒÑÔ¤±¸ÏÂÁË,µÈÌ«Ì«»ØÈ¥¹ýÁËÄ¿ºÃËÍÀ´."Íõ·òÈËÒ»Ð¦,µãÍ·²»Óï.

¡¡¡¡µ±ÏÂ²è¹ûÒÑ³·,¼ÖÄ¸ÃüÁ½¸öÀÏæÖæÖ´øÁË÷ìÓñÈ¥¼ûÁ½¸öÄ¸¾Ë.Ê±¼ÖÉâÖ®ÆÞÐÏÊÏÃ¦ÒàÆðÉí,Ð¦»ØµÀ:"ÎÒ´øÁËÍâÉûÅ®¹ýÈ¥,µ¹Ò²±ãÒË."¼ÖÄ¸Ð¦µÀ:"ÕýÊÇÄØ,ÄãÒ²È¥°Õ,²»±Ø¹ýÀ´ÁË. "ÐÏ·òÈË´ðÓ¦ÁËÒ»Éù"ÊÇ"×Ö,Ëì´øÁË÷ìÓñÓëÍõ·òÈË×÷´Ç,´ó¼ÒËÍÖÁ´©ÌÃÇ°.³öÁË´¹»¨ÃÅ, ÔçÓÐÖÚÐ¡ØËÃÇÀ­¹ýÒ»Á¾´äá¢Çà§ß³µ*,ÐÏ·òÈËÐ¯ÁË÷ìÓñ,×øÔÚÉÏÃæ,ÖÚÆÅ×ÓÃÇ·ÅÏÂ³µÁ±,·½ÃüÐ¡ØËÃÇÌ§Æð,À­ÖÁ¿í´¦,·½¼ÝÉÏÑ±Ââ,Òà³öÁËÎ÷½ÇÃÅ,Íù¶«¹ýÈÙ¸®ÕýÃÅ, ±ãÈëÒ»ºÚÓÍ´óÃÅÖÐ,ÖÁÒÇÃÅÇ°·½ÏÂÀ´.ÖÚÐ¡ØËÍË³ö,·½´òÆð³µÁ±,ÐÏ·òÈË²ó×Å÷ìÓñµÄÊÖ , ½øÈëÔºÖÐ.÷ìÓñ¶ÈÆä·¿ÎÝÔºÓî,±ØÊÇÈÙ¸®ÖÐ»¨Ô°¸ô¶Ï¹ýÀ´µÄ.½øÈëÈý²ãÒÇÃÅ,¹û¼ûÕý·¿ÏáâÐÓÎÀÈ,Ï¤½ÔÐ¡ÇÉ±ðÖÂ,²»ËÆ·½²ÅÄÇ±ßÐù¾þ×³Àö,ÇÒÔºÖÐËæ´¦Ö®Ê÷Ä¾É½Ê¯½ÔÔÚ.Ò»Ê±½øÈëÕýÊÒ, ÔçÓÐÐí¶àÊ¢×±Àö·þÖ®¼§æªÑ¾÷ßÓ­×Å,ÐÏ·òÈËÈÃ÷ìÓñ×øÁË,Ò»ÃæÃüÈËµ½ÍâÃæÊé·¿È¥Çë¼ÖÉâ.Ò»Ê±ÈËÀ´»Ø»°Ëµ:"ÀÏÒ¯ËµÁË:~Á¬ÈÕÉíÉÏ²»ºÃ,¼ûÁË¹ÃÄï±Ë´Ëµ¹ÉËÐÄ , ÔÝÇÒ²»ÈÌÏà¼û.È°¹ÃÄï²»ÒªÉËÐÄÏë¼Ò,¸ú×ÅÀÏÌ«Ì«ºÍ¾ËÄ¸,¼´Í¬¼ÒÀïÒ»Ñù.æ¢ÃÃÃÇËä×¾,´ó¼ÒÒ»´¦°é×Å,Òà¿ÉÒÔ½âÐ©·³ÃÆ.»òÓÐÎ¯ÇüÖ®´¦,Ö»¹ÜËµµÃ,²»ÒªÍâµÀ²ÅÊÇ.'"÷ìÓñÃ¦Õ¾ÆðÀ´, Ò»Ò»ÌýÁË.ÔÙ×øÒ»¿Ì,±ã¸æ´Ç.ÐÏ·òÈË¿àÁô³Ô¹ýÍí·¹È¥,÷ìÓñÐ¦»ØµÀ:"¾ËÄ¸°®Ï§´Í·¹, Ô­²»Ó¦´Ç,Ö»ÊÇ»¹Òª¹ýÈ¥°Ý¼û¶þ¾Ë¾Ë,¿ÖÁìÁË´ÍÈ¥²»¹§,ÒìÈÕÔÙÁì,Î´Îª²»¿É.Íû¾ËÄ¸ÈÝÁÂ."ÐÏ·òÈËÌýËµ,Ð¦µÀ:"Õâµ¹ÊÇÁË."ËìÁîÁ½Èý¸öæÖæÖÓÃ·½²ÅµÄ³µºÃÉúËÍÁË¹ÃÄï¹ýÈ¥,ÓÚÊÇ÷ìÓñ¸æ´Ç.ÐÏ·òÈËËÍÖÁÒÇÃÅÇ°,ÓÖÖö¸ÀÁËÖÚÈË¼¸¾ä,ÑÛ¿´×Å³µÈ¥ÁË·½»ØÀ´.

¡¡¡¡Ò»Ê±÷ìÓñ½øÁËÈÙ¸®, ÏÂÁË³µ.ÖÚæÖæÖÒý×Å,±ãÍù¶«×ªÍä,´©¹ýÒ»¸ö¶«Î÷µÄ´©ÌÃ,ÏòÄÏ´óÌüÖ®ºó, ÒÇÃÅÄÚ´óÔºÂä,ÉÏÃæÎå¼ä´óÕý·¿,Á½±ßÏá·¿Â¹¶¥¶ú·¿×êÉ½,ËÄÍ¨°Ë´ï,Ðù°º×³Àö, ±È¼ÖÄ¸´¦²»Í¬.÷ìÓñ±ãÖªÕâ·½ÊÇÕý¾­ÕýÄÚÊÒ,Ò»Ìõ´óð®Â·,Ö±½Ó³ö´óÃÅµÄ.½øÈëÌÃÎÝÖÐ,Ì§Í·Ó­ÃæÏÈ¿´¼ûÒ»¸ö³à½ð¾ÅÁúÇàµØ´óØÒ,ØÒÉÏÐ´×Å¶·´óµÄÈý¸ö´ó×Ö,ÊÇ"ÈÙìûÌÃ",ºóÓÐÒ»ÐÐÐ¡×Ö:"Ä³ÄêÔÂÈÕ,Êé´ÍÈÙ¹ú¹«¼ÖÔ´",ÓÖÓÐ"Íò¼¸å·º²Ö®±¦".´ó×ÏÌ´µñó¤°¸ÉÏ,Éè×ÅÈý³ßÀ´¸ßÇàÂÌ¹ÅÍ­¶¦,Ðü×Å´ýÂ©Ëæ³¯Ä«Áú´ó»­,Ò»±ßÊÇ½ð§íÒÍ,Ò»±ßÊÇ²£Á§¥Ë.µØÏÂÁ½ÁïÊ®ÁùÕÅéªÄ¾½»ÒÎ,ÓÖÓÐÒ»¸±¶ÔÁª,ÄËÎÚÄ¾ÁªÅÆ,Ïâ×ÅöÉÒøµÄ×Ö¼£,µÀÊÇ:

¡¡¡¡×ùÉÏÖéçáÕÑÈÕÔÂ, ÌÃÇ°íëíê»ÀÑÌÏ¼.ÏÂÃæÒ»ÐÐÐ¡×Ö,µÀÊÇ:"Í¬ÏçÊÀ½ÌµÜÑ«Ï®¶«°²¿¤ÍõÄÂÝª°ÝÊÖÊé".

¡¡¡¡Ô­À´Íõ·òÈËÊ±³£¾Ó×øÑçÏ¢, Òà²»ÔÚÕâÕýÊÒ,Ö»ÔÚÕâÕýÊÒ¶«±ßµÄÈý¼ä¶ú·¿ÄÚ.ÓÚÊÇÀÏæÖæÖÒý÷ìÓñ½ø¶«·¿ÃÅÀ´. ÁÙ´°´ó¿»ÉÏÆÌ×ÅÐÉºìÑó¤ä,ÕýÃæÉè×Å´óºì½ðÇ®òþ¿¿±³,Ê¯Çà½ðÇ®òþÒýÕí, ÇïÏãÉ«½ðÇ®òþ´óÌõÈì.Á½±ßÉèÒ»¶ÔÃ·»¨Ê½ÑóÆáÐ¡¼¸.×ó±ß¼¸ÉÏÎÄÍõ¶¦³×óçÏãºÐ, ÓÒ±ß¼¸ÉÏÈêÒ¤ÃÀÈËõý____õýÄÚ²å×ÅÊ±ÏÊ»¨»Ü,²¢ÜøÍëÌµºÐµÈÎï.µØÏÂÃæÎ÷Ò»ÁïËÄÕÅÒÎÉÏ, ¶¼´î×ÅÒøºìÈö»¨ÒÎ´î,µ×ÏÂËÄ¸±½ÅÌ¤.ÒÎÖ®Á½±ß,Ò²ÓÐÒ»¶Ô¸ß¼¸,¼¸ÉÏÜøÍëÆ¿»¨¾ã±¸.ÆäÓà³ÂÉè,×Ô²»±ØÏ¸Ëµ.ÀÏæÖæÖÃÇÈÃ÷ìÓñ¿»ÉÏ×ø,¿»ÑØÉÏÈ´ÓÐÁ½¸ö½õÈì¶ÔÉè, ÷ìÓñ¶ÈÆäÎ»´Î,±ã²»ÉÏ¿»,Ö»Ïò¶«±ßÒÎ×ÓÉÏ×øÁË.±¾·¿ÄÚµÄÑ¾÷ßÃ¦ÅõÉÏ²èÀ´.÷ìÓñÒ»Ãæ³Ô²è,Ò»Ãæ´òÁÂÕâÐ©Ñ¾÷ßÃÇ,×±ÊÎÒÂÈ¹,¾ÙÖ¹ÐÐ¶¯,¹ûÒàÓë±ð¼Ò²»Í¬.

¡¡¡¡²èÎ´³ÔÁË,Ö»¼ûÒ»¸ö´©ºìç±°ÀÇà¶ÐÆþÑÀ±³ÐÄµÄÑ¾÷ß×ßÀ´Ð¦ËµµÀ:"Ì«Ì«Ëµ,ÇëÁÖ¹ÃÄïµ½ÄÇ±ß×ø°Õ. "ÀÏæÖæÖÌýÁË,ÓÚÊÇÓÖÒý÷ìÓñ³öÀ´,µ½ÁË¶«ÀÈÈý¼äÐ¡Õý·¿ÄÚ.Õý·¿¿»ÉÏºáÉèÒ»ÕÅ¿»×À, ×ÀÉÏÀÚ×ÅÊé¼®²è¾ß,¿¿¶«±ÚÃæÎ÷Éè×Å°ë¾ÉµÄÇà¶Ð¿¿±³ÒýÕí.Íõ·òÈËÈ´×øÔÚÎ÷±ßÏÂÊ×,ÒàÊÇ°ë¾ÉµÄÇà¶Ð¿¿±³×øÈì.¼û÷ìÓñÀ´ÁË,±ãÍù¶«ÈÃ.÷ìÓñÐÄÖÐÁÏ¶¨ÕâÊÇ¼ÖÕþÖ®Î».Òò¼û°¤¿»Ò»ÁïÈýÕÅÒÎ×ÓÉÏ,Ò²´î×Å°ë¾ÉµÄµ¯Ä«ÒÎ¸¤,÷ìÓñ±ãÏòÒÎÉÏ×øÁË.Íõ·òÈËÔÙËÄÐ¯ËûÉÏ¿»,Ëû·½°¤Íõ·òÈË×øÁË.Íõ·òÈËÒòËµ:"Äã¾Ë¾Ë½ñÈÕÕ«½äÈ¥ÁË,ÔÙ¼û°Õ. Ö»ÊÇÓÐÒ»¾ä»°Öö¸ÀÄã: ÄãÈý¸öæ¢ÃÃµ¹¶¼¼«ºÃ,ÒÔºóÒ»´¦ÄîÊéÈÏ×ÖÑ§ÕëÏß,»òÊÇÅ¼Ò»ÍçÐ¦, ¶¼ÓÐ¾¡ÈÃµÄ.µ«ÎÒ²»·ÅÐÄµÄ×îÊÇÒ»¼þ:ÎÒÓÐÒ»¸öÄõ¸ù»öÌ¥,ÊÇ¼ÒÀïµÄ`»ìÊÀÄ§Íõ', ½ñÈÕÒòÃíÀï»¹Ô¸È¥ÁË,ÉÐÎ´»ØÀ´,Íí¼äÄã¿´¼û±ãÖªÁË.ÄãÖ»ÒÔºó²»Òª²ÇËû,ÄãÕâÐ©æ¢ÃÃ¶¼²»¸ÒÕ´ÈÇËûµÄ."

¡¡¡¡÷ìÓñÒà³£ÌýµÃÄ¸Ç×Ëµ¹ý,¶þ¾ËÄ¸ÉúµÄÓÐ¸ö±íÐÖ,ÄËÏÎÓñ¶øµ®,ÍçÁÓÒì³£,¼«¶ñ¶ÁÊé , ×îÏ²ÔÚÄÚàøØË»ì,Íâ×æÄ¸ÓÖ¼«Äç°®,ÎÞÈË¸Ò¹Ü.½ñ¼ûÍõ·òÈËÈç´ËËµ,±ãÖªËµµÄÊÇÕâ±íÐÖÁË.ÒòÅãÐ¦µÀ:"¾ËÄ¸ËµµÄ,¿ÉÊÇÏÎÓñËùÉúµÄÕâÎ»¸ç¸ç?ÔÚ¼ÒÊ±ÒàÔøÌý¼ûÄ¸Ç×³£Ëµ,ÕâÎ»¸ç¸ç±ÈÎÒ´óÒ»Ëê, Ð¡Ãû¾Í»½±¦Óñ,Ëä¼«º©Íç,ËµÔÚæ¢ÃÃÇéÖÐ¼«ºÃµÄ.¿öÎÒÀ´ÁË,×ÔÈ»Ö»ºÍæ¢ÃÃÍ¬´¦,ÐÖµÜÃÇ×ÔÊÇ±ðÔºÁíÊÒµÄ,ÆñµÃÈ¥Õ´ÈÇÖ®Àí?"Íõ·òÈËÐ¦µÀ:"Äã²»ÖªµÀÔ­¹Ê:ËûÓë±ðÈË²»Í¬,×ÔÓ×ÒòÀÏÌ«Ì«ÌÛ°®,Ô­ÏµÍ¬æ¢ÃÃÃÇÒ»´¦½¿Ñø¹ßÁËµÄ.Èôæ¢ÃÃÃÇÓÐÈÕ²»ÀíËû, Ëûµ¹»¹°²¾²Ð©,×ÝÈ»ËûÃ»È¤,²»¹ý³öÁË¶þÃÅ,±³µØÀïÄÃ×ÅËûÁ½¸öÐ¡çÛ¶ù³öÆø, ¹¾ßóÒ»»á×Ó¾ÍÍêÁË.ÈôÕâÒ»ÈÕæ¢ÃÃÃÇºÍËû¶àËµÒ»¾ä»°,ËûÐÄÀïÒ»ÀÖ,±ãÉú³ö¶àÉÙÊÂÀ´. ËùÒÔÖö¸ÀÄã±ð²ÇËû.Ëû×ìÀïÒ»Ê±ÌðÑÔÃÛÓï,Ò»Ê±ÓÐÌìÎÞÈÕ,Ò»Ê±ÓÖ·è·èÉµÉµ,Ö»ÐÝÐÅËû ."

¡¡¡¡÷ìÓñÒ»Ò»µÄ¶¼´ðÓ¦×Å. Ö»¼ûÒ»¸öÑ¾÷ßÀ´»Ø:"ÀÏÌ«Ì«ÄÇÀï´«Íí·¹ÁË."Íõ·òÈËÃ¦Ð¯÷ìÓñ´Óºó·¿ÃÅÓÉºóÀÈÍùÎ÷, ³öÁË½ÇÃÅ,ÊÇÒ»ÌõÄÏ±±¿í¼ÐµÀ.ÄÏ±ßÊÇµ¹×ùÈý¼äÐ¡Ð¡µÄ±§ÏÃÌü,±±±ßÁ¢×ÅÒ»¸ö·ÛÓÍ´óÓ°±Ú,ºóÓÐÒ»°ë´óÃÅ,Ð¡Ð¡Ò»Ëù·¿ÊÒ.Íõ·òÈËÐ¦Ö¸Ïò÷ìÓñµÀ :"ÕâÊÇÄã·ï½ã½ãµÄÎÝ×Ó,»ØÀ´ÄãºÃÍùÕâÀïÕÒËûÀ´,ÉÙÊ²Ã´¶«Î÷,ÄãÖ»¹ÜºÍËûËµ¾ÍÊÇÁË. " ÕâÔºÃÅÉÏÒ²ÓÐËÄÎå¸ö²Å×Ü½ÇµÄÐ¡ØË,¶¼´¹ÊÖÊÌÁ¢.Íõ·òÈËËìÐ¯÷ìÓñ´©¹ýÒ»¸ö¶«Î÷´©ÌÃ,±ãÊÇ¼ÖÄ¸µÄºóÔºÁË.ÓÚÊÇ,½øÈëºó·¿ÃÅ,ÒÑÓÐ¶àÈËÔÚ´ËËÅºò,¼ûÍõ·òÈËÀ´ÁË,·½°²Éè×ÀÒÎ.¼ÖÖéÖ®ÆÞÀîÊÏÅõ·¹,Îõ·ï°²óç,Íõ·òÈË½ø¸þ.¼ÖÄ¸ÕýÃæé½ÉÏ¶À×ø,Á½±ßËÄÕÅ¿ÕÒÎ, Îõ·ïÃ¦À­ÁË÷ìÓñÔÚ×ó±ßµÚÒ»ÕÅÒÎÉÏ×øÁË,÷ìÓñÊ®·ÖÍÆÈÃ.¼ÖÄ¸Ð¦µÀ:"Äã¾ËÄ¸ÄãÉ©×ÓÃÇ²»ÔÚÕâÀï³Ô·¹. ÄãÊÇ¿Í,Ô­Ó¦Èç´Ë×øµÄ."÷ìÓñ·½¸æÁË×ù,×øÁË.¼ÖÄ¸ÃüÍõ·òÈË×øÁË.Ó­´ºæ¢ÃÃÈý¸ö¸æÁË×ù·½ÉÏÀ´.Ó­´º±ã×øÓÒÊÖµÚÒ»,Ì½´º×óµÚ¶þ,Ï§´ºÓÒµÚ¶þ.ÅÔ±ßÑ¾÷ßÖ´×Å·÷³¾,ÊþÓÛ,½íÅÁ.Àî,·ï¶þÈËÁ¢ÓÚ°¸ÅÔ²¼ÈÃ.Íâ¼äËÅºòÖ®Ï±¸¾Ñ¾÷ßËä¶à,È´Á¬Ò»Éù¿ÈËÔ²»ÎÅ.¼ÅÈ»·¹±Ï,¸÷ÓÐÑ¾÷ßÓÃÐ¡²èÅÌÅõÉÏ²èÀ´.µ±ÈÕÁÖÈçº£½ÌÅ®ÒÔÏ§¸£ÑøÉí,ÔÆ·¹ºóÎñ´ý·¹Á£ÑÊ¾¡,¹ýÒ»Ê±ÔÙ³Ô²è,·½²»ÉËÆ¢Î¸.½ñ÷ìÓñ¼ûÁËÕâÀïÐí¶àÊÂÇé²»ºÏ¼ÒÖÐÖ®Ê½, ²»µÃ²»ËæµÄ,ÉÙ²»µÃÒ»Ò»¸Ä¹ýÀ´,Òò¶ø½ÓÁË²è.Ôç¼ûÈËÓÖÅõ¹ýÊþÓÛÀ´,÷ìÓñÒ²ÕÕÑùÊþÁË¿Ú. ¥×ÊÖ±Ï,ÓÖÅõÉÏ²èÀ´,Õâ·½ÊÇ³ÔµÄ²è.¼ÖÄ¸±ãËµ:"ÄãÃÇÈ¥°Õ,ÈÃÎÒÃÇ×ÔÔÚËµ»°¶ù." Íõ·òÈËÌýÁË,Ã¦ÆðÉí,ÓÖËµÁËÁ½¾äÏÐ»°,·½Òý·ï,Àî¶þÈËÈ¥ÁË.¼ÖÄ¸ÒòÎÊ÷ìÓñÄîºÎÊé.÷ìÓñµÀ:"Ö»¸ÕÄîÁË<<ËÄÊé>>."÷ìÓñÓÖÎÊæ¢ÃÃÃÇ¶ÁºÎÊé.¼ÖÄ¸µÀ:"¶ÁµÄÊÇÊ²Ã´Êé,²»¹ýÊÇÈÏµÃÁ½¸ö×Ö,²»ÊÇÕöÑÛµÄÏ¹×Ó°ÕÁË!"

¡¡¡¡Ò»ÓïÎ´ÁË,Ö»ÌýÍâÃæÒ»Õó½Å²½Ïì,Ñ¾÷ß½øÀ´Ð¦µÀ:"±¦ÓñÀ´ÁË!"÷ìÓñÐÄÖÐÕýÒÉ»ó×Å : "Õâ¸ö±¦Óñ,²»ÖªÊÇÔõÉú¸ö±¹ÀÁÈËÎï,ãÂ¶®ÍçÍ¯?"____µ¹²»¼ûÄÇ´ÀÎïÒ²°ÕÁË.ÐÄÖÐÏë×Å,ºö¼ûÑ¾÷ß»°Î´±¨Íê,ÒÑ½øÀ´ÁËÒ»Î»ÄêÇáµÄ¹«×Ó:Í·ÉÏ´÷×ÅÊø·¢Ç¶±¦×Ï½ð¹Ú,ÆëÃ¼ÀÕ×Å¶þÁúÇÀÖé½ðÄ¨¶î, ´©Ò»¼þ¶þÉ«½ð°Ùµû´©»¨´óºì¼ýÐä,Êø×ÅÎå²ÊË¿ÔÜ»¨½á³¤Ëë¹¬ÌÐ, ÍâÕÖÊ¯ÇàÆð»¨°ËÍÅÙÁ¶ÍÅÅËë¹Ó,µÇ×ÅÇà¶Ð·Ûµ×Ð¡³¯Ñ¥.ÃæÈôÖÐÇïÖ®ÔÂ,É«Èç´ºÏþÖ®»¨, ÷ÞÈôµ¶²Ã,Ã¼ÈçÄ«»­,ÃæÈçÌÒ°ê,Ä¿ÈôÇï²¨.ËäÅ­Ê±¶øÈôÐ¦,¼´§ýÊÓ¶øÓÐÇé.ÏîÉÏ½ðó¤è¬çó,ÓÖÓÐÒ»¸ùÎåÉ«Ë¿ÌÐ,Ïµ×ÅÒ»¿éÃÀÓñ.÷ìÓñÒ»¼û,±ã³ÔÒ»´ó¾ª,ÐÄÏÂÏëµÀ:"ºÃÉúÆæ¹Ö, µ¹ÏóÔÚÄÇÀï¼û¹ýÒ»°ã,ºÎµÈÑÛÊìµ½Èç´Ë!"Ö»¼ûÕâ±¦ÓñÏò¼ÖÄ¸ÇëÁË°²,¼ÖÄ¸±ãÃü:"È¥¼ûÄãÄïÀ´. "±¦Óñ¼´×ªÉíÈ¥ÁË.Ò»Ê±»ØÀ´,ÔÙ¿´,ÒÑ»»ÁË¹Ú´ø:Í·ÉÏÖÜÎ§Ò»×ªµÄ¶Ì·¢,¶¼½á³ÉÐ¡±è,ºìË¿½áÊø,¹²ÔÜÖÁ¶¥ÖÐÌ¥·¢,×Ü±àÒ»¸ù´ó±è,ºÚÁÁÈçÆá,´Ó¶¥ÖÁÉÒ,Ò»´®ËÄ¿Å´óÖé,ÓÃ½ð°Ë±¦×¹½Ç,ÉíÉÏ´©×ÅÒøºìÈö»¨°ë¾É´ó°À,ÈÔ¾É´ø×ÅÏîÈ¦,±¦Óñ,¼ÄÃûËø,»¤Éí·ûµÈÎï, ÏÂÃæ°ëÂ¶ËÉ»¨Èö»¨ç±¿ãÍÈ,½õ±ßµ¯Ä«Íà,ºñµ×´óºìÐ¬.Ô½ÏÔµÃÃæÈç·ó·Û,´½ÈôÊ©Ö¬, ×ªÅÎ¶àÇé,ÓïÑÔ³£Ð¦.ÌìÈ»Ò»¶Î·çÉ§,È«ÔÚÃ¼ÉÒ,Æ½ÉúÍòÖÖÇéË¼,Ï¤¶ÑÑÛ½Ç.¿´ÆäÍâÃ²×îÊÇ¼«ºÃ,È´ÄÑÖªÆäµ×Ï¸.ºóÈËÓÐ<<Î÷½­ÔÂ>>¶þ´Ê,Åú±¦Óñ¼«Ç¡,Æä´ÊÔ»:

¡¡¡¡ÎÞ¹ÊÑ°³îÃÙºÞ,ÓÐÊ±ËÆÉµÈç¿ñ.×ÝÈ»ÉúµÃºÃÆ¤ÄÒ,¸¹ÄÚÔ­À´²ÝÃ§.ÁÊµ¹²»Í¨ÊÀÎñ,ÓÞÍçÅÂ¶ÁÎÄÕÂ.ÐÐÎªÆ«Æ§ÐÔ¹ÔÕÅ,ÄÇ¹ÜÊÀÈË·Ì°ù!

¡¡¡¡¸»¹ó²»ÖªÀÖÒµ, Æ¶ÇîÄÑÄÍÆàÁ¹.¿ÉÁ¯¹¼¸ººÃÉØ¹â,ÓÚ¹úÓÚ¼ÒÎÞÍû.ÌìÏÂÎÞÄÜµÚÒ», ¹Å½ñ²»Ð¤ÎÞË«.¼ÄÑÔæý§ïÓë¸àÁ»:ÄªÐ§´Ë¶ùÐÎ×´!

¡¡¡¡¼ÖÄ¸ÒòÐ¦µÀ:"Íâ¿ÍÎ´¼û,¾ÍÍÑÁËÒÂÉÑ,»¹²»È¥¼ûÄãÃÃÃÃ!"±¦ÓñÔçÒÑ¿´¼û¶àÁËÒ»¸öæ¢ÃÃ,±ãÁÏ¶¨ÊÇÁÖ¹ÃÂèÖ®Å®,Ã¦À´×÷Ò¾.ØË¼û±Ï¹é×ø,Ï¸¿´ÐÎÈÝ,ÓëÖÚ¸÷±ð:Á½ÍäËÆõ¾·Çõ¾¥ºÑÌÃ¼,Ò»Ë«ËÆÏ²·ÇÏ²º¬ÇéÄ¿.Ì¬ÉúÁ½§îÖ®³î,½¿Ï®Ò»ÉíÖ®²¡.Àá¹âµãµã,½¿´­Î¢Î¢. ÏÐ¾²Ê±Èçæ¯»¨ÕÕË®,ÐÐ¶¯´¦ËÆÈõÁø·ö·ç.ÐÄ½Ï±È¸É¶àÒ»ÇÏ,²¡ÈçÎ÷×ÓÊ¤Èý·Ö.±¦Óñ¿´°Õ ,ÒòÐ¦µÀ:"Õâ¸öÃÃÃÃÎÒÔø¼û¹ýµÄ."¼ÖÄ¸Ð¦µÀ:"¿ÉÓÖÊÇºúËµ,ÄãÓÖºÎÔø¼û¹ýËû?"±¦ÓñÐ¦µÀ:"ËäÈ»Î´Ôø¼û¹ýËû,È»ÎÒ¿´×ÅÃæÉÆ,ÐÄÀï¾ÍËãÊÇ¾ÉÏàÊ¶,½ñÈÕÖ»×÷Ô¶±ðÖØ·ê,ÒàÎ´Îª²»¿É."¼ÖÄ¸Ð¦µÀ:"¸üºÃ,¸üºÃ,ÈôÈç´Ë,¸üÏàºÍÄÀÁË."±¦Óñ±ã×ß½ü÷ìÓñÉí±ß×øÏÂ,ÓÖÏ¸Ï¸´òÁ¿Ò»·¬, ÒòÎÊ:"ÃÃÃÃ¿ÉÔø¶ÁÊé?"÷ìÓñµÀ:"²»Ôø¶Á,Ö»ÉÏÁËÒ»ÄêÑ§,Ð©ÐëÈÏµÃ¼¸¸ö×Ö."±¦ÓñÓÖµÀ:"ÃÃÃÃ×ðÃûÊÇÄÇÁ½¸ö×Ö?"÷ìÓñ±ãËµÁËÃû.±¦ÓñÓÖÎÊ±í×Ö.÷ìÓñµÀ:"ÎÞ×Ö ."±¦ÓñÐ¦µÀ:"ÎÒËÍÃÃÃÃÒ»Ãî×Ö,ÄªÈô`ò­ò­'¶þ×Ö¼«Ãî."Ì½´º±ãÎÊºÎ³ö.±¦ÓñµÀ:"<<¹Å½ñÈËÎïÍ¨¿¼>>ÉÏËµ:`Î÷·½ÓÐÊ¯Ãû÷ì,¿É´ú»­Ã¼Ö®Ä«.'¿öÕâÁÖÃÃÃÃÃ¼¼âÈôõ¾,ÓÃÈ¡ÕâÁ½¸ö×Ö,Æñ²»Á½Ãî!"Ì½´ºÐ¦µÀ:"Ö»¿ÖÓÖÊÇÄãµÄ¶Å×«."±¦ÓñÐ¦µÀ:"³ý<<ËÄÊé>>Íâ,¶Å×«µÄÌ«¶à,Æ«Ö»ÎÒÊÇ¶Å×«²»³É?"ÓÖÎÊ÷ìÓñ:"¿ÉÒ²ÓÐÓñÃ»ÓÐ?"ÖÚÈË²»½âÆäÓï,÷ìÓñ±ãââ¶È×ÅÒòËûÓÐÓñ,¹ÊÎÊÎÒÓÐÒ²ÎÞ,Òò´ðµÀ:"ÎÒÃ»ÓÐÄÇ¸ö.ÏëÀ´ÄÇÓñÊÇÒ»¼þº±Îï,ÆñÄÜÈËÈËÓÐµÄ . "±¦ÓñÌýÁË,µÇÊ±·¢×÷Æð³Õ¿ñ²¡À´,ÕªÏÂÄÇÓñ,¾ÍºÝÃüË¤È¥,ÂîµÀ:"Ê²Ã´º±Îï,Á¬ÈËÖ®¸ßµÍ²»Ôñ, »¹Ëµ`Í¨Áé'²»`Í¨Áé'ÄØ!ÎÒÒ²²»ÒªÕâÀÍÊ²×ÓÁË!"ÏÅµÄÖÚÈËÒ»ÓµÕùÈ¥Ê°Óñ. ¼ÖÄ¸¼±µÄÂ§ÁË±¦ÓñµÀ: "ÄõÕÏ!ÄãÉúÆø,Òª´òÂîÈËÈÝÒ×,ºÎ¿àË¤ÄÇÃü¸ù×Ó!"±¦ÓñÂúÃæÀáºÛÆüµÀ: "¼ÒÀï½ã½ãÃÃÃÃ¶¼Ã»ÓÐ,µ¥ÎÒÓÐ,ÎÒËµÃ»È¤,Èç½ñÀ´ÁËÕâÃÇÒ»¸öÉñÏÉËÆµÄÃÃÃÃÒ²Ã»ÓÐ,¿ÉÖªÕâ²»ÊÇ¸öºÃ¶«Î÷."¼ÖÄ¸Ã¦ºåËûµÀ:"ÄãÕâÃÃÃÃÔ­ÓÐÕâ¸öÀ´µÄ,ÒòÄã¹ÃÂèÈ¥ÊÀÊ±, Éá²»µÃÄãÃÃÃÃ,ÎÞ·¨´¦,Ëì½«ËûµÄÓñ´øÁËÈ¥ÁË:Ò»ÔòÈ«Ñ³ÔáÖ®Àñ,¾¡ÄãÃÃÃÃÖ®Ð¢ÐÄ,¶þÔòÄã¹ÃÂèÖ®Áé,Òà¿ÉÈ¨×÷¼ûÁËÅ®¶ùÖ®Òâ.Òò´ËËûÖ»ËµÃ»ÓÐÕâ¸ö,²»±ã×Ô¼º¿äÕÅÖ®Òâ.ÄãÈç½ñÔõ±ÈµÃËû?»¹²»ºÃÉúÉ÷ÖØ´øÉÏ,×ÐÏ¸ÄãÄïÖªµÀÁË."Ëµ×Å,±ãÏòÑ¾÷ßÊÖÖÐ½ÓÀ´ ,Ç×ÓëËû´øÉÏ.±¦ÓñÌýÈç´ËËµ,ÏëÒ»Ïë´óÓÐÇéÀí,Ò²¾Í²»Éú±ðÂÛÁË.

¡¡¡¡µ±ÏÂ,ÄÌÄïÀ´ÇëÎÊ÷ìÓñÖ®·¿Éá.¼ÖÄ¸Ëµ:"½ñ½«±¦ÓñÅ²³öÀ´,Í¬ÎÒÔÚÌ×¼äÅ¯¸ó¶ùÀï, °ÑÄãÁÖ¹ÃÄïÔÝ°²ÖÃ±ÌÉ´³÷Àï.µÈ¹ýÁË²Ð¶¬,´ºÌìÔÙÓëËûÃÇÊÕÊ°·¿ÎÝ,Áí×÷Ò»·¬°²ÖÃ°Õ. "±¦ÓñµÀ:"ºÃ×æ×Ú,ÎÒ¾ÍÔÚ±ÌÉ´³÷ÍâµÄ´²ÉÏºÜÍ×µ±,ºÎ±ØÓÖ³öÀ´ÄÖµÄÀÏ×æ×Ú²»µÃ°²¾². " ¼ÖÄ¸ÏëÁËÒ»ÏëËµ:"Ò²°ÕÁË."Ã¿ÈËÒ»¸öÄÌÄï²¢Ò»¸öÑ¾Í·ÕÕ¹Ü,ÓàÕßÔÚÍâ¼äÉÏÒ¹Ìý»½. Ò»ÃæÔçÓÐÎõ·ïÃüÈËËÍÁËÒ»¶¥ÅººÏÉ«»¨ÕÊ,²¢¼¸¼þ½õ±»¶ÐÈìÖ®Àà.

¡¡¡¡÷ìÓñÖ»´øÁËÁ½¸öÈËÀ´: Ò»¸öÊÇ×ÔÓ×ÄÌÄïÍõæÖæÖ,Ò»¸öÊÇÊ®ËêµÄÐ¡Ñ¾Í·,ÒàÊÇ×ÔÓ×ËæÉíµÄ, Ãû»½×÷Ñ©Ñã.¼ÖÄ¸¼ûÑ©ÑãÉõÐ¡,Ò»ÍÅº¢Æø,ÍõæÖæÖÓÖ¼«ÀÏ,ÁÏ÷ìÓñ½Ô²»ËìÐÄÊ¡Á¦µÄ,±ã½«×Ô¼ºÉí±ßµÄÒ»¸ö¶þµÈÑ¾Í·,Ãû»½ðÐ¸çÕßÓëÁË÷ìÓñ.ÍâÒàÈçÓ­´ºµÈÀý,Ã¿ÈË³ý×ÔÓ×ÈéÄ¸Íâ, ÁíÓÐËÄ¸ö½ÌÒýæÖæÖ,³ýÌùÉíÕÆ¹ÜîÎîË¥×ãåÁ½¸öÑ¾÷ßÍâ,ÁíÓÐÎåÁù¸öÈ÷É¨·¿ÎÝÀ´ÍùÊ¹ÒÛµÄÐ¡Ñ¾÷ß. µ±ÏÂ,ÍõæÖæÖÓëðÐ¸çÅãÊÌ÷ìÓñÔÚ±ÌÉ´³÷ÄÚ.±¦ÓñÖ®ÈéÄ¸ÀîæÖæÖ,²¢´óÑ¾÷ßÃû»½Ï®ÈËÕß,ÅãÊÌÔÚÍâÃæ´ó´²ÉÏ.

¡¡¡¡Ô­À´ÕâÏ®ÈËÒàÊÇ¼ÖÄ¸Ö®æ¾, ±¾ÃûÕäÖé.¼ÖÄ¸ÒòÄç°®±¦Óñ,Éú¿Ö±¦ÓñÖ®æ¾ÎÞ½ßÁ¦¾¡ÖÒÖ®ÈË, ËØÏ²Ï®ÈËÐÄµØ´¿Á¼,¿Ë¾¡Ö°ÈÎ,ËìÓëÁË±¦Óñ.±¦ÓñÒòÖªËû±¾ÐÕ»¨,ÓÖÔø¼û¾ÉÈËÊ«¾äÉÏÓÐ" »¨ÆøÏ®ÈË"Ö®¾ä,Ëì»ØÃ÷¼ÖÄ¸,¸üÃûÏ®ÈË.ÕâÏ®ÈËÒàÓÐÐ©³Õ´¦:·üÊÌ¼ÖÄ¸Ê±, ÐÄÖÐÑÛÖÐÖ»ÓÐÒ»¸ö¼ÖÄ¸, Èç½ñ·þÊÌ±¦Óñ,ÐÄÖÐÑÛÖÐÓÖÖ»ÓÐÒ»¸ö±¦Óñ.Ö»Òò±¦ÓñÐÔÇé¹ÔÆ§,Ã¿Ã¿¹æÚÉ±¦Óñ,ÐÄÖÐ×ÅÊµÓÇÓô.

¡¡¡¡ÊÇÍí,±¦ÓñÀîæÖæÖÒÑË¯ÁË,Ëû¼ûÀïÃæ÷ìÓñºÍðÐ¸çÓÌÎ´°²Ï¢,Ëû×ÔÐ¶ÁË×±,ÇÄÇÄ½øÀ´ ,Ð¦ÎÊ:"¹ÃÄïÔõÃ´»¹²»°²Ï¢?"÷ìÓñÃ¦ÈÃ:"½ã½ãÇë×ø."Ï®ÈËÔÚ´²ÑØÉÏ×øÁË.ðÐ¸çÐ¦µÀ:" ÁÖ¹ÃÄïÕýÔÚÕâÀïÉËÐÄ, ×Ô¼ºÌÊÑÛÄ¨ÀáµÄËµ:`½ñ¶ù²ÅÀ´,¾ÍÈÇ³öÄã¼Ò¸ç¶ùµÄ¿ñ²¡,ÌÈ»òË¤»µÁËÄÇÓñ,Æñ²»ÊÇÒòÎÒÖ®¹ý!'Òò´Ë±ãÉËÐÄ,ÎÒºÃÈÝÒ×È°ºÃÁË".Ï®ÈËµÀ:"¹ÃÄï¿ìÐÝÈç´Ë,½«À´Ö»ÅÂ±ÈÕâ¸ö¸üÆæ¹ÖµÄÐ¦»°¶ù»¹ÓÐÄØ!ÈôÎªËûÕâÖÖÐÐÖ¹,Äã¶àÐÄÉË¸Ð,Ö»ÅÂÄãÉË¸Ð²»ÁËÄØ. ¿ì±ð¶àÐÄ!"÷ìÓñµÀ:"½ã½ãÃÇËµµÄ,ÎÒ¼Ç×Å¾ÍÊÇÁË.¾¿¾¹ÄÇÓñ²»ÖªÊÇÔõÃ´¸öÀ´Àú?ÉÏÃæ»¹ÓÐ×Ö¼£?"Ï®ÈËµÀ:"Á¬Ò»¼Ò×ÓÒ²²»ÖªÀ´Àú,ÉÏÍ·»¹ÓÐÏÖ³ÉµÄÑÛ¶ù,ÌýµÃËµ, Âä²ÝÊ±ÊÇ´ÓËû¿ÚÀïÌÍ³öÀ´µÄ. µÈÎÒÄÃÀ´Äã¿´±ãÖª."÷ìÓñÃ¦Ö¹µÀ:"°ÕÁË,´Ë¿ÌÒ¹Éî,Ã÷ÈÕÔÙ¿´Ò²²»³Ù."´ó¼ÒÓÖÐðÁËÒ»»Ø,·½²Å°²Ðª.

¡¡¡¡´ÎÈÕÆðÀ´, Ê¡¹ý¼ÖÄ¸,ÒòÍùÍõ·òÈË´¦À´,ÕýÖµÍõ·òÈËÓëÎõ·ïÔÚÒ»´¦²ð½ðÁêÀ´µÄÊéÐÅ¿´, ÓÖÓÐÍõ·òÈËÖ®ÐÖÉ©´¦Ç²ÁËÁ½¸öÏ±¸¾À´Ëµ»°µÄ.÷ìÓñËä²»ÖªÔ­Î¯,Ì½´ºµÈÈ´¶¼ÏþµÃÊÇÒéÂÛ½ðÁê³ÇÖÐËù¾ÓµÄÑ¦¼ÒÒÌÄ¸Ö®×ÓÒÌ±íÐÖÑ¦ó´, ÒÐ²ÆÕÌÊÆ,´òËÀÈËÃü,ÏÖÔÚÓ¦Ìì¸®°¸ÏÂÉóÀí. Èç½ñÄ¸¾ËÍõ×ÓÌÚµÃÁËÐÅÏ¢,¹ÊÇ²Ëû¼ÒÄÚµÄÈËÀ´¸æËßÕâ±ß,ÒâÓû»½È¡½ø¾©Ö®Òâ.?.Ö»Òò±¦ÓñÐÔÇé¹ÔÆ§,Ã¿Ã¿¹æÚÉ±¦Óñ,ÐÄÖÐ×ÅÊµÓÇÓô.

¡¡¡¡ÊÇÍí,±¦ÓñÀîæÖæÖÒÑË¯ÁË,Ëû¼ûÀïÃæ÷ìÓñºÍðÐ¸çÓÌÎ´°²Ï¢,Ëû×ÔÐ¶ÁË×±,ÇÄÇÄ½øÀ´ ,Ð¦ÎÊ:"¹ÃÄïÔõÃ´»¹²»°²Ï¢?"÷ìÓñÃ¦ÈÃ:"½ã½ãÇë×ø."Ï®ÈËÔÚ´²ÑØÉÏ×øÁË.ðÐ¸çÐ¦µÀ:" ÁÖ¹ÃÄïÕýÔÚÕâÀïÉËÐÄ, ×Ô¼ºÌÊÑÛÄ¨ÀáµÄËµ:`½ñ¶ù²ÅÀ´,¾ÍÈÇ³öÄã¼Ò¸ç¶ùµÄ¿ñ²¡,ÌÈ»òË¤»µÁËÄÇÓñ,Æñ²»ÊÇÒòÎÒÖ®¹ý!'Òò´Ë±ãÉËÐÄ,ÎÒºÃÈÝÒ×È°ºÃÁË".Ï®ÈËµÀ:"¹ÃÄï¿ìÐÝÈç´Ë,½«À´Ö»ÅÂ±ÈÕâ¸ö¸üÆæ¹ÖµÄÐ¦»°¶ù»¹ÓÐÄØ!ÈôÎªËûÕâÖÖÐÐÖ¹,Äã¶àÐÄÉË¸Ð,Ö»ÅÂÄãÉË¸Ð²»ÁËÄØ. ¿ì±ð¶àÐÄ!"÷ìÓñµÀ:"½ã½ãÃÇËµµÄ,ÎÒ¼Ç×Å¾ÍÊÇÁË.¾¿¾¹ÄÇÓñ²»ÖªÊÇÔõÃ´¸öÀ´Àú?ÉÏÃæ»¹ÓÐ×Ö¼£?"Ï®ÈËµÀ:"Á¬Ò»¼Ò×ÓÒ²²»ÖªÀ´Àú,ÉÏÍ·»¹ÓÐÏÖ³ÉµÄÑÛ¶ù,ÌýµÃËµ, Âä²ÝÊ±ÊÇ´ÓËû¿ÚÀïÌÍ³öÀ´µÄ. µÈÎÒÄÃÀ´Äã¿´±ãÖª."÷ìÓñÃ¦Ö¹µÀ:"°ÕÁË,´Ë¿ÌÒ¹Éî,Ã÷ÈÕÔÙ¿´Ò²²»³Ù."´ó¼ÒÓÖÐðÁËÒ»»Ø,·½²Å°²Ðª.

¡¡¡¡´ÎÈÕÆðÀ´, Ê¡¹ý¼ÖÄ¸,ÒòÍùÍõ·òÈË´¦À´,ÕýÖµÍõ·òÈËÓëÎõ·ïÔÚÒ»´¦²ð½ðÁêÀ´µÄÊéÐÅ¿´, ÓÖÓÐÍõ·òÈËÖ®ÐÖÉ©´¦Ç²ÁËÁ½¸öÏ±¸¾À´Ëµ»°µÄ.÷ìÓñËä²»ÖªÔ­Î¯,Ì½´ºµÈÈ´¶¼ÏþµÃÊÇÒéÂÛ½ðÁê³ÇÖÐËù¾ÓµÄÑ¦¼ÒÒÌÄ¸Ö®×ÓÒÌ±íÐÖÑ¦ó´, ÒÐ²ÆÕÌÊÆ,´òËÀÈËÃü,ÏÖÔÚÓ¦Ìì¸®°¸ÏÂÉóÀí. Èç½ñÄ¸¾ËÍõ×ÓÌÚµÃÁËÐÅÏ¢,¹ÊÇ²Ëû¼ÒÄÚµÄÈËÀ´¸æËßÕâ±ß,ÒâÓû»½È¡½ø¾©Ö®Òâ. 

http://www.hongloumengs.cn/hongloumeng/3/hongloumeng118.htm

È´Ëµ÷ìÓñÍ¬æ¢ÃÃÃÇÖÁÍõ·òÈË´¦,¼ûÍõ·òÈËÓëÐÖÉ©´¦µÄÀ´Ê¹¼ÆÒé¼ÒÎñ,ÓÖËµÒÌÄ¸¼ÒÔâÈËÃü¹ÙË¾µÈÓï.Òò¼ûÍõ·òÈËÊÂÇéÈßÔÓ,æ¢ÃÃÃÇËì³öÀ´,ÖÁ¹ÑÉ©ÀîÊÏ·¿ÖÐÀ´ÁË.

¡¡¡¡Ô­À´ÕâÀîÊÏ¼´¼ÖÖéÖ®ÆÞ.ÖéËäØ²Íö,ÐÒ´æÒ»×Ó,È¡Ãû¼ÖÀ¼,½ñ·½ÎåËê,ÒÑÈëÑ§¹¥Êé. ÕâÀîÊÏÒàÏµ½ðÁêÃû»ÂÖ®Å®, ¸¸ÃûÀîÊØÖÐ,ÔøÎª¹ú×Ó¼à¼À¾Æ,×åÖÐÄÐÅ®ÎÞÓÐ²»ËÐÊ«¶ÁÊéÕß. ÖÁÀîÊØÖÐ¼Ì³ÐÒÔÀ´,±ãËµ"Å®×ÓÎÞ²Å±ãÓÐµÂ",¹ÊÉúÁËÀîÊÏÊ±,±ã²»Ê®·ÖÁîÆä¶ÁÊé, Ö»²»¹ý½«Ð©<<Å®ËÄÊé>>,<<ÁÐÅ®´«>>,<<ÏÍæÂ¼¯>>µÈÈýËÄÖÖÊé,Ê¹ËûÈÏµÃ¼¸¸ö×Ö,¼ÇµÃÇ°³¯Õâ¼¸¸öÏÍÅ®±ã°ÕÁË,È´Ö»ÒÔ·Ä¼¨¾®¾ÊÎªÒª,ÒòÈ¡ÃûÎªÀîæý,×Ö¹¬²Ã.Òò´ËÕâÀîæýËäÇà´ºÉ¥Å¼, ¾Ó¼Ò´¦¸àÁ»½õÐåÖ®ÖÐ,¾¹ÈçéÂÄ¾ËÀ»ÒÒ»°ã,Ò»¸ÅÎÞ¼ûÎÞÎÅ,Î¨ÖªÊÌÇ×Ñø×Ó, ÍâÔòÅãÊÌÐ¡¹ÃµÈÕëíéËÐ¶Á¶øÒÑ.½ñ÷ìÓñËä¿Í¼ÄÓÚË¹,ÈÕÓÐÕâ°ã½ãÃÃÏà°é,³ýÀÏ¸¸Íâ,ÓàÕßÒ²¶¼ÎÞÓ¹ÂÇ¼°ÁË.

¡¡¡¡Èç½ñÇÒËµÓê´å, Òò²¹ÊÚÁËÓ¦Ìì¸®,Ò»ÏÂÂí¾ÍÓÐÒ»¼þÈËÃü¹ÙË¾ÏêÖÁ°¸ÏÂ,ÄËÊÇÁ½¼ÒÕùÂòÒ»æ¾,¸÷²»ÏàÈÃ,ÒÔÖÁÅ¹ÉËÈËÃü.±ËÊ±Óê´å¼´´«Ô­¸æÖ®ÈËÀ´Éó.ÄÇÔ­¸æµÀ:"±»Å¹ËÀÕßÄËÐ¡ÈËÖ®Ö÷ÈË. ÒòÄÇÈÕÂòÁËÒ»¸öÑ¾Í·,²»ÏëÊÇ¹Õ×Ó¹ÕÀ´ÂôµÄ.Õâ¹Õ×ÓÏÈÒÑµÃÁËÎÒ¼ÒµÄÒø×Ó,ÎÒ¼ÒÐ¡Ò¯Ô­ËµµÚÈýÈÕ·½ÊÇºÃÈÕ×Ó,ÔÙ½ÓÈëÃÅ.Õâ¹Õ×Ó±ãÓÖÇÄÇÄµÄÂôÓëÑ¦¼Ò,±»ÎÒÃÇÖªµÀÁË, È¥ÕÒÄÃÂôÖ÷,¶áÈ¡Ñ¾Í·.ÎÞÄÎÑ¦¼ÒÔ­Ïµ½ðÁêÒ»°Ô,ÒÐ²ÆÕÌÊÆ,ÖÚºÀÅ«½«ÎÒÐ¡Ö÷ÈË¾¹´òËÀÁË.Ð×ÉíÖ÷ÆÍÒÑ½ÔÌÓ×ß,ÎÞÓ°ÎÞ×Ù,Ö»Ê£ÁË¼¸¸ö¾ÖÍâÖ®ÈË.Ð¡ÈË¸æÁËÒ»ÄêµÄ×´,¾¹ÎÞÈË×÷Ö÷.Íû´óÀÏÒ¯¾ÐÄÃÐ×·¸,¼ô¶ñ³ýÐ×,ÒÔ¾È¹Â¹Ñ,ËÀÕß¸Ð´÷Ìì¶÷²»¾¡!"

¡¡¡¡Óê´åÌýÁË´óÅ­µÀ:"ÆñÓÐÕâÑù·ÅÆ¨µÄÊÂ!´òËÀÈËÃü¾Í°×°×µÄ×ßÁË,ÔÙÄÃ²»À´µÄ!"Òò·¢Ç©²î¹«ÈËÁ¢¿Ì½«Ð×·¸×åÖÐÈËÄÃÀ´¿½ÎÊ, ÁîËûÃÇÊµ¹©²ØÔÚºÎ´¦,Ò»ÃæÔÙ¶¯º£²¶ÎÄÊé. ÕýÒª·¢Ç©Ê±, Ö»¼û°¸±ßÁ¢µÄÒ»¸öÃÅ×ÓÊ¹ÑÛÉ«¶ù,____²»ÁîËû·¢Ç©Ö®Òâ.Óê´åÐÄÏÂÉõÎªÒÉ¹Ö,Ö»µÃÍ£ÁËÊÖ,¼´Ê±ÍËÌÃ,ÖÁÃÜÊÒ,ÊÌ´Ó½ÔÍËÈ¥,Ö»ÁôÃÅ×Ó·þÊÌ.ÕâÃÅ×ÓÃ¦ÉÏÀ´Çë°² , Ð¦ÎÊ:"ÀÏÒ¯Ò»Ïò¼Ó¹Ù½øÂ»,°Ë¾ÅÄêÀ´¾ÍÍüÁËÎÒÁË?"Óê´åµÀ:"È´Ê®·ÖÃæÉÆµÃ½ô,Ö»ÊÇÒ»Ê±Ïë²»ÆðÀ´."ÄÇÃÅ×ÓÐ¦µÀ:"ÀÏÒ¯ÕæÊÇ¹óÈË¶àÍüÊÂ,°Ñ³öÉíÖ®µØ¾¹ÍüÁË,²»¼Çµ±ÄêºùÂ«ÃíÀïÖ®ÊÂ? "Óê´åÌýÁË,ÈçÀ×ÕðÒ»¾ª,·½ÏëÆðÍùÊÂ.Ô­À´ÕâÃÅ×Ó±¾ÊÇºùÂ«ÃíÄÚÒ»¸öÐ¡É³ÃÖ, Òò±»»ðÖ®ºó,ÎÞ´¦°²Éí,ÓûÍ¶±ðÃíÈ¥ÐÞÐÐ,ÓÖÄÍ²»µÃÇåÁ¹¾°¿ö,ÒòÏëÕâ¼þÉúÒâµ¹»¹ÇáÊ¡ÈÈÄÖ,Ëì³ÃÄê¼ÍÐîÁË·¢,³äÁËÃÅ×Ó.Óê´åÄÇÀïÁÏµÃÊÇËû,±ãÃ¦Ð¯ÊÖÐ¦µÀ:"Ô­À´ÊÇ¹ÊÈË."ÓÖÈÃ×øÁËºÃÌ¸.ÕâÃÅ×Ó²»¸Ò×ø.Óê´åÐ¦µÀ:"Æ¶¼úÖ®½»²»¿ÉÍü.ÄãÎÒ¹ÊÈËÒ²,¶þÔò´ËÏµË½ÊÒ,¼ÈÓû³¤Ì¸,ÆñÓÐ²»×øÖ®Àí?"ÕâÃÅ×ÓÌýËµ,·½¸æÁË×ù,Ð±Ç©×Å×øÁË.

¡¡¡¡Óê´åÒòÎÊ·½²ÅºÎ¹ÊÓÐ²»Áî·¢Ç©Ö®Òâ.ÕâÃÅ×ÓµÀ:"ÀÏÒ¯¼ÈÈÙÈÎµ½ÕâÒ»Ê¡,ÄÑµÀ¾ÍÃ»³­Ò»ÕÅ±¾Ê¡` »¤¹Ù·û'À´²»³É?"Óê´åÃ¦ÎÊ:"ºÎÎª`»¤¹Ù·û'?ÎÒ¾¹²»Öª."ÃÅ×ÓµÀ:"Õâ»¹ÁËµÃ! Á¬Õâ¸ö²»Öª,ÔõÄÜ×÷µÃ³¤Ô¶!Èç½ñ·²×÷µØ·½¹ÙÕß,½ÔÓÐÒ»¸öË½µ¥,ÉÏÃæÐ´µÄÊÇ±¾Ê¡×îÓÐÈ¨ÓÐÊÆ,¼«¸»¼«¹óµÄ´óÏçÉðÃûÐÕ,¸÷Ê¡½ÔÈ»,ÌÈÈô²»Öª,Ò»Ê±´¥·¸ÁËÕâÑùµÄÈË¼Ò , ²»µ«¹Ù¾ô,Ö»ÅÂÁ¬ÐÔÃü»¹±£²»³ÉÄØ!ËùÒÔ´ÂºÅ½Ð×÷`»¤¹Ù·û'.·½²ÅËùËµµÄÕâÑ¦¼Ò,ÀÏÒ¯ÈçºÎÈÇËû!ËûÕâ¼þ¹ÙË¾²¢ÎÞÄÑ¶ÏÖ®´¦,½ÔÒò¶¼°­×ÅÇé·ÖÃæÉÏ,ËùÒÔÈç´Ë."Ò»ÃæËµ,Ò»Ãæ´ÓË³´üÖÐÈ¡³öÒ»ÕÅ³­Ð´µÄ` »¤¹Ù·û'À´,µÝÓëÓê´å,¿´Ê±,ÉÏÃæ½ÔÊÇ±¾µØ´ó×åÃû»ÂÖ®¼ÒµÄÑèË×¿Ú±®. Æä¿Ú±®ÅÅÐ´µÃÃ÷°×,ÏÂÃæËù×¢µÄ½ÔÊÇ×ÔÊ¼×æ¹Ù¾ô²¢·¿´Î.Ê¯Í·ÒàÔø³­Ð´ÁËÒ»ÕÅ,½ñ¾ÝÊ¯ÉÏËù³­ÔÆ:

¡¡¡¡¼Ö²»¼Ù, °×ÓñÎªÌÃ½ð×÷Âí.(Äþ¹úÈÙ¹ú¶þ¹«Ö®ºó,¹²¶þÊ®·¿·Ö,ÄþÈÙÇ×ÅÉ°Ë·¿ÔÚ¶¼Íâ,ÏÖÔ­¼®×¡ÕßÊ®¶þ·¿.)

¡¡¡¡°¢·¿¹¬,Èý°ÙÀï,×¡²»ÏÂ½ðÁêÒ»¸öÊ·.(±£ÁäºîÉÐÊéÁîÊ·¹«Ö®ºó,·¿·Ö¹²Ê®°Ë,¶¼ÖÐÏÖ×¡ÕßÊ®·¿,Ô­¼®ÏÖ¾Ó°Ë·¿.)

¡¡¡¡¶«º£È±ÉÙ°×Óñ´², ÁúÍõÀ´Çë½ðÁêÍõ.(¶¼Ì«Î¾Í³ÖÆÏØ²®Íõ¹«Ö®ºó,¹²Ê®¶þ·¿,¶¼ÖÐ¶þ·¿,ÓàÔÚ¼®.)

¡¡¡¡·áÄêºÃ´óÑ©, ÕäÖéÈçÍÁ½ðÈçÌú.(×ÏÞ±ÉáÈËÑ¦¹«Ö®ºó,ÏÖÁìÄÚ¸®àûÒøÐÐÉÌ,¹²°Ë·¿·Ö.)

¡¡¡¡Óê´åÓÌÎ´¿´Íê,ºöÌý´«µã,ÈË±¨:"ÍõÀÏÒ¯À´°Ý."Óê´åÌýËµ,Ã¦¾ßÒÂ¹Ú³öÈ¥Ó­½Ó.ÓÐ¶Ù·¹¹¤·ò, ·½»ØÀ´Ï¸ÎÊ.ÕâÃÅ×ÓµÀ:"ÕâËÄ¼Ò½ÔÁ¬ÂçÓÐÇ×,Ò»Ëð½ÔËð,Ò»ÈÙ½ÔÈÙ,·ö³ÖÕÚÊÎ, ¾ãÓÐÕÕÓ¦µÄ.½ñ¸æ´òËÀÈËÖ®Ñ¦,¾ÍÏµ·áÄê´óÑ©Ö®`Ñ©'Ò².Ò²²»µ¥¿¿ÕâÈý¼Ò,ËûµÄÊÀ½»Ç×ÓÑÔÚ¶¼ÔÚÍâÕß, ±¾Òà²»ÉÙ.ÀÏÒ¯Èç½ñÄÃË­È¥?"Óê´åÌýÈç´ËËµ,±ãÐ¦ÎÊÃÅ×ÓµÀ:"ÈçÄãÕâÑùËµÀ´,È´ÔõÃ´ÁË½á´Ë°¸?Äã´óÔ¼Ò²ÉîÖªÕâÐ×·¸¶ãµÄ·½ÏòÁË?"

¡¡¡¡ÃÅ×ÓÐ¦µÀ: "²»Â÷ÀÏÒ¯Ëµ,²»µ«ÕâÐ×·¸µÄ·½ÏòÎÒÖªµÀ,Ò»²¢Õâ¹ÕÂôÖ®ÈËÎÒÒ²ÖªµÀ, ËÀ¹íÂòÖ÷Ò²ÉîÖªµÀ.´ýÎÒÏ¸ËµÓëÀÏÒ¯Ìý:Õâ¸ö±»´òÖ®ËÀ¹í,ÄËÊÇ±¾µØÒ»¸öÐ¡ÏçÉðÖ®×Ó, Ãû»½·ëÔ¨,×ÔÓ×¸¸Ä¸ÔçÍö,ÓÖÎÞÐÖµÜ,Ö»ËûÒ»¸öÈËÊØ×ÅÐ©±¡²ú¹ýÈÕ×Ó.³¤µ½Ê®°Ë¾ÅËêÉÏ , ¿á°®ÄÐ·ç,×îÑáÅ®×Ó.ÕâÒ²ÊÇÇ°ÉúÔ©Äõ,¿ÉÇÉÓö¼ûÕâ¹Õ×ÓÂôÑ¾Í·,Ëû±ãÒ»ÑÛ¿´ÉÏÁËÕâÑ¾Í·, Á¢ÒâÂòÀ´×÷æª,Á¢ÊÄÔÙ²»½»½áÄÐ×Ó,Ò²²»ÔÙÈ¢µÚ¶þ¸öÁË,ËùÒÔÈýÈÕºó·½¹ýÃÅ.Ë­ÏþÕâ¹Õ×ÓÓÖÍµÂôÓëÑ¦¼Ò,ËûÒâÓû¾íÁËÁ½¼ÒµÄÒø×Ó,ÔÙÌÓÍùËûÊ¡.Ë­ÖªÓÖ²»Ôø×ßÍÑ,Á½¼ÒÄÃ×¡, ´òÁË¸ö³ôËÀ,¶¼²»¿ÏÊÕÒø,Ö»ÒªÁìÈË.ÄÇÑ¦¼Ò¹«×ÓÆñÊÇÈÃÈËµÄ,±ãºÈ×ÅÊÖÏÂÈËÒ»´ò,½«·ë¹«×Ó´òÁË¸öÏ¡ÀÃ,Ì§»Ø¼ÒÈ¥ÈýÈÕËÀÁË.ÕâÑ¦¹«×ÓÔ­ÊÇÔçÒÑÔñ¶¨ÈÕ×ÓÉÏ¾©È¥µÄ, Í·ÆðÉíÁ½ÈÕÇ°,¾ÍÅ¼È»Óö¼ûÕâÑ¾Í·,ÒâÓûÂòÁË¾Í½ø¾©µÄ,Ë­ÖªÄÖ³öÕâÊÂÀ´.¼È´òÁË·ë¹«×Ó,¶áÁËÑ¾Í·,Ëû±ãÃ»ÊÂÈËÒ»°ã,Ö»¹Ü´øÁË¼Ò¾ì×ßËûµÄÂ·.ËûÕâÀï×ÔÓÐÐÖµÜÅ«ÆÍÔÚ´ËÁÏÀí, Ò²²¢·ÇÎª´ËÐ©Ð©Ð¡ÊÂÖµµÃËûÒ»ÌÓ×ßµÄ.ÕâÇÒ±ðËµ,ÀÏÒ¯Äãµ±±»ÂôÖ®Ñ¾Í·ÊÇË­?"Óê´åÐ¦µÀ: "ÎÒÈçºÎµÃÖª."ÃÅ×ÓÀäÐ¦µÀ:"ÕâÈËËãÀ´»¹ÊÇÀÏÒ¯µÄ´ó¶÷ÈËÄØ!Ëû¾ÍÊÇºùÂ«ÃíÅÔ×¡µÄÕçÀÏÒ¯µÄÐ¡½ã,Ãû»½Ó¢Á«µÄ."Óê´åº±È»µÀ:"Ô­À´¾ÍÊÇËû!ÎÅµÃÑøÖÁÎåËê±»ÈË¹ÕÈ¥,È´Èç½ñ²ÅÀ´ÂôÄØ?"

¡¡¡¡ÃÅ×ÓµÀ: "ÕâÒ»ÖÖ¹Õ×Óµ¥¹ÜÍµ¹ÕÎåÁùËêµÄ¶ùÅ®,ÑøÔÚÒ»¸öÆ§¾²Ö®´¦,µ½Ê®Ò»¶þËê, ¶ÈÆäÈÝÃ², ´øÖÁËûÏç×ªÂô.µ±ÈÕÕâÓ¢Á«,ÎÒÃÇÌìÌìºåËûÍçË£,Ëä¸ôÁËÆß°ËÄê,Èç½ñÊ®¶þÈýËêµÄ¹â¾°, ÆäÄ£ÑùËäÈ»³öÍÑµÃÆëÕûºÃÐ©,È»´ó¸ÅÏàÃ²,×ÔÊÇ²»¸Ä,ÊìÈËÒ×ÈÏ.¿öÇÒËûÃ¼ÐÄÖÐÔ­ÓÐÃ×Á£´óÐ¡µÄÒ»µãëÙÖ¬§ä, ´ÓÌ¥Àï´øÀ´µÄ,ËùÒÔÎÒÈ´ÈÏµÃ.Æ«ÉúÕâ¹Õ×ÓÓÖ×âÁËÎÒµÄ·¿Éá¾Ó×¡, ÄÇÈÕ¹Õ×Ó²»ÔÚ¼Ò,ÎÒÒ²ÔøÎÊËû.ËûÊÇ±»¹Õ×Ó´òÅÂÁËµÄ,Íò²»¸ÒËµ,Ö»Ëµ¹Õ×ÓÏµËûÇ×µù,ÒòÎÞÇ®³¥Õ®,¹ÊÂôËû.ÎÒÓÖºåÖ®ÔÙËÄ,ËûÓÖ¿ÞÁË,Ö»Ëµ`ÎÒ²»¼ÇµÃÐ¡Ê±Ö®ÊÂ!'Õâ¿ÉÎÞÒÉÁË.ÄÇÈÕ·ë¹«×ÓÏà¿´ÁË,¶ÒÁËÒø×Ó,¹Õ×Ó×íÁË,Ëû×ÔÌ¾µÀ:`ÎÒ½ñÈÕ×ïÄõ¿ÉÂúÁË! 'ºóÓÖÌý¼û·ë¹«×ÓÁîÈýÈÕÖ®ºó¹ýÃÅ,ËûÓÖ×ªÓÐÓÇ³îÖ®Ì¬.ÎÒÓÖ²»ÈÌÆäÐÎ¾°,µÈ¹Õ×Ó³öÈ¥, ÓÖÃüÄÚÈËÈ¥½âÊÍËû:`Õâ·ë¹«×Ó±Ø´ýºÃÈÕÆÚÀ´½Ó,¿ÉÖª±Ø²»ÒÔÑ¾÷ßÏà¿´.¿öËûÊÇ¸ö¾ø·çÁ÷ÈËÆ·, ¼ÒÀïÆÄ¹ýµÃ,ËØÏ°ÓÖ×îÑá¶ñÌÃ¿Í,½ñ¾¹ÆÆ¼ÛÂòÄã,ºóÊÂ²»ÑÔ¿ÉÖª. Ö»ÄÍµÃÈýÁ½ÈÕ,ºÎ±ØÓÇÃÆ!'ËûÌýÈç´ËËµ,·½²ÅÂÔ½âÓÇÃÆ,×ÔÎª´Ó´ËµÃËù.Ë­ÁÏÌìÏÂ¾¹ÓÐÕâµÈ²»ÈçÒâÊÂ,µÚ¶þÈÕ,ËûÆ«ÓÖÂôÓëÑ¦¼Ò.ÈôÂôÓëµÚ¶þ¸öÈË»¹ºÃ,ÕâÑ¦¹«×ÓµÄ»ìÃûÈË³Æ `´ô°ÔÍõ',×îÊÇÌìÏÂµÚÒ»¸öÅªÐÔÉÐÆøµÄÈË,¶øÇÒÊ¹Ç®ÈçÍÁ,Ëì´òÁË¸öÂä»¨Á÷Ë®,ÉúÍÏËÀ×§,°Ñ¸öÓ¢Á«ÍÏÈ¥,Èç½ñÒ²²»ÖªËÀ»î.Õâ·ë¹«×Ó¿ÕÏ²Ò»³¡,Ò»ÄîÎ´Ëì,·´»¨ÁËÇ®,ËÍÁËÃü ,Æñ²»¿ÉÌ¾!"

¡¡¡¡Óê´åÌýÁË, ÒàÌ¾µÀ:"ÕâÒ²ÊÇËûÃÇµÄÄõÕÏÔâÓö,Òà·ÇÅ¼È».²»È»Õâ·ëÔ¨ÈçºÎÆ«Ö»¿´×¼ÁËÕâÓ¢Á«?ÕâÓ¢Á«ÊÜÁË¹Õ×ÓÕâ¼¸ÄêÕÛÄ¥,²ÅµÃÁË¸öÍ·Â·,ÇÒÓÖÊÇ¸ö¶àÇéµÄ,ÈôÄÜ¾ÛºÏÁË,µ¹ÊÇ¼þÃÀÊÂ,Æ«ÓÖÉú³öÕâ¶ÎÊÂÀ´.ÕâÑ¦¼Ò×Ý±È·ë¼Ò¸»¹ó,ÏëÆäÎªÈË,×ÔÈ»¼§æªÖÚ¶à, ÒùØýÎÞ¶È,Î´±Ø¼°·ëÔ¨¶¨ÇéÓÚÒ»ÈËÕß.ÕâÕýÊÇÃÎ»ÃÇéÔµ,Ç¡ÓöÒ»¶Ô±¡Ãü¶ùÅ®.ÇÒ²»ÒªÒéÂÛËû, Ö»Ä¿½ñÕâ¹ÙË¾,ÈçºÎÆÊ¶Ï²ÅºÃ?"ÃÅ×ÓÐ¦µÀ:"ÀÏÒ¯µ±ÄêºÎÆäÃ÷¾ö,½ñÈÕºÎ·´³ÉÁË¸öÃ»Ö÷ÒâµÄÈËÁË!Ð¡µÄÎÅµÃÀÏÒ¯²¹Éý´ËÈÎ,ÒàÏµ¼Ö¸®Íõ¸®Ö®Á¦,´ËÑ¦ó´¼´¼Ö¸®Ö®Ç×,ÀÏÒ¯ºÎ²»Ë³Ë®ÐÐÖÛ, ×÷¸öÕûÈËÇé,½«´Ë°¸ÁË½á,ÈÕºóÒ²ºÃÈ¥¼û¼Ö¸®Íõ¸®."Óê´åµÀ:"ÄãËµµÄºÎ³¢²»ÊÇ. µ«ÊÂ¹ØÈËÃü,ÃÉ»ÊÉÏÂ¡¶÷,Æð¸´Î¯ÓÃ,ÊµÊÇÖØÉúÔÙÔì,Õýµ±ééÐÄ½ßÁ¦Í¼±¨Ö®Ê±, Æñ¿ÉÒòË½¶ø·Ï·¨?ÊÇÎÒÊµ²»ÄÜÈÌÎªÕß."ÃÅ×ÓÌýÁË,ÀäÐ¦µÀ:"ÀÏÒ¯ËµµÄºÎ³¢²»ÊÇ´óµÀÀí, µ«Ö»ÊÇÈç½ñÊÀÉÏÊÇÐÐ²»È¥µÄ.Æñ²»ÎÅ¹ÅÈËÓÐÔÆ:`´óÕÉ·òÏàÊ±¶ø¶¯',ÓÖÔ»`Ç÷¼ª±ÜÐ×ÕßÎª¾ý×Ó'.ÒÀÀÏÒ¯ÕâÒ»Ëµ,²»µ«²»ÄÜ±¨Ð§³¯Í¢,ÒàÇÒ×ÔÉí²»±£,»¹ÒªÈýË¼ÎªÍ×. "

¡¡¡¡Óê´åµÍÁË°ëÈÕÍ·, ·½ËµµÀ:"ÒÀÄãÔõÃ´Ñù?"ÃÅ×ÓµÀ:"Ð¡ÈËÒÑÏëÁËÒ»¸ö¼«ºÃµÄÖ÷ÒâÔÚ´Ë: ÀÏÒ¯Ã÷ÈÕ×øÌÃ,Ö»¹ÜÐéÕÅÉùÊÆ,¶¯ÎÄÊé·¢Ç©ÄÃÈË.Ô­Ð××ÔÈ»ÊÇÄÃ²»À´µÄ,Ô­¸æ¹ÌÊÇ¶¨Òª½«Ñ¦¼Ò×åÖÐ¼°Å«ÆÍÈËµÈÄÃ¼¸¸öÀ´¿½ÎÊ.Ð¡µÄÔÚ°µÖÐµ÷Í£,ÁîËûÃÇ±¨¸ö±©²¡ÉíÍö ,Áî×åÖÐ¼°µØ·½ÉÏ¹²µÝÒ»ÕÅ±£³Ê,ÀÏÒ¯Ö»ËµÉÆÄÜ·öð½ÇëÏÉ,ÌÃÉÏÉèÏÂØÀÌ³,Áî¾üÃñÈËµÈÖ»¹ÜÀ´¿´.ÀÏÒ¯¾ÍËµ:`ØÀÏÉÅúÁË,ËÀÕß·ëÔ¨ÓëÑ¦ó´Ô­ÒòÙíÄõÏà·ê,½ñÏÁÂ·¼ÈÓö,Ô­Ó¦ÁË½á.Ñ¦ó´½ñÒÑµÃÁËÎÞÃûÖ®²¡,±»·ë»ê×·Ë÷ÒÑËÀ.Æä»ö½ÔÒò¹Õ×ÓÄ³ÈË¶øÆð,¹ÕÖ®ÈËÔ­ÏµÄ³ÏçÄ³ÐÕÈËÊÏ,°´·¨´¦ÖÎ,Óà²»ÂÔ¼°'µÈÓï.Ð¡ÈË°µÖÐÖöÍÐ¹Õ×Ó,ÁîÆäÊµÕÐ.ÖÚÈË¼ûØÀÏÉÅúÓïÓë¹Õ×ÓÏà·û, ÓàÕß×ÔÈ»Ò²¶¼²»ÐéÁË.Ñ¦¼ÒÓÐµÄÊÇÇ®,ÀÏÒ¯¶ÏÒ»Ç§Ò²¿É,Îå°ÙÒ²¿É,Óë·ë¼Ò×÷ÉÕÂñÖ®·Ñ.ÄÇ·ë¼ÒÒ²ÎÞÉõÒª½ôµÄÈË,²»¹ýÎªµÄÊÇÇ®,¼ûÓÐÁËÕâ¸öÒø×Ó,ÏëÀ´Ò²¾ÍÎÞ»°ÁË.ÀÏÒ¯Ï¸Ïë´Ë¼ÆÈçºÎ?"Óê´åÐ¦µÀ:"²»Í×,²»Í×.µÈÎÒÔÙÕå×ÃÕå×Ã,»ò¿ÉÑ¹·þ¿ÚÉù ."¶þÈË¼ÆÒé,ÌìÉ«ÒÑÍí,±ðÎÞ»°Ëµ.

¡¡¡¡ÖÁ´ÎÈÕ×øÌÃ,¹´È¡Ò»Ó¦ÓÐÃûÈË·¸,Óê´åÏê¼ÓÉóÎÊ,¹û¼û·ë¼ÒÈË¿ÚÏ¡Êè,²»¹ýÀµ´ËÓû¶àµÃÐ©ÉÕÂñÖ®·Ñ, Ñ¦¼ÒÕÌÊÆÒÐÇé,Æ«²»ÏàÈÃ,¹ÊÖÂµßµ¹Î´¾ö.Óê´å±ãáßÇéÍ÷·¨,ºúÂÒÅÐ¶ÏÁË´Ë°¸.·ë¼ÒµÃÁËÐí¶àÉÕÂñÒø×Ó,Ò²¾ÍÎÞÉõ»°ËµÁË.Óê´å¶ÏÁË´Ë°¸,¼±Ã¦×÷ÊéÐÅ¶þ·â ,Óë¼ÖÕþ²¢¾©Óª½Ú¶ÈÊ¹Íõ×ÓÌÚ,²»¹ýËµ"ÁîÉûÖ®ÊÂÒÑÍê,²»±Ø¹ýÂÇ"µÈÓï.´ËÊÂ½ÔÓÉºùÂ«ÃíÄÚÖ®É³ÃÖÐÂÃÅ×ÓËù³ö,Óê´åÓÖ¿ÖËû¶ÔÈËËµ³öµ±ÈÕÆ¶¼úÊ±µÄÊÂÀ´,Òò´ËÐÄÖÐ´ó²»ÀÖÒµ ,ºóÀ´µ½µ×Ñ°ÁË¸ö²»ÊÇ,Ô¶Ô¶µÄ³ä·¢ÁËËû²Å°Õ.

¡¡¡¡µ±ÏÂÑÔ²»×ÅÓê´å. ÇÒËµÄÇÂòÁËÓ¢Á«´òËÀ·ëÔ¨µÄÑ¦¹«×Ó,ÒàÏµ½ðÁêÈËÊÏ,±¾ÊÇÊéÏã¼ÌÊÀÖ®¼Ò.Ö»ÊÇÈç½ñÕâÑ¦¹«×ÓÓ×ÄêÉ¥¸¸,¹ÑÄ¸ÓÖÁ¯ËûÊÇ¸ö¶À¸ù¹ÂÖÖ,Î´ÃâÄç°®×ÝÈÝ,ËìÖÁÀÏ´óÎÞ³É, ÇÒ¼ÒÖÐÓÐ°ÙÍòÖ®¸»,ÏÖÁì×ÅÄÚàûÇ®Á¸,²É°ìÔÓÁÏ.ÕâÑ¦¹«×ÓÑ§ÃûÑ¦ó´,±í×ÖÎÄÆð, ÎåËêÉÏ¾ÍÐÔÇéÉÝ³Þ,ÑÔÓï°ÁÂý.ËäÒ²ÉÏ¹ýÑ§,²»¹ýÂÔÊ¶¼¸×Ö,ÖÕÈÕÎ©ÓÐ¶·¼¦×ßÂí,ÓÎÉ½ÍæË®¶øÒÑ.ËäÊÇ»ÊÉÌ,Ò»Ó¦¾­¼ÃÊÀÊÂ,È«È»²»Öª,²»¹ýÀµ×æ¸¸Ö®¾ÉÇé·Ö,»§²¿¹ÒÐéÃû,Ö§ÁìÇ®Á¸,ÆäÓàÊÂÌå,×ÔÓÐ»ï¼ÆÀÏ¼ÒÈËµÈ´ë°ì.¹ÑÄ¸ÍõÊÏÄËÏÖÈÎ¾©Óª½Ú¶ÈÊ¹Íõ×ÓÌÚÖ®ÃÃ,ÓëÈÙ¹ú¸®¼ÖÕþµÄ·òÈËÍõÊÏ,ÊÇÒ»Ä¸ËùÉúµÄæ¢ÃÃ,½ñÄê·½ËÄÊ®ÉÏÏÂÄê¼Í,Ö»ÓÐÑ¦ó´Ò»×Ó.»¹ÓÐÒ»Å®,±ÈÑ¦ó´Ð¡Á½Ëê,ÈéÃû±¦îÎ,ÉúµÃ¼¡¹ÇÓ¨Èó,¾ÙÖ¹æµÑÅ.µ±ÈÕÓÐËû¸¸Ç×ÔÚÈÕ, ¿á°®´ËÅ®,ÁîÆä¶ÁÊéÊ¶×Ö,½ÏÖ®ÄËÐÖ¾¹¸ß¹ýÊ®±¶.×Ô¸¸Ç×ËÀºó,¼û¸ç¸ç²»ÄÜÒÀÌùÄ¸»³,Ëû±ã²»ÒÔÊé×ÖÎªÊÂ,Ö»ÁôÐÄÕëíé¼Ò¼ÆµÈÊÂ,ºÃÎªÄ¸Ç×·ÖÓÇ½âÀÍ.½üÒò½ñÉÏ³çÊ«ÉÐÀñ,Õ÷²É²ÅÄÜ,½µ²»ÊÀ³öÖ®Â¡¶÷,³ýÆ¸Ñ¡åúæÉÍâ,·²ÊË»ÂÃû¼ÒÖ®Å®,½ÔÇ×Ãû´ï²¿,ÒÔ±¸Ñ¡Îª¹«Ö÷¿¤Ö÷ÈëÑ§ÅãÊÌ, ³äÎª²ÅÈËÔÞÉÆÖ®Ö°.¶þÔò×ÔÑ¦ó´¸¸Ç×ËÀºó,¸÷Ê¡ÖÐËùÓÐµÄÂòÂô³Ð¾Ö,×Ü¹Ü,»ï¼ÆÈËµÈ,¼ûÑ¦ó´ÄêÇá²»ÚÏÊÀÊÂ,±ã³ÃÊ±¹ÕÆ­ÆðÀ´,¾©¶¼ÖÐ¼¸´¦ÉúÒâ,½¥ÒàÏûºÄ. Ñ¦ó´ËØÎÅµÃ¶¼ÖÐÄËµÚÒ»·±»ªÖ®µØ,ÕýË¼Ò»ÓÎ,±ã³Ã´Ë»ú»á,Ò»ÎªËÍÃÃ´ýÑ¡,¶þÎªÍûÇ×,ÈýÒòÇ××ÔÈë²¿ÏúËã¾ÉÕÊ,ÔÙ¼ÆÐÂÖ§,----ÆäÊµÔòÎªÓÎÀÀÉÏ¹ú·ç¹âÖ®Òâ.Òò´ËÔçÒÑ´òµãÏÂÐÐ×°Ï¸Èí, ÒÔ¼°À¡ËÍÇ×ÓÑ¸÷É«ÍÁÎïÈËÇéµÈÀà,ÕýÔñÈÕÒ»¶¨ÆðÉí,²»ÏëÆ«Óö¼ûÁË¹Õ×ÓÖØÂôÓ¢Á«.Ñ¦ó´¼ûÓ¢Á«ÉúµÃ²»Ë×,Á¢ÒâÂòËû,ÓÖÓö·ë¼ÒÀ´¶áÈË,ÒòÊÑÇ¿ºÈÁîÊÖÏÂºÀÅ«½«·ëÔ¨´òËÀ.Ëû±ã½«¼ÒÖÐÊÂÎñÒ»Ò»µÄÖöÍÐÁË×åÖÐÈË²¢¼¸¸öÀÏ¼ÒÈË,Ëû±ã´øÁËÄ¸ÃÃ¾¹×ÔÆðÉí³¤ÐÐÈ¥ÁË.ÈËÃü¹ÙË¾Ò»ÊÂ,Ëû¾¹ÊÓÎª¶ùÏ·,×ÔÎª»¨ÉÏ¼¸¸ö³ôÇ®,Ã»ÓÐ²»ÁËµÄ.

¡¡¡¡ÔÚÂ·²»¼ÇÆäÈÕ. ÄÇÈÕÒÑ½«Èë¶¼Ê±,È´ÓÖÎÅµÃÄ¸¾ËÍõ×ÓÌÚÉýÁË¾ÅÊ¡Í³ÖÆ,·îÖ¼³ö¶¼²é±ß. Ñ¦ó´ÐÄÖÐ°µÏ²µÀ:"ÎÒÕý³î½ø¾©È¥ÓÐ¸öµÕÇ×µÄÄ¸¾Ë¹ÜÏ½×Å,²»ÄÜÈÎÒâ»Ó»ô»Ó»ô, Æ«Èç½ñÓÖÉý³öÈ¥ÁË,¿ÉÖªÌì´ÓÈËÔ¸."ÒòºÍÄ¸Ç×ÉÌÒéµÀ:"ÔÛÃÇ¾©ÖÐËäÓÐ¼¸´¦·¿Éá,Ö»ÊÇÕâÊ®À´ÄêÃ»ÈË½ø¾©¾Ó×¡,ÄÇ¿´ÊØµÄÈËÎ´ÃâÍµ×Å×âÁÞÓëÈË,ÐëµÃÏÈ×Å¼¸¸öÈËÈ¥´òÉ¨ÊÕÊ°²ÅºÃ."ËûÄ¸Ç×µÀ:"ºÎ±ØÈç´ËÕÐÒ¡!ÔÛÃÇÕâÒ»½ø¾©,Ô­¸ÃÏÈ°ÝÍûÇ×ÓÑ,»òÊÇÔÚÄã¾Ë¾Ë¼Ò, »òÊÇÄãÒÌµù¼Ò.ËûÁ½¼ÒµÄ·¿Éá¼«ÊÇ±ãÒËµÄ,ÔÛÃÇÏÈÄÜ×Å×¡ÏÂ,ÔÙÂýÂýµÄ×ÅÈËÈ¥ÊÕÊ°,Æñ²»ÏûÍ£Ð©."Ñ¦ó´µÀ:"Èç½ñ¾Ë¾ËÕýÉýÁËÍâÊ¡È¥,¼ÒÀï×ÔÈ»Ã¦ÂÒÆðÉí,ÔÛÃÇÕâ¹¤·òÒ»ÎÑÒ»ÍÏµÄ±¼ÁËÈ¥, Æñ²»Ã»ÑÛÉ«."ËûÄ¸Ç×µÀ:"Äã¾Ë¾Ë¼ÒËäÉýÁËÈ¥,»¹ÓÐÄãÒÌµù¼Ò.¿öÕâ¼¸ÄêÀ´,Äã¾Ë¾ËÒÌÄïÁ½´¦,Ã¿Ã¿´øÐÅÉÓÊé,½ÓÔÛÃÇÀ´.Èç½ñ¼ÈÀ´ÁË,Äã¾Ë¾ËËäÃ¦×ÅÆðÉí,Äã¼Ö¼ÒÒÌÄïÎ´±Ø²»¿àÁôÎÒÃÇ.ÔÛÃÇÇÒÃ¦Ã¦ÊÕÊ°·¿ÎÝ,Æñ²»Ê¹ÈË¼û¹Ö?ÄãµÄÒâË¼ÎÒÈ´ÖªµÀ,ÊØ×Å¾Ë¾ËÒÌµù×¡×Å, Î´Ãâ¾Ð½ôÁËÄã,²»ÈçÄã¸÷×Ô×¡×Å,ºÃÈÎÒâÊ©Îª.Äã¼ÈÈç´Ë,Äã×ÔÈ¥ÌôËùÕ¬×ÓÈ¥×¡,ÎÒºÍÄãÒÌÄï,æ¢ÃÃÃÇ±ðÁËÕâ¼¸Äê,È´ÒªØËÊØ¼¸ÈÕ,ÎÒ´øÁËÄãÃÃ×ÓÍ¶ÄãÒÌÄï¼ÒÈ¥, ÄãµÀºÃ²»ºÃ?"Ñ¦ó´¼ûÄ¸Ç×Èç´ËËµ,ÇéÖªÅ¤²»¹ýµÄ,Ö»µÃ·Ô¸ÀÈË·òÒ»Â·±¼ÈÙ¹ú¸®À´.

¡¡¡¡ÄÇÊ±Íõ·òÈËÒÑÖªÑ¦ó´¹ÙË¾Ò»ÊÂ, ¿÷¼ÖÓê´åÎ¬³ÖÁË½á,²Å·ÅÁËÐÄ.ÓÖ¼û¸ç¸çÉýÁË±ßÈ±,Õý³îÓÖÉÙÁËÄï¼ÒµÄÇ×ÆÝÀ´Íù,ÂÔ¼Ó¼ÅÄ¯.¹ýÁË¼¸ÈÕ,ºö¼ÒÈË´«±¨:"ÒÌÌ«Ì«´øÁË¸ç¶ù½ã¶ù,ºÏ¼Ò½ø¾©,ÕýÔÚÃÅÍâÏÂ³µ."Ï²µÄÍõ·òÈËÃ¦´øÁËÅ®Ï±ÈËµÈ,½Ó³ö´óÌü,½«Ñ¦ÒÌÂèµÈ½ÓÁË½øÈ¥. æ¢ÃÃÃÇÄºÄêÏà»á,×Ô²»±ØËµ±¯Ï²½»¼¯,ÆüÐ¦ÐðÀ«Ò»·¬.Ã¦ÓÖÒýÁË°Ý¼û¼ÖÄ¸, ½«ÈËÇéÍÁÎï¸÷ÖÖ³êÏ×ÁË.ºÏ¼Ò¾ãØË¼û¹ý,Ã¦ÓÖÖÎÏ¯½Ó·ç.

¡¡¡¡Ñ¦ó´ÒÑ°Ý¼û¹ý¼ÖÕþ, ¼ÖçöÓÖÒý×Å°Ý¼ûÁË¼ÖÉâ,¼ÖÕäµÈ.¼ÖÕþ±ãÊ¹ÈËÉÏÀ´¶ÔÍõ·òÈËËµ: "ÒÌÌ«Ì«ÒÑÓÐÁË´ºÇï,ÍâÉûÄêÇá²»ÖªÊÀÂ·,ÔÚÍâ×¡×Å¿ÖÓÐÈËÉúÊÂ.ÔÛÃÇ¶«±±½ÇÉÏÀæÏãÔºÒ»ËùÊ®À´¼ä·¿, °×¿ÕÏÐ×Å,´òÉ¨ÁË,ÇëÒÌÌ«Ì«ºÍ½ã¶ù¸ç¶ù×¡ÁËÉõºÃ."Íõ·òÈËÎ´¼°Áô,¼ÖÄ¸Ò²¾ÍÇ²ÈËÀ´Ëµ:"ÇëÒÌÌ«Ì«¾ÍÔÚÕâÀï×¡ÏÂ,´ó¼ÒÇ×ÃÜÐ©"µÈÓï.Ñ¦ÒÌÂèÕýÒªÍ¬¾ÓÒ»´¦, ·½¿É¾Ð½ôÐ©¶ù×Ó,ÈôÁí×¡ÔÚÍâ,ÓÖ¿ÖËû×ÝÐÔÈÇ»ö,ËìÃ¦µÀÐ»Ó¦ÔÊ.ÓÖË½ÓëÍõ·òÈËËµÃ÷:"Ò»Ó¦ÈÕ·Ñ¹©¸øÒ»¸ÅÃâÈ´,·½ÊÇ´¦³£Ö®·¨."Íõ·òÈËÖªËû¼Ò²»ÄÑÓÚ´Ë,ËìÒà´ÓÆäÔ¸ .´Ó´ËºóÑ¦¼ÒÄ¸×Ó¾ÍÔÚÀæÏãÔº×¡ÁË.

¡¡¡¡Ô­À´ÕâÀæÏãÔº¼´µ±ÈÕÈÙ¹«ÄºÄêÑø¾²Ö®Ëù, Ð¡Ð¡ÇÉÇÉ,Ô¼ÓÐÊ®Óà¼ä·¿ÎÝ,Ç°ÌüºóÉá¾ãÈ«. ÁíÓÐÒ»ÃÅÍ¨½Ö,Ñ¦ó´¼ÒÈË¾Í×ß´ËÃÅ³öÈë.Î÷ÄÏÓÐÒ»½ÇÃÅ,Í¨Ò»¼ÐµÀ,³ö¼ÐµÀ±ãÊÇÍõ·òÈËÕý·¿µÄ¶«±ßÁË. Ã¿ÈÕ»ò·¹ºó,»òÍí¼ä,Ñ¦ÒÌÂè±ã¹ýÀ´,»òÓë¼ÖÄ¸ÏÐÌ¸,»òÓëÍõ·òÈËÏàÐð. ±¦îÎÈÕÓë÷ìÓñÓ­´ºæ¢ÃÃµÈÒ»´¦,»ò¿´ÊéÏÂÆå,»ò×÷Õëíé,µ¹Ò²Ê®·ÖÀÖÒµ.Ö»ÊÇÑ¦ó´Æð³õÖ®ÐÄ,Ô­²»ÓûÔÚ¼ÖÕ¬¾Ó×¡Õß,µ«¿ÖÒÌ¸¸¹ÜÔ¼¾Ð½û,ÁÏ±Ø²»×ÔÔÚµÄ,ÎÞÄÎÄ¸Ç×Ö´ÒâÔÚ´Ë,ÇÒÕ¬ÖÐÓÖÊ®·ÖÒóÇÚ¿àÁô,Ö»µÃÔÝÇÒ×¡ÏÂ,Ò»ÃæÊ¹ÈË´òÉ¨³ö×Ô¼ºµÄ·¿ÎÝ,ÔÙÒÆ¾Ó¹ýÈ¥µÄ.Ë­Öª×Ô´ÓÔÚ´Ë×¡ÁË²»ÉÏÒ»ÔÂµÄ¹â¾°,¼ÖÕ¬×åÖÐ·²ÓÐµÄ×ÓÖ¶,¾ãÒÑÈÏÊìÁËÒ»°ë, ·²ÊÇÄÇÐ©æý§ïÆøÏ°Õß, Äª²»Ï²ÓëËûÀ´Íù,½ñÈÕ»á¾Æ,Ã÷ÈÕ¹Û»¨,ÉõÖÁ¾Û¶ÄæÎæ½,½¥½¥ÎÞËù²»ÖÁ,ÒýÓÕµÄÑ¦ó´±Èµ±ÈÕ¸ü»µÁËÊ®±¶.ËäÈ»¼ÖÕþÑµ×ÓÓÐ·½,ÖÎ¼ÒÓÐ·¨,Ò»Ôò×å´óÈË¶à ,ÕÕ¹Ü²»µ½ÕâÐ©,¶þÔòÏÖÈÎ×å³¤ÄËÊÇ¼ÖÕä,±ËÄËÄþ¸®³¤Ëï,ÓÖÏÖÏ®Ö°,·²×åÖÐÊÂ,×ÔÓÐËûÕÆ¹Ü,ÈýÔò¹«Ë½ÈßÔÓ,ÇÒËØÐÔäìÈ÷,²»ÒÔË×ÎñÎªÒª,Ã¿¹«Ï¾Ö®Ê±,²»¹ý¿´Êé×ÅÆå¶øÒÑ,ÓàÊÂ¶à²»½éÒâ.¿öÇÒÕâÀæÏãÔºÏà¸ôÁ½²ã·¿Éá,ÓÖÓÐ½ÖÃÅÁí¿ª,ÈÎÒâ¿ÉÒÔ³öÈë,ËùÒÔÕâÐ©×ÓµÜÃÇ¾¹¿ÉÒÔ·ÅÒâ³©»³µÄ,Òò´ËËì½«ÒÆ¾ÓÖ®Äî½¥½¥´òÃðÁË.

    http://www.hongloumengs.cn/hongloumeng/3/hongloumeng117.htm

µÚËÄ»ØÖÐ¼È½«Ñ¦¼ÒÄ¸×ÓÔÚÈÙ¸®ÄÚ¼Ä¾ÓµÈÊÂÂÔÒÑ±íÃ÷,´Ë»ØÔòÔÝ²»ÄÜÐ´ÒÓ.

¡¡¡¡Èç½ñÇÒËµÁÖ÷ìÓñ×ÔÔÚÈÙ¸®ÒÔÀ´,¼ÖÄ¸Íò°ãÁ¯°®,ÇÞÊ³Æð¾Ó,Ò»Èç±¦Óñ,Ó­´º,Ì½´º, Ï§´ºÈý¸öÇ×ËïÅ®µ¹ÇÒ¿¿ºó, ±ãÊÇ±¦ÓñºÍ÷ìÓñ¶þÈËÖ®Ç×ÃÜÓÑ°®´¦,Òà×Ô½Ï±ð¸ö²»Í¬,ÈÕÔòÍ¬ÐÐÍ¬×ø,Ò¹ÔòÍ¬Ï¢Í¬Ö¹,ÕæÊÇÑÔºÍÒâË³,ÂÔÎÞ²ÎÉÌ.²»ÏëÈç½ñºöÈ»À´ÁËÒ»¸öÑ¦±¦îÎ ,ÄêËêËä´ó²»¶à,È»Æ·¸ñ¶Ë·½,ÈÝÃ²·áÃÀ,ÈË¶àÎ½÷ìÓñËù²»¼°.¶øÇÒ±¦îÎÐÐÎª»í´ï,Ëæ·Ö´ÓÊ±, ²»±È÷ìÓñ¹Â¸ß×ÔÐí,Ä¿ÎÞÏÂ³¾,¹Ê±È÷ìÓñ´óµÃÏÂÈËÖ®ÐÄ.±ãÊÇÄÇÐ©Ð¡Ñ¾Í·×ÓÃÇ, Òà¶àÏ²Óë±¦îÎÈ¥Íç. Òò´Ë÷ìÓñÐÄÖÐ±ãÓÐÐ©ã¨Óô²»·ÞÖ®Òâ,±¦îÎÈ´»ëÈ»²»¾õ.ÄÇ±¦ÓñÒàÔÚº¢ÌáÖ®¼ä, ¿ö×ÔÌìÐÔËùÙ÷À´µÄÒ»Æ¬ÓÞ×¾Æ«Æ§,ÊÓæ¢ÃÃµÜÐÖ½Ô³öÒ»Òâ,²¢ÎÞÇ×ÊèÔ¶½üÖ®±ð.ÆäÖÐÒòÓë÷ìÓñÍ¬Ëæ¼ÖÄ¸Ò»´¦×øÎÔ,¹ÊÂÔ±È±ð¸öæ¢ÃÃÊì¹ßÐ©.¼ÈÊì¹ß,Ôò¸ü¾õÇ×ÃÜ , ¼ÈÇ×ÃÜ,Ôò²»ÃâÒ»Ê±ÓÐÇóÈ«Ö®»Ù,²»ÓÝÖ®Ï¶.ÕâÈÕ²»ÖªÎªºÎ,Ëû¶þÈËÑÔÓïÓÐÐ©²»ºÏÆðÀ´,÷ìÓñÓÖÆøµÄ¶ÀÔÚ·¿ÖÐ´¹Àá,±¦ÓñÓÖ×Ô»ÚÑÔÓïÃ°×²,Ç°È¥¸©¾Í,ÄÇ÷ìÓñ·½½¥½¥µÄ»Ø×ªÀ´. Òò¶«±ßÄþ¸®ÖÐ»¨Ô°ÄÚÃ·»¨Ê¢¿ª,¼ÖÕäÖ®ÆÞÓÈÊÏÄËÖÎ¾Æ,Çë¼ÖÄ¸,ÐÏ·òÈË,Íõ·òÈËµÈÉÍ»¨. ÊÇÈÕÏÈÐ¯ÁË¼ÖÈØÖ®ÆÞ,¶þÈËÀ´ÃæÇë.¼ÖÄ¸µÈÓÚÔç·¹ºó¹ýÀ´,¾ÍÔÚ»á·¼Ô°ÓÎÍç,ÏÈ²èºó¾Æ,²»¹ý½ÔÊÇÄþÈÙ¶þ¸®Å®¾ì¼ÒÑçÐ¡¼¯,²¢ÎÞ±ðÑùÐÂÎÄÈ¤ÊÂ¿É¼Ç.

¡¡¡¡Ò»Ê±±¦Óñ¾ëµ¡,ÓûË¯ÖÐ¾õ,¼ÖÄ¸ÃüÈËºÃÉúºå×Å,ÐªÒ»»ØÔÙÀ´.¼ÖÈØÖ®ÆÞÇØÊÏ±ãÃ¦Ð¦»ØµÀ:"ÎÒÃÇÕâÀïÓÐ¸ø±¦ÊåÊÕÊ°ÏÂµÄÎÝ×Ó,ÀÏ×æ×Ú·ÅÐÄ,Ö»¹Ü½»ÓëÎÒ¾ÍÊÇÁË."ÓÖÏò±¦ÓñµÄÄÌÄïÑ¾÷ßµÈµÀ:"æÖæÖ,½ã½ãÃÇ,Çë±¦ÊåËæÎÒÕâÀïÀ´."¼ÖÄ¸ËØÖªÇØÊÏÊÇ¸ö¼«Í×µ±µÄÈË , ÉúµÄôÁÄÈÏËÇÉ,ÐÐÊÂÓÖÎÂÈáºÍÆ½,ÄËÖØËïÏ±ÖÐµÚÒ»¸öµÃÒâÖ®ÈË,¼ûËûÈ¥°²ÖÃ±¦Óñ,×ÔÊÇ°²ÎÈµÄ.

¡¡¡¡µ±ÏÂÇØÊÏÒýÁËÒ»´ØÈËÀ´ÖÁÉÏ·¿ÄÚ¼ä.±¦ÓñÌ§Í·¿´¼ûÒ»·ù»­ÌùÔÚÉÏÃæ,»­µÄÈËÎï¹ÌºÃ, Æä¹ÊÊÂÄËÊÇ<<È¼Þ¼Í¼>>,Ò²²»¿´ÏµºÎÈËËù»­,ÐÄÖÐ±ãÓÐÐ©²»¿ì.ÓÖÓÐÒ»·ù¶ÔÁª,Ð´µÄÊÇ:

¡¡¡¡ÊÀÊÂ¶´Ã÷½ÔÑ§ÎÊ, ÈËÇéÁ·´ï¼´ÎÄÕÂ.¼°¿´ÁËÕâÁ½¾ä,×ÝÈ»ÊÒÓî¾«ÃÀ,ÆÌ³Â»ªÀö,Òà¶Ï¶Ï²»¿ÏÔÚÕâÀïÁË, Ã¦Ëµ:"¿ì³öÈ¥!¿ì³öÈ¥!"ÇØÊÏÌýÁËÐ¦µÀ:"ÕâÀï»¹²»ºÃ,¿ÉÍùÄÇÀïÈ¥ÄØ?²»È»ÍùÎÒÎÝÀïÈ¥°É."±¦ÓñµãÍ·Î¢Ð¦.ÓÐÒ»¸öæÖæÖËµµÀ:"ÄÇÀïÓÐ¸öÊåÊåÍùÖ¶¶ù·¿ÀïË¯¾õµÄÀí?"ÇØÊÏÐ¦µÀ:"àÈÓ´Ó´,²»ÅÂËûÄÕ.ËûÄÜ¶à´óÄØ,¾Í¼É»äÕâÐ©¸ö!ÉÏÔÂÄãÃ»¿´¼ûÎÒÄÇ¸öÐÖµÜÀ´ÁË, ËäÈ»Óë±¦ÊåÍ¬Äê,Á½¸öÈËÈôÕ¾ÔÚÒ»´¦,Ö»ÅÂÄÇ¸ö»¹¸ßÐ©ÄØ."±¦ÓñµÀ: "ÎÒÔõÃ´Ã»¼û¹ý?Äã´øËûÀ´ÎÒÇÆÇÆ."ÖÚÈËÐ¦µÀ:"¸ô×Å¶þÈýÊ®Àï,ÍùÄÇÀï´øÈ¥,¼ûµÄÈÕ×ÓÓÐÄØ. "Ëµ×Å´ó¼ÒÀ´ÖÁÇØÊÏ·¿ÖÐ.¸ÕÖÁ·¿ÃÅ,±ãÓÐÒ»¹ÉÏ¸Ï¸µÄÌðÏãÏ®ÈË¶øÀ´.±¦Óñ¾õµÃÑÛâ¼¹ÇÈí,Á¬Ëµ"ºÃÏã!"Èë·¿Ïò±ÚÉÏ¿´Ê±,ÓÐÌÆ²®»¢»­µÄ<<º£ÌÄ´ºË¯Í¼>>,Á½±ßÓÐËÎÑ§Ê¿ÇØÌ«ÐéÐ´µÄÒ»¸±¶ÔÁª,ÆäÁªÔÆ:

¡¡¡¡ÄÛº®ËøÃÎÒò´ºÀä, ·¼ÆøÁýÈËÊÇ¾ÆÏã.°¸ÉÏÉè×ÅÎäÔòÌìµ±ÈÕ¾µÊÒÖÐÉèµÄ±¦¾µ,Ò»±ß°Ú×Å·ÉÑàÁ¢×ÅÎè¹ýµÄ½ðÅÌ,ÅÌÄÚÊ¢×Å°²Â»É½ÖÀ¹ýÉËÁËÌ«ÕæÈéµÄÄ¾¹Ï.ÉÏÃæÉè×ÅÊÙ²ý¹«Ö÷ÓÚº¬ÕÂµîÏÂÎÔµÄé½,ÐüµÄÊÇÍ¬²ý¹«Ö÷ÖÆµÄÁªÖéÕÊ.±¦Óñº¬Ð¦Á¬Ëµ:"ÕâÀïºÃ!"ÇØÊÏÐ¦µÀ: "ÎÒÕâÎÝ×Ó´óÔ¼ÉñÏÉÒ²¿ÉÒÔ×¡µÃÁË."Ëµ×ÅÇ××ÔÕ¹¿ªÁËÎ÷×Óä½¹ýµÄÉ´ôÀ,ÒÆÁËºìÄï±§¹ýµÄÔ§Õí.ÓÚÊÇÖÚÄÌÄ¸·üÊÌ±¦ÓñÎÔºÃ,¿î¿îÉ¢ÁË,Ö»ÁôÏ®ÈË,ÃÄÈË,Ççö©,÷êÔÂËÄ¸öÑ¾÷ßÎª°é.ÇØÊÏ±ã·Ö¸ÀÐ¡Ñ¾÷ßÃÇ,ºÃÉúÔÚÀÈéÜÏÂ¿´×ÅÃ¨¶ù¹·¶ù´ò¼Ü.

¡¡¡¡ÄÇ±¦Óñ¸ÕºÏÉÏÑÛ, ±ãã±ã±µÄË¯È¥,ÓÌËÆÇØÊÏÔÚÇ°,ËìÓÆÓÆµ´µ´,ËæÁËÇØÊÏ,ÖÁÒ»ËùÔÚ.µ«¼ûÖìÀ¸°×Ê¯,ÂÌÊ÷ÇåÏª,ÕæÊÇÈË¼£Ï£·ê,·É³¾²»µ½.±¦ÓñÔÚÃÎÖÐ»¶Ï²,ÏëµÀ:"Õâ¸öÈ¥´¦ÓÐÈ¤, ÎÒ¾ÍÔÚÕâÀï¹ýÒ»Éú,×ÝÈ»Ê§ÁË¼ÒÒ²Ô¸Òâ,Ç¿ÈçÌìÌì±»¸¸Ä¸Ê¦¸µ´òÄØ."ÕýºúË¼Ö®¼ä,ºöÌýÉ½ºóÓÐÈË×÷¸èÔ»:

¡¡¡¡´ºÃÎËæÔÆÉ¢,·É»¨ÖðË®Á÷,

¡¡¡¡¼ÄÑÔÖÚ¶ùÅ®,ºÎ±ØÃÙÏÐ³î.±¦ÓñÌýÁËÊÇÅ®×ÓµÄÉùÒô.¸èÉùÎ´Ï¢,Ôç¼ûÄÇ±ß×ß³öÒ»¸öÈËÀ´,õäõÑôÁÄÈ,¶ËµÄÓëÈË²»Í¬.ÓÐ¸³ÎªÖ¤:

¡¡¡¡·½ÀëÁøÎë,Õ§³ö»¨·¿.µ«ÐÐ´¦,Äñ¾ªÍ¥Ê÷,½«µ½Ê±,

¡¡¡¡Ó°¶È»ØÀÈ.ÏÉñÇÕ§Æ®Ùâ,ÎÅ÷êÀ¼Ö®ð¥Óô,ºÉÒÂÓû¶¯Ùâ,

¡¡¡¡Ìý»·ÅåÖ®ï¬ïÏ.ØÌÐ¦´ºÌÒÙâ,ÔÆ¶Ñ´ä÷Ù,´½ÕÀÓ£¿ÅÙâ,Áñ

¡¡¡¡³Ýº¬Ïã.ÏËÑüÖ®³þ³þÙâ,»Ø·çÎèÑ©,Öé´äÖ®»Ô»ÔÙâ,Âú

¡¡¡¡¶î¶ì»Æ.³öÃ»»¨¼äÙâ,ÒËàÁÒËÏ²,ÅÇ»²³ØÉÏÙâ,Èô·ÉÈôÑï.

¡¡¡¡¶êÃ¼ò­Ð¦Ùâ,½«ÑÔ¶øÎ´Óï,Á«²½Õ§ÒÆÙâ,´ýÖ¹¶øÓûÐÐ.ÏÛ±Ë

¡¡¡¡Ö®Á¼ÖÊÙâ,±ùÇåÓñÈó,ÏÛ±ËÖ®»ª·þÙâ,ÉÁ×ÆÎÄÕÂ.°®±ËÖ®Ã²

¡¡¡¡ÈÝÙâ,ÏãÅàÓñ×Á,ÃÀ±ËÖ®Ì¬¶ÈÙâ,·ïôãÁúÏè.ÆäËØÈôºÎ,

¡¡¡¡´ºÃ·ÕÀÑ©.Æä½àÈôºÎ,Çï¾Õ±»Ëª.Æä¾²ÈôºÎ,ËÉÉú¿Õ¹È.

¡¡¡¡ÆäÑÞÈôºÎ,Ï¼Ó³³ÎÌÁ.ÆäÎÄÈôºÎ,ÁúÓÎÇúÕÓ.ÆäÉñÈôºÎ,ÔÂ

¡¡¡¡Éäº®½­.Ó¦²ÑÎ÷×Ó,ÊµÀ¢ÍõæÍ.ÆæÒÓÔÕ,ÉúÓÚÊëµØ,À´×Ô

¡¡¡¡ºÎ·½,ÐÅÒÓºõ,Ñþ³Ø²»¶þ,×Ï¸®ÎÞË«.¹ûºÎÈËÔÕ?ÈçË¹Ö®

¡¡¡¡ÃÀÒ²!

¡¡¡¡±¦Óñ¼ûÊÇÒ»¸öÏÉ¹Ã,Ï²µÄÃ¦À´×÷Ò¾ÎÊµÀ:"ÉñÏÉ½ã½ã²»Öª´ÓÄÇÀïÀ´,Èç½ñÒªÍùÄÇÀïÈ¥?Ò²²»ÖªÕâÊÇºÎ´¦,ÍûÆòÐ¯´øÐ¯´ø."ÄÇÏÉ¹ÃÐ¦µÀ:"Îá¾ÓÀëºÞÌìÖ®ÉÏ,¹à³îº£Ö®ÖÐ,ÄË·Å´ºÉ½Ç²Ïã¶´Ì«Ðé»Ã¾³¾¯»ÃÏÉ¹ÃÊÇÒ²: Ë¾ÈË¼äÖ®·çÇéÔÂÕ®,ÕÆ³¾ÊÀÖ®Å®Ô¹ÄÐ³Õ.Òò½üÀ´·çÁ÷Ô©Äõ,²øÃàÓÚ´Ë´¦,ÊÇÒÔÇ°À´·Ã²ì»ú»á,²¼É¢ÏàË¼.½ñºöÓë¶ûÏà·ê,Òà·ÇÅ¼È».´ËÀëÎá¾³²»Ô¶,±ðÎÞËûÎï,½öÓÐ×Ô²ÉÏÉÜøÒ»Õµ,Ç×ÄðÃÀ¾ÆÒ»ÎÍ,ËØÁ·Ä§Îè¸è¼§ÊýÈË,ÐÂÌî< < ºìÂ¥ÃÎ>>ÏÉÇúÊ®¶þÖ§,ÊÔËæÎáÒ»ÓÎ·ñ?"±¦ÓñÌýËµ,±ãÍüÁËÇØÊÏÔÚºÎ´¦,¾¹ËæÁËÏÉ¹Ã, ÖÁÒ»ËùÔÚ,ÓÐÊ¯ÅÆºá½¨,ÉÏÊé"Ì«Ðé»Ã¾³"ËÄ¸ö´ó×Ö,Á½±ßÒ»¸±¶ÔÁª,ÄËÊÇ:

¡¡¡¡¼Ù×÷ÕæÊ±ÕæÒà¼Ù,ÎÞÎªÓÐ´¦ÓÐ»¹ÎÞ.×ª¹ýÅÆ·»,±ãÊÇÒ»×ù¹¬ÃÅ,ÉÏÃæºáÊéËÄ¸ö´ó×Ö ,µÀÊÇ:"Äõº£ÇéÌì".ÓÖÓÐÒ»¸±¶ÔÁª,´óÊéÔÆ:

¡¡¡¡ºñµØ¸ßÌì,¿°Ì¾¹Å½ñÇé²»¾¡,

¡¡¡¡³ÕÄÐÔ¹Å®,¿ÉÁ¯·çÔÂÕ®ÄÑ³¥.

¡¡¡¡±¦Óñ¿´ÁË,ÐÄÏÂ×ÔË¼µÀ:"Ô­À´Èç´Ë.µ«²»ÖªºÎÎª`¹Å½ñÖ®Çé',ºÎÎª`·çÔÂÖ®Õ®'?´Ó½ñµ¹ÒªÁìÂÔÁìÂÔ."±¦ÓñÖ»¹ËÈç´ËÒ»Ïë,²»ÁÏÔç°ÑÐ©Ð°Ä§ÕÐÈë¸àëÁÁË.µ±ÏÂËæÁËÏÉ¹Ã½øÈë¶þ²ãÃÅÄÚ,ÖÁÁ½±ßÅäµî,½ÔÓÐØÒ¶î¶ÔÁª,Ò»Ê±¿´²»¾¡Ðí¶à,Î©¼ûÓÐ¼¸´¦Ð´µÄÊÇ:"³ÕÇéË¾","½áÔ¹Ë¾","³¯ÌäË¾","Ò¹Ô¹Ë¾","´º¸ÐË¾","Çï±¯Ë¾".¿´ÁË,ÒòÏòÏÉ¹ÃµÀ:"¸Ò·³ÏÉ¹ÃÒýÎÒµ½ÄÇ¸÷Ë¾ÖÐÓÎÍæÓÎÍæ, ²»Öª¿ÉÊ¹µÃ?"ÏÉ¹ÃµÀ:"´Ë¸÷Ë¾ÖÐ½ÔÖüµÄÊÇÆÕÌìÖ®ÏÂËùÓÐµÄÅ®×Ó¹ýÈ¥Î´À´µÄ²¾²á,¶û·²ÑÛ³¾Çû,Î´±ãÏÈÖªµÄ."±¦ÓñÌýÁË,ÄÇÀï¿ÏÒÀ,¸´ÑëÖ®ÔÙËÄ.ÏÉ¹ÃÎÞÄÎ,Ëµ:"Ò²°Õ,¾ÍÔÚ´ËË¾ÄÚÂÔËæÏ²ËæÏ²°ÕÁË."±¦ÓñÏ²²»×ÔÊ¤,Ì§Í·¿´ÕâË¾µÄØÒÉÏ,ÄËÊÇ"±¡ÃüË¾"Èý×Ö,Á½±ß¶ÔÁªÐ´µÄÊÇ:

¡¡¡¡´ººÞÇï±¯½Ô×ÔÈÇ,»¨ÈÝÔÂÃ²ÎªË­åû.

¡¡¡¡±¦Óñ¿´ÁË,±ãÖª¸ÐÌ¾.½øÈëÃÅÀ´,Ö»¼ûÓÐÊ®Êý¸ö´ó³ø,½ÔÓÃ·âÌõ·â×Å.¿´ÄÇ·âÌõÉÏ, ½ÔÊÇ¸÷Ê¡µÄµØÃû. ±¦ÓñÒ»ÐÄÖ»¼ð×Ô¼ºµÄ¼ÒÏç·âÌõ¿´,ËìÎÞÐÄ¿´±ðÊ¡µÄÁË.Ö»¼ûÄÇ±ß³øÉÏ·âÌõÉÏ´óÊéÆß×ÖÔÆ:"½ðÁêÊ®¶þîÎÕý²á".±¦ÓñÎÊµÀ:"ºÎÎª`½ðÁêÊ®¶þîÎÕý²á'?"¾¯»ÃµÀ: "¼´¹óÊ¡ÖÐÊ®¶þ¹ÚÊ×Å®×ÓÖ®²á,¹ÊÎª`Õý²á'."±¦ÓñµÀ:"³£ÌýÈËËµ,½ðÁê¼«´ó,ÔõÃ´Ö»Ê®¶þ¸öÅ®×Ó? Èç½ñµ¥ÎÒ¼ÒÀï,ÉÏÉÏÏÂÏÂ,¾ÍÓÐ¼¸°ÙÅ®º¢×ÓÄØ."¾¯»ÃÀäÐ¦µÀ:"¹óÊ¡Å®×Ó¹Ì¶à,²»¹ýÔñÆä½ôÒªÕßÂ¼Ö®.ÏÂ±ß¶þ³øÔòÓÖ´ÎÖ®.ÓàÕßÓ¹³£Ö®±²,ÔòÎÞ²á¿ÉÂ¼ÒÓ."±¦ÓñÌýËµ,ÔÙ¿´ÏÂÊ×¶þ³øÉÏ,¹ûÈ»Ð´×Å"½ðÁêÊ®¶þîÎ¸±²á",ÓÖÒ»¸öÐ´×Å"½ðÁêÊ®¶þîÎÓÖ¸±²á" .±¦Óñ±ãÉìÊÖÏÈ½«"ÓÖ¸±²á"³ø¿ªÁË,ÄÃ³öÒ»±¾²áÀ´,½Ò¿ªÒ»¿´,Ö»¼ûÕâÊ×Ò³ÉÏ»­×ÅÒ»·ù»­, ÓÖ·ÇÈËÎï,Ò²ÎÞÉ½Ë®,²»¹ýÊÇË®Ä«§éÈ¾µÄÂúÖ½ÎÚÔÆ×ÇÎí¶øÒÑ.ºóÓÐ¼¸ÐÐ×Ö¼£, Ð´µÄÊÇ:

¡¡¡¡ö«ÔÂÄÑ·ê,²ÊÔÆÒ×É¢.ÐÄ±ÈÌì¸ß,ÉíÎªÏÂ¼ú.·çÁ÷ÁéÇÉ

¡¡¡¡ÕÐÈËÔ¹.ÊÙØ²¶àÒò»Ù°ùÉú,¶àÇé¹«×Ó¿ÕÇ£Äî.

¡¡¡¡±¦Óñ¿´ÁË,ÓÖ¼ûºóÃæ»­×ÅÒ»´ØÏÊ»¨,Ò»´²ÆÆÏ¯,Ò²ÓÐ¼¸¾äÑÔ´Ê,Ð´µÀÊÇ:

¡¡¡¡Í÷×ÔÎÂÈáºÍË³,¿ÕÔÆËÆ¹ðÈçÀ¼,

¡¡¡¡¿°ÏÛÓÅÁæÓÐ¸£, Ë­Öª¹«×ÓÎÞÔµ.±¦Óñ¿´ÁË²»½â.ËìÖÀÏÂÕâ¸ö,ÓÖÈ¥¿ªÁË¸±²á³øÃÅ, ÄÃÆðÒ»±¾²áÀ´, ½Ò¿ª¿´Ê±,Ö»¼û»­×ÅÒ»Öê¹ð»¨,ÏÂÃæÓÐÒ»³ØÕÓ,ÆäÖÐË®ºÔÄà¸É,Á«¿ÝÅº°Ü,ºóÃæÊéÔÆ:

¡¡¡¡¸ù²¢ºÉ»¨Ò»¾¥Ïã,Æ½ÉúÔâ¼ÊÊµ¿°ÉË.

¡¡¡¡×Ô´ÓÁ½µØÉú¹ÂÄ¾,ÖÂÊ¹Ïã»ê·µ¹ÊÏç.±¦Óñ¿´ÁËÈÔ²»½â.±ãÓÖÖÀÁË,ÔÙÈ¥È¡"Õý²á"¿´ , Ö»¼ûÍ·Ò»Ò³ÉÏ±ã»­×ÅÁ½Öê¿ÝÄ¾,Ä¾ÉÏÐü×ÅÒ»Î§Óñ´ø,ÓÖÓÐÒ»¶ÑÑ©,Ñ©ÏÂÒ»¹É½ðô¢.Ò²ÓÐËÄ¾äÑÔ´Ê,µÀÊÇ:

¡¡¡¡¿ÉÌ¾Í£»úµÂ,¿°Á¯Ó½Ðõ²Å.

¡¡¡¡Óñ´øÁÖÖÐ¹Ò, ½ðô¢Ñ©ÀïÂñ.±¦Óñ¿´ÁËÈÔ²»½â.´ýÒªÎÊÊ±,ÇéÖªËû±Ø²»¿ÏÐ¹Â©,´ýÒª¶ªÏÂ,ÓÖ²»Éá.ËìÓÖÍùºó¿´Ê±,Ö»¼û»­×ÅÒ»ÕÅ¹­,¹­ÉÏ¹Ò×ÅÏãéÚ.Ò²ÓÐÒ»Ê×¸è´ÊÔÆ:

¡¡¡¡¶þÊ®ÄêÀ´±æÊÇ·Ç,Áñ»¨¿ª´¦ÕÕ¹¬ãÇ.

¡¡¡¡Èý´ºÕù¼°³õ´º¾°,»¢ÙîÏà·ê´óÃÎ¹é.ºóÃæÓÖ»­×ÅÁ½ÈË·Å·çóÝ,Ò»Æ¬´óº£,Ò»Ö»´ó´¬ ,´¬ÖÐÓÐÒ»Å®×ÓÑÚÃæÆüÌéÖ®×´.Ò²ÓÐËÄ¾äÐ´ÔÆ:

¡¡¡¡²Å×Ô¾«Ã÷Ö¾×Ô¸ß,ÉúÓÚÄ©ÊÀÔËÆ«Ïû.

¡¡¡¡ÇåÃ÷ÌéËÍ½­±ßÍû,Ç§Àï¶«·çÒ»ÃÎÒ£.ºóÃæÓÖ»­¼¸ÂÆ·ÉÔÆ,Ò»ÍåÊÅË®.Æä´ÊÔ»:

¡¡¡¡¸»¹óÓÖºÎÎª,ñßñÙÖ®¼ä¸¸Ä¸Î¥.

¡¡¡¡Õ¹ÑÛµõÐ±êÍ, Ïæ½­Ë®ÊÅ³þÔÆ·É.ºóÃæÓÖ»­×ÅÒ»¿éÃÀÓñ,ÂäÔÚÄà¹¸Ö®ÖÐ.Æä¶ÏÓïÔÆ:

¡¡¡¡Óû½àºÎÔø½à,ÔÆ¿ÕÎ´±Ø¿Õ.

¡¡¡¡¿ÉÁ¯½ðÓñÖÊ,ÖÕÏÝÄ×ÄàÖÐ.ºóÃæºö¼û»­×Å¸ö¶ñÀÇ,×·ÆËÒ»ÃÀÅ®,Óûà¢Ö®Òâ.ÆäÊéÔÆ:

¡¡¡¡×ÓÏµÖÐÉ½ÀÇ,µÃÖ¾±ã²þ¿ñ.

¡¡¡¡½ð¹ë»¨ÁøÖÊ,Ò»ÔØ¸°»ÆÁ».ºóÃæ±ãÊÇÒ»Ëù¹ÅÃí,ÀïÃæÓÐÒ»ÃÀÈËÔÚÄÚ¿´¾­¶À×ø.ÆäÅÐÔÆ:

¡¡¡¡¿±ÆÆÈý´º¾°²»³¤,ç»ÒÂ¶Ù¸ÄÎôÄê×±.

¡¡¡¡¿ÉÁ¯Ðå»§ºîÃÅÅ®,¶ÀÎÔÇàµÆ¹Å·ðÅÔ.ºóÃæ±ãÊÇÒ»Æ¬±ùÉ½,ÉÏÃæÓÐÒ»Ö»´Æ·ï.ÆäÅÐÔ» :

¡¡¡¡·²ÄñÆ«´ÓÄ©ÊÀÀ´,¶¼Öª°®Ä½´ËÉú²Å.

¡¡¡¡Ò»´Ó¶þÁîÈýÈËÄ¾, ¿ÞÏò½ðÁêÊÂ¸ü°§.ºóÃæÓÖÊÇÒ»×ù»Ä´åÒ°µê,ÓÐÒ»ÃÀÈËÔÚÄÇÀï·Ä¼¨.ÆäÅÐÔÆ:

¡¡¡¡ÊÆ°ÜÐÝÔÆ¹ó,¼ÒÍöÄªÂÛÇ×.

¡¡¡¡Å¼Òò¼ÃÁõÊÏ,ÇÉµÃÓö¶÷ÈË.ºóÃæÓÖ»­×ÅÒ»ÅèÃ¯À¼,ÅÔÓÐÒ»Î»·ï¹ÚÏ¼àúµÄÃÀÈË.Ò²ÓÐÅÐÔÆ:

¡¡¡¡ÌÒÀî´º·ç½á×ÓÍê,µ½Í·Ë­ËÆÒ»ÅèÀ¼.

¡¡¡¡Èç±ùË®ºÃ¿ÕÏà¶Ê,Í÷ÓëËûÈË×÷Ð¦Ì¸.ºóÃæÓÖ»­×Å¸ßÂ¥´óÏÃ,ÓÐÒ»ÃÀÈËÐüÁº×ÔçË.ÆäÅÐÔÆ:

¡¡¡¡ÇéÌìÇéº£»ÃÇéÉí,Çé¼ÈÏà·ê±ØÖ÷Òù.

¡¡¡¡ÂþÑÔ²»Ð¤½ÔÈÙ³ö,ÔìÐÆ¿ª¶ËÊµÔÚÄþ.

¡¡¡¡±¦Óñ»¹Óû¿´Ê±, ÄÇÏÉ¹ÃÖªËûÌì·Ö¸ßÃ÷,ÐÔÇéÓ±»Û,¿Ö°ÑÏÉ»úÐ¹Â©,ËìÑÚÁË¾í²á,Ð¦Ïò±¦ÓñµÀ:"ÇÒËæÎÒÈ¥ÓÎÍæÆæ¾°,ºÎ±ØÔÚ´Ë´òÕâÃÆºùÂ«!"

¡¡¡¡±¦Óñ»Ð»Ðã±ã±, ²»¾õÆúÁË¾í²á,ÓÖËæÁË¾¯»ÃÀ´ÖÁºóÃæ.µ«¼ûÖéÁ±ÐåÄ»,»­¶°µñéÜ, Ëµ²»¾¡ÄÇ¹âÒ¡Öì»§½ðÆÌµØ, Ñ©ÕÕÇí´°Óñ×÷¹¬.¸ü¼ûÏÉ»¨ð¥Óô,Òì²Ý·Ò·¼,ÕæºÃ¸öËùÔÚ. ÓÖÌý¾¯»ÃÐ¦µÀ:"ÄãÃÇ¿ì³öÀ´Ó­½Ó¹ó¿Í!"Ò»ÓïÎ´ÁË,Ö»¼û·¿ÖÐÓÖ×ß³ö¼¸¸öÏÉ×ÓÀ´,½ÔÊÇºÉñÇõäõÑ, ÓðÒÂÆ®Îè,æ¯Èô´º»¨,ÃÄÈçÇïÔÂ.Ò»¼ûÁË±¦Óñ,¶¼Ô¹°ù¾¯»ÃµÀ:"ÎÒÃÇ²»ÖªÏµºÎ` ¹ó¿Í',Ã¦µÄ½ÓÁË³öÀ´!½ã½ãÔøËµ½ñÈÕ½ñÊ±±ØÓÐç­ÖéÃÃ×ÓµÄÉú»êÇ°À´ÓÎÍæ,¹ÊÎÒµÈ¾Ã´ý.ºÎ¹Ê·´ÒýÕâ×ÇÎïÀ´ÎÛÈ¾ÕâÇå¾»Å®¶ùÖ®¾³?"

¡¡¡¡±¦ÓñÌýÈç´ËËµ,±ãÏÅµÃÓûÍË²»ÄÜÍË,¹û¾õ×ÔÐÎÎÛ»à²»¿°.¾¯»ÃÃ¦Ð¯×¡±¦ÓñµÄÊÖ,ÏòÖÚæ¢ÃÃµÀ: "ÄãµÈ²»ÖªÔ­Î¯:½ñÈÕÔ­ÓûÍùÈÙ¸®È¥½Óç­Öé,ÊÊ´ÓÄþ¸®Ëù¹ý,Å¼ÓöÄþÈÙ¶þ¹«Ö®Áé,ÖöÎáÔÆ:`Îá¼Ò×Ô¹ú³¯¶¨¶¦ÒÔÀ´,¹¦ÃûÞÈÊÀ,¸»¹ó´«Á÷,ËäÀú°ÙÄê,ÄÎÔËÖÕÊý¾¡,²»¿ÉÍì»ØÕß. ¹ÊÒÅÖ®×ÓËïËä¶à,¾¹ÎÞ¿ÉÒÔ¼ÌÒµ.ÆäÖÐÎ©µÕËï±¦ÓñÒ»ÈË,Ù÷ÐÔ¹ÔÕÅ,ÉúÐÔ¹ÖÚÜ,Ëä´ÏÃ÷Áé»Û,ÂÔ¿ÉÍû³É,ÎÞÄÎÎá¼ÒÔËÊýºÏÖÕ,¿ÖÎÞÈË¹æÒýÈëÕý.ÐÒÏÉ¹ÃÅ¼À´,ÍòÍûÏÈÒÔÇéÓûÉùÉ«zµÈÊÂ¾¯Æä³ÕÍç,»òÄÜÊ¹±ËÌø³öÃÔÈËÈ¦×Ó,È»ºóÈëÓÚÕýÂ·,ÒàÎáÐÖµÜÖ®ÐÒÒÓ . 'Èç´ËÖöÎá,¹Ê·¢´ÈÐÄ,Òý±ËÖÁ´Ë.ÏÈÒÔ±Ë¼ÒÉÏÖÐÏÂÈýµÈÅ®×ÓÖ®ÖÕÉí²á¼®,Áî±ËÊìÍæ, ÉÐÎ´¾õÎò,¹ÊÒý±ËÔÙÖÁ´Ë´¦,ÁîÆäÔÙÀúÒûâÍÉùÉ«Ö®»Ã,»ò¼½½«À´Ò»Îò,ÒàÎ´¿ÉÖªÒ²."

¡¡¡¡Ëµ±Ï, Ð¯ÁË±¦ÓñÈëÊÒ.µ«ÎÅÒ»ÂÆÓÄÏã,¾¹²»ÖªÆäËù·ÙºÎÎï.±¦ÓñËì²»½ûÏàÎÊ.¾¯»ÃÀäÐ¦µÀ: "´ËÏã³¾ÊÀÖÐ¼ÈÎÞ,¶ûºÎÄÜÖª!´ËÏãÄËÏµÖîÃûÉ½Ê¤¾³ÄÚ³õÉúÒì»ÜÖ®¾«,ºÏ¸÷ÖÖ±¦ÁÖÖéÊ÷Ö®ÓÍËùÖÆ,Ãû`Èº·¼Ëè'."±¦ÓñÌýÁË,×ÔÊÇÏÛÄ½¶øÒÑ.´ó¼ÒÈë×ù,Ð¡Ñ¾÷ßÅõÉÏ²èÀ´. ±¦Óñ×Ô¾õÇåÏãÒìÎ¶,´¿ÃÀ·Ç³£,ÒòÓÖÎÊºÎÃû.¾¯»ÃµÀ:"´Ë²è³öÔÚ·Å´ºÉ½Ç²Ïã¶´,ÓÖÒÔÏÉ»¨ÁéÒ¶ÉÏËù´øÖ®ËÞÂ¶¶øÅë, ´Ë²èÃûÔ»`Ç§ºìÒ»¿ß'."±¦ÓñÌýÁË,µãÍ·³ÆÉÍ.Òò¿´·¿ÄÚ,ÑþÇÙ,±¦¶¦,¹Å»­,ÐÂÊ«,ÎÞËù²»ÓÐ,¸üÏ²´°ÏÂÒàÓÐÍÙÈÞ,ÞÆ¼äÊ±×Õ·ÛÎÛ.±ÚÉÏÒ²¼ûÐü×ÅÒ»¸±¶ÔÁª,ÊéÔÆ:

¡¡¡¡ÓÄÎ¢ÁéÐãµØ, ÎÞ¿ÉÄÎºÎÌì.±¦Óñ¿´±Ï,ÎÞ²»ÏÛÄ½.ÒòÓÖÇëÎÊÖÚÏÉ¹ÃÐÕÃû:Ò»Ãû³ÕÃÎÏÉ¹Ã,Ò»ÃûÖÓÇé´óÊ¿,Ò»ÃûÒý³î½ðÅ®,Ò»Ãû¶ÈºÞÆÐÌá,¸÷¸÷µÀºÅ²»Ò».ÉÙ¿Ì,ÓÐÐ¡Ñ¾÷ßÀ´µ÷×À°²ÒÎ, Éè°Ú¾ÆâÍ.ÕæÊÇ:Çí½¬Âú·º²£Á§Õµ,ÓñÒºÅ¨Õåçúçê±­.¸ü²»ÓÃÔÙËµÄÇëÈâÍÖ®Ê¢. ±¦ÓñÒòÎÅµÃ´Ë¾ÆÇåÏã¸ÊÙý,ÒìºõÑ°³£,ÓÖ²»½ûÏàÎÊ.¾¯»ÃµÀ:"´Ë¾ÆÄËÒÔ°Ù»¨Ö®Èï, ÍòÄ¾Ö®Ö­,¼ÓÒÔ÷ëËèÖ®õ¬,·ïÈéÖ®§êÄð³É,ÒòÃûÎª`ÍòÑÞÍ¬±­'."±¦Óñ³ÆÉÍ²»µü.

¡¡¡¡Òû¾Æ¼ä, ÓÖÓÐÊ®¶þ¸öÎèÅ®ÉÏÀ´,ÇëÎÊÑÝºÎ´ÊÇú.¾¯»ÃµÀ:"¾Í½«ÐÂÖÆ<<ºìÂ¥ÃÎ>>Ê®¶þÖ§ÑÝÉÏÀ´."ÎèÅ®ÃÇ´ðÓ¦ÁË,±ãÇáÇÃÌ´°å,¿î°´ÒøóÝ,ÌýËû¸èµÀÊÇ:

¡¡¡¡¿ª±ÙºèÃÉ......·½¸èÁËÒ»¾ä,¾¯»Ã±ãËµµÀ:"´ËÇú²»±È³¾ÊÀÖÐËùÌî´«ÆæÖ®Çú,±ØÓÐÉúµ©¾»Ä©Ö®Ôò, ÓÖÓÐÄÏ±±¾Å¹¬Ö®ÏÞ.´Ë»òÓ½Ì¾Ò»ÈË,»ò¸Ð»³Ò»ÊÂ,Å¼³ÉÒ»Çú,¼´¿ÉÆ×Èë¹ÜÏÒ.Èô·Ç¸öÖÐÈË,²»ÖªÆäÖÐÖ®Ãî.ÁÏ¶ûÒàÎ´±ØÉîÃ÷´Ëµ÷.Èô²»ÏÈÔÄÆä¸å,ºóÌýÆä¸è,·­³É½ÀÀ¯ÒÓ."Ëµ±Ï,»ØÍ·ÃüÐ¡Ñ¾÷ßÈ¡ÁË<<ºìÂ¥ÃÎ>>Ô­¸åÀ´,µÝÓë±¦Óñ.±¦Óñ½ÓÀ´,Ò»ÃæÄ¿ÊÓÆäÎÄ,Ò»Ãæ¶úñöÆä¸èÔ»:

¡¡¡¡< <ºìÂ¥ÃÎÒý×Ó>>¿ª±ÙºèÃÉ,Ë­ÎªÇéÖÖ?¶¼Ö»Îª·çÔÂÇéÅ¨.³Ã×ÅÕâÄÎºÎÌì,ÉË»³ÈÕ, ¼ÅÁÈÊ±,ÊÔÇ²ÓÞÖÔ.Òò´ËÉÏ,

¡¡¡¡ÑÝ³öÕâ»³½ðµ¿ÓñµÄ<<ºìÂ¥ÃÎ>>.

¡¡¡¡[ÖÕÉíÎó]¶¼µÀÊÇ½ðÓñÁ¼Òö, °³Ö»ÄîÄ¾Ê¯Ç°ÃË.¿Õ¶Ô×Å,É½ÖÐ¸ßÊ¿¾§Ó¨Ñ©,ÖÕ²»Íü, ÊÀÍâÏÉæ­¼ÅÄ¯ÁÖ.Ì¾ÈË¼ä,ÃÀÖÐ²»×ã½ñ·½ÐÅ.×ÝÈ»ÊÇÆëÃ¼¾Ù°¸,µ½µ×ÒâÄÑÆ½.

¡¡¡¡[Í÷ÄýÃ¼]Ò»¸öÊÇãÏÔ·ÏÉÝâ,Ò»¸öÊÇÃÀÓñÎÞè¦.ÈôËµÃ»ÆæÔµ,½ñÉúÆ«ÓÖÓö×ÅËû,ÈôËµÓÐÆæÔµ,ÈçºÎÐÄÊÂÖÕÐé»¯?Ò»¸öÍ÷×ÔàµÑ½,Ò»¸ö¿ÕÀÍÇ£¹Ò.Ò»¸öÊÇË®ÖÐÔÂ,Ò»¸öÊÇ¾µÖÐ»¨.ÏëÑÛÖÐÄÜÓÐ¶àÉÙÀáÖé¶ù,Ôõ¾­µÃÇïÁ÷µ½¶¬¾¡,´ºÁ÷µ½ÏÄ!

¡¡¡¡±¦ÓñÌýÁË´ËÇú, É¢ÂþÎÞ»ü,²»¼ûµÃºÃ´¦,µ«ÆäÉùÔÏÆàÍï,¾¹ÄÜÏú»ê×íÆÇ.Òò´ËÒ²²»²ìÆäÔ­Î¯,ÎÊÆäÀ´Àú,¾ÍÔÝÒÔ´ËÊÍÃÆ¶øÒÑ.ÒòÓÖ¿´ÏÂµÀ:

¡¡¡¡[ºÞÎÞ³£]Ï²ÈÙ»ªÕýºÃ,ºÞÎÞ³£ÓÖµ½.ÑÛÕöÕö,°ÑÍòÊÂÈ«Å×.µ´ÓÆÓÆ,°Ñ·¼»êÏûºÄ.Íû¼ÒÏç,Â·Ô¶É½¸ß.¹ÊÏòµùÄïÃÎÀïÏàÑ°¸æ:¶ùÃüÒÑÈë»ÆÈª,ÌìÂ×ºÇ,ÐëÒªÍË²½³éÉíÔç!

¡¡¡¡[·Ö¹ÇÈâ]Ò»·«·çÓêÂ·ÈýÇ§,°Ñ¹ÇÈâ¼ÒÔ°ÆëÀ´Å×ÉÁ.¿Ö¿ÞËð²ÐÄê,¸æµùÄï,ÐÝ°Ñ¶ùÐüÄî.×Ô¹ÅÇîÍ¨½ÔÓÐ¶¨,ÀëºÏÆñÎÞÔµ?´Ó½ñ·ÖÁ½µØ,¸÷×Ô±£Æ½°².Å«È¥Ò²,ÄªÇ£Á¬.

¡¡¡¡[ÀÖÖÐ±¯]ñßñÙÖÐ,¸¸Ä¸Ì¾Ë«Íö.×Ý¾ÓÄÇç²ÂÞ´Ô,Ë­Öª½¿Ñø?ÐÒÉúÀ´,Ó¢ºÀÀ«´ó¿íºêÁ¿,´ÓÎ´½«¶ùÅ®Ë½ÇéÂÔÝÓÐÄÉÏ.ºÃÒ»ËÆ,ö«ÔÂ¹â·çÒ«ÓñÌÃ.ØËÅäµÃ²ÅÃ²ÏÉÀÉ,²©µÃ¸öµØ¾ÃÌì³¤,×¼ÕÛµÃÓ×ÄêÊ±¿²¿ÀÐÎ×´.ÖÕ¾ÃÊÇÔÆÉ¢¸ßÌÆ,Ë®ºÔÏæ½­.ÕâÊÇ³¾å¾ÖÐÏû³¤ÊýÓ¦µ±,ºÎ±ØÍ÷±¯ÉË!

¡¡¡¡[ÊÀÄÑÈÝ]ÆøÖÊÃÀÈçÀ¼,²Å»ª¸·±ÈÏÉ.ÌìÉú³É¹Âñ±ÈË½Ôº±.ÄãµÀÊÇà¢ÈâÊ³ÐÈëþ,ÊÓç²ÂÞË×Ñá,È´²»ÖªÌ«¸ßÈËÓú¶Ê,¹ý½àÊÀÍ¬ÏÓ.¿ÉÌ¾Õâ,ÇàµÆ¹ÅµîÈË½«ÀÏ,¹¼¸ºÁË,ºì·ÛÖìÂ¥´ºÉ«À».µ½Í·À´,ÒÀ¾ÉÊÇ·ç³¾°¹ÔàÎ¥ÐÄÔ¸.ºÃÒ»ËÆ,ÎÞè¦°×ÓñÔâÄàÏÝ,ÓÖºÎÐë,ÍõËï¹«×ÓÌ¾ÎÞÔµ.

¡¡¡¡[Ï²Ô©¼Ò]ÖÐÉ½ÀÇ,ÎÞÇéÊÞ,È«²»Äîµ±ÈÕ¸ùÓÉ.Ò»Î¶µÄ½¾ÉÝÒùµ´Ì°»¹¹¹.êï×ÅÄÇ,ºîÃÅÑÞÖÊÍ¬ÆÑÁø,×÷¼ùµÄ,¹«¸®Ç§½ðËÆÏÂÁ÷.Ì¾·¼»êÑÞÆÇ,Ò»ÔØµ´ÓÆÓÆ.

¡¡¡¡[Ðé»¨Îò]½«ÄÇÈý´º¿´ÆÆ,ÌÒºìÁøÂÌ´ýÈçºÎ?°ÑÕâÉØ»ª´òÃð,ÃÙÄÇÇåµ­ÌìºÍ.ËµÊ²Ã´,ÌìÉÏØ²ÌÒÊ¢,ÔÆÖÐÐÓÈï¶à.µ½Í·À´,Ë­°ÑÇïÞß¹ý?Ôò¿´ÄÇ,°×Ñî´åÀïÈËÎØÑÊ,Çà·ãÁÖÏÂ¹íÒ÷Å¶.¸ü¼æ×Å,Á¬ÌìË¥²ÝÕÚ·ØÄ¹.ÕâµÄÊÇ,×òÆ¶½ñ¸»ÈËÀÍÂµ,´ºÈÙÇïÐ»»¨ÕÛÄ¥.ËÆÕâ°ã,Éú¹ØËÀ½ÙË­ÄÜ¶ã?ÎÅËµµÀ, Î÷·½±¦Ê÷»½ÆÅæ¶,ÉÏ½á×Å³¤Éú¹û.

¡¡¡¡[´ÏÃ÷ÀÛ]»ú¹ØËã¾¡Ì«´ÏÃ÷,·´ËãÁËÇäÇäÐÔÃü.ÉúÇ°ÐÄÒÑËé,ËÀºóÐÔ¿ÕÁé.¼Ò¸»ÈËÄþ,ÖÕÓÐ¸ö¼ÒÍöÈËÉ¢¸÷±¼ÌÚ.Í÷·ÑÁË,ÒâÐüÐü°ëÊÀÐÄ,ºÃÒ»ËÆ,µ´ÓÆÓÆÈý¸üÃÎ.ºöÀ®À®ËÆ´óÏÃÇã,»è²Ò²ÒËÆµÆ½«¾¡.Ñ½!Ò»³¡»¶Ï²ºö±¯ÐÁ.Ì¾ÈËÊÀ,ÖÕÄÑ¶¨!

¡¡¡¡[ÁôÓàÇì]ÁôÓàÇì,ÁôÓàÇì,ºöÓö¶÷ÈË,ÐÒÄïÇ×,ÐÒÄïÇ×,»ýµÃÒõ¹¦.È°ÈËÉú,¼ÃÀ§·öÇî,ÐÝËÆ°³ÄÇ°®ÒøÇ®Íü¹ÇÈâµÄºÝ¾Ë¼éÐÖ!ÕýÊÇ³Ë³ý¼Ó¼õ,ÉÏÓÐ²Ôñ·.

¡¡¡¡[ÍíÉØ»ª]¾µÀï¶÷Çé,¸üÄÇ¿°ÃÎÀï¹¦Ãû!ÄÇÃÀÉØ»ªÈ¥Ö®ºÎÑ¸!ÔÙÐÝÌáÐâÕÊÔ§ôÀ.Ö»Õâ´øÖé¹Ú,Åû·ï°À,Ò²µÖ²»ÁËÎÞ³£ÐÔÃü.ËäËµÊÇ,ÈËÉúÄªÊÜÀÏÀ´Æ¶,Ò²ÐëÒªÒõæï»ý¶ùËï.Æø°º°ºÍ·´÷ô¢Ó§,Æø°º°ºÍ·´÷ô¢Ó§,¹â²Ó²ÓÐØÐü½ðÓ¡,ÍþºÕºÕ¾ôÂ»¸ßµÇ,ÍþºÕºÕ¾ôÂ»¸ßµÇ,»è²Ò²Ò»ÆÈªÂ·½ü.ÎÊ¹ÅÀ´½«Ïà¿É»¹´æ?Ò²Ö»ÊÇÐéÃû¶ùÓëºóÈËÇÕ¾´.

¡¡¡¡[ºÃÊÂÖÕ]»­Áº´º¾¡ÂäÏã³¾.ÉÃ·çÇé,±üÔÂÃ²,±ãÊÇ°Ü¼ÒµÄ¸ù±¾.»þôÃÍÇ¶é½Ô´Ó¾´,¼ÒÊÂÏûÍöÊ××ïÄþ.ËÞÄõ×ÜÒòÇé.

¡¡¡¡[ÊÕÎ².·ÉÄñ¸÷Í¶ÁÖ]Îª¹ÙµÄ,¼ÒÒµµòÁã,¸»¹óµÄ,½ðÒøÉ¢¾¡,ÓÐ¶÷µÄ,ËÀÀïÌÓÉú,ÎÞÇéµÄ,·ÖÃ÷±¨Ó¦.Ç·ÃüµÄ,ÃüÒÑ»¹,Ç·ÀáµÄ,ÀáÒÑ¾¡.Ô©Ô©Ïà±¨Êµ·ÇÇá,·ÖÀë¾ÛºÏ½ÔÇ°¶¨.ÓûÖªÃü¶ÌÎÊÇ°Éú,ÀÏÀ´¸»¹óÒ²Õæ½ÄÐÒ.¿´ÆÆµÄ,¶ÝÈë¿ÕÃÅ,³ÕÃÔµÄ,Í÷ËÍÁËÐÔÃü.ºÃÒ»ËÆÊ³¾¡ÄñÍ¶ÁÖ,ÂäÁËÆ¬°×Ã£Ã£´óµØÕæ¸É¾»!

¡¡¡¡¸è±Ï, »¹Òª¸è¸±Çú.¾¯»Ã¼û±¦ÓñÉõÎÞÈ¤Î¶,ÒòÌ¾:"³Õ¶ù¾¹ÉÐÎ´Îò!"ÄÇ±¦ÓñÃ¦Ö¹¸è¼§²»±ØÔÙ³ª,×Ô¾õëüëÊ»Ðã±,¸æ×íÇóÎÔ.¾¯»Ã±ãÃü³·È¥²ÐÏ¯,ËÍ±¦ÓñÖÁÒ»Ïã¹ëÐå¸óÖ®ÖÐ ,Æä¼äÆÌ³ÂÖ®Ê¢,ÄËËØËùÎ´¼ûÖ®Îï.¸ü¿Éº§Õß,ÔçÓÐÒ»Î»Å®×ÓÔÚÄÚ,ÆäÏÊÑÞåüÃÄ,ÓÐËÆºõ±¦îÎ, ·çÁ÷ôÁÄÈ,ÔòÓÖÈç÷ìÓñ.Õý²»ÖªºÎÒâ,ºö¾¯»ÃµÀ:"³¾ÊÀÖÐ¶àÉÙ¸»¹óÖ®¼Ò,ÄÇÐ©ÂÌ´°·çÔÂ,Ðå¸óÑÌÏ¼,½Ô±»ÒùÎÛæý§ïÓëÄÇÐ©Á÷µ´Å®×ÓÏ¤½ÔçèÈè.¸ü¿ÉºÞÕß,×Ô¹ÅÀ´¶àÉÙÇá±¡ÀË×Ó,½ÔÒÔ`ºÃÉ«²»Òù'ÎªÊÎ,ÓÖÒÔ`Çé¶ø²»Òù'×÷°¸,´Ë½ÔÊÎ·ÇÑÚ³óÖ®ÓïÒ².ºÃÉ«¼´Òù , ÖªÇé¸üÒù.ÊÇÒÔÎ×É½Ö®»á,ÔÆÓêÖ®»¶,½ÔÓÉ¼ÈÔÃÆäÉ«,¸´ÁµÆäÇéËùÖÂÒ².ÎáËù°®ÈêÕß, ÄËÌìÏÂ¹Å½ñµÚÒ»ÒùÈËÒ²"

¡¡¡¡±¦ÓñÌýÁË,»£µÄÃ¦´ðµÀ:"ÏÉ¹Ã²îÁË.ÎÒÒòÀÁÓÚ¶ÁÊé,¼Ò¸¸Ä¸ÉÐÃ¿´¹ÑµâÁ,Æñ¸ÒÔÙÃ° ` Òù'×Ö.¿öÇÒÄê¼ÍÉÐÐ¡,²»Öª`Òù'×ÖÎªºÎÎï."¾¯»ÃµÀ:"·ÇÒ².ÒùËäÒ»Àí,ÒâÔòÓÐ±ð.ÈçÊÀÖ®ºÃÒùÕß, ²»¹ýÔÃÈÝÃ²,Ï²¸èÎè,µ÷Ð¦ÎÞÑá,ÔÆÓêÎÞÊ±,ºÞ²»ÄÜ¾¡ÌìÏÂÖ®ÃÀÅ®¹©ÎÒÆ¬Ê±Ö®È¤ÐË,´Ë½ÔÆ¤·ôÒùÀÄÖ®´ÀÎï¶ú.Èç¶ûÔòÌì·ÖÖÐÉú³ÉÒ»¶Î³ÕÇé,Îá±²ÍÆÖ®Îª`ÒâÒù'. ` ÒâÒù'¶þ×Ö,Î©ÐÄ»á¶ø²»¿É¿Ú´«,¿ÉÉñÍ¨¶ø²»¿ÉÓï´ï.Èê½ñ¶ÀµÃ´Ë¶þ×Ö,ÔÚ¹ë¸óÖÐ,¹Ì¿ÉÎªÁ¼ÓÑ,È»ÓÚÊÀµÀÖÐÎ´ÃâÓØÀ«¹Ö¹î,°Ù¿Ú³°°ù,ÍòÄ¿íýíö.½ñ¼ÈÓöÁî×æÄþÈÙ¶þ¹«ÆÊ¸¹ÉîÖö,Îá²»ÈÌ¾ý¶ÀÎªÎÒ¹ë¸óÔö¹â,¼ûÆúÓÚÊÀµÀ,ÊÇÒÔÌØÒýÇ°À´,×íÒÔÁé¾Æ,ÇßÒÔÏÉÜø,¾¯ÒÔÃîÇú,ÔÙ½«ÎáÃÃÒ»ÈË,ÈéÃû¼æÃÀ×Ö¿ÉÇäÕß,ÐíÅäÓÚÈê.½ñÏ¦Á¼Ê±,¼´¿É³ÉÒö.²»¹ýÁîÈêÁìÂÔ´ËÏÉ¹ë»Ã¾³Ö®·ç¹âÉÐÈç´Ë,ºÎ¿ö³¾¾³Ö®Çé¾°ÔÕ?¶ø½ñºóÍòÍò½âÊÍ,¸ÄÎòÇ°Çé,ÁôÒâÓÚ¿×ÃÏÖ®¼ä,Î¯ÉíÓÚ¾­¼ÃÖ®µÀ."Ëµ±Ï±ãÃØÊÚÒÔÔÆÓêÖ®ÊÂ,ÍÆ±¦ÓñÈë·¿,½«ÃÅÑÚÉÏ×ÔÈ¥.

¡¡¡¡ÄÇ±¦Óñ»Ð»Ðã±ã±, ÒÀ¾¯»ÃËùÖöÖ®ÑÔ,Î´ÃâÓÐ¶ùÅ®Ö®ÊÂ,ÄÑÒÔ¾¡Êö.ÖÁ´ÎÈÕ,±ãÈáÇéç×ç¹, ÈíÓïÎÂ´æ,Óë¿ÉÇäÄÑ½âÄÑ·Ö.Òò¶þÈËÐ¯ÊÖ³öÈ¥ÓÎÍçÖ®Ê±,ºöÖÁÒ»¸öËùÔÚ,µ«¼û¾£é»±éµØ, ÀÇ»¢Í¬Èº,Ó­ÃæÒ»µÀºÚÏª×èÂ·,²¢ÎÞÇÅÁº¿ÉÍ¨.ÕýÔÚÓÌÔ¥Ö®¼ä,ºö¼û¾¯»ÃºóÃæ×·À´,¸æµÀ:"¿ìÐÝÇ°½ø,×÷ËÙ»ØÍ·Òª½ô!"±¦ÓñÃ¦Ö¹²½ÎÊµÀ:"´ËÏµºÎ´¦?"¾¯»ÃµÀ:"´Ë¼´ÃÔ½òÒ².ÉîÓÐÍòÕÉ,Ò£Ø¨Ç§Àï,ÖÐÎÞÖÛé®¿ÉÍ¨,Ö»ÓÐÒ»¸öÄ¾·¤,ÄËÄ¾¾ÓÊ¿ÕÆ¶æ,»ÒÊÌÕß³Å¸Ý, ²»ÊÜ½ðÒøÖ®Ð»,µ«ÓöÓÐÔµÕß¶ÉÖ®.¶û½ñÅ¼ÓÎÖÁ´Ë,ÉèÈç¶éÂäÆäÖÐ,ÔòÉî¸ºÎÒ´ÓÇ°×»×»¾¯½äÖ®ÓïÒÓ."»°ÓÌÎ´ÁË,Ö»ÌýÃÔ½òÄÚË®ÏìÈçÀ×,¾¹ÓÐÐí¶àÒ¹²æº£¹í½«±¦ÓñÍÏ½«ÏÂÈ¥ .ÏÅµÃ±¦Óñº¹ÏÂÈçÓê,Ò»ÃæÊ§Éùº°½Ð:"¿ÉÇä¾ÈÎÒ!"ÏÅµÃÏ®ÈË±²ÖÚÑ¾÷ßÃ¦ÉÏÀ´Â§×¡,½Ð: "±¦Óñ±ðÅÂ,ÎÒÃÇÔÚÕâÀï!"

¡¡¡¡È´ËµÇØÊÏÕýÔÚ·¿ÍâÖö¸ÀÐ¡Ñ¾Í·ÃÇºÃÉú¿´×ÅÃ¨¶ù¹·¶ù´ò¼Ü, ºöÌý±¦ÓñÔÚÃÎÖÐ»½ËûµÄÐ¡Ãû,ÒòÄÉÃÆµÀ:"ÎÒµÄÐ¡ÃûÕâÀï´ÓÃ»ÈËÖªµÀµÄ,ËûÈçºÎÖªµÀ,ÔÚÃÎÀï½Ð³öÀ´?"ÕýÊÇ:

¡¡¡¡Ò»³¡ÓÄÃÎÍ¬Ë­½ü,Ç§¹ÅÇéÈË¶ÀÎÒ³Õ.

    http://www.hongloumengs.cn/hongloumeng/3/hongloumeng116.htm

È´ËµÇØÊÏÒòÌý¼û±¦Óñ´ÓÃÎÖÐ»½ËûµÄÈéÃû, ÐÄÖÐ×ÔÊÇÄÉÃÆ,ÓÖ²»ºÃÏ¸ÎÊ.±ËÊ±±¦ÓñÃÔÃÔ»ó»ó, ÈôÓÐËùÊ§.ÖÚÈËÃ¦¶ËÉÏ¹ðÔ²ÌÀÀ´,ßÈÁËÁ½¿Ú,ËìÆðÉíÕûÒÂ.Ï®ÈËÉìÊÖÓëËûÏµ¿ã´øÊ±, ²»¾õÉìÊÖÖÁ´óÍÈ´¦,Ö»¾õ±ùÁ¹Ò»Æ¬Õ´Êª,»£µÄÃ¦ÍË³öÊÖÀ´,ÎÊÊÇÔõÃ´ÁË.±¦ÓñºìÕÇÁËÁ³,°ÑËûµÄÊÖÒ»Äí.Ï®ÈË±¾ÊÇ¸ö´ÏÃ÷Å®×Ó,Äê¼Í±¾ÓÖ±È±¦Óñ´óÁ½Ëê,½üÀ´Ò²½¥Í¨ÈËÊÂ, ½ñ¼û±¦ÓñÈç´Ë¹â¾°,ÐÄÖÐ±ã¾õ²ìÒ»°ëÁË,²»¾õÒ²ÐßµÄºìÕÇÁËÁ³Ãæ,²»¸ÒÔÙÎÊ.ÈÔ¾ÉÀíºÃÒÂÉÑ,ËìÖÁ¼ÖÄ¸´¦À´,ºúÂÒ³Ô±ÏÁËÍí·¹,¹ýÕâ±ßÀ´.

¡¡¡¡Ï®ÈËÃ¦³ÃÖÚÄÌÄïÑ¾÷ß²»ÔÚÅÔÊ±,ÁíÈ¡³öÒ»¼þÖÐÒÂÀ´Óë±¦Óñ»»ÉÏ.±¦Óñº¬ÐßÑë¸æµÀ :"ºÃ½ã½ã,Ç§Íò±ð¸æËßÈË."Ï®ÈËÒàº¬ÐßÐ¦ÎÊµÀ:"ÄãÃÎ¼ûÊ²Ã´¹ÊÊÂÁË?ÊÇÄÇÀïÁ÷³öÀ´µÄÄÇÐ©Ôà¶«Î÷? "±¦ÓñµÀ:"Ò»ÑÔÄÑ¾¡."Ëµ×Å±ã°ÑÃÎÖÐÖ®ÊÂÏ¸ËµÓëÏ®ÈËÌýÁË.È»ºóËµÖÁ¾¯»ÃËùÊÚÔÆÓêÖ®Çé, ÐßµÄÏ®ÈËÑÚÃæ·üÉí¶øÐ¦.±¦ÓñÒàËØÏ²Ï®ÈËÈáÃÄ½¿ÇÎ,ËìÇ¿Ï®ÈËÍ¬Áì¾¯»ÃËùÑµÔÆÓêÖ®ÊÂ.Ï®ÈËËØÖª¼ÖÄ¸ÒÑ½«×Ô¼ºÓëÁË±¦ÓñµÄ,½ñ±ãÈç´Ë,Òà²»ÎªÔ½Àñ,ËìºÍ±¦ÓñÍµÊÔÒ»·¬,ÐÒµÃÎÞÈË×²¼û.×Ô´Ë±¦ÓñÊÓÏ®ÈË¸ü±È±ð¸ö²»Í¬,Ï®ÈË´ý±¦Óñ¸üÎª¾¡ÐÄ. ÔÝÇÒ±ðÎÞ»°Ëµ.

¡¡¡¡°´ÈÙ¸®ÖÐÒ»Õ¬ÈËºÏËãÆðÀ´,ÈË¿ÚËä²»¶à,´ÓÉÏÖÁÏÂÒ²ÓÐÈýËÄ°Ù¶¡,ËäÊÂ²»¶à,Ò»ÌìÒ²ÓÐÒ»¶þÊ®¼þ, ¾¹ÈçÂÒÂéÒ»°ã,²¢ÎÞ¸öÍ·Ð÷¿É×÷¸ÙÁì.ÕýÑ°Ë¼´ÓÄÇÒ»¼þÊÂ×ÔÄÇÒ»¸öÈËÐ´Æð·½Ãî, Ç¡ºÃºö´ÓÇ§ÀïÖ®Íâ,½æ§ëÖ®Î¢,Ð¡Ð¡Ò»¸öÈË¼Ò,ÒòÓëÈÙ¸®ÂÔÓÐÐ©¹Ï¸ð,ÕâÈÕÕýÍùÈÙ¸®ÖÐÀ´,Òò´Ë±ã¾Í´ËÒ»¼ÒËµÀ´,µ¹»¹ÊÇÍ·Ð÷.ÄãµÀÕâÒ»¼ÒÐÕÉõÃûË­,ÓÖÓëÈÙ¸®ÓÐÉõ¹Ï¸ð? ÇÒÌýÏ¸½².·½²ÅËùËµµÄÕâÐ¡Ð¡Ö®¼Ò,ÄË±¾µØÈËÊÏ,ÐÕÍõ,×æÉÏÔø×÷¹ýÐ¡Ð¡µÄÒ»¸ö¾©¹Ù,ÎôÄêÓë·ï½ãÖ®×æÍõ·òÈËÖ®¸¸ÈÏÊ¶.ÒòÌ°Íõ¼ÒµÄÊÆÀû,±ãÁ¬ÁË×ÚÈÏ×÷Ö¶¶ù.ÄÇÊ±Ö»ÓÐÍõ·òÈËÖ®´óÐÖ·ï½ãÖ®¸¸ÓëÍõ·òÈËËæÔÚ¾©ÖÐµÄ,ÖªÓÐ´ËÒ»ÃÅÁ¬×ÚÖ®×å,ÓàÕß½Ô²»ÈÏÊ¶.Ä¿½ñÆä×æÒÑ¹Ê,Ö»ÓÐÒ»¸ö¶ù×Ó,Ãû»½Íõ³É,Òò¼ÒÒµÏôÌõ,ÈÔ°á³ö³ÇÍâÔ­ÏçÖÐ×¡È¥ÁË. Íõ³ÉÐÂ½üÒàÒò²¡¹Ê,Ö»ÓÐÆä×Ó,Ð¡Ãû¹·¶ù.¹·¶ùÒàÉúÒ»×Ó,Ð¡Ãû°å¶ù,µÕÆÞÁõÊÏ,ÓÖÉúÒ»Å®, Ãû»½Çà¶ù.Ò»¼ÒËÄ¿Ú,ÈÔÒÔÎñÅ©ÎªÒµ.Òò¹·¶ù°×ÈÕ¼äÓÖ×÷Ð©Éú¼Æ,ÁõÊÏÓÖ²Ù¾®¾ÊµÈÊÂ, Çà°åæ¢ÃÃÁ½¸öÎÞÈË¿´¹Ü,¹·¶ùËì½«ÔÀÄ¸ÁõÀÑÀÑ½ÓÀ´Ò»´¦¹ý»î.ÕâÁõÀÑÀÑÄËÊÇ¸ö»ýÄêµÄÀÏ¹Ñ¸¾, Ï¥ÏÂÓÖÎÞ¶ùÅ®,Ö»¿¿Á½Ä¶±¡Ìï¶ÈÈÕ.½ñÕßÅ®Ðö½ÓÀ´Ñø»î,Æñ²»Ô¸Òâ,ËìÒ»ÐÄÒ»¼Æ, °ï³Ã×ÅÅ®¶ùÅ®Ðö¹ý»îÆðÀ´.ÒòÕâÄêÇï¾¡¶¬³õ,ÌìÆøÀä½«ÉÏÀ´,¼ÒÖÐ¶¬ÊÂÎ´°ì, ¹·¶ùÎ´ÃâÐÄÖÐ·³ÂÇ,³ÔÁË¼¸±­ÃÆ¾Æ,ÔÚ¼ÒÏÐÑ°ÆøÄÕ,ÁõÊÏÒ²²»¸Ò¶¥×².Òò´ËÁõÀÑÀÑ¿´²»¹ý, ÄËÈ°µÀ:"¹ÃÒ¯,Äã±ðàÁ×ÅÎÒ¶à×ì.ÔÛÃÇ´å×¯ÈË,ÄÇÒ»¸ö²»ÊÇÀÏÀÏ³Ï³ÏµÄ,ÊØ¶à´óÍë¶ù³Ô¶à´óµÄ·¹.Äã½ÔÒòÄêÐ¡µÄÊ±ºò,ÍÐ×ÅÄãÄÇÀÏ¼ÒÖ®¸£,³ÔºÈ¹ßÁË,Èç½ñËùÒÔ°Ñ³Ö²»×¡ .ÓÐÁËÇ®¾Í¹ËÍ·²»¹ËÎ²,Ã»ÁËÇ®¾ÍÏ¹ÉúÆø,³É¸öÊ²Ã´ÄÐ×Óºº´óÕÉ·òÄØ!Èç½ñÔÛÃÇËäÀë³Ç×¡×Å, ÖÕÊÇÌì×Ó½ÅÏÂ.Õâ³¤°²³ÇÖÐ,±éµØ¶¼ÊÇÇ®,Ö»¿ÉÏ§Ã»ÈË»áÈ¥ÄÃÈ¥°ÕÁË.ÔÚ¼ÒÌøÌ£»á×ÓÒ²²»ÖÐÓÃ."¹·¶ùÌýËµ,±ã¼±µÀ:"ÄãÀÏÖ»»á¿»Í·¶ùÉÏ»ìËµ,ÄÑµÀ½ÐÎÒ´ò½ÙÍµÈ¥²»³É ?"ÁõÀÑÀÑµÀ:"Ë­½ÐÄãÍµÈ¥ÄØ.Ò²µ½µ×Ïë·¨¶ù´ó¼Ò²Ã¶È,²»È»ÄÇÒø×ÓÇ®×Ô¼ºÅÜµ½ÔÛ¼ÒÀ´²»³É? "¹·¶ùÀäÐ¦µÀ:"ÓÐ·¨¶ù»¹µÈµ½Õâ»á×ÓÄØ.ÎÒÓÖÃ»ÓÐÊÕË°µÄÇ×ÆÝ,×÷¹ÙµÄÅóÓÑ,ÓÐÊ²Ã´·¨×Ó¿ÉÏëµÄ?±ãÓÐ,Ò²Ö»ÅÂËûÃÇÎ´±ØÀ´ÀíÎÒÃÇÄØ!"

¡¡¡¡ÁõÀÑÀÑµÀ: "Õâµ¹²»È».Ä±ÊÂÔÚÈË,³ÉÊÂÔÚÌì.ÔÛÃÇÄ±µ½ÁË,¿´ÆÐÈøµÄ±£ÓÓ,ÓÐÐ©»ú»á,Ò²Î´¿ÉÖª.ÎÒµ¹ÌæÄãÃÇÏë³öÒ»¸ö»ú»áÀ´.µ±ÈÕÄãÃÇÔ­ÊÇºÍ½ðÁêÍõ¼ÒÁ¬¹ý×ÚµÄ,¶þÊ®ÄêÇ°, ËûÃÇ¿´³ÐÄãÃÇ»¹ºÃ,Èç½ñ×ÔÈ»ÊÇÄãÃÇÀ­Ó²Êº,²»¿ÏÈ¥Ç×½üËû,¹ÊÊèÔ¶ÆðÀ´.Ïëµ±³õÎÒºÍÅ®¶ù»¹È¥¹ýÒ»Ôâ.ËûÃÇ¼ÒµÄ¶þÐ¡½ã×ÅÊµÏì¿ì,»á´ýÈË,µ¹²»ÄÃ´ó.Èç½ñÏÖÊÇÈÙ¹ú¸®¼Ö¶þÀÏÒ¯µÄ·òÈË. ÌýµÃËµ,Èç½ñÉÏÁËÄê¼Í,Ô½·¢Á¯Æ¶ÐôÀÏ,×î°®Õ«É®¾´µÀ,ÉáÃ×ÉáÇ®µÄ.Èç½ñÍõ¸®ËäÉýÁË±ßÈÎ,Ö»ÅÂÕâ¶þ¹ÃÌ«Ì«»¹ÈÏµÃÔÛÃÇ.ÄãºÎ²»È¥×ß¶¯×ß¶¯,»òÕßËûÄî¾É,ÓÐÐ©ºÃ´¦,Ò²Î´¿ÉÖª.ÒªÊÇËû·¢Ò»µãºÃÐÄ,°ÎÒ»¸ùº®Ã«±ÈÔÛÃÇµÄÑü»¹´ÖÄØ."ÁõÊÏÒ»ÅÔ½Ó¿ÚµÀ:"ÄãÀÏËäËµµÄÊÇ,µ«Ö»ÄãÎÒÕâÑù¸ö×ìÁ³,ÔõÑùºÃµ½ËûÃÅÉÏÈ¥µÄ.ÏÈ²»ÏÈ,ËûÃÇÄÇÐ©ÃÅÉÏµÄÈËÒ²Î´±Ø¿ÏÈ¥Í¨ÐÅ.Ã»µÄÈ¥´ò×ìÏÖÊÀ."

¡¡¡¡Ë­Öª¹·¶ùÀûÃûÐÄ×îÖØ,ÌýÈç´ËÒ»Ëµ,ÐÄÏÂ±ãÓÐÐ©»î¶¯ÆðÀ´.ÓÖÌýËûÆÞ×ÓÕâ»°,±ãÐ¦½ÓµÀ:"ÀÑÀÑ¼ÈÈç´ËËµ,¿öÇÒµ±ÄêÄãÓÖ¼û¹ýÕâ¹ÃÌ«Ì«Ò»´Î,ºÎ²»ÄãÀÏÈË¼ÒÃ÷ÈÕ¾Í×ßÒ»ÌË , ÏÈÊÔÊÔ·çÍ·ÔÙËµ."ÁõÀÑÀÑµÀ:"àÈÓ´Ó´!¿ÉÊÇËµµÄ,`ºîÃÅÉîËÆº£',ÎÒÊÇ¸öÊ²Ã´¶«Î÷, Ëû¼ÒÈËÓÖ²»ÈÏµÃÎÒ, ÎÒÈ¥ÁËÒ²ÊÇ°×È¥µÄ."¹·¶ùÐ¦µÀ:"²»·Á,ÎÒ½ÌÄãÀÏÈË¼ÒÒ»¸ö·¨×Ó: Äã¾¹´øÁËÍâËï×Ó°å¶ù,ÏÈÈ¥ÕÒÅã·¿ÖÜÈð,Èô¼ûÁËËû,¾ÍÓÐÐ©ÒâË¼ÁË.ÕâÖÜÈðÏÈÊ±ÔøºÍÎÒ¸¸Ç×½»¹ýÒ»¼þÊÂ, ÎÒÃÇ¼«ºÃµÄ."ÁõÀÑÀÑµÀ:"ÎÒÒ²ÖªµÀËûµÄ.Ö»ÊÇÐí¶àÊ±²»×ß¶¯,ÖªµÀËûÈç½ñÊÇÔõÑù. ÕâÒ²Ëµ²»µÃÁË,ÄãÓÖÊÇ¸öÄÐÈË,ÓÖÕâÑù¸ö×ìÁ³,×ÔÈ»È¥²»µÃ,ÎÒÃÇ¹ÃÄïÄêÇáÏ±¸¾×Ó,Ò²ÄÑÂôÍ·Âô½ÅµÄ,µ¹»¹ÊÇÉá×ÅÎÒÕâ¸¶ÀÏÁ³È¥ÅöÒ»Åö.¹ûÈ»ÓÐÐ©ºÃ´¦,´ó¼Ò¶¼ÓÐÒæ,±ãÊÇÃ»Òø×ÓÀ´,ÎÒÒ²µ½ÄÇ¹«¸®ºîÃÅ¼ûÒ»¼ûÊÀÃæ,Ò²²»Í÷ÎÒÒ»Éú."Ëµ±Ï,´ó¼ÒÐ¦ÁËÒ»»Ø.µ±Íí¼ÆÒéÒÑ¶¨.

¡¡¡¡´ÎÈÕÌìÎ´Ã÷, ÁõÀÑÀÑ±ãÆðÀ´ÊáÏ´ÁË,ÓÖ½«°å¶ù½ÌÑµÁË¼¸¾ä.ÄÇ°å¶ù²ÅÎåÁùËêµÄº¢×Ó, Ò»ÎÞËùÖª,Ìý¼ûÁõÀÑÀÑ´øËû½ø³Ç¹äÈ¥,±ãÏ²µÄÎÞ²»Ó¦³Ð.ÓÚÊÇÁõÀÑÀÑ´øËû½ø³Ç,ÕÒÖÁÄþÈÙ½Ö.À´ÖÁÈÙ¸®´óÃÅÊ¯Ê¨×ÓÇ°,Ö»¼û´Ø´Ø½ÎÂí,ÁõÀÑÀÑ±ã²»¸Ò¹ýÈ¥,ÇÒµ§ÁËµ§ÒÂ·þ ,ÓÖ½ÌÁË°å¶ù¼¸¾ä»°,È»ºó²äµ½½ÇÃÅÇ°.Ö»¼û¼¸¸öÍ¦ÐØµþ¶ÇÖ¸ÊÖ»­½ÅµÄÈË,×øÔÚ´ó°åµÊÉÏ,Ëµ¶«Ì¸Î÷ÄØ.ÁõÀÑÀÑÖ»µÃ²äÉÏÀ´ÎÊ:"Ì«Ò¯ÃÇÄÉ¸£."ÖÚÈË´òÁ¿ÁËËûÒ»»á,±ãÎÊ"ÄÇÀïÀ´µÄ? "ÁõÀÑÀÑÅãÐ¦µÀ:"ÎÒÕÒÌ«Ì«µÄÅã·¿ÖÜ´óÒ¯µÄ,·³ÄÇÎ»Ì«Ò¯ÌæÎÒÇëËûÀÏ³öÀ´."ÄÇÐ©ÈËÌýÁË, ¶¼²»³ò²Ç,°ëÈÕ·½ËµµÀ:"ÄãÔ¶Ô¶µÄÔÚÄÇÇ½½ÇÏÂµÈ×Å,Ò»»á×ÓËûÃÇ¼ÒÓÐÈË¾Í³öÀ´µÄ. "ÄÚÖÐÓÐÒ»ÀÏÄêÈËËµµÀ:"²»ÒªÎóËûµÄÊÂ,ºÎ¿àË£Ëû."ÒòÏòÁõÀÑÀÑµÀ:"ÄÇÖÜ´óÒ¯ÒÑÍùÄÏ±ßÈ¥ÁË.ËûÔÚºóÒ»´ø×¡×Å,ËûÄï×ÓÈ´ÔÚ¼Ò.ÄãÒªÕÒÊ±,´ÓÕâ±ßÈÆµ½ºó½ÖÉÏºóÃÅÉÏÈ¥ÎÊ¾ÍÊÇÁË."

¡¡¡¡ÁõÀÑÀÑÌýÁËÐ»¹ý,ËìÐ¯ÁË°å¶ù,ÈÆµ½ºóÃÅÉÏ.Ö»¼ûÃÅÇ°Ðª×ÅÐ©ÉúÒâµ£×Ó,Ò²ÓÐÂô³ÔµÄ, Ò²ÓÐÂôÍçË£Îï¼þµÄ,ÄÖ³³³³Èý¶þÊ®¸öÐ¡º¢×ÓÔÚÄÇÀïØËÄÖ.ÁõÀÑÀÑ±ãÀ­×¡Ò»¸öµÀ:" ÎÒÎÊ¸ç¶ùÒ»Éù,ÓÐ¸öÖÜ´óÄï¿ÉÔÚ¼ÒÃ´?"º¢×ÓÃÇµÀ:"ÄÇ¸öÖÜ´óÄï?ÎÒÃÇÕâÀïÖÜ´óÄïÓÐÈý¸öÄØ,»¹ÓÐÁ½¸öÖÜÄÌÄÌ,²»ÖªÊÇÄÇÒ»ÐÐµ±µÄ?"ÁõÀÑÀÑµÀ:"ÊÇÌ«Ì«µÄÅã·¿ÖÜÈð."º¢×ÓµÀ :"Õâ¸öÈÝÒ×,Äã¸úÎÒÀ´."Ëµ×Å,Ìø´Ú´ÚµÄÒý×ÅÁõÀÑÀÑ½øÁËºóÃÅ,ÖÁÒ»ÔºÇ½±ß,Ö¸ÓëÁõÀÑÀÑµÀ:"Õâ¾ÍÊÇËû¼Ò."ÓÖ½ÐµÀ:"ÖÜ´óÄï,ÓÐ¸öÀÏÄÌÄÌÀ´ÕÒÄãÄØ,ÎÒ´øÁËÀ´ÁË."

¡¡¡¡ÖÜÈð¼ÒµÄÔÚÄÚÌýËµ, Ã¦Ó­ÁË³öÀ´,ÎÊ:"ÊÇÄÇÎ»?"ÁõÀÑÀÑÃ¦Ó­ÉÏÀ´ÎÊµÀ:"ºÃÑ½,ÖÜÉ©×Ó!"ÖÜÈð¼ÒµÄÈÏÁË°ëÈÕ,·½Ð¦µÀ:"ÁõÀÑÀÑ,ÄãºÃÑ½!ÄãËµËµ,ÄÜ¼¸Äê,ÎÒ¾ÍÍüÁË.Çë¼ÒÀïÀ´×ø°Õ."ÁõÀÑÀÑÒ»±ÚÀï×ß×Å,Ò»±ÚÐ¦ËµµÀ:"ÄãÀÏÊÇ¹óÈË¶àÍüÊÂ,ÄÇÀï»¹¼ÇµÃÎÒÃÇÄØ . "Ëµ×Å,À´ÖÁ·¿ÖÐ.ÖÜÈð¼ÒµÄÃü¹ÍµÄÐ¡Ñ¾Í·µ¹ÉÏ²èÀ´³Ô×Å.ÖÜÈð¼ÒµÄÓÖÎÊ°å¶ùµÀ:"Äã¶¼³¤ÕâÃÇ´óÁË!"ÓÖÎÊÐ©±ðºóÏÐ»°.ÓÖÎÊÁõÀÑÀÑ:"½ñÈÕ»¹ÊÇÂ·¹ý,»¹ÊÇÌØÀ´µÄ?"ÁõÀÑÀÑ±ãËµ: "Ô­ÊÇÌØÀ´ÇÆÇÆÉ©×ÓÄã,¶þÔòÒ²ÇëÇë¹ÃÌ«Ì«µÄ°².Èô¿ÉÒÔÁìÎÒ¼ûÒ»¼û¸üºÃ,Èô²»ÄÜ,±ã½èÖØÉ©×Ó×ªÖÂÒâ°ÕÁË."

¡¡¡¡ÖÜÈð¼ÒµÄÌýÁË, ±ãÒÑ²Â×Å¼¸·ÖÀ´Òâ.Ö»ÒòÎôÄêËûÕÉ·òÖÜÈðÕùÂòÌïµØÒ»ÊÂ,ÆäÖÐ¶àµÃ¹·¶ùÖ®Á¦,½ñ¼ûÁõÀÑÀÑÈç´Ë¶øÀ´,ÐÄÖÐÄÑÈ´ÆäÒâ,¶þÔòÒ²ÒªÏÔÅª×Ô¼ºµÄÌåÃæ.ÌýÈç´ËËµ,±ãÐ¦ËµµÀ:"ÀÑÀÑÄã·ÅÐÄ.´óÔ¶µÄ³ÏÐÄ³ÏÒâÀ´ÁË,ÆñÓÐ¸ö²»½ÌÄã¼û¸öÕæ·ðÈ¥µÄÄØ.ÂÛÀí,ÈËÀ´¿ÍÖÁ»Ø»°,È´²»ÓëÎÒÏà¸É.ÎÒÃÇÕâÀï¶¼ÊÇ¸÷Õ¼Ò»Ñù¶ù:ÎÒÃÇÄÐµÄÖ»¹Ü´ºÇïÁ½¼¾µØ×â×Ó, ÏÐÊ±Ö»´ø×ÅÐ¡Ò¯ÃÇ³öÃÅ×Ó¾ÍÍêÁË,ÎÒÖ»¹Ü¸úÌ«Ì«ÄÌÄÌÃÇ³öÃÅµÄÊÂ.½ÔÒòÄãÔ­ÊÇÌ«Ì«µÄÇ×ÆÝ,ÓÖÄÃÎÒµ±¸öÈË,Í¶±¼ÁËÎÒÀ´,ÎÒ¾ÍÆÆ¸öÀý,¸øÄãÍ¨¸öÐÅÈ¥.µ«Ö»Ò»¼þ,ÀÑÀÑÓÐËù²»Öª,ÎÒÃÇÕâÀïÓÖ²»±ÈÎåÄêÇ°ÁË.Èç½ñÌ«Ì«¾¹²»´ó¹ÜÊÂÂ¬¶¼ÊÇçö¶þÄÌÄÌ¹Ü¼ÒÁË .ÄãµÀÕâçö¶þÄÌÄÌÊÇË­?¾ÍÊÇÌ«Ì«µÄÄÚÖ¶Å®,µ±ÈÕ´ó¾ËÀÏÒ¯µÄÅ®¶ù,Ð¡Ãû·ï¸çµÄ."ÁõÀÑÀÑÌýÁË, º±ÎÊµÀ:"Ô­À´ÊÇËû!¹ÖµÀÄØ,ÎÒµ±ÈÕ¾ÍËµËû²»´íÄØ.ÕâµÈËµÀ´,ÎÒ½ñ¶ù»¹µÃ¼ûËûÁË. "ÖÜÈð¼ÒµÄµÀ:"Õâ×ÔÈ»µÄ.Èç½ñÌ«Ì«ÊÂ¶àÐÄ·³,ÓÐ¿ÍÀ´ÁË,ÂÔ¿ÉÍÆµÃÈ¥µÄ¾ÍÍÆ¹ýÈ¥ÁË,¶¼ÊÇ·ï¹ÃÄïÖÜÐýÓ­´ý.½ñ¶ùÄþ¿É²»»áÌ«Ì«,µ¹Òª¼ûËûÒ»Ãæ,²Å²»Í÷ÕâÀïÀ´Ò»Ôâ." ÁõÀÑÀÑµÀ:"°¢ÃÖÍÓ·ð!È«ÕÌÉ©×Ó·½±ãÁË."ÖÜÈð¼ÒµÄµÀ:"ËµÄÇÀï»°.Ë×ÓïËµµÄ:`ÓëÈË·½±ã, ×Ô¼º·½±ã.'²»¹ýÓÃÎÒËµÒ»¾ä»°°ÕÁË,º¦×ÅÎÒÊ²Ã´."Ëµ×Å,±ã½ÐÐ¡Ñ¾Í·µ½µ¹ÌüÉÏÇÄÇÄµÄ´òÌý´òÌý,ÀÏÌ«Ì«ÎÝÀï°ÚÁË·¹ÁËÃ»ÓÐ.Ð¡Ñ¾Í·È¥ÁË.ÕâÀï¶þÈËÓÖËµÐ©ÏÐ»°.

¡¡¡¡ÁõÀÑÀÑÒòËµ: "Õâ·ï¹ÃÄï½ñÄê´ó»¹²»¹ý¶þÊ®Ëê°ÕÁË,¾ÍÕâµÈÓÐ±¾ÊÂ,µ±ÕâÑùµÄ¼Ò, ¿ÉÊÇÄÑµÃµÄ. "ÖÜÈð¼ÒµÄÌýÁËµÀ:"ÎÒµÄÀÑÀÑ,¸æËß²»µÃÄãÄØ.ÕâÎ»·ï¹ÃÄïÄê¼ÍËäÐ¡,ÐÐÊÂÈ´±ÈÊÀÈË¶¼´óÄØ. Èç½ñ³öÌôµÄÃÀÈËÒ»ÑùµÄÄ£Ñù¶ù,ÉÙËµÐ©ÓÐÒ»Íò¸öÐÄÑÛ×Ó.ÔÙÒª¶Ä¿Ú³Ý,Ê®¸ö»áËµ»°µÄÄÐÈËÒ²ËµËû²»¹ý.»ØÀ´Äã¼ûÁË¾ÍÐÅÁË.¾ÍÖ»Ò»¼þ,´ýÏÂÈËÎ´ÃâÌ«ÑÏÐ©¸ö."Ëµ×Å,Ö»¼ûÐ¡Ñ¾Í·»ØÀ´Ëµ:"ÀÏÌ«Ì«ÎÝÀïÒÑ°ÚÍêÁË·¹ÁË,¶þÄÌÄÌÔÚÌ«Ì«ÎÝÀïÄØ." ÖÜÈð¼ÒµÄÌýÁË, Á¬Ã¦ÆðÉí,´ß×ÅÁõÀÑÀÑËµ:"¿ì×ß,¿ì×ß.ÕâÒ»ÏÂÀ´Ëû³Ô·¹ÊÇ¸ö¿Õ×Ó,ÔÛÃÇÏÈ¸Ï×ÅÈ¥. Èô³ÙÒ»²½,»ØÊÂµÄÈËÒ²¶àÁË,ÄÑËµ»°.ÔÙÐªÁËÖÐ¾õ,Ô½·¢Ã»ÁËÊ±ºòÁË."Ëµ×ÅÒ»ÆëÏÂÁË¿»,´òÉ¨´òÉ¨ÒÂ·þ,ÓÖ½ÌÁË°å¶ù¼¸¾ä»°,Ëæ×ÅÖÜÈð¼ÒµÄ,åÔåÆÍù¼ÖçöµÄ×¡´¦À´.ÏÈµ½ÁËµ¹Ìü,ÖÜÈð¼ÒµÄ½«ÁõÀÑÀÑ°²²åÔÚÄÇÀïÂÔµÈÒ»µÈ.×Ô¼ºÏÈ¹ýÁËÓ°±Ú,½øÁËÔºÃÅ , Öª·ï½ãÎ´ÏÂÀ´,ÏÈÕÒ×Å·ï½ãµÄÒ»¸öÐÄ¸¹Í¨·¿´óÑ¾Í·Ãû»½Æ½¶ùµÄ.ÖÜÈð¼ÒµÄÏÈ½«ÁõÀÑÀÑÆð³õÀ´ÀúËµÃ÷,ÓÖËµ:"½ñÈÕ´óÔ¶µÄÌØÀ´Çë°².µ±ÈÕÌ«Ì«ÊÇ³£»áµÄ,½ñÈÕ²»¿É²»¼û,ËùÒÔÎÒ´øÁËËû½øÀ´ÁË.µÈÄÌÄÌÏÂÀ´,ÎÒÏ¸Ï¸»ØÃ÷,ÄÌÄÌÏëÒ²²»Ôð±¸ÎÒÃ§×²µÄ."Æ½¶ùÌýÁË, ±ã×÷ÁËÖ÷Òâ:"½ÐËûÃÇ½øÀ´,ÏÈÔÚÕâÀï×ø×Å¾ÍÊÇÁË."ÖÜÈð¼ÒµÄÌýÁË,·½³öÈ¥ÒýËûÁ½¸ö½øÈëÔºÀ´. ÉÏÁËÕý·¿Ì¨í¶,Ð¡Ñ¾Í·´òÆðÐÉºìÕ±Á±,²ÅÈëÌÃÎÝ,Ö»ÎÅÒ»ÕóÏãÆËÁËÁ³À´,¾¹²»±æÊÇºÎÆøÎ¶,Éí×ÓÈçÔÚÔÆ¶ËÀïÒ»°ã.ÂúÎÝÖÐÖ®Îï¶¼Ò«ÑÛÕù¹âµÄ,Ê¹ÈËÍ·ÐüÄ¿Ñ£.ÁõÀÑÀÑ´ËÊ±Î©µãÍ·ßÆ×ìÄî·ð¶øÒÑ.ÓÚÊÇÀ´ÖÁ¶«±ßÕâ¼äÎÝÄÚ,ÄËÊÇ¼ÖçöµÄÅ®¶ù´ó½ã¶ùË¯¾õÖ®Ëù . Æ½¶ùÕ¾ÔÚ¿»ÑØ±ß,´òÁ¿ÁËÁõÀÑÀÑÁ½ÑÛ,Ö»µÃÎÊ¸öºÃÈÃ×ø.ÁõÀÑÀÑ¼ûÆ½¶ù±éÉíç±ÂÞ,²å½ð´øÒø, »¨ÈÝÓñÃ²µÄ,±ãµ±ÊÇ·ï½ã¶ùÁË.²ÅÒª³Æ¹ÃÄÌÄÌ,ºö¼ûÖÜÈð¼ÒµÄ³ÆËûÊÇÆ½¹ÃÄï, ÓÖ¼ûÆ½¶ù¸Ï×ÅÖÜÈð¼ÒµÄ³ÆÖÜ´óÄï,·½Öª²»¹ýÊÇ¸öÓÐÐ©ÌåÃæµÄÑ¾Í·ÁË.ÓÚÊÇÈÃÁõÀÑÀÑºÍ°å¶ùÉÏÁË¿»,Æ½¶ùºÍÖÜÈð¼ÒµÄ¶ÔÃæ×øÔÚ¿»ÑØÉÏ,Ð¡Ñ¾Í·×ÓÕåÁË²èÀ´³Ô²è.

¡¡¡¡ÁõÀÑÀÑÖ»Ìý¼û¿©µ±¿©µ±µÄÏìÉù, ´óÓÐËÆºõ´òÂá¹ñÉ¸ÃæµÄÒ»°ã,²»Ãâ¶«ÇÆÎ÷ÍûµÄ. ºö¼ûÌÃÎÝÖÐÖù×ÓÉÏ¹Ò×ÅÒ»¸öÏ»×Ó, µ×ÏÂÓÖ×¹×ÅÒ»¸ö³ÓíÈ°ãÒ»Îï,È´²»×¡µÄÂÒ»Ï.ÁõÀÑÀÑÐÄÖÐÏë×Å: "ÕâÊÇÊ²Ã´°®Îï¶ù?ÓÐÉõÓÃÄØ?"Õý´ôÊ±,Ö»ÌýµÃµ±µÄÒ»Éù,ÓÖÈô½ðÖÓÍ­íàÒ»°ã, ²»·Àµ¹»£µÄÒ»Õ¹ÑÛ.½Ó×ÅÓÖÊÇÒ»Á¬°Ë¾ÅÏÂ.·½ÓûÎÊÊ±,Ö»¼ûÐ¡Ñ¾Í·×ÓÃÇÆëÂÒÅÜ, Ëµ:"ÄÌÄÌÏÂÀ´ÁË."ÖÜÈð¼ÒµÄÓëÆ½¶ùÃ¦ÆðÉí,ÃüÁõÀÑÀÑ"Ö»¹ÜµÈ×Å,ÊÇÊ±ºòÎÒÃÇÀ´ÇëÄã. "Ëµ×Å,¶¼Ó­³öÈ¥ÁË.

¡¡¡¡ÁõÀÑÀÑÆÁÉù²à¶úÄ¬ºò.Ö»ÌýÔ¶Ô¶ÓÐÈËÐ¦Éù,Ô¼ÓÐÒ»¶þÊ®¸¾ÈË,ÒÂÈ¹§ì§Ý,½¥ÈëÌÃÎÝ , ÍùÄÇ±ßÎÝÄÚÈ¥ÁË.ÓÖ¼ûÁ½Èý¸ö¸¾ÈË,¶¼Åõ×Å´óÆáÅõºÐ,½øÕâ±ßÀ´µÈºò.ÌýµÃÄÇ±ßËµÁËÉù"°Ú·¹",½¥½¥µÄÈË²ÅÉ¢³ö,Ö»ÓÐËÅºò¶Ë²ËµÄ¼¸¸öÈË.°ëÈÕÑ»È¸²»ÎÅÖ®ºó,ºö¼û¶þÈËÌ§ÁËÒ»ÕÅ¿»×ÀÀ´,·ÅÔÚÕâ±ß¿»ÉÏ,×ÀÉÏÍëÅÌÉ­ÁÐ,ÈÔÊÇÂúÂúµÄÓãÈâÔÚÄÚ,²»¹ýÂÔ¶¯ÁË¼¸Ñù . °å¶ùÒ»¼ûÁË,±ã³³×ÅÒªÈâ³Ô,ÁõÀÑÀÑÒ»°ÍÕÆ´òÁËËûÈ¥.ºö¼ûÖÜÈð¼ÒµÄÐ¦ÎûÎû×ß¹ýÀ´, ÕÐÊÖ¶ù½ÐËû.ÁõÀÑÀÑ»áÒâ,ÓÚÊÇ´øÁË°å¶ùÏÂ¿»,ÖÁÌÃÎÝÖÐ,ÖÜÈð¼ÒµÄÓÖºÍËûßó¹¾ÁËÒ»»á ,·½¹ýÕâ±ßÎÝÀïÀ´.

¡¡¡¡Ö»¼ûÃÅÍâöÉÍ­¹³ÉÏÐü×Å´óºìÈö»¨ÈíÁ±, ÄÏ´°ÏÂÊÇ¿»,¿»ÉÏ´óºìÕ±Ìõ,¿¿¶«±ß°å±ÚÁ¢×ÅÒ»¸öËø×Ó½õ¿¿±³ÓëÒ»¸öÒýÕí, ÆÌ×Å½ðÐÄÂÌÉÁ¶Ð´ó×øÈì,ÅÔ±ßÓÐµñÆáÌµºÐ.ÄÇ·ï½ã¶ù¼Ò³£´ø×ÅÇï°åõõÊóÕÑ¾ýÌ×,Î§×ÅÔÜÖéÀÕ×Ó,´©×ÅÌÒºìÈö»¨°À,Ê¯Çà¿ÌË¿»ÒÊóÅû·ç,´óºìÑóç§ÒøÊóÆ¤È¹,·Û¹âÖ¬ÑÞ,¶Ë¶ËÕýÕý×øÔÚÄÇÀï,ÊÖÄÚÄÃ×ÅÐ¡Í­»ðóç¶ù²¦ÊÖÂ¯ÄÚµÄ»Ò. Æ½¶ùÕ¾ÔÚ¿»ÑØ±ß,Åõ×ÅÐ¡Ð¡µÄÒ»¸öÌîÆá²èÅÌ,ÅÌÄÚÒ»¸öÐ¡¸ÇÖÓ.·ï½ãÒ²²»½Ó²è,Ò²²»Ì§Í·,Ö»¹Ü²¦ÊÖÂ¯ÄÚµÄ»Ò,ÂýÂýµÄÎÊµÀ:"ÔõÃ´»¹²»Çë½øÀ´?"Ò»ÃæËµ,Ò»ÃæÌ§ÉíÒª²èÊ±,Ö»¼ûÖÜÈð¼ÒµÄÒÑ´øÁËÁ½¸öÈËÔÚµØÏÂÕ¾×ÅÄØ. Õâ²ÅÃ¦ÓûÆðÉí,ÓÌÎ´ÆðÉíÊ±,ÂúÃæ´º·çµÄÎÊºÃ,ÓÖàÁ×ÅÖÜÈð¼ÒµÄÔõÃ´²»ÔçËµ.ÁõÀÑÀÑÔÚµØÏÂÒÑÊÇ°ÝÁËÊý°Ý,ÎÊ¹ÃÄÌÄÌ°².·ï½ãÃ¦Ëµ : "ÖÜ½ã½ã,¿ì²óÆðÀ´,±ð°Ý°Õ,Çë×ø.ÎÒÄêÇá,²»´óÈÏµÃ,¿ÉÒ²²»ÖªÊÇÊ²Ã´±²Êý,²»¸Ò³Æºô. "ÖÜÈð¼ÒµÄÃ¦»ØµÀ:"Õâ¾ÍÊÇÎÒ²Å»ØµÄÄÇÀÑÀÑÁË."·ï½ãµãÍ·.ÁõÀÑÀÑÒÑÔÚ¿»ÑØÉÏ×øÁË.°å¶ù±ã¶ãÔÚ±³ºó,°Ù°ãµÄºåËû³öÀ´×÷Ò¾,ËûËÀÒ²²»¿Ï.

¡¡¡¡·ï½ã¶ùÐ¦µÀ:"Ç×ÆÝÃÇ²»´ó×ß¶¯,¶¼ÊèÔ¶ÁË.ÖªµÀµÄÄØ,ËµÄãÃÇÆúÑáÎÒÃÇ,²»¿Ï³£À´ , ²»ÖªµÀµÄÄÇÆðÐ¡ÈË,»¹Ö»µ±ÎÒÃÇÑÛÀïÃ»ÈËËÆµÄ."ÁõÀÑÀÑÃ¦Äî·ðµÀ:"ÎÒÃÇ¼ÒµÀ¼èÄÑ, ×ß²»Æð, À´ÁËÕâÀï,Ã»µÄ¸ø¹ÃÄÌÄÌ´ò×ì,¾ÍÊÇ¹Ü¼ÒÒ¯ÃÇ¿´×ÅÒ²²»Ïó."·ï½ã¶ùÐ¦µÀ:"Õâ»°Ã»µÄ½ÐÈË¶ñÐÄ.²»¹ý½èÀµ×Å×æ¸¸ÐéÃû,×÷ÁËÇî¹Ù¶ù,Ë­¼ÒÓÐÊ²Ã´,²»¹ýÊÇ¸ö¾ÉÈÕµÄ¿Õ¼Ü×Ó.Ë×ÓïËµ,`³¯Í¢»¹ÓÐÈýÃÅ×ÓÇîÇ×ÆÝ'ÄØ,ºÎ¿öÄãÎÒ."Ëµ×Å,ÓÖÎÊÖÜÈð¼ÒµÄ»ØÁËÌ«Ì«ÁËÃ»ÓÐ. ÖÜÈð¼ÒµÄµÀ:"Èç½ñµÈÄÌÄÌµÄÊ¾ÏÂ."·ï½ãµÀ:"ÄãÈ¥ÇÆÇÆ,ÒªÊÇÓÐÈËÓÐÊÂ¾Í°Õ, µÃÏÐ¶ùÄØ¾Í»Ø,¿´ÔõÃ´Ëµ."ÖÜÈð¼ÒµÄ´ðÓ¦×ÅÈ¥ÁË.

¡¡¡¡ÕâÀï·ï½ã½ÐÈË×¥Ð©¹û×ÓÓë°å¶ù³Ô,¸ÕÎÊÐ©ÏÐ»°Ê±,¾ÍÓÐ¼ÒÏÂÐí¶àÏ±¸¾¹ÜÊÂµÄÀ´»Ø»°.Æ½¶ù»ØÁË,·ï½ãµÀ:"ÎÒÕâÀïÅã¿ÍÄØ,ÍíÉÏÔÙÀ´»Ø.ÈôÓÐºÜÒª½ôµÄ,Äã¾Í´ø½øÀ´ÏÖ°ì. " Æ½¶ù³öÈ¥ÁË,Ò»»á½øÀ´Ëµ:"ÎÒ¶¼ÎÊÁË,Ã»Ê²Ã´½ôÊÂ,ÎÒ¾Í½ÐËûÃÇÉ¢ÁË."·ï½ãµãÍ·.Ö»¼ûÖÜÈð¼ÒµÄ»ØÀ´,Ïò·ï½ãµÀ:"Ì«Ì«ËµÁË,½ñÈÕ²»µÃÏÐ,¶þÄÌÄÌÅã×Å±ãÊÇÒ»Ñù.¶àÐ»·ÑÐÄÏë×Å.°×À´¹ä¹äÄØ±ã°Õ,ÈôÓÐÉõËµµÄ,Ö»¹Ü¸æËß¶þÄÌÄÌ,¶¼ÊÇÒ»Ñù."ÁõÀÑÀÑµÀ:"Ò²Ã»ÉõËµµÄ, ²»¹ýÊÇÀ´ÇÆÇÆ¹ÃÌ«Ì«,¹ÃÄÌÄÌ,Ò²ÊÇÇ×ÆÝÃÇµÄÇé·Ö."ÖÜÈð¼ÒµÄµÀ:"Ã»ÉõËµµÄ±ã°Õ, ÈôÓÐ»°,Ö»¹Ü»Ø¶þÄÌÄÌ,ÊÇºÍÌ«Ì«Ò»ÑùµÄ."Ò»ÃæËµ,Ò»ÃæµÝÑÛÉ«ÓëÁõÀÑÀÑ.ÁõÀÑÀÑ»áÒâ,Î´ÓïÏÈ·ÉºìµÄÁ³,Óû´ý²»Ëµ,½ñÈÕÓÖËùÎªºÎÀ´?Ö»µÃÈÌ³ÜËµµÀ:"ÂÛÀí½ñ¶ù³õ´Î¼û¹ÃÄÌÄÌ,È´²»¸ÃËµ,Ö»ÊÇ´óÔ¶µÄ±¼ÁËÄãÀÏÕâÀïÀ´,Ò²ÉÙ²»µÄËµÁË."¸ÕËµµ½ÕâÀï,Ö»Ìý¶þÃÅÉÏÐ¡ØËÃÇ»ØËµ:"¶«¸®ÀïµÄÐ¡´óÒ¯½øÀ´ÁË."·ï½ãÃ¦Ö¹ÁõÀÑÀÑ:"²»±ØËµÁË."Ò»Ãæ±ãÎÊ : "ÄãÈØ´óÒ¯ÔÚÄÇÀïÄØ?"Ö»ÌýÒ»Â·Ñ¥×Ó½ÅÏì,½øÀ´ÁËÒ»¸öÊ®Æß°ËËêµÄÉÙÄê,ÃæÄ¿ÇåÐã, Éí²Ä¿¡ÇÎ,ÇáôÃ±¦´ø,ÃÀ·þ»ª¹Ú.ÁõÀÑÀÑ´ËÊ±×ø²»ÊÇ,Á¢²»ÊÇ,²ØÃ»´¦²Ø.·ï½ãÐ¦µÀ:"ÄãÖ»¹Ü×ø×Å,ÕâÊÇÎÒÖ¶¶ù."ÁõÀÑÀÑ·½Å¤Å¤ÄóÄóÔÚ¿»ÑØÉÏ×øÁË.

¡¡¡¡¼ÖÈØÐ¦µÀ:"ÎÒ¸¸Ç×´ò·¢ÎÒÀ´ÇóÉô×Ó,ËµÉÏ»ØÀÏ¾ËÌ«Ì«¸øÉô×ÓµÄÄÇ¼Ü²£Á§¿»ÆÁ,Ã÷ÈÕÇëÒ»¸öÒª½ôµÄ¿Í,½èÁËÂÔ°ÚÒ»°Ú¾ÍËÍ¹ýÀ´."·ï½ãµÀ:'Ëµ³ÙÁËÒ»ÈÕ,×ò¶ùÒÑ¾­¸øÁËÈËÁË."¼ÖÈØÌý×Å,ÎûÎûµÄÐ¦×Å,ÔÚ¿»ÑØÉÏ°ë¹òµÀ:'Éô×ÓÈô²»½è,ÓÖËµÎÒ²»»áËµ»°ÁË,ÓÖ°¤Ò»¶ÙºÃ´òÄØ.Éô×ÓÖ»µ±¿ÉÁ¯Ö¶¶ù°Õ."·ï½ãÐ¦µÀ:"Ò²Ã»¼ûÄãÃÇ,Íõ¼ÒµÄ¶«Î÷¶¼ÊÇºÃµÄ²»³É? ÄãÃÇÄÇÀï·Å×ÅÄÇÐ©ºÃ¶«Î÷,Ö»ÊÇ¿´²»¼û,Æ«ÎÒµÄ¾ÍÊÇºÃµÄ."¼ÖÈØÐ¦µÀ:"ÄÇÀïÓÐÕâ¸öºÃÄØ!Ö»Çó¿ª¶÷°Õ."·ï½ãµÀ:"ÈôÅöÒ»µã¶ù,Äã¿É×ÐÏ¸ÄãµÄÆ¤!"ÒòÃüÆ½¶ùÄÃÁËÂ¥·¿µÄÔ¿³×,´«¼¸¸öÍ×µ±ÈËÌ§È¥.¼ÖÈØÏ²µÄÃ¼¿ªÑÛÐ¦,Ëµ:"ÎÒÇ××Ô´øÁËÈËÄÃÈ¥,±ðÓÉËûÃÇÂÒÅö ."Ëµ×Å±ãÆðÉí³öÈ¥ÁË.

¡¡¡¡ÕâÀï·ï½ãºöÓÖÏëÆðÒ»ÊÂÀ´, ±ãÏò´°Íâ½Ð:"ÈØ¸ç»ØÀ´."ÍâÃæ¼¸¸öÈË½ÓÉùËµ:"ÈØ´óÒ¯¿ì»ØÀ´."¼ÖÈØÃ¦¸´Éí×ªÀ´,´¹ÊÖÊÌÁ¢,ÌýºÎÖ¸Ê¾.ÄÇ·ï½ãÖ»¹ÜÂýÂýµÄ³Ô²è,³öÁË°ëÈÕµÄÉñ, ÓÖÐ¦µÀ:"°ÕÁË,ÄãÇÒÈ¥°Õ.Íí·¹ºóÄãÀ´ÔÙËµ°Õ.Õâ»á×ÓÓÐÈË,ÎÒÒ²Ã»¾«ÉñÁË."¼ÖÈØÓ¦ÁËÒ»Éù,·½ÂýÂýµÄÍËÈ¥.

¡¡¡¡ÕâÀïÁõÀÑÀÑÐÄÉñ·½¶¨, ²ÅÓÖËµµÀ:"½ñÈÕÎÒ´øÁËÄãÖ¶¶ùÀ´,Ò²²»Îª±ðµÄ,Ö»ÒòËûÀÏ×ÓÄïÔÚ¼ÒÀï,Á¬³ÔµÄ¶¼Ã»ÓÐ.Èç½ñÌìÓÖÀäÁË,Ô½ÏëÃ»¸öÅÉÍ·¶ù,Ö»µÃ´øÁËÄãÖ¶¶ù±¼ÁËÄãÀÏÀ´."Ëµ×ÅÓÖÍÆ°å¶ùµÀ:"ÄãÄÇµùÔÚ¼ÒÔõÃ´½ÌÄãÀ´?´ò·¢ÔÛÃÇ×÷É·ÊÂÀ´?Ö»¹Ë³Ô¹û×ÓßÖ ."·ï½ãÔçÒÑÃ÷°×ÁË,ÌýËû²»»áËµ»°,ÒòÐ¦Ö¹µÀ:"²»±ØËµÁË,ÎÒÖªµÀÁË."ÒòÎÊÖÜÈð¼ÒµÄ: "ÕâÀÑÀÑ²»Öª¿ÉÓÃÁËÔç·¹Ã»ÓÐ?"ÁõÀÑÀÑÃ¦ËµµÀ:"Ò»Ôç¾ÍÍùÕâÀï¸ÏßÖ,ÄÇÀï»¹ÓÐ³Ô·¹µÄ¹¤·òßÖ."·ï½ãÌýËµ,Ã¦Ãü¿ì´«·¹À´.Ò»Ê±ÖÜÈð¼ÒµÄ´«ÁËÒ»×À¿Í·¹À´,°ÚÔÚ¶«±ßÎÝÄÚ,¹ýÀ´´øÁËÁõÀÑÀÑºÍ°å¶ù¹ýÈ¥³Ô·¹. ·ï½ãËµµÀ:"ÖÜ½ã½ã,ºÃÉúÈÃ×ÅÐ©¶ù,ÎÒ²»ÄÜÅãÁË."ÓÚÊÇ¹ý¶«±ß·¿ÀïÀ´.ÓÖ½Ð¹ýÖÜÈð¼ÒµÄÈ¥,ÎÊËû²Å»ØÁËÌ«Ì«,ËµÁËÐ©Ê²Ã´?ÖÜÈð¼ÒµÄµÀ:"Ì«Ì«Ëµ,ËûÃÇ¼ÒÔ­²»ÊÇÒ»¼Ò×Ó,²»¹ýÒò³öÒ»ÐÕ,µ±ÄêÓÖÓëÌ«ÀÏÒ¯ÔÚÒ»´¦×÷¹Ù,Å¼È»Á¬ÁË×ÚµÄ. Õâ¼¸ÄêÀ´Ò²²»´ó×ß¶¯.µ±Ê±ËûÃÇÀ´Ò»Ôâ,È´Ò²Ã»¿ÕÁËËûÃÇ.½ñ¶ù¼ÈÀ´ÁËÇÆÇÆÎÒÃÇ, ÊÇËûµÄºÃÒâË¼, Ò²²»¿É¼òÂýÁËËû.±ãÊÇÓÐÊ²Ã´ËµµÄ,½ÐÄÌÄÌ²Ã¶È×Å¾ÍÊÇÁË."·ï½ãÌýÁËËµµÀ:"ÎÒËµÄØ,¼ÈÊÇÒ»¼Ò×Ó,ÎÒÈçºÎÁ¬Ó°¶ùÒ²²»ÖªµÀ."

¡¡¡¡Ëµ»°Ê±,ÁõÀÑÀÑÒÑ³Ô±ÏÁË·¹,À­ÁË°å¶ù¹ýÀ´,§ÞÉàßÆ×ìµÄµÀÐ».·ï½ãÐ¦µÀ:"ÇÒÇë×øÏÂ, ÌýÎÒ¸æËßÄãÀÏÈË¼Ò.·½²ÅµÄÒâË¼,ÎÒÒÑÖªµÀÁË.ÈôÂÛÇ×ÆÝÖ®¼ä,Ô­¸Ã²»µÈÉÏÃÅÀ´¾Í¸ÃÓÐÕÕÓ¦²ÅÊÇ.µ«Èç½ñ¼ÒÄÚÔÓÊÂÌ«·³,Ì«Ì«½¥ÉÏÁËÄê¼Í,Ò»Ê±Ïë²»µ½Ò²ÊÇÓÐµÄ.¿öÊÇÎÒ½üÀ´½Ó×Å¹ÜÐ©ÊÂ, ¶¼²»ÖªµÀÕâÐ©Ç×ÆÝÃÇ.¶þÔòÍâÍ·¿´×ÅËäÊÇÁÒÁÒºäºäµÄ,Êâ²»Öª´óÓÐ´óµÄ¼èÄÑÈ¥´¦,ËµÓëÈËÒ²Î´±ØÐÅ°Õ.½ñ¶ùÄã¼ÈÀÏÔ¶µÄÀ´ÁË,ÓÖÊÇÍ·Ò»´Î¼ûÎÒÕÅ¿Ú,ÔõºÃ½ÐÄã¿Õ»ØÈ¥ÄØ. ¿ÉÇÉ×ò¶ùÌ«Ì«¸øÎÒµÄÑ¾Í·ÃÇ×öÒÂÉÑµÄ¶þÊ®Á½Òø×Ó,ÎÒ»¹Ã»¶¯ÄØ,ÄãÈô²»ÏÓÉÙ,¾ÍÔÝÇÒÏÈÄÃÁËÈ¥°Õ."

¡¡¡¡ÄÇÁõÀÑÀÑÏÈÌý¼û¸æ¼èÄÑ,Ö»µ±ÊÇÃ»ÓÐ,ÐÄÀï±ãÍ»Í»µÄ,ºóÀ´Ìý¼û¸øËû¶þÊ®Á½,Ï²µÄÓÖ»ëÉí·¢Ñ÷ÆðÀ´, ËµµÀ:"àÈ,ÎÒÒ²ÊÇÖªµÀ¼èÄÑµÄ.µ«Ë×ÓïËµµÄ:`ÊÝËÀµÄÂæÍÕ±ÈÂí´ó', Æ¾ËûÔõÑù,ÄãÀÏ°Î¸ùº®Ã«±ÈÎÒÃÇµÄÑü»¹´ÖÄØ!"ÖÜÈð¼ÒµÄ¼ûËûËµµÄ´Ö±É,Ö»¹ÜÊ¹ÑÛÉ«Ö¹Ëû. ·ï½ã¿´¼û,Ð¦¶ø²»²Ç,Ö»ÃüÆ½¶ù°Ñ×ò¶ùÄÇ°üÒø×ÓÄÃÀ´,ÔÙÄÃÒ»µõÇ®À´,¶¼ËÍµ½ÁõÀÑÀÑµÄ¸úÇ°.·ï½ãÄËµÀ:"ÕâÊÇ¶þÊ®Á½Òø×Ó,ÔÝÇÒ¸øÕâº¢×Ó×ö¼þ¶¬ÒÂ°Õ.Èô²»ÄÃ×Å,¾ÍÕæÊÇ¹ÖÎÒÁË.ÕâÇ®¹Í³µ×ø°Õ.¸ÄÈÕÎÞÊÂ,Ö»¹ÜÀ´¹ä¹ä,·½ÊÇÇ×ÆÝÃÇµÄÒâË¼.ÌìÒ²ÍíÁË,Ò²²»ÐéÁôÄãÃÇÁË,µ½¼ÒÀï¸ÃÎÊºÃµÄÎÊ¸öºÃ¶ù°Õ."Ò»ÃæËµ,Ò»Ãæ¾ÍÕ¾ÁËÆðÀ´.

¡¡¡¡ÁõÀÑÀÑÖ»¹ÜÇ§¶÷ÍòÐ»µÄ, ÄÃÁËÒø×ÓÇ®,ËæÁËÖÜÈð¼ÒµÄÀ´ÖÁÍâÃæ.ÖÜÈð¼ÒµÄµÀ:"ÎÒµÄÄï°¡!Äã¼ûÁËËûÔõÃ´µ¹²»»áËµÁË?¿ª¿Ú¾ÍÊÇ`ÄãÖ¶¶ù'.ÎÒËµ¾ä²»ÅÂÄãÄÕµÄ»°,±ãÊÇÇ×Ö¶¶ù,Ò²ÒªËµºÍÈíÐ©.ÈØ´óÒ¯²ÅÊÇËûµÄÕý¾­Ö¶¶ùÄØ,ËûÔõÃ´ÓÖÅÜ³öÕâÃ´Ò»¸öÖ¶¶ùÀ´ÁË. "ÁõÀÑÀÑÐ¦µÀ:"ÎÒµÄÉ©×Ó,ÎÒ¼ûÁËËû,ÐÄÑÛ¶ùÀï°®»¹°®²»¹ýÀ´,ÄÇÀï»¹ËµµÄÉÏ»°À´ÄØ." ¶þÈËËµ×Å,ÓÖµ½ÖÜÈð¼Ò×øÁËÆ¬Ê±.ÁõÀÑÀÑ±ãÒªÁôÏÂÒ»¿éÒø×ÓÓëÖÜÈð¼Òº¢×ÓÃÇÂò¹û×Ó³Ô ,ÖÜÈð¼ÒµÄÈçºÎ·ÅÔÚÑÛÀï,Ö´Òâ²»¿Ï.ÁõÀÑÀÑ¸ÐÐ»²»¾¡,ÈÔ´ÓºóÃÅÈ¥ÁË.ÕýÊÇ:

¡¡¡¡µÃÒâÅ¨Ê±Ò×½Ó¼Ã,ÊÜ¶÷Éî´¦Ê¤Ç×Åó.

    http://www.hongloumengs.cn/hongloumeng/3/hongloumeng115.htm

»°ËµÖÜÈð¼ÒµÄËÍÁËÁõÀÑÀÑÈ¥ºó, ±ãÉÏÀ´»ØÍõ·òÈË»°.Ë­ÖªÍõ·òÈË²»ÔÚÉÏ·¿,ÎÊÑ¾÷ßÃÇÊ±,·½ÖªÍùÑ¦ÒÌÂèÄÇ±ßÏÐ»°È¥ÁË.ÖÜÈð¼ÒµÄÌýËµ,±ã×ª³ö¶«½ÇÃÅÖÁ¶«Ôº,ÍùÀæÏãÔºÀ´. ¸ÕÖÁÔºÃÅÇ°,Ö»¼ûÍõ·òÈËµÄÑ¾÷ßÃû½ðîË¶ùÕß,ºÍÒ»¸ö²ÅÁôÁËÍ·µÄÐ¡Å®º¢¶ùÕ¾ÔÚÌ¨½×ÆÂÉÏÍç.¼ûÖÜÈð¼ÒµÄÀ´ÁË,±ãÖªÓÐ»°»Ø,ÒòÏòÄÚÅ¬×ì¶ù.

¡¡¡¡¡¡¡¡ÖÜÈð¼ÒµÄÇáÇáÏÆÁ±½øÈ¥,Ö»¼ûÍõ·òÈËºÍÑ¦ÒÌÂè³¤Æª´óÌ×µÄËµÐ©¼ÒÎñÈËÇéµÈÓï.ÖÜÈð¼ÒµÄ²»¸Ò¾ª¶¯,Ëì½øÀï¼äÀ´.Ö»¼ûÑ¦±¦îÎ´©×Å¼Ò³£ÒÂ·þ,Í·ÉÏÖ»É¢Íì×Å¥·¶ù,×øÔÚ¿»Àï±ß, ·üÔÚÐ¡¿»×ÀÉÏÍ¬Ñ¾÷ßÝº¶ùÕýÃè»¨Ñù×ÓÄØ.¼ûËû½øÀ´,±¦îÎ²Å·ÅÏÂ±Ê,×ª¹ýÉíÀ´, ÂúÃæ¶ÑÐ¦ÈÃ: "ÖÜ½ã½ã×ø."ÖÜÈð¼ÒµÄÒ²Ã¦ÅãÐ¦ÎÊ:"¹ÃÄïºÃ?"Ò»Ãæ¿»ÑØÉÏ×øÁË,ÒòËµ:" ÕâÓÐÁ½ÈýÌìÒ²Ã»¼û¹ÃÄïµ½ÄÇ±ß¹ä¹äÈ¥, Ö»ÅÂÊÇÄã±¦ÐÖµÜ³å×²ÁËÄã²»³É?"±¦îÎÐ¦µÀ:" ÄÇÀïµÄ»°. Ö»ÒòÎÒÄÇÖÖ²¡ÓÖ·¢ÁË,ËùÒÔÕâÁ½ÌìÃ»³öÎÝ×Ó."ÖÜÈð¼ÒµÄµÀ:"ÕýÊÇÄØ,¹ÃÄïµ½µ×ÓÐÊ²Ã´²¡¸ù¶ù,Ò²¸Ã³ÃÔç¶ùÇë¸ö´ó·òÀ´,ºÃÉú¿ª¸ö·½×Ó,ÈÏÕæ³Ô¼¸¼Á,Ò»ÊÆ¶ù³ýÁË¸ù²ÅÊÇ.Ð¡Ð¡µÄÄê¼Íµ¹×÷ÏÂ¸ö²¡¸ù¶ù,Ò²²»ÊÇÍçµÄ."±¦îÎÌýÁË±ãÐ¦µÀ:"ÔÙ²»ÒªÌá³ÔÒ© .ÎªÕâ²¡Çë´ó·ò³ÔÒ©,Ò²²»Öª°×»¨ÁË¶àÉÙÒø×ÓÇ®ÄØ.Æ¾ÄãÊ²Ã´ÃûÒ½ÏÉÒ©,´Ó²»¼ûÒ»µã¶ùÐ§.ºóÀ´»¹¿÷ÁËÒ»¸öÍºÍ·ºÍÉÐ,Ëµ×¨ÖÎÎÞÃûÖ®Ö¢,ÒòÇëËû¿´ÁË.ËûËµÎÒÕâÊÇ´ÓÌ¥Àï´øÀ´µÄÒ»¹ÉÈÈ¶¾,ÐÒ¶øÏÈÌì×³,»¹²»Ïà¸É,Èô³ÔÑ°³£Ò©,ÊÇ²»ÖÐÓÃµÄ.Ëû¾ÍËµÁËÒ»¸öº£ÉÏ·½, ÓÖ¸øÁËÒ»°üÒ©Ä©×Ó×÷Òý×Ó, ÒìÏãÒìÆøµÄ.²»ÖªÊÇÄÇÀïÅªÁËÀ´µÄ.ËûËµ·¢ÁËÊ±³ÔÒ»Íè¾ÍºÃ.µ¹Ò²Ææ¹Ö,³ÔËûµÄÒ©µ¹Ð§ÑéÐ©."

¡¡¡¡ÖÜÈð¼ÒµÄÒòÎÊ:"²»ÖªÊÇ¸öÊ²Ã´º£ÉÏ·½¶ù?¹ÃÄïËµÁË,ÎÒÃÇÒ²¼Ç×Å,ËµÓëÈËÖªµÀ,ÌÈÓö¼ûÕâÑù²¡,Ò²ÊÇÐÐºÃµÄÊÂ."±¦îÎ¼ûÎÊ,ÄËÐ¦µÀ:"²»ÓÃÕâ·½¶ù»¹ºÃ,ÈôÓÃÁËÕâ·½¶ù,ÕæÕæ°ÑÈËËöËéËÀ. ¶«Î÷Ò©ÁÏÒ»¸Å¶¼ÓÐÏÞ,Ö»ÄÑµÃ`¿ÉÇÉ'¶þ×Ö:Òª´ºÌì¿ªµÄ°×Äµµ¤»¨ÈïÊ®¶þÁ½,ÏÄÌì¿ªµÄ°×ºÉ»¨ÈïÊ®¶þÁ½,ÇïÌìµÄ°×Ü½ÈØÈïÊ®¶þÁ½,¶¬ÌìµÄ°×Ã·»¨ÈïÊ®¶þÁ½.½«ÕâËÄÑù»¨Èï,ÓÚ´ÎÄê´º·ÖÕâÈÕÉ¹¸É,ºÍÔÚÒ©Ä©×ÓÒ»´¦,Ò»ÆëÑÐºÃ.ÓÖÒªÓêË®ÕâÈÕµÄÓêË®Ê®¶þÇ®, ......"ÖÜÈð¼ÒµÄÃ¦µÀ:"àÈÓ´!ÕâÃ´ËµÀ´,Õâ¾ÍµÃÈýÄêµÄ¹¤·ò.ÌÈ»òÓêË®ÕâÈÕ¾¹²»ÏÂÓê,ÕâÈ´Ôõ´¦ÄØ?"±¦îÎÐ¦µÀ:"ËùÒÔËµÄÇÀïÓÐÕâÑù¿ÉÇÉµÄÓê,±ãÃ»ÓêÒ²Ö»ºÃÔÙµÈ°ÕÁË.°×Â¶ÕâÈÕµÄÂ¶Ë®Ê®¶þÇ®,Ëª½µÕâÈÕµÄËªÊ®¶þÇ®,Ð¡Ñ©ÕâÈÕµÄÑ©Ê®¶þÇ®.°ÑÕâËÄÑùË®µ÷ÔÈ,ºÍÁËÒ©,ÔÙ¼ÓÊ®¶þÇ®·äÃÛ,Ê®¶þÇ®°×ÌÇ,ÍèÁËÁúÑÛ´óµÄÍè×Ó,Ê¢ÔÚ¾É´ÅÌ³ÄÚ,ÂñÔÚ»¨¸ùµ×ÏÂ.Èô·¢ÁË²¡Ê±,ÄÃ³öÀ´³ÔÒ»Íè,ÓÃÊ®¶þ·Ö»Æ°Ø¼åÌÀËÍÏÂ."

¡¡¡¡ÖÜÈð¼ÒµÄÌýÁËÐ¦µÀ:"°¢ÃÖÍÓ·ð,Õæ¿ÓËÀÈËµÄÊÂ¶ù!µÈÊ®ÄêÎ´±Ø¶¼ÕâÑùÇÉµÄÄØ."±¦îÎµÀ:"¾¹ºÃ,×ÔËûËµÁËÈ¥ºó,Ò»¶þÄê¼ä¿ÉÇÉ¶¼µÃÁË,ºÃÈÝÒ×Åä³ÉÒ»ÁÏ.Èç½ñ´ÓÄÏ´øÖÁ±± ,ÏÖÔÚ¾ÍÂñÔÚÀæ»¨Ê÷µ×ÏÂÄØ."ÖÜÈð¼ÒµÄÓÖÎÊµÀ:"ÕâÒ©¿ÉÓÐÃû×ÓÃ»ÓÐÄØ?"±¦îÎµÀ:"ÓÐ. ÕâÒ²ÊÇÄÇñ®Í·ºÍÉÐËµÏÂµÄ,½Ð×÷`ÀäÏãÍè'."ÖÜÈð¼ÒµÄÌýÁËµãÍ·¶ù,ÒòÓÖËµ:"Õâ²¡·¢ÁËÊ±µ½µ×¾õÔõÃ´×Å?"±¦îÎµÀ:"Ò²²»¾õÉõÔõÃ´×Å,Ö»²»¹ý´­ËÔÐ©,³ÔÒ»ÍèÏÂÈ¥Ò²¾ÍºÃÐ©ÁË ."

¡¡¡¡ÖÜÈð¼ÒµÄ»¹ÓûËµ»°Ê±,ºöÌýÍõ·òÈËÎÊ:"Ë­ÔÚ·¿ÀïÄØ?"ÖÜÈð¼ÒµÄÃ¦³öÈ¥´ðÓ¦ÁË,³Ã±ã»ØÁËÁõÀÑÀÑÖ®ÊÂ.ÂÔ´ý°ë¿Ì,¼ûÍõ·òÈËÎÞÓï,·½ÓûÍË³ö,Ñ¦ÒÌÂèºöÓÖÐ¦µÀ:"ÄãÇÒÕ¾×¡ .ÎÒÓÐÒ»×Ú¶«Î÷,Äã´øÁËÈ¥°Õ."Ëµ×Å±ã½ÐÏãÁâ.Ö»ÌýÁ±èÐÏì´¦,·½²ÅºÍ½ðîËÍçµÄÄÇ¸öÐ¡Ñ¾Í·½øÀ´ÁË,ÎÊ:"ÄÌÄÌ½ÐÎÒ×÷Ê²Ã´?"Ñ¦ÒÌÂèµÀ:"°ÑÏ»×ÓÀïµÄ»¨¶ùÄÃÀ´."ÏãÁâ´ðÓ¦ÁË, ÏòÄÇ±ßÅõÁË¸öÐ¡½õÏ»À´. Ñ¦ÒÌÂèµÀ:"ÕâÊÇ¹¬ÀïÍ·µÄÐÂÏÊÑù·¨,ÄÃÉ´¶ÑµÄ»¨¶ùÊ®¶þÖ§. ×ò¶ùÎÒÏëÆðÀ´, °×·Å×Å¿ÉÏ§ÁË¶ùµÄ,ºÎ²»¸øËûÃÇæ¢ÃÃÃÇ´÷È¥.×ò¶ùÒªËÍÈ¥,Æ«ÓÖÍüÁË. Äã½ñ¶ùÀ´µÄÇÉ,¾Í´øÁËÈ¥°Õ.Äã¼ÒµÄÈýÎ»¹ÃÄï,Ã¿ÈËÒ»¶Ô,Ê£ÏÂµÄÁùÖ¦,ËÍÁÖ¹ÃÄïÁ½Ö¦, ÄÇËÄÖ¦¸øÁË·ï¸ç°Õ."Íõ·òÈËµÀ:"Áô×Å¸ø±¦Ñ¾Í·´÷°Õ,ÓÖÏë×ÅËûÃÇ×÷Ê²Ã´."Ñ¦ÒÌÂèµÀ: "ÒÌÄï²»ÖªµÀ,±¦Ñ¾Í·¹Å¹Ö×ÅÄØ,Ëû´ÓÀ´²»°®ÕâÐ©»¨¶ù·Û¶ùµÄ."

¡¡¡¡Ëµ×Å,ÖÜÈð¼ÒµÄÄÃÁËÏ»×Ó,×ß³ö·¿ÃÅ,¼û½ðîËÈÔÔÚÄÇÀïÉ¹ÈÕÑô¶ù.ÖÜÈð¼ÒµÄÒòÎÊËûµÀ:"ÄÇÏãÁâÐ¡Ñ¾Í·×Ó,¿É¾ÍÊÇ³£ËµÁÙÉÏ¾©Ê±ÂòµÄ,ÎªËû´òÈËÃü¹ÙË¾µÄÄÇ¸öÐ¡Ñ¾Í·×ÓÃ´ ? "½ðîËµÀ:"¿É²»¾ÍÊÇËû."ÕýËµ×Å,Ö»¼ûÏãÁâÐ¦ÎûÎûµÄ×ßÀ´.ÖÜÈð¼ÒµÄ±ãÀ­ÁËËûµÄÊÖ, Ï¸Ï¸µÄ¿´ÁËÒ»»á,ÒòÏò½ðîË¶ùÐ¦µÀ:"µ¹ºÃ¸öÄ£Ñù¶ù,¾¹ÓÐÐ©ÏóÔÛÃÇ¶«¸®ÀïÈØ´óÄÌÄÌµÄÆ·¸ñ¶ù."½ðîË¶ùÐ¦µÀ:"ÎÒÒ²ÊÇÕâÃÇËµÄØ."ÖÜÈð¼ÒµÄÓÖÎÊÏãÁâ:"Äã¼¸ËêÍ¶Éíµ½ÕâÀï?" ÓÖÎÊ: "Äã¸¸Ä¸½ñÔÚºÎ´¦?½ñÄêÊ®¼¸ËêÁË?±¾´¦ÊÇÄÇÀïÈË?"ÏãÁâÌýÎÊ,¶¼Ò¡Í·Ëµ:"²»¼ÇµÃÁË."ÖÜÈð¼ÒµÄºÍ½ðîË¶ùÌýÁË,µ¹·´ÎªÌ¾Ï¢ÉË¸ÐÒ»»Ø.

¡¡¡¡Ò»Ê±¼äÖÜÈð¼ÒµÄÐ¯»¨ÖÁÍõ·òÈËÕý·¿ºóÍ·À´.Ô­À´½üÈÕ¼ÖÄ¸ËµËïÅ®¶ùÃÇÌ«¶àÁË,Ò»´¦¼·×Åµ¹²»·½±ã,Ö»Áô±¦Óñ÷ìÓñ¶þÈËÕâ±ß½âÃÆ,È´½«Ó­,Ì½,Ï§ÈýÈËÒÆµ½Íõ·òÈËÕâ±ß·¿ºóÈý¼äÐ¡±§ÏÃÄÚ¾Ó×¡, ÁîÀîæýÅã°éÕÕ¹Ü.Èç½ñÖÜÈð¼ÒµÄ¹ÊË³Â·ÏÈÍùÕâÀïÀ´,Ö»¼û¼¸¸öÐ¡Ñ¾Í·×Ó¶¼ÔÚ±§ÏÃÄÚÌýºô»½ÄØ. Ó­´ºµÄÑ¾÷ßË¾ÆåÓëÌ½´ºµÄÑ¾÷ß´ýÊé¶þÈËÕýÏÆÁ±×Ó³öÀ´,ÊÖÀï¶¼Åõ×Å²èÖÓ,ÖÜÈð¼ÒµÄ±ãÖªËûÃÇæ¢ÃÃÔÚÒ»´¦×ø×ÅÄØ,Ëì½øÈëÄÚ·¿,Ö»¼ûÓ­´ºÌ½´º¶þÈËÕýÔÚ´°ÏÂÎ§Æå. ÖÜÈð¼ÒµÄ½«»¨ËÍÉÏ,ËµÃ÷Ôµ¹Ê.¶þÈËÃ¦×¡ÁËÆå,¶¼Ç·ÉíµÀÐ»,ÃüÑ¾÷ßÃÇÊÕÁË.

¡¡¡¡ÖÜÈð¼ÒµÄ´ðÓ¦ÁË,ÒòËµ:"ËÄ¹ÃÄï²»ÔÚ·¿Àï,Ö»ÅÂÔÚÀÏÌ«Ì«ÄÇ±ßÄØ."Ñ¾÷ßÃÇµÀ:"ÄÇÎÝÀï²»ÊÇËÄ¹ÃÄï?"ÖÜÈð¼ÒµÄÌýÁË,±ãÍùÕâ±ßÎÝÀïÀ´.Ö»¼ûÏ§´ºÕýÍ¬Ë®ÔÂâÖµÄÐ¡¹Ã×ÓÖÇÄÜ¶ùÒ»´¦ÍçË£ÄØ,¼ûÖÜÈð¼ÒµÄ½øÀ´,Ï§´º±ãÎÊËûºÎÊÂ.ÖÜÈð¼ÒµÄ±ã½«»¨Ï»´ò¿ª,ËµÃ÷Ô­¹Ê. Ï§´ºÐ¦µÀ:"ÎÒÕâÀïÕýºÍÖÇÄÜ¶ùËµ,ÎÒÃ÷¶ùÒ²ÌêÁËÍ·Í¬Ëû×÷¹Ã×ÓÈ¥ÄØ,¿ÉÇÉÓÖËÍÁË»¨¶ùÀ´,ÈôÌêÁËÍ·,¿É°ÑÕâ»¨¶ù´÷ÔÚÄÇÀïÄØ?"Ëµ×Å,´ó¼ÒÈ¡Ð¦Ò»»Ø,Ï§´ºÃüÑ¾÷ßÈë»­À´ÊÕÁË.

¡¡¡¡ÖÜÈð¼ÒµÄÒòÎÊÖÇÄÜ¶ù: "ÄãÊÇÊ²Ã´Ê±ºòÀ´µÄ?ÄãÊ¦¸¸ÄÇÍºÍáØÝÍùÄÇÀïÈ¥ÁË?"ÖÇÄÜ¶ùµÀ:"ÎÒÃÇÒ»Ôç¾ÍÀ´ÁË.ÎÒÊ¦¸¸¼ûÁËÌ«Ì«,¾ÍÍùÓÚÀÏÒ¯¸®ÄÚÈ¥ÁË,½ÐÎÒÔÚÕâÀïµÈËûÄØ. "ÖÜÈð¼ÒµÄÓÖµÀ:"Ê®ÎåµÄÔÂÀýÏã¹©Òø×Ó¿ÉÔøµÃÁËÃ»ÓÐ?"ÖÇÄÜ¶ùÒ¡Í·¶ùËµ:"ÎÒ²»ÖªµÀ. "Ï§´ºÌýÁË,±ãÎÊÖÜÈð¼ÒµÄ:"Èç½ñ¸÷ÃíÔÂÀýÒø×ÓÊÇË­¹Ü×Å?"ÖÜÈð¼ÒµÄµÀ:"ÊÇÓàÐÅ¹Ü×Å ."Ï§´ºÌýÁËÐ¦µÀ:"Õâ¾ÍÊÇÁË.ËûÊ¦¸¸Ò»À´,ÓàÐÅ¼ÒµÄ¾Í¸ÏÉÏÀ´,ºÍËûÊ¦¸¸¹¾ßóÁË°ëÈÕ, ÏëÊÇ¾ÍÎªÕâÊÂÁË."

¡¡¡¡ÄÇÖÜÈð¼ÒµÄÓÖºÍÖÇÄÜ¶ùÀÍß¶ÁËÒ»»á, ±ãÍù·ï½ã¶ù´¦À´.´©¼ÐµÀ´ÓÀîæýºó´°ÏÂ¹ý, ¸ô×Å²£Á§´°»§,¼ûÀîæýÔÚ¿»ÉÏÍá×ÅË¯¾õÄØ,ËìÔ½¹ýÎ÷»¨Ç½,³öÎ÷½ÇÃÅ½øÈë·ï½ãÔºÖÐ.×ßÖÁÌÃÎÝ, Ö»¼ûÐ¡Ñ¾Í··á¶ù×øÔÚ·ï½ã·¿ÖÐÃÅ¼÷ÉÏ,¼ûÖÜÈð¼ÒµÄÀ´ÁË,Á¬Ã¦°ÚÊÖ¶ù½ÐËûÍù¶«ÎÝÀïÈ¥.ÖÜÈð¼ÒµÄ»áÒâ,Ã¦õæÊÖõæ×ãÍù¶«±ß·¿ÀïÀ´,Ö»¼ûÄÌ×ÓÕýÅÄ×Å´ó½ã¶ùË¯¾õÄØ. ÖÜÈð¼ÒµÄÇÄÎÊÄÌ×ÓµÀ: "½ã¶ùË¯ÖÐ¾õÄØ?Ò²¸ÃÇëÐÑÁË."ÄÌ×ÓÒ¡Í·¶ù.ÕýËµ×Å,Ö»ÌýÄÇ±ßÒ»ÕóÐ¦Éù, È´ÓÐ¼ÖçöµÄÉùÒô.½Ó×Å·¿ÃÅÏì´¦,Æ½¶ùÄÃ×Å´óÍ­Åè³öÀ´,½Ð·á¶ùÒ¨Ë®½øÈ¥. Æ½¶ù±ãµ½Õâ±ßÀ´, Ò»¼ûÁËÖÜÈð¼ÒµÄ±ãÎÊ:"ÄãÀÏÈË¼ÒÓÖÅÜÁËÀ´×÷Ê²Ã´?"ÖÜÈð¼ÒµÄÃ¦ÆðÉí, ÄÃÏ»×ÓÓëËû,ËµËÍ»¨¶ùÒ»ÊÂ.Æ½¶ùÌýÁË,±ã´ò¿ªÏ»×Ó,ÄÃÁËËÄÖ¦,×ªÉíÈ¥ÁË.°ë¿Ì¹¤·ò,ÊÖÀïÄÃ³öÁ½Ö¦À´,ÏÈ½Ð²ÊÃ÷·Ô¸ÀµÀ:"ËÍµ½ÄÇ±ß¸®Àï¸øÐ¡ÈØ´óÄÌÄÌ´÷È¥."´Îºó·½ÃüÖÜÈð¼ÒµÄ»ØÈ¥µÀÐ».

¡¡¡¡ÖÜÈð¼ÒµÄÕâ²ÅÍù¼ÖÄ¸Õâ±ßÀ´.´©¹ýÁË´©ÌÃ,Ì§Í·ºö¼ûËûÅ®¶ù´ò°ç×Å²Å´ÓËûÆÅ¼ÒÀ´ .ÖÜÈð¼ÒµÄÃ¦ÎÊ:"ÄãÕâ»áÅÜÀ´×÷Ê²Ã´?"ËûÅ®¶ùÐ¦µÀ:"ÂèÒ»ÏòÉíÉÏºÃ?ÎÒÔÚ¼ÒÀïµÈÁËÕâ°ëÈÕ,Âè¾¹²»³öÈ¥,Ê²Ã´ÊÂÇéÕâÑùÃ¦µÄ²»»Ø¼Ò?ÎÒµÈ·³ÁË,×Ô¼ºÏÈµ½ÁËÀÏÌ«Ì«¸úÇ°ÇëÁË°²ÁË, Õâ»á×ÓÇëÌ«Ì«µÄ°²È¥.Âè»¹ÓÐÊ²Ã´²»ÁËµÄ²îÊÂ,ÊÖÀïÊÇÊ²Ã´¶«Î÷?"ÖÜÈð¼ÒµÄÐ¦µÀ:"àÈ!½ñ¶ùÆ«Æ«µÄÀ´ÁË¸öÁõÀÑÀÑ,ÎÒ×Ô¼º¶àÊÂ,ÎªËûÅÜÁË°ëÈÕ,Õâ»á×ÓÓÖ±»ÒÌÌ«Ì«¿´¼ûÁË,ËÍÕâ¼¸Ö¦»¨¶ùÓë¹ÃÄïÄÌÄÌÃÇ.Õâ»á×Ó»¹Ã»ËÍÇå³þÄØ.ÄãÕâ»á×ÓÅÜÁËÀ´,Ò»¶¨ÓÐÊ²Ã´ÊÂ."ËûÅ®¶ùÐ¦µÀ:"ÄãÀÏÈË¼Òµ¹»á²Â.Êµ¶ÔÄãÀÏÈË¼ÒËµ,ÄãÅ®ÐöÇ°¶ùÒò¶à³ÔÁËÁ½±­¾Æ ,ºÍÈË·ÖÕù,²»ÖªÔõµÄ±»ÈË·ÅÁËÒ»°ÑÐ°»ð,ËµËûÀ´Àú²»Ã÷,¸æµ½ÑÃÃÅÀï,ÒªµÝ½â»¹Ïç.ËùÒÔÎÒÀ´ºÍÄãÀÏÈË¼ÒÉÌÒéÉÌÒé,Õâ¸öÇé·Ö,ÇóÄÇÒ»¸ö¿ÉÁËÊÂÄØ?"ÖÜÈð¼ÒµÄÌýÁËµÀ:"ÎÒ¾ÍÖªµÀÄØ.ÕâÓÐÊ²Ã´´ó²»ÁËµÄÊÂ!ÄãÇÒ¼ÒÈ¥µÈÎÒ,ÎÒ¸øÁÖ¹ÃÄïËÍÁË»¨¶ùÈ¥¾Í»Ø¼ÒÈ¥.´ËÊ±Ì«Ì«¶þÄÌÄÌ¶¼²»µÃÏÐ¶ù, Äã»ØÈ¥µÈÎÒ.ÕâÓÐÊ²Ã´,Ã¦µÄÈç´Ë."Å®¶ùÌýËµ,±ã»ØÈ¥ÁË,ÓÖËµ: "Âè,ºÃ´õ¿ìÀ´."ÖÜÈð¼ÒµÄµÀ:"ÊÇÁË.Ð¡ÈË¶ù¼ÒÃ»¾­¹ýÊ²Ã´ÊÂ,¾Í¼±µÃÄãÕâÑùÁË." Ëµ×Å,±ãµ½÷ìÓñ·¿ÖÐÈ¥ÁË.

¡¡¡¡Ë­Öª´ËÊ±÷ìÓñ²»ÔÚ×Ô¼º·¿ÖÐ,È´ÔÚ±¦Óñ·¿ÖÐ´ó¼Ò½â¾ÅÁ¬»·ÍçÄØ.ÖÜÈð¼ÒµÄ½øÀ´Ð¦µÀ: "ÁÖ¹ÃÄï,ÒÌÌ«Ì«×ÅÎÒËÍ»¨¶ùÓë¹ÃÄï´øÀ´ÁË."±¦ÓñÌýËµ,±ãÏÈÎÊ:"Ê²Ã´»¨¶ù?ÄÃÀ´¸øÎÒ. "Ò»ÃæÔçÉìÊÖ½Ó¹ýÀ´ÁË.¿ªÏ»¿´Ê±,Ô­À´ÊÇ¹¬ÖÆ¶ÑÉ´ÐÂÇÉµÄ¼Ù»¨¶ù.÷ìÓñÖ»¾Í±¦ÓñÊÖÖÐ¿´ÁËÒ»¿´,±ãÎÊµÀ:"»¹ÊÇµ¥ËÍÎÒÒ»ÈËµÄ,»¹ÊÇ±ðµÄ¹ÃÄïÃÇ¶¼ÓÐÄØ?"ÖÜÈð¼ÒµÄµÀ :"¸÷Î»¶¼ÓÐÁË,ÕâÁ½Ö¦ÊÇ¹ÃÄïµÄÁË."÷ìÓñÀäÐ¦µÀ:"ÎÒ¾ÍÖªµÀ,±ðÈË²»ÌôÊ£ÏÂµÄÒ²²»¸øÎÒ. "ÖÜÈð¼ÒµÄÌýÁË,Ò»Éù¶ù²»ÑÔÓï.±¦Óñ±ãÎÊµÀ:"ÖÜ½ã½ã,Äã×÷Ê²Ã´µ½ÄÇ±ßÈ¥ÁË."ÖÜÈð¼ÒµÄÒòËµ:"Ì«Ì«ÔÚÄÇÀï,Òò»Ø»°È¥ÁË,ÒÌÌ«Ì«¾ÍË³±ã½ÐÎÒ´øÀ´ÁË."±¦ÓñµÀ:"±¦½ã½ãÔÚ¼Ò×÷Ê²Ã´ÄØ?ÔõÃ´Õâ¼¸ÈÕÒ²²»¹ýÕâ±ßÀ´?"ÖÜÈð¼ÒµÄµÀ:"ÉíÉÏ²»´óºÃÄØ."±¦ÓñÌýÁË, ±ãºÍÑ¾Í·Ëµ:"Ë­È¥ÇÆÇÆ?Ö»ËµÎÒÓëÁÖ¹ÃÄï´ò·¢ÁËÀ´ÇëÒÌÌ«Ì«½ã½ã°²,ÎÊ½ã½ãÊÇÊ²Ã´²¡ ,ÏÖ³ÔÊ²Ã´Ò©.ÂÛÀíÎÒ¸ÃÇ××ÔÀ´µÄ,¾ÍËµ²Å´ÓÑ§ÀïÀ´,Ò²×ÅÁËÐ©Á¹,ÒìÈÕÔÙÇ××ÔÀ´¿´°Õ. "Ëµ×Å,ÜçÑ©±ã´ðÓ¦È¥ÁË.ÖÜÈð¼ÒµÄ×ÔÈ¥,ÎÞ»°.Ô­À´ÕâÖÜÈðµÄÅ®Ðö,±ãÊÇÓê´åµÄºÃÓÑÀä×ÓÐË,½üÒòÂô¹Å¶­ºÍÈË´ò¹ÙË¾,¹Ê½ÌÅ®ÈËÀ´ÌÖÇé·Ö.ÖÜÈð¼ÒµÄÕÌ×ÅÖ÷×ÓµÄÊÆÀû,°ÑÕâÐ©ÊÂÒ²²»·ÅÔÚÐÄÉÏ,Íí¼äÖ»ÇóÇó·ï½ã¶ù±ãÍêÁË.ÖÁÕÆµÆÊ±·Ö,·ï½ãÒÑÐ¶ÁË×±,À´¼ûÍõ·òÈË»Ø»°: "½ñ¶ùÕç¼ÒËÍÁËÀ´µÄ¶«Î÷,ÎÒÒÑÊÕÁË.ÔÛÃÇËÍËûµÄ,³Ã×ÅËû¼ÒÓÐÄêÏÂ½øÏÊµÄ´¬»ØÈ¥,Ò»²¢¶¼½»¸øËûÃÇ´øÁËÈ¥°Õ?"Íõ·òÈËµãÍ·.·ï½ãÓÖµÀ:"ÁÙ°²²®ÀÏÌ«Ì«ÉúÈÕµÄÀñÒÑ¾­´òµãÁË, ÅÉË­ËÍÈ¥ÄØ?"Íõ·òÈËµÀ:"ÄãÇÆË­ÏÐ×Å,¾Í½ÐËûÃÇÈ¥ËÄ¸öÅ®ÈË¾ÍÊÇÁË,ÓÖÀ´µ±Ê²Ã´Õý¾­ÊÂÎÊÎÒ."·ï½ãÓÖÐ¦µÀ:"½ñÈÕÕä´óÉ©×ÓÀ´,ÇëÎÒÃ÷ÈÕ¹ýÈ¥¹ä¹ä,Ã÷ÈÕµ¹Ã»ÓÐÊ²Ã´ÊÂÇé."Íõ·òÈËµÀ:"ÓÐÊÂÃ»ÊÂ¶¼º¦²»×ÅÊ²Ã´.Ã¿³£ËûÀ´Çë,ÓÐÎÒÃÇ,Äã×ÔÈ»²»±ãÒâ,Ëû¼È²»ÇëÎÒÃÇ,µ¥ÇëÄã,¿ÉÖªÊÇËû³ÏÐÄ½ÐÄãÉ¢µ­É¢µ­,±ð¹¼¸ºÁËËûµÄÐÄ,±ãÓÐÊÂÒ²¸Ã¹ýÈ¥²ÅÊÇ."·ï½ã´ðÓ¦ÁË.µ±ÏÂÀîæý,Ó­,Ì½µÈ½ãÃÃÃÇÒàÀ´¶¨Ê¡±Ï,¸÷×Ô¹é·¿ÎÞ»°.

¡¡¡¡¡¡¡¡´ÎÈÕ·ï½ãÊáÏ´ÁË, ÏÈ»ØÍõ·òÈË±Ï,·½À´´Ç¼ÖÄ¸.±¦ÓñÌýÁË,Ò²Òª¸úÁË¹äÈ¥.·ï½ãÖ»µÃ´ðÓ¦,Á¢µÈ×Å»»ÁËÒÂ·þ,½ã¶ùÁ½¸ö×øÁË³µ,Ò»Ê±½øÈëÄþ¸®.ÔçÓÐ¼ÖÕäÖ®ÆÞÓÈÊÏÓë¼ÖÈØÖ®ÆÞÇØÊÏÆÅÏ±Á½¸ö, ÒýÁË¶àÉÙ¼§æªÑ¾÷ßÏ±¸¾µÈ½Ó³öÒÇÃÅ.ÄÇÓÈÊÏÒ»¼ûÁË·ï½ã,±ØÏÈÐ¦³°Ò»Õó,Ò»ÊÖÐ¯ÁË±¦ÓñÍ¬ÈëÉÏ·¿À´¹é×ø.ÇØÊÏÏ×²è±Ï,·ï½ãÒòËµ:"ÄãÃÇÇëÎÒÀ´×÷Ê²Ã´? ÓÐÊ²Ã´ºÃ¶«Î÷Ð¢¾´ÎÒ, ¾Í¿ìÏ×ÉÏÀ´,ÎÒ»¹ÓÐÊÂÄØ."ÓÈÊÏÇØÊÏÎ´¼°´ð»°,µØÏÂ¼¸¸ö¼§æªÏÈ¾ÍÐ¦Ëµ:"¶þÄÌÄÌ½ñ¶ù²»À´¾Í°Õ,¼ÈÀ´ÁË¾ÍÒÀ²»µÃ¶þÄÌÄÌÁË."ÕýËµ×Å,Ö»¼û¼ÖÈØ½øÀ´Çë°².±¦ÓñÒòÎÊ:"´ó¸ç¸ç½ñÈÕ²»ÔÚ¼ÒÃ´?"ÓÈÊÏµÀ:"³ö³ÇÓëÀÏÒ¯Çë°²È¥ÁË.¿ÉÊÇÄã¹ÖÃÆµÄ,×øÔÚÕâÀï×÷Ê²Ã´?ºÎ²»Ò²È¥¹ä¹ä?"

¡¡¡¡ÇØÊÏÐ¦µÀ: "½ñ¶ùÇÉ,ÉÏ»Ø±¦ÊåÁ¢¿ÌÒª¼ûµÄÎÒÄÇÐÖµÜ,Ëû½ñ¶ùÒ²ÔÚÕâÀï,ÏëÔÚÊé·¿ÀïÄØ,±¦ÊåºÎ²»È¥ÇÆÒ»ÇÆ?"±¦ÓñÌýÁË,¼´±ãÏÂ¿»Òª×ß.ÓÈÊÏ·ï½ã¶¼Ã¦Ëµ:"ºÃÉú×Å,Ã¦Ê²Ã´? "Ò»Ãæ±ã·Ô¸ÀºÃÉúÐ¡ÐÄ¸ú×Å,±ðÎ¯Çú×ÅËû,µ¹±È²»µÃ¸úÁËÀÏÌ«Ì«¹ýÀ´¾Í°ÕÁË.·ï½ãËµµÀ: "¼ÈÕâÃ´×Å,ºÎ²»Çë½øÕâÇØÐ¡Ò¯À´,ÎÒÒ²ÇÆÒ»ÇÆ.ÄÑµÀÎÒ¼û²»µÃËû²»³É?"ÓÈÊÏÐ¦µÀ: "°Õ,°Õ!¿ÉÒÔ²»±Ø¼ûËû,±È²»µÃÔÛÃÇ¼ÒµÄº¢×ÓÃÇ,ºú´òº£Ë¤µÄ¹ßÁË.ÈË¼ÒµÄº¢×Ó¶¼ÊÇË¹Ë¹ÎÄÎÄµÄ¹ßÁË,Õ§¼ûÁËÄãÕâÆÆÂä»§,»¹±»ÈËÐ¦»°ËÀÁËÄØ."·ï½ãÐ¦µÀ:"ÆÕÌìÏÂµÄÈË ,ÎÒ²»Ð¦»°¾Í°ÕÁË,¾¹½ÐÕâÐ¡º¢×ÓÐ¦»°ÎÒ²»³É?"¼ÖÈØÐ¦µÀ:"²»ÊÇÕâ»°,ËûÉúµÄëïÌó,Ã»¼û¹ý´óÕóÕÌ¶ù,Éô×Ó¼ûÁË,Ã»µÄÉúÆø."·ï½ãµÀ:"Æ¾ËûÊ²Ã´Ñù¶ùµÄ,ÎÒÒ²Òª¼ûÒ»¼û!±ð·ÅÄãÄïµÄÆ¨ÁË. ÔÙ²»´øÎÒ¿´¿´,¸øÄãÒ»¶ÙºÃ×ì°Í."¼ÖÈØÐ¦ÎûÎûµÄËµ:"ÎÒ²»¸ÒÅ¤×Å,¾Í´øËûÀ´."

¡¡¡¡Ëµ×Å, ¹ûÈ»³öÈ¥´ø½øÒ»¸öÐ¡ºóÉúÀ´,½Ï±¦ÓñÂÔÊÝÐ©,Ã¼ÇåÄ¿Ðã,·ÛÃæÖì´½,Éí²Ä¿¡ÇÎ,¾ÙÖ¹·çÁ÷,ËÆÔÚ±¦ÓñÖ®ÉÏ,Ö»ÊÇÇÓÇÓÐßÐß,ÓÐÅ®¶ùÖ®Ì¬,ëïÌóº¬ºý,ÂýÏò·ï½ã×÷Ò¾ÎÊºÃ. ·ï½ãÏ²µÄÏÈÍÆ±¦Óñ,Ð¦µÀ:"±ÈÏÂÈ¥ÁË!"±ãÌ½ÉíÒ»°ÑÐ¯ÁËÕâº¢×ÓµÄÊÖ,¾ÍÃüËûÉí°ø×øÁË, ÂýÂýµÄÎÊËû:¼¸ËêÁË,¶ÁÊ²Ã´Êé,µÜÐÖ¼¸¸ö,Ñ§Ãû»½Ê²Ã´.ÇØÖÓÒ»Ò»´ðÓ¦ÁË.ÔçÓÐ·ï½ãµÄÑ¾÷ßÏ±¸¾ÃÇ¼û·ï½ã³õ»áÇØÖÓ, ²¢Î´±¸µÃ±íÀñÀ´,ËìÃ¦¹ýÄÇ±ßÈ¥¸æËßÆ½¶ù.Æ½¶ùÖªµÀ·ï½ãÓëÇØÊÏºñÃÜ,ËäÊÇÐ¡ºóÉú¼Ò,Òà²»¿ÉÌ«¼ó,Ëì×Ô×÷Ö÷Òâ,ÄÃÁËÒ»Æ¥³ßÍ·,Á½¸ö" ×´Ôª¼°µÚ" µÄÐ¡½ðï¾×Ó,½»¸¶ÓëÀ´ÈËËÍ¹ýÈ¥.·ï½ãÓÌÐ¦ËµÌ«¼ò±¡µÈÓï.ÇØÊÏµÈÐ»±Ï.Ò»Ê±³Ô¹ý·¹,ÓÈÊÏ,·ï½ã,ÇØÊÏµÈÄ¨¹ÇÅÆ,²»ÔÚ»°ÏÂ.

¡¡¡¡ÄÇ±¦Óñ×Ô¼ûÁËÇØÖÓµÄÈËÆ·³öÖÚ,ÐÄÖÐËÆÓÐËùÊ§,³ÕÁË°ëÈÕ,×Ô¼ºÐÄÖÐÓÖÆðÁË´ôÒâ, ÄË×ÔË¼µÀ: "ÌìÏÂ¾¹ÓÐÕâµÈÈËÎï!Èç½ñ¿´À´,ÎÒ¾¹³ÉÁËÄàÖíñ®¹·ÁË.¿ÉºÞÎÒÎªÊ²Ã´ÉúÔÚÕâºîÃÅ¹«¸®Ö®¼Ò,ÈôÒ²ÉúÔÚº®ÃÅ±¡»ÂÖ®¼Ò,ÔçµÃÓëËû½»½á,Ò²²»Í÷ÉúÁËÒ»ÊÀ.ÎÒËäÈç´Ë±ÈËû×ð¹ó,¿ÉÖª½õÐåÉ´ÂÞ,Ò²²»¹ý¹üÁËÎÒÕâ¸ùËÀÄ¾Í·,ÃÀ¾ÆÑò¸á,Ò²²»¹ýÌîÁËÎÒÕâ·à¿ßÄà¹µ.`¸»¹ó'¶þ×Ö,²»ÁÏÔâÎÒÝ±¶¾ÁË!"ÇØÖÓ×Ô¼ûÁË±¦ÓñÐÎÈÝ³öÖÚ,¾ÙÖ¹²»·²,¸ü¼æ½ð¹ÚÐå·þ, ½¾æ¾³ÞÍ¯,ÇØÖÓÐÄÖÐÒà×ÔË¼µÀ:"¹ûÈ»Õâ±¦ÓñÔ¹²»µÃÈËÄç°®Ëû.¿ÉºÞÎÒÆ«ÉúÓÚÇåº®Ö®¼Ò, ²»ÄÜÓëËû¶ú÷Þ½»½Ó,¿ÉÖª`Æ¶ñÀ'¶þ×ÖÏÞÈË,ÒàÊÀ¼äÖ®´ó²»¿ìÊÂ."¶þÈËÒ»ÑùµÄºúË¼ÂÒÏë. ºöÈ»±¦ÓñÎÊËû¶ÁÊ²Ã´Êé.ÇØÖÓ¼ûÎÊ,Òò¶ø´ðÒÔÊµ»°.¶þÈËÄãÑÔÎÒÓï,Ê®À´¾äºó,Ô½¾õÇ×ÃÜÆðÀ´.

¡¡¡¡Ò»Ê±°ÚÉÏ²è¹û, ±¦Óñ±ãËµ:"ÎÒÁ½¸öÓÖ²»³Ô¾Æ,°Ñ¹û×Ó°ÚÔÚÀï¼äÐ¡¿»ÉÏ,ÎÒÃÇÄÇÀï×øÈ¥, Ê¡µÃÄÖÄãÃÇ."ÓÚÊÇ¶þÈË½øÀï¼äÀ´³Ô²è.ÇØÊÏÒ»ÃæÕÅÂÞÓë·ï½ã°Ú¾Æ¹û,Ò»ÃæÃ¦½øÀ´Öö±¦ÓñµÀ: "±¦Êå,ÄãÖ¶¶ùÌÈ»òÑÔÓï²»·ÀÍ·,ÄãÇ§Íò¿´×ÅÎÒ,²»ÒªÀíËû.ËûËäëïÌó,È´ÐÔ×Ó×óÇ¿,²»´óËæºÍ´ËÊÇÓÐµÄ."±¦ÓñÐ¦µÀ:"ÄãÈ¥°Õ,ÎÒÖªµÀÁË."ÇØÊÏÓÖÖöÁËËûÐÖµÜÒ»»Ø,·½È¥Åã·ï½ã.

¡¡¡¡Ò»Ê±·ï½ãÓÈÊÏÓÖ´ò·¢ÈËÀ´ÎÊ±¦Óñ:"Òª³ÔÊ²Ã´,ÍâÃæÓÐ,Ö»¹ÜÒªÈ¥."±¦ÓñÖ»´ðÓ¦×Å ,Ò²ÎÞÐÄÔÚÒûÊ³ÉÏ,Ö»ÎÊÇØÖÓ½üÈÕ¼ÒÎñµÈÊÂ.ÇØÖÓÒòËµ:"ÒµÊ¦ÓÚÈ¥Äê²¡¹Ê,¼Ò¸¸ÓÖÄê¼ÍÀÏÂõ, ²Ð¼²ÔÚÉí,¹«Îñ·±Èß,Òò´ËÉÐÎ´Òé¼°ÔÙÑÓÊ¦Ò»ÊÂ,Ä¿ÏÂ²»¹ýÔÚ¼ÒÎÂÏ°¾É¿Î¶øÒÑ. ÔÙ¶ÁÊéÒ»ÊÂ,±ØÐëÓÐÒ»¶þÖª¼ºÎª°é,Ê±³£´ó¼ÒÌÖÂÛ,²ÅÄÜ½øÒæ."±¦Óñ²»´ýËµÍê,±ã´ðµÀ :"ÕýÊÇÄØ,ÎÒÃÇÈ´ÓÐ¸ö¼ÒÛÓ,ºÏ×åÖÐÓÐ²»ÄÜÑÓÊ¦µÄ,±ã¿ÉÈëÛÓ¶ÁÊé,×ÓµÜÃÇÖÐÒàÓÐÇ×ÆÝÔÚÄÚ¿ÉÒÔ¸½¶Á.ÎÒÒòÒµÊ¦ÉÏÄê»Ø¼ÒÈ¥ÁË,Ò²ÏÖ»Ä·Ï×ÅÄØ.¼Ò¸¸Ö®Òâ,ÒàÓûÔÝËÍÎÒÈ¥ÎÂÏ°¾ÉÊé, ´ýÃ÷ÄêÒµÊ¦ÉÏÀ´,ÔÙ¸÷×ÔÔÚ¼ÒÀï¶Á.¼Ò×æÄ¸ÒòËµ:Ò»Ôò¼ÒÑ§ÀïÖ®×ÓµÜÌ«¶à,Éú¿Ö´ó¼ÒÌÔÆø, ·´²»ºÃ,¶þÔòÒ²ÒòÎÒ²¡ÁË¼¸Ìì,ËìÔÝÇÒµ¢¸é×Å.Èç´ËËµÀ´,×ðÎÌÈç½ñÒ²Îª´ËÊÂÐüÐÄ.½ñÈÕ»ØÈ¥,ºÎ²»Ù÷Ã÷,¾ÍÍùÎÒÃÇ±ÖÛÓÖÐÀ´,ÎÒÒàÏà°é,±Ë´ËÓÐÒæ,Æñ²»ÊÇºÃÊÂ?" ÇØÖÓÐ¦µÀ:"¼Ò¸¸Ç°ÈÕÔÚ¼ÒÌáÆðÑÓÊ¦Ò»ÊÂ,Ò²ÔøÌáÆðÕâÀïµÄÒåÑ§µ¹ºÃ,Ô­ÒªÀ´ºÍÕâÀïµÄÇ×ÎÌÉÌÒéÒý¼ö. ÒòÕâÀïÓÖÊÂÃ¦,²»±ãÎªÕâµãÐ¡ÊÂÀ´ñøÐõµÄ.±¦Êå¹ûÈ»¶ÈÐ¡Ö¶»ò¿ÉÄ¥Ä«µÓÑâ, ºÎ²»ËÙËÙµÄ×÷³É,ÓÖ±Ë´Ë²»ÖÂ»Ä·Ï,ÓÖ¿ÉÒÔ³£ÏàÌ¸¾Û,ÓÖ¿ÉÒÔÎ¿¸¸Ä¸Ö®ÐÄ,ÓÖ¿ÉÒÔµÃÅóÓÑÖ®ÀÖ, Æñ²»ÊÇÃÀÊÂ?"±¦ÓñµÀ:"·ÅÐÄ,·ÅÐÄ.ÔÛÃÇ»ØÀ´¸æËßÄã½ã·ò½ã½ãºÍçö¶þÉ©×Ó.Äã½ñÈÕ»Ø¼Ò¾ÍÙ÷Ã÷Áî×ð,ÎÒ»ØÈ¥ÔÙÙ÷Ã÷×æÄ¸,ÔÙÎÞ²»ËÙ³ÉÖ®Àí."¶þÈË¼ÆÒéÒ»¶¨. ÄÇÌìÆøÒÑÊÇÕÆµÆÊ±ºò, ³öÀ´ÓÖ¿´ËûÃÇÍçÁËÒ»»ØÅÆ.ËãÕÊÊ±,È´ÓÖÊÇÇØÊÏÓÈÊÏ¶þÈËÊäÁËÏ·¾ÆµÄ¶«µÀ,ÑÔ¶¨ºóÈÕ³ÔÕâ¶«µÀ.Ò»Ãæ¾Í½ÐËÍ·¹.

¡¡¡¡³Ô±ÏÍí·¹,ÒòÌìºÚÁË,ÓÈÊÏËµ:"ÏÈÅÉÁ½¸öÐ¡×ÓËÍÁËÕâÇØÏà¹«¼ÒÈ¥."Ï±¸¾ÃÇ´«³öÈ¥°ëÈÕ, ÇØÖÓ¸æ´ÇÆðÉí.ÓÈÊÏÎÊ:"ÅÉÁËË­ËÍÈ¥?"Ï±¸¾ÃÇ»ØËµ:"ÍâÍ·ÅÉÁË½¹´ó,Ë­Öª½¹´ó×íÁË,ÓÖÂîÄØ."ÓÈÊÏÇØÊÏ¶¼ËµµÀ:"Æ«ÓÖÅÉËû×÷Ê²Ã´!·Å×Å.ÕâÐ©Ð¡×ÓÃÇ,ÄÇÒ»¸öÅÉ²»µÃ ?Æ«ÒªÈÇËûÈ¥."·ï½ãµÀ:"ÎÒ³ÉÈÕ¼ÒËµÄãÌ«ÈíÈõÁË,×ÝµÄ¼ÒÀïÈËÕâÑù»¹ÁËµÃÁË."ÓÈÊÏÌ¾µÀ: "ÄãÄÑµÀ²»ÖªÕâ½¹´óµÄ?Á¬ÀÏÒ¯¶¼²»ÀíËûµÄ,ÄãÕä´ó¸ç¸çÒ²²»ÀíËû.Ö»ÒòËû´ÓÐ¡¶ù¸ú×ÅÌ«Ò¯ÃÇ³ö¹ýÈýËÄ»Ø±ø,´ÓËÀÈË¶ÑÀï°ÑÌ«Ò¯±³ÁË³öÀ´,µÃÁËÃü,×Ô¼º°¤×Å¶ö,È´ÍµÁË¶«Î÷À´¸øÖ÷×Ó³Ô,Á½ÈÕÃ»µÃË®,µÃÁË°ëÍëË®¸øÖ÷×ÓºÈ,Ëû×Ô¼ººÈÂíÄç.²»¹ýÕÌ×ÅÕâÐ©¹¦ÀÍÇé·Ö, ÓÐ×æ×ÚÊ±¶¼ÁíÑÛÏà´ý,Èç½ñË­¿ÏÄÑÎªËûÈ¥.Ëû×Ô¼ºÓÖÀÏÁË,ÓÖ²»¹ËÌåÃæ,Ò»Î¶³Ô¾Æ,³Ô×íÁË,ÎÞÈË²»Âî.ÎÒ³£Ëµ¸ø¹ÜÊÂµÄ,²»ÒªÅÉËû²îÊÂ,È«µ±Ò»¸öËÀµÄ¾ÍÍêÁË.½ñ¶ùÓÖÅÉÁËËû. "·ï½ãµÀ:"ÎÒºÎÔø²»ÖªÕâ½¹´ó.µ¹ÊÇÄãÃÇÃ»Ö÷Òâ,ÓÐÕâÑùµÄ,ºÎ²»´ò·¢ËûÔ¶Ô¶µÄ×¯×ÓÉÏÈ¥¾ÍÍêÁË. "Ëµ×Å,ÒòÎÊ:"ÎÒÃÇµÄ³µ¿ÉÆë±¸ÁË?"µØÏÂÖÚÈË¶¼Ó¦µÀ:"ËÅºòÆëÁË."

¡¡¡¡·ï½ãÆðÉí¸æ´Ç,ºÍ±¦ÓñÐ¯ÊÖÍ¬ÐÐ.ÓÈÊÏµÈËÍÖÁ´óÌü,Ö»¼ûµÆÖò»Ô»Í,ÖÚÐ¡ØË¶¼ÔÚµ¤Ü¯ÊÌÁ¢.ÄÇ½¹´óÓÖÊÑ¼ÖÕä²»ÔÚ¼Ò,¼´ÔÚ¼ÒÒà²»ºÃÔõÑùËû,¸ü¿ÉÒÔÈÎÒâÈ÷ÂäÈ÷Âä.Òò³Ã×Å¾ÆÐË,ÏÈÂî´ó×Ü¹ÜÀµ¶þ,ËµËû²»¹«µÀ,ÆÛÈíÅÂÓ²,"ÓÐÁËºÃ²îÊÂ¾ÍÅÉ±ðÈË,ÏóÕâµÈºÚ¸ü°ëÒ¹ËÍÈËµÄÊÂ,¾ÍÅÉÎÒ.Ã»Á¼ÐÄµÄÍõ°Ë¸á×Ó!Ï¹³ä¹Ü¼Ò!ÄãÒ²²»ÏëÏë,½¹´óÌ«Ò¯õÎõÎ½Å,±ÈÄãµÄÍ·»¹¸ßÄØ.¶þÊ®ÄêÍ·ÀïµÄ½¹´óÌ«Ò¯ÑÛÀïÓÐË­?±ðËµÄãÃÇÕâÒ»ÆðÔÓÖÖÍõ°Ë¸á×ÓÃÇ!" ÕýÂîµÄÐËÍ·ÉÏ, ¼ÖÈØËÍ·ï½ãµÄ³µ³öÈ¥,ÖÚÈËºÈËû²»Ìý,¼ÖÈØÈÌ²»µÃ,±ãÂîÁËËûÁ½¾ä,Ê¹ÈËÀ¦ÆðÀ´,"µÈÃ÷ÈÕ¾ÆÐÑÁË,ÎÊËû»¹Ñ°ËÀ²»Ñ°ËÀÁË!"ÄÇ½¹´óÄÇÀï°Ñ¼ÖÈØ·ÅÔÚÑÛÀï,·´´ó½ÐÆðÀ´,¸Ï×Å¼ÖÈØ½Ð:"ÈØ¸ç¶ù,Äã±ðÔÚ½¹´ó¸úÇ°Ê¹Ö÷×ÓÐÔ¶ù.±ðËµÄãÕâÑù¶ùµÄ,¾ÍÊÇÄãµù, ÄãÒ¯Ò¯,Ò²²»¸ÒºÍ½¹´óÍ¦Ñü×Ó!²»ÊÇ½¹´óÒ»¸öÈË,ÄãÃÇ¾Í×ö¹Ù¶ùÏíÈÙ»ªÊÜ¸»¹ó?Äã×æ×Ú¾ÅËÀÒ»ÉúÕõÏÂÕâ¼ÒÒµ,µ½Èç½ñÁË,²»±¨ÎÒµÄ¶÷,·´ºÍÎÒ³äÆðÖ÷×ÓÀ´ÁË.²»ºÍÎÒËµ±ðµÄ»¹¿É,ÈôÔÙËµ±ðµÄ,ÔÛÃÇºìµ¶×Ó½øÈ¥°×µ¶×Ó³öÀ´!"·ï½ãÔÚ³µÉÏËµÓë¼ÖÈØµÀ:"ÒÔºó»¹²»Ôç´ò·¢ÁËÕâ¸öÃ»Íõ·¨µÄ¶«Î÷! ÁôÔÚÕâÀïÆñ²»ÊÇ»öº¦?ÌÈ»òÇ×ÓÑÖªµÀÁË,Æñ²»Ð¦»°ÔÛÃÇÕâÑùµÄÈË¼Ò,Á¬¸öÍõ·¨¹æ¾Ø¶¼Ã»ÓÐ."¼ÖÈØ´ðÓ¦"ÊÇ".

¡¡¡¡ÖÚÐ¡ØË¼ûËûÌ«ÈöÒ°ÁË,Ö»µÃÉÏÀ´¼¸¸ö,¾¾·­À¦µ¹,ÍÏÍùÂíÈ¦ÀïÈ¥.½¹´óÔ½·¢Á¬¼ÖÕä¶¼Ëµ³öÀ´, ÂÒÈÂÂÒ½ÐËµ:"ÎÒÒªÍùìôÌÃÀï¿ÞÌ«Ò¯È¥.ÄÇÀï³ÐÍûµ½Èç½ñÉúÏÂÕâÐ©ÐóÉüÀ´! Ã¿ÈÕ¼ÒÍµ¹·Ï·¼¦, ÅÀ»ÒµÄÅÀ»Ò,ÑøÐ¡Êå×ÓµÄÑøÐ¡Êå×Ó,ÎÒÊ²Ã´²»ÖªµÀ?ÔÛÃÇ`¸ì²²ÕÛÁËÍùÐä×ÓÀï²Ø'!"ÖÚÐ¡ØËÌýËûËµ³öÕâÐ©Ã»ÌìÈÕµÄ»°À´,»£µÄ»ê·ÉÆÇÉ¢,Ò²²»¹Ë±ðµÄÁË,±ã°ÑËûÀ¦ÆðÀ´,ÓÃÍÁºÍÂí·àÂúÂúµÄÌîÁËËûÒ»×ì.

¡¡¡¡·ï½ãºÍ¼ÖÈØµÈÒ²Ò£Ò£µÄÎÅµÃ, ±ã¶¼×°×÷Ã»Ìý¼û.±¦ÓñÔÚ³µÉÏ¼ûÕâ°ã×íÄÖ,µ¹Ò²ÓÐÈ¤,ÒòÎÊ·ï½ãµÀ:"½ã½ã,ÄãÌýËûËµ`ÅÀ»ÒµÄÅÀ»Ò',Ê²Ã´ÊÇ`ÅÀ»Ò'?"·ï½ãÌýÁË,Á¬Ã¦Á¢Ã¼àÁÄ¿¶ÏºÈµÀ: "ÉÙºúËµ!ÄÇÊÇ×íºº×ìÀï»ìßÄ,ÄãÊÇÊ²Ã´ÑùµÄÈË,²»ËµÃ»Ìý¼û,»¹µ¹Ï¸ÎÊ! µÈÎÒ»ØÈ¥»ØÁËÌ«Ì«,×ÐÏ¸´·Äã²»´·Äã!"»£µÄ±¦ÓñÃ¦Ñë¸æµÀ:"ºÃ½ã½ã,ÎÒÔÙ²»¸ÒÁË."·ï½ãµÀ: "Õâ²ÅÊÇÄØ.µÈµ½ÁË¼Ò,ÔÛÃÇ»ØÁËÀÏÌ«Ì«,´ò·¢ÄãÍ¬ÇØ¼ÒÖ¶¶ùÑ§ÀïÄîÊéÈ¥Òª½ô." Ëµ×Å,È´×Ô»ØÍùÈÙ¸®¶øÀ´.ÕýÊÇ:

¡¡¡¡²»Òò¿¡ÇÎÄÑÎªÓÑ,ÕýÎª·çÁ÷Ê¼¶ÁÊé.

    http://www.hongloumengs.cn/hongloumeng/3/hongloumeng114.htm

»°Ëµ·ï½ãºÍ±¦Óñ»Ø¼Ò, ¼û¹ýÖÚÈË.±¦ÓñÏÈ±ã»ØÃ÷¼ÖÄ¸ÇØÖÓÒªÉÏ¼ÒÛÓÖ®ÊÂ,×Ô¼ºÒ²ÓÐÁË¸ö°é¶ÁµÄÅóÓÑ,ÕýºÃ·¢·Ü,ÓÖ×ÅÊµµÄ³ÆÔÞÇØÖÓµÄÈËÆ·ÐÐÊÂ,×îÊ¹ÈËÁ¯°®.·ï½ãÓÖÔÚÒ»ÅÔ°ï×ÅËµ"¹ýÈÕËû»¹À´°ÝÀÏ×æ×Ú"µÈÓï,ËµµÄ¼ÖÄ¸Ï²»¶ÆðÀ´.·ï½ãÓÖ³ÃÊÆÇë¼ÖÄ¸ºóÈÕ¹ýÈ¥¿´Ï·. ¼ÖÄ¸ËäÄêÀÏ,È´¼«ÓÐÐËÍ·.ÖÁºóÈÕ,ÓÖÓÐÓÈÊÏÀ´Çë,ËìÐ¯ÁËÍõ·òÈËÁÖ÷ìÓñ±¦ÓñµÈ¹ýÈ¥¿´Ï·.ÖÁÉÎÎç,¼ÖÄ¸±ã»ØÀ´ÐªÏ¢ÁË.Íõ·òÈË±¾ÊÇºÃÇå¾»µÄ,¼û¼ÖÄ¸»ØÀ´Ò²¾Í»ØÀ´ÁË.È»ºó·ï½ã×øÁËÊ×Ï¯,¾¡»¶ÖÁÍíÎÞ»°.

¡¡¡¡È´Ëµ±¦ÓñÒòËÍ¼ÖÄ¸»ØÀ´, ´ý¼ÖÄ¸ÐªÁËÖÐ¾õ,ÒâÓû»¹È¥¿´Ï·È¡ÀÖ,ÓÖ¿ÖÈÅµÄÇØÊÏµÈÈË²»±ã,ÒòÏëÆð½üÈÕÑ¦±¦îÎÔÚ¼ÒÑø²¡,Î´È¥Ç×ºò,ÒâÓûÈ¥ÍûËûÒ»Íû.Èô´ÓÉÏ·¿ºó½ÇÃÅ¹ýÈ¥, ÓÖ¿ÖÓö¼û±ðÊÂ²øÈÆ,ÔÙ»ò¿ÉÇÉÓö¼ûËû¸¸Ç×,¸üÎª²»Í×,Äþ¿ÉÈÆÔ¶Â·°ÕÁË.µ±ÏÂÖÚæÖæÖÑ¾÷ßËÅºòËû»»ÒÂ·þ,¼ûËû²»»»,ÈÔ³ö¶þÃÅÈ¥ÁË,ÖÚæÖæÖÑ¾÷ßÖ»µÃ¸úËæ³öÀ´,»¹Ö»µ±ËûÈ¥ÄÇ¸®ÖÐ¿´Ï·. Ë­Öªµ½´©ÌÃ,±ãÏò¶«Ïò±±ÈÆÌüºó¶øÈ¥.Æ«¶¥Í·Óö¼ûÁËÃÅÏÂÇå¿ÍÏà¹«Õ²¹âµ¥Æ¸ÈÊ¶þÈË×ßÀ´, Ò»¼ûÁË±¦Óñ,±ã¶¼Ð¦×Å¸ÏÉÏÀ´,Ò»¸ö±§×¡Ñü,Ò»¸öÐ¯×ÅÊÖ,¶¼µÀ:" ÎÒµÄÆÐÈø¸ç¶ù, ÎÒËµ×÷ÁËºÃÃÎÄØ,ºÃÈÝÒ×µÃÓö¼ûÁËÄã."Ëµ×Å,ÇëÁË°²,ÓÖÎÊºÃ,ÀÍß¶°ëÈÕ, ·½²Å×ß¿ª.ÀÏæÖæÖ½Ð×¡,ÒòÎÊ:"¶þÎ»Ò¯ÊÇ´ÓÀÏÒ¯¸úÇ°À´µÄ²»ÊÇ?"¶þÈËµãÍ·µÀ:"ÀÏÒ¯ÔÚÃÎÆÂÕ«Ð¡Êé·¿ÀïÐªÖÐ¾õÄØ,²»·ÁÊÂµÄ."Ò»ÃæËµ,Ò»Ãæ×ßÁË.ËµµÄ±¦ÓñÒ²Ð¦ÁË.ÓÚÊÇ×ªÍäÏò±±±¼ÀæÏãÔºÀ´.¿ÉÇÉÒø¿â·¿µÄ×ÜÁìÃû»½ÎâÐÂµÇÓë²ÖÉÏµÄÍ·Ä¿Ãû´÷Á¼,»¹ÓÐ¼¸¸ö¹ÜÊÂµÄÍ·Ä¿, ¹²ÓÐÆß¸öÈË,´ÓÕÊ·¿Àï³öÀ´,Ò»¼ûÁË±¦Óñ,¸ÏÀ´¶¼Ò»Æë´¹ÊÖÕ¾×¡.¶ÀÓÐÒ»¸öÂò°ìÃû»½Ç®»ª,ÒòËû¶àÈÕÎ´¼û±¦Óñ,Ã¦ÉÏÀ´´òÇ§¶ùÇë°²,±¦ÓñÃ¦º¬Ð¦Ð¯ËûÆðÀ´.ÖÚÈË¶¼Ð¦Ëµ:"Ç°¶ùÔÚÒ»´¦¿´¼û¶þÒ¯Ð´µÄ¶··½¶ù,×Ö·¨Ô½·¢ºÃÁË,¶àÔçÍí¶ùÉÍÎÒÃÇ¼¸ÕÅÌùÌù ."±¦ÓñÐ¦µÀ:"ÔÚÄÇÀï¿´¼ûÁË?"ÖÚÈËµÀ:"ºÃ¼¸´¦¶¼ÓÐ,¶¼³ÆÔÞµÄÁË²»µÃ,»¹ºÍÎÒÃÇÑ°ÄØ . "±¦ÓñÐ¦µÀ:"²»ÖµÊ²Ã´,ÄãÃÇËµÓëÎÒµÄÐ¡çÛ¶ùÃÇ¾ÍÊÇÁË."Ò»ÃæËµ,Ò»ÃæÇ°×ß,ÖÚÈË´ýËû¹ýÈ¥,·½¶¼¸÷×ÔÉ¢ÁË.

¡¡¡¡ÏÐÑÔÉÙÊö, ÇÒËµ±¦ÓñÀ´ÖÁÀæÏãÔºÖÐ,ÏÈÈëÑ¦ÒÌÂèÊÒÖÐÀ´,Õý¼ûÑ¦ÒÌÂè´òµãÕëíéÓëÑ¾÷ßÃÇÄØ.±¦ÓñÃ¦ÇëÁË°²,Ñ¦ÒÌÂèÃ¦Ò»°ÑÀ­ÁËËû,±§Èë»³ÄÚ,Ð¦Ëµ:"ÕâÃÇÀäÌì,ÎÒµÄ¶ù, ÄÑÎªÄãÏë×ÅÀ´,¿ìÉÏ¿»À´×ø×Å°Õ."ÃüÈËµ¹¹ö¹öµÄ²èÀ´.±¦ÓñÒòÎÊ:"¸ç¸ç²»ÔÚ¼Ò?"Ñ¦ÒÌÂèÌ¾µÀ:"ËûÊÇÃ»ÁýÍ·µÄÂí,ÌìÌìÃ¦²»ÁË,ÄÇÀï¿ÏÔÚ¼ÒÒ»ÈÕ."±¦ÓñµÀ:"½ã½ã¿É´ó°²ÁË?" Ñ¦ÒÌÂèµÀ:"¿ÉÊÇÄØ,ÄãÇ°¶ùÓÖÏë×Å´ò·¢ÈËÀ´ÇÆËû.ËûÔÚÀï¼ä²»ÊÇ,ÄãÈ¥ÇÆËû,Àï¼ä±ÈÕâÀïÅ¯ºÍ, ÄÇÀï×ø×Å,ÎÒÊÕÊ°ÊÕÊ°¾Í½øÈ¥ºÍÄãËµ»°¶ù."±¦ÓñÌýËµ,Ã¦ÏÂÁË¿»À´ÖÁÀï¼äÃÅÇ°, Ö»¼ûµõ×Å°ë¾ÉµÄºì§ßÈíÁ±.±¦ÓñÏÆÁ±Ò»Âõ²½½øÈ¥,ÏÈ¾Í¿´¼ûÑ¦±¦îÎ×øÔÚ¿»ÉÏ×÷ÕëÏß, Í·ÉÏÍì×ÅÆáºÚÓÍ¹âµÄ¥·¶ù,ÃÛºÏÉ«ÃÞ°À,Ãµ¹å×Ï¶þÉ«½ðÒøÊó±È¼ç¹Ó,´Ð»Æç±ÃÞÈ¹, Ò»É«°ëÐÂ²»¾É,¿´È¥²»¾õÉÝ»ª.´½²»µã¶øºì,Ã¼²»»­¶ø´ä,Á³ÈôÒøÅè,ÑÛÈçË®ÐÓ.º±ÑÔ¹ÑÓï, ÈËÎ½²ØÓÞ,°²·ÖËæÊ±,×ÔÔÆÊØ×¾.±¦ÓñÒ»Ãæ¿´,Ò»ÃæÎÊ:"½ã½ã¿É´óÓúÁË?"±¦îÎÌ§Í·Ö»¼û±¦Óñ½øÀ´, Á¬Ã¦ÆðÉíº¬Ð¦´ðËµ:"ÒÑ¾­´óºÃÁË,µ¹¶àÐ»¼Ç¹Ò×Å."Ëµ×Å,ÈÃËûÔÚ¿»ÑØÉÏ×øÁË,¼´ÃüÝº¶ùÕå²èÀ´.Ò»ÃæÓÖÎÊÀÏÌ«Ì«ÒÌÄï°²,±ðµÄ½ãÃÃÃÇ¶¼ºÃ.Ò»Ãæ¿´±¦ÓñÍ·ÉÏ´÷×Å§÷Ë¿Ç¶±¦×Ï½ð¹Ú, ¶îÉÏÀÕ×Å¶þÁúÇÀÖé½ðÄ¨¶î,ÉíÉÏ´©×ÅÇïÏãÉ«Á¢òþ°×ºüÒ¸¼ýÐä, Ïµ×ÅÎåÉ«ºûµûð½ÌÐ,ÏîÉÏ¹Ò×Å³¤ÃüËø,¼ÇÃû·û,ÁíÍâÓÐÒ»¿éÂä²ÝÊ±ÏÎÏÂÀ´µÄ±¦Óñ.±¦îÎÒòÐ¦ËµµÀ:"³ÉÈÕ¼ÒËµÄãµÄÕâÓñ,¾¿¾¹Î´ÔøÏ¸Ï¸µÄÉÍ¼ø,ÎÒ½ñ¶ùµ¹ÒªÇÆÇÆ."Ëµ×Å±ãÅ²½üÇ°À´. ±¦ÓñÒà´ÕÁËÉÏÈ¥,´ÓÏîÉÏÕªÁËÏÂÀ´,µÝÔÚ±¦îÎÊÖÄÚ.±¦îÎÍÐÓÚÕÆÉÏ,Ö»¼û´óÈçÈ¸ÂÑ,²ÓÈôÃ÷Ï¼,Ó¨ÈóÈçËÖ,ÎåÉ«»¨ÎÆ²ø»¤.Õâ¾ÍÊÇ´ó»ÄÉ½ÖÐÇà¹¡·åÏÂµÄÄÇ¿éÍçÊ¯µÄ»ÃÏà .ºóÈËÔøÓÐÊ«³°ÔÆ:

¡¡¡¡Å®æ´Á¶Ê¯ÒÑ»ÄÌÆ,ÓÖÏò»ÄÌÆÑÝ´ó»Ä.

¡¡¡¡Ê§È¥ÓÄÁéÕæ¾³½ç,»ÃÀ´Ç×¾Í³ôÆ¤ÄÒ.

¡¡¡¡ºÃÖªÔË°Ü½ðÎÞ²Ê,¿°Ì¾Ê±¹ÔÓñ²»¹â.

¡¡¡¡°×¹ÇÈçÉ½ÍüÐÕÊÏ,ÎÞ·Ç¹«×ÓÓëºì×±.ÄÇÍçÊ¯ÒàÔø¼ÇÏÂËûÕâ»ÃÏà²¢ñ®É®ËùïÔµÄ×­ÎÄ , ½ñÒà°´Í¼»­ÓÚºó.µ«ÆäÕæÌå×îÐ¡,·½ÄÜ´ÓÌ¥ÖÐÐ¡¶ù¿ÚÄÚÏÎÏÂ.½ñÈô°´ÆäÌå»­,¿Ö×Ö¼£¹ýÓÚÎ¢Ï¸, Ê¹¹ÛÕß´ó·ÏÑÛ¹â,Òà·Ç³©ÊÂ.¹Ê½ñÖ»°´ÆäÐÎÊ½,ÎÞ·ÇÂÔÕ¹Ð©¹æ¾Ø,Ê¹¹ÛÕß±ãÓÚµÆÏÂ×íÖÐ¿ÉÔÄ. ½ñ×¢Ã÷´Ë¹Ê,·½ÎÞÌ¥ÖÐÖ®¶ù¿ÚÓÐ¶à´ó,ÔõµÃÏÎ´ËÀÇ§à´À´óÖ®ÎïµÈÓïÖ®°ù.

¡¡¡¡Í¨Áé±¦ÓñÕýÃæÍ¼Ê½

¡¡¡¡Í¨Áé±¦Óñ

¡¡¡¡×¢ÔÆÄªÊ§ÄªÍüÏÉÊÙºã²ý

¡¡¡¡Í¨Áé±¦Óñ·´ÃæÍ¼Ê½

¡¡¡¡×¢ÔÆÒ»³ýÐ°Ëî¶þÁÆ§á¼²ÈýÖª»ö¸£

¡¡¡¡±¦îÎ¿´±Ï,ÓÖ´ÓÐÂ·­¹ýÕýÃæÀ´Ï¸¿´,¿ÚÄÚÄîµÀ:"ÄªÊ§ÄªÍü,ÏÉÊÙºã²ý."ÄîÁËÁ½±é, ÄË»ØÍ·ÏòÝº¶ùÐ¦µÀ: "Äã²»È¥µ¹²è,Ò²ÔÚÕâÀï·¢´ô×÷Ê²Ã´?"Ýº¶ùÎûÎûÐ¦µÀ:"ÎÒÌýÕâÁ½¾ä»°,µ¹ÏóºÍ¹ÃÄïµÄÏîÈ¦ÉÏµÄÁ½¾ä»°ÊÇÒ»¶Ô¶ù."±¦ÓñÌýÁË,Ã¦Ð¦µÀ:"Ô­À´½ã½ãÄÇÏîÈ¦ÉÏÒ²ÓÐ°Ë¸ö×Ö,ÎÒÒ²ÉÍ¼øÉÍ¼ø."±¦îÎµÀ:"Äã±ðÌýËûµÄ»°,Ã»ÓÐÊ²Ã´×Ö."±¦ÓñÐ¦Ñë:"ºÃ½ã½ã, ÄãÔõÃ´ÇÆÎÒµÄÁËÄØ."±¦îÎ±»²ø²»¹ý,ÒòËµµÀ:"Ò²ÊÇ¸öÈË¸øÁËÁ½¾ä¼ªÀû»°¶ù,ËùÒÔöÉÉÏÁË, ½ÐÌìÌì´ø×Å,²»È»,³ÁµéµéµÄÓÐÊ²Ã´È¤¶ù."Ò»ÃæËµ,Ò»Ãæ½âÁËÅÅ¿Û,´ÓÀïÃæ´óºì°ÀÉÏ½«ÄÇÖé±¦¾§Ó¨»Æ½ð²ÓÀÃµÄè¬çóÌÍ½«³öÀ´.±¦ÓñÃ¦ÍÐÁËËø¿´Ê±,¹ûÈ»Ò»ÃæÓÐËÄ¸ö×­×Ö,Á½Ãæ°Ë×Ö,¹²³ÉÁ½¾ä¼ªÚß.ÒàÔø°´Ê½»­ÏÂÐÎÏà:

¡¡¡¡Òô×¢ÔÆ²»Àë²»Æú

¡¡¡¡Òô×¢ÔÆ·¼ÁäÓÀ¼Ì±¦Óñ¿´ÁË, Ò²ÄîÁËÁ½±é,ÓÖÄî×Ô¼ºµÄÁ½±é,ÒòÐ¦ÎÊ:"½ã½ãÕâ°Ë¸ö×Öµ¹ÕæÓëÎÒµÄÊÇÒ»¶Ô."Ýº¶ùÐ¦µÀ:"ÊÇ¸öñ®Í·ºÍÉÐËÍµÄ,ËûËµ±ØÐëöÉÔÚ½ðÆ÷ÉÏ----"±¦îÎ²»´ýËµÍê,±ãàÁËû²»È¥µ¹²è,Ò»ÃæÓÖÎÊ±¦Óñ´ÓÄÇÀïÀ´.

¡¡¡¡±¦Óñ´ËÊ±Óë±¦îÎ¾Í½ü,Ö»ÎÅÒ»ÕóÕóÁ¹É­É­ÌðË¿Ë¿µÄÓÄÏã,¾¹²»ÖªÏµºÎÏãÆø,ËìÎÊ: "½ã½ãÑ¬µÄÊÇÊ²Ã´Ïã?ÎÒ¾¹´ÓÎ´ÎÅ¼û¹ýÕâÎ¶¶ù."±¦îÎÐ¦µÀ:"ÎÒ×îÅÂÑ¬Ïã,ºÃºÃµÄÒÂ·þ, Ñ¬µÄÑÌÁÇ»ðÆøµÄ. "±¦ÓñµÀ:"¼ÈÈç´Ë,ÕâÊÇÊ²Ã´Ïã?"±¦îÎÏëÁËÒ»Ïë,Ð¦µÀ:"ÊÇÁË,ÊÇÎÒÔçÆð³ÔÁËÍèÒ©µÄÏãÆø."±¦ÓñÐ¦µÀ:"Ê²Ã´ÍèÒ©ÕâÃ´ºÃÎÅ?ºÃ½ã½ã,¸øÎÒÒ»Íè³¢³¢."±¦îÎÐ¦µÀ:"ÓÖ»ìÄÖÁË,Ò»¸öÒ©Ò²ÊÇ»ì³ÔµÄ?"

¡¡¡¡Ò»ÓïÎ´ÁË, ºöÌýÍâÃæÈËËµ:"ÁÖ¹ÃÄïÀ´ÁË."»°ÓÌÎ´ÁË,ÁÖ÷ìÓñÒÑÒ¡Ò¡µÄ×ßÁË½øÀ´, Ò»¼ûÁË±¦Óñ, ±ãÐ¦µÀ:"àÈÓ´,ÎÒÀ´µÄ²»ÇÉÁË!"±¦ÓñµÈÃ¦ÆðÉíÐ¦ÈÃ×ø,±¦îÎÒòÐ¦µÀ:"Õâ»°ÔõÃ´Ëµ?"÷ìÓñÐ¦µÀ:"ÔçÖªËûÀ´,ÎÒ¾Í²»À´ÁË."±¦îÎµÀ:"ÎÒ¸ü²»½âÕâÒâ."÷ìÓñÐ¦µÀ: "ÒªÀ´Ò»Èº¶¼À´,Òª²»À´Ò»¸öÒ²²»À´,½ñ¶ùËûÀ´ÁË,Ã÷¶ùÎÒÔÙÀ´,Èç´Ë¼ä´í¿ªÁËÀ´×Å,Æñ²»ÌìÌìÓÐÈËÀ´ÁË?Ò²²»ÖÁÓÚÌ«ÀäÂä,Ò²²»ÖÁÓÚÌ«ÈÈÄÖÁË.½ã½ãÈçºÎ·´²»½âÕâÒâË¼?"

¡¡¡¡±¦ÓñÒò¼ûËûÍâÃæÕÖ×Å´óºìÓð¶Ð¶ÔñÆ¹Ó×Ó, ÒòÎÊ:"ÏÂÑ©ÁËÃ´?"µØÏÂÆÅÄïÃÇµÀ:"ÏÂÁËÕâ°ëÈÕÑ©Öé¶ùÁË. "±¦ÓñµÀ:"È¡ÁËÎÒµÄ¶·ÅñÀ´²»Ôø?"÷ìÓñ±ãµÀ:"ÊÇ²»ÊÇ,ÎÒÀ´ÁËËû¾Í¸ÃÈ¥ÁË. "±¦ÓñÐ¦µÀ:"ÎÒ¶àÔçÍí¶ùËµÒªÈ¥ÁË?²»¹ýÄÃÀ´Ô¤±¸×Å."±¦ÓñµÄÄÌÄ¸ÀîæÖæÖÒòËµµÀ: "ÌìÓÖÏÂÑ©,Ò²ºÃÔçÍíµÄÁË,¾ÍÔÚÕâÀïÍ¬½ã½ãÃÃÃÃÒ»´¦ÍçÍç°Õ.ÒÌÂèÄÇÀï°Ú²è¹û×ÓÄØ.ÎÒ½ÐÑ¾Í·È¥È¡ÁË¶·ÅñÀ´,Ëµ¸øÐ¡çÛ¶ùÃÇÉ¢ÁË°Õ."±¦ÓñÓ¦ÔÊ.ÀîæÖæÖ³öÈ¥,ÃüÐ¡ØËÃÇ¶¼¸÷É¢È¥²»Ìá.

¡¡¡¡ÕâÀïÑ¦ÒÌÂèÒÑ°ÚÁË¼¸ÑùÏ¸²è¹ûÀ´ÁôËûÃÇ³Ô²è. ±¦ÓñÒò¿äÇ°ÈÕÔÚÄÇ¸®ÀïÕä´óÉ©×ÓµÄºÃ¶ìÕÆÑ¼ÐÅ. Ñ¦ÒÌÂèÌýÁË,Ã¦Ò²°Ñ×Ô¼ºÔãµÄÈ¡ÁËÐ©À´ÓëËû³¢.±¦ÓñÐ¦µÀ:"Õâ¸öÐëµÃ¾Í¾Æ²ÅºÃ."Ñ¦ÒÌÂè±ãÁîÈËÈ¥¹àÁË×îÉÏµÈµÄ¾ÆÀ´.ÀîæÖæÖ±ãÉÏÀ´µÀ:"ÒÌÌ«Ì«,¾Æµ¹°ÕÁË ."±¦ÓñÑëµÀ:"ÂèÂè,ÎÒÖ»ºÈÒ»ÖÓ."ÀîæÖæÖµÀ:"²»ÖÐÓÃ!µ±×ÅÀÏÌ«Ì«,Ì«Ì«,ÄÇÅÂÄã³ÔÒ»Ì³ÄØ.ÏëÄÇÈÕÎÒÑÛ´í²»¼ûÒ»»á,²»ÖªÊÇÄÇÒ»¸öÃ»µ÷½ÌµÄ,Ö»Í¼ÌÖÄãµÄºÃ¶ù,²»¹Ü±ðÈËËÀ»î, ¸øÁËÄãÒ»¿Ú¾Æ³Ô,ÔáËÍµÄÎÒ°¤ÁËÁ½ÈÕÂî.ÒÌÌ«Ì«²»ÖªµÀ,ËûÐÔ×ÓÓÖ¿É¶ñ,³ÔÁË¾Æ¸üÅªÐÔ.ÓÐÒ»ÈÕÀÏÌ«Ì«¸ßÐËÁË,ÓÖ¾¡×ÅËû³Ô,Ê²Ã´ÈÕ×ÓÓÖ²»ÐíËû³Ô,ºÎ¿àÎÒ°×ÅâÔÚÀïÃæ." Ñ¦ÒÌÂèÐ¦µÀ:"ÀÏ»õ,ÄãÖ»·ÅÐÄ³ÔÄãµÄÈ¥.ÎÒÒ²²»ÐíËû³Ô¶àÁË.±ãÊÇÀÏÌ«Ì«ÎÊ,ÓÐÎÒÄØ." Ò»ÃæÁîÐ¡Ñ¾÷ß: "À´,ÈÃÄãÄÌÄÌÃÇÈ¥,Ò²³Ô±­ÌÂÌÂÑ©Æø."ÄÇÀîæÖæÖÌýÈç´ËËµ,Ö»µÃºÍÖÚÈËÈ¥³ÔÐ©¾ÆË®.ÕâÀï±¦ÓñÓÖËµ:"²»±ØÎÂÅ¯ÁË,ÎÒÖ»°®³ÔÀäµÄ."Ñ¦ÒÌÂèÃ¦µÀ:"Õâ¿ÉÊ¹²»µÃ,³ÔÁËÀä¾Æ,Ð´×ÖÊÖ´ò§â¶ù."±¦îÎÐ¦µÀ:"±¦ÐÖµÜ,¿÷ÄãÃ¿ÈÕ¼ÒÔÓÑ§ÅÔÊÕµÄ,ÄÑµÀ¾Í²»ÖªµÀ¾ÆÐÔ×îÈÈ,ÈôÈÈ³ÔÏÂÈ¥,·¢É¢µÄ¾Í¿ì,ÈôÀä³ÔÏÂÈ¥,±ãÄý½áÔÚÄÚ,ÒÔÎåÔàÈ¥Å¯Ëû,Æñ²»ÊÜº¦? ´Ó´Ë»¹²»¿ì²»Òª³ÔÄÇÀäµÄÁË."±¦ÓñÌýÕâ»°ÓÐÇéÀí,±ã·ÅÏÂÀä¾Æ,ÃüÈËÅ¯À´·½Òû.

¡¡¡¡÷ìÓñ¿Ä×Å¹Ï×Ó¶ù, Ö»Ãò×Å×ìÐ¦.¿ÉÇÉ÷ìÓñµÄÐ¡Ñ¾÷ßÑ©Ñã×ßÀ´Óë÷ìÓñËÍÐ¡ÊÖÂ¯,÷ìÓñÒòº¬Ð¦ÎÊËû:"Ë­½ÐÄãËÍÀ´µÄ?ÄÑÎªËû·ÑÐÄ,ÄÇÀï¾ÍÀäËÀÁËÎÒ!"Ñ©ÑãµÀ:"×Ï¾é½ã½ãÅÂ¹ÃÄïÀä,Ê¹ÎÒËÍÀ´µÄ."÷ìÓñÒ»Ãæ½ÓÁË,±§ÔÚ»³ÖÐ,Ð¦µÀ:"Ò²¿÷Äãµ¹ÌýËûµÄ»°.ÎÒÆ½ÈÕºÍÄãËµµÄ,È«µ±¶úÅÔ·ç,ÔõÃ´ËûËµÁËÄã¾ÍÒÀ,±ÈÊ¥Ö¼»¹¿ìÐ©!"±¦ÓñÌýÕâ»°,ÖªÊÇ÷ìÓñ½è´ËÞÉÂäËû,Ò²ÎÞ»Ø¸´Ö®´Ê,Ö»ÎûÎûµÄÐ¦Á½Õó°ÕÁË.±¦îÎËØÖª÷ìÓñÊÇÈç´Ë¹ßÁËµÄ,Ò²²»È¥²ÇËû. Ñ¦ÒÌÂèÒòµÀ:"ÄãËØÈÕÉí×ÓÈõ,½û²»µÃÀäµÄ,ËûÃÇ¼Ç¹Ò×ÅÄãµ¹²»ºÃ?"÷ìÓñÐ¦µÀ:"ÒÌÂè²»ÖªµÀ.ÐÒ¿÷ÊÇÒÌÂèÕâÀï,ÌÈ»òÔÚ±ðÈË¼Ò,ÈË¼ÒÆñ²»ÄÕ?ºÃËµ¾Í¿´µÄÈË¼ÒÁ¬¸öÊÖÂ¯Ò²Ã»ÓÐ, °Í°ÍµÄ´Ó¼ÒÀïËÍ¸öÀ´.²»ËµÑ¾÷ßÃÇÌ«Ð¡ÐÄ¹ýÓà,»¹Ö»µ±ÎÒËØÈÕÊÇÕâµÈÇá¿ñ¹ßÁËÄØ."Ñ¦ÒÌÂèµÀ:"ÄãÕâ¸ö¶àÐÄµÄ,ÓÐÕâÑùÏë,ÎÒ¾ÍÃ»ÕâÑùÐÄ."

¡¡¡¡Ëµ»°Ê±,±¦ÓñÒÑÊÇÈý±­¹ýÈ¥.ÀîæÖæÖÓÖÉÏÀ´À¹×è.±¦ÓñÕýÔÚÐÄÌðÒâÇ¢Ö®Ê±,ºÍ±¦÷ìæ¢ÃÃËµËµÐ¦Ð¦µÄ, ÄÇ¿Ï²»³Ô.±¦ÓñÖ»µÃÇüÒâÑë¸æ:"ºÃÂèÂè,ÎÒÔÙ³ÔÁ½ÖÓ¾Í²»³ÔÁË."ÀîæÖæÖµÀ: "Äã¿É×ÐÏ¸ÀÏÒ¯½ñ¶ùÔÚ¼Ò,§ã·ÀÎÊÄãµÄÊé!"±¦ÓñÌýÁËÕâ»°,±ãÐÄÖÐ´ó²»×ÔÔÚ, ÂýÂýµÄ·ÅÏÂ¾Æ,´¹ÁËÍ·.÷ìÓñÏÈÃ¦µÄËµ:"±ðÉ¨´ó¼ÒµÄÐË!¾Ë¾ËÈô½ÐÄã,Ö»ËµÒÌÂèÁô×ÅÄØ . Õâ¸öÂèÂè,Ëû³ÔÁË¾Æ,ÓÖÄÃÎÒÃÇÀ´ÐÑÆ¢ÁË!"Ò»ÃæÇÄÍÆ±¦Óñ,Ê¹Ëû¶ÄÆø,Ò»ÃæÇÄÇÄµÄ¹¾ßæËµ:"±ðÀíÄÇÀÏ»õ,ÔÛÃÇÖ»¹ÜÀÖÔÛÃÇµÄ."ÄÇÀîæÖæÖ²»Öª÷ìÓñµÄÒâË¼,ÒòËµµÀ:"ÁÖ½ã¶ù ,Äã²»ÒªÖú×ÅËûÁË.Äãµ¹È°È°Ëû,Ö»ÅÂËû»¹ÌýÐ©."ÁÖ÷ìÓñÀäÐ¦µÀ:"ÎÒÎªÊ²Ã´ÖúËû?ÎÒÒ²²»·¸×ÅÈ°Ëû.ÄãÕâÂèÂèÌ«Ð¡ÐÄÁË,Íù³£ÀÏÌ«Ì«ÓÖ¸øËû¾Æ³Ô,Èç½ñÔÚÒÌÂèÕâÀï¶à³ÔÒ»¿Ú, ÁÏÒ²²»·ÁÊÂ.±Ø¶¨ÒÌÂèÕâÀïÊÇÍâÈË,²»µ±ÔÚÕâÀïµÄÒ²Î´¿É¶¨."ÀîæÖæÖÌýÁË,ÓÖÊÇ¼±,ÓÖÊÇÐ¦,ËµµÀ:"ÕæÕæÕâÁÖ½ã¶ù,Ëµ³öÒ»¾ä»°À´,±Èµ¶×Ó»¹¼â.ÄãÕâËãÁËÊ²Ã´."±¦îÎÒ²ÈÌ²»×¡Ð¦×Å,°Ñ÷ìÓñÈùÉÏÒ»Å¡,ËµµÀ:"ÕæÕæÕâ¸öò­Ñ¾Í·µÄÒ»ÕÅ×ì,½ÐÈËºÞÓÖ²»ÊÇ,Ï²»¶ÓÖ²»ÊÇ."Ñ¦ÒÌÂèÒ»ÃæÓÖËµ:"±ðÅÂ,±ðÅÂ,ÎÒµÄ¶ù!À´ÕâÀïÃ»ºÃµÄÄã³Ô,±ð°ÑÕâµã×Ó¶«Î÷»£µÄ´æÔÚÐÄÀï,µ¹½ÐÎÒ²»°².Ö»¹Ü·ÅÐÄ³Ô,¶¼ÓÐÎÒÄØ.Ô½·¢³ÔÁËÍí·¹È¥,±ã×íÁË,¾Í¸ú×ÅÎÒË¯°Õ."ÒòÃü:"ÔÙÌÌÈÈ¾ÆÀ´!ÒÌÂèÅãÄã³ÔÁ½±­,¿É¾Í³Ô·¹°Õ."±¦ÓñÌýÁË,·½ÓÖ¹ÄÆðÐËÀ´.

¡¡¡¡¡¡¡¡ÀîæÖæÖÒò·Ô¸ÀÐ¡Ñ¾Í·×ÓÃÇ:"ÄãÃÇÔÚÕâÀïÐ¡ÐÄ×Å,ÎÒ¼ÒÀï»»ÁËÒÂ·þ¾ÍÀ´,ÇÄÇÄµÄ»ØÒÌÌ«Ì«,±ðÓÉ×ÅËû,¶à¸øËû³Ô."Ëµ×Å±ã¼ÒÈ¥ÁË.ÕâÀïËä»¹ÓÐÈýÁ½¸öÆÅ×Ó,¶¼ÊÇ²»¹ØÍ´Ñ÷µÄ,¼ûÀîæÖæÖ×ßÁË,Ò²¶¼ÇÄÇÄÈ¥Ñ°·½±ãÈ¥ÁË.Ö»Ê£ÁËÁ½¸öÐ¡Ñ¾Í·×Ó,ÀÖµÃÌÖ±¦ÓñµÄ»¶Ï² . ÐÒ¶øÑ¦ÒÌÂèÇ§ºåÍòºåµÄ,Ö»ÈÝËû³ÔÁË¼¸±­,¾ÍÃ¦ÊÕ¹ýÁË.×÷ËáËñ¼¦Æ¤ÌÀ,±¦ÓñÍ´ºÈÁËÁ½Íë,³ÔÁË°ëÍë±Ì¾¬Öà.Ò»Ê±Ñ¦ÁÖ¶þÈËÒ²³ÔÍêÁË·¹,ÓÖõ¦õ¦µÄÆãÉÏ²èÀ´´ó¼Ò³ÔÁË.Ñ¦ÒÌÂè·½·ÅÁËÐÄ. Ñ©ÑãµÈÈýËÄ¸öÑ¾Í·ÒÑ³ÔÁË·¹,½øÀ´ËÅºò.÷ìÓñÒòÎÊ±¦ÓñµÀ:"Äã×ß²»×ß?" ±¦ÓñØ¿Ð±¾ëÑÛµÀ: "ÄãÒª×ß,ÎÒºÍÄãÒ»Í¬×ß."÷ìÓñÌýËµ,ËìÆðÉíµÀ:"ÔÛÃÇÀ´ÁËÕâÒ»ÈÕ, Ò²¸Ã»ØÈ¥ÁË.»¹²»ÖªÄÇ±ßÔõÃ´ÕÒÔÛÃÇÄØ."Ëµ×Å,¶þÈË±ã¸æ´Ç.

¡¡¡¡Ð¡Ñ¾Í·Ã¦Åõ¹ý¶·óÒÀ´, ±¦Óñ±ã°ÑÍ·ÂÔµÍÒ»µÍ,ÃüËû´÷ÉÏ.ÄÇÑ¾Í·±ã½«×Å´óºìÐÉÕ±¶·óÒÒ»¶¶,²ÅÍù±¦ÓñÍ·ÉÏÒ»ºÏ,±¦Óñ±ãËµ:"°Õ,°Õ!ºÃ´À¶«Î÷,ÄãÒ²ÇáÐ©¶ù!ÄÑµÀÃ»¼û¹ý±ðÈË´÷¹ýµÄ? ÈÃÎÒ×Ô¼º´÷°Õ."÷ìÓñÕ¾ÔÚ¿»ÑØÉÏµÀ:"ÂÞËôÊ²Ã´,¹ýÀ´,ÎÒÇÆÇÆ°Õ."±¦ÓñÃ¦¾Í½üÇ°À´.÷ìÓñÓÃÊÖÕûÀí,ÇáÇáÁý×¡Êø·¢¹Ú,½«óÒÑØÒ´ÔÚÄ¨¶îÖ®ÉÏ,½«ÄÇÒ»¿ÅºËÌÒ´óµÄç­ÈÞô¢Ó§·öÆð,²üÎ¡Î¡Â¶ÓÚóÒÍâ.ÕûÀíÒÑ±Ï,¶ËÏàÁË¶ËÏà,ËµµÀ:"ºÃÁË,ÅûÉÏ¶·Åñ°Õ. "±¦ÓñÌýÁË,·½½ÓÁË¶·ÅñÅûÉÏ.Ñ¦ÒÌÂèÃ¦µÀ:"¸úÄãÃÇµÄÂèÂè¶¼»¹Ã»À´ÄØ,ÇÒÂÔµÈµÈ²»³Ù ."±¦ÓñµÀ:"ÎÒÃÇµ¹È¥µÈËûÃÇ,ÓÐÑ¾Í·ÃÇ¸ú×ÅÒ²¹»ÁË."Ñ¦ÒÌÂè²»·ÅÐÄ,µ½µ×ÃüÁ½¸ö¸¾Å®¸úËæËûÐÖÃÃ·½°Õ.Ëû¶þÈËµÀÁËÈÅ,Ò»¾¶»ØÖÁ¼ÖÄ¸·¿ÖÐ.

¡¡¡¡¼ÖÄ¸ÉÐÎ´ÓÃÍí·¹,ÖªÊÇÑ¦ÒÌÂè´¦À´,¸ü¼ÓÏ²»¶.Òò¼û±¦Óñ³ÔÁË¾Æ,ËìÃüËû×Ô»Ø·¿È¥Ðª×Å,²»ÐíÔÙ³öÀ´ÁË.ÒòÃüÈËºÃÉú¿´ÊÌ×Å.ºöÏëÆð¸ú±¦ÓñµÄÈËÀ´,ËìÎÊÖÚÈË:"ÀîÄÌ×ÓÔõÃ´²»¼û?"ÖÚÈË²»¸ÒÖ±Ëµ¼ÒÈ¥ÁË,Ö»Ëµ:"²Å½øÀ´µÄ,ÏëÓÐÊÂ²ÅÈ¥ÁË."±¦ÓñõÔõÄ»ØÍ·µÀ:" Ëû±ÈÀÏÌ«Ì«»¹ÊÜÓÃÄØ, ÎÊËû×÷Ê²Ã´!Ã»ÓÐËûÖ»ÅÂÎÒ»¹¶à»îÁ½ÈÕ."Ò»ÃæËµ,Ò»ÃæÀ´ÖÁ×Ô¼ºµÄÎÔÊÒ.Ö»¼û±ÊÄ«ÔÚ°¸,Ççö©ÏÈ½Ó³öÀ´,Ð¦ËµµÀ:"ºÃ,ºÃ,ÒªÎÒÑÐÁËÄÇÐ©Ä«,ÔçÆð¸ßÐË ,Ö»Ð´ÁËÈý¸ö×Ö,¶ªÏÂ±Ê¾Í×ßÁË,ºåµÄÎÒÃÇµÈÁËÒ»ÈÕ.¿ìÀ´ÓëÎÒÐ´ÍêÕâÐ©Ä«²Å°Õ!"±¦ÓñºöÈ»ÏëÆðÔçÆðµÄÊÂÀ´, ÒòÐ¦µÀ:"ÎÒÐ´µÄÄÇÈý¸ö×ÖÔÚÄÇÀïÄØ?"Ççö©Ð¦µÀ:"Õâ¸öÈË¿É×íÁË. ÄãÍ·Àï¹ýÄÇ¸®ÀïÈ¥,Öö¸ÀÌùÔÚÕâÃÅ¶·ÉÏ,Õâ»á×ÓÓÖÕâÃ´ÎÊ.ÎÒÉúÅÂ±ðÈËÌù»µÁË,ÎÒÇ××ÔÅÀ¸ßÉÏÌÝµÄÌùÉÏ, Õâ»á×Ó»¹¶³µÄÊÖ½©ÀäµÄÄØ."±¦ÓñÌýÁË,Ð¦µÀ:"ÎÒÍüÁË.ÄãµÄÊÖÀä,ÎÒÌæÄãä××Å."Ëµ×Å±ãÉìÊÖÐ¯ÁËÇçö©µÄÊÖ,Í¬ÑöÊ×¿´ÃÅ¶·ÉÏÐÂÊéµÄÈý¸ö×Ö.

¡¡¡¡Ò»Ê±÷ìÓñÀ´ÁË, ±¦ÓñÐ¦µÀ:"ºÃÃÃÃÃ,Äã±ðÈö»Ñ,Äã¿´ÕâÈý¸ö×ÖÄÇÒ»¸öºÃ?"÷ìÓñÑöÍ·¿´Àï¼äÃÅ¶·ÉÏ,ÐÂÌùÁËÈý¸ö×Ö,Ð´×Å"ç­ÔÆÐù".÷ìÓñÐ¦µÀ:"¸ö¸ö¶¼ºÃ.ÔõÃ´Ð´µÄÕâÃÇºÃÁË?Ã÷¶ùÒ²ÓëÎÒÐ´Ò»¸öØÒ."±¦ÓñÎûÎûµÄÐ¦µÀ:"ÓÖºåÎÒÄØ."Ëµ×ÅÓÖÎÊ:"Ï®ÈË½ã½ãÄØ? " Ççö©ÏòÀï¼ä¿»ÉÏÅ¬×ì.±¦ÓñÒ»¿´,Ö»¼ûÏ®ÈËºÍÒÂË¯×ÅÔÚÄÇÀï.±¦ÓñÐ¦µÀ:"ºÃ,Ì«ä×ÔçÁËÐ©."ÒòÓÖÎÊÇçö©µÀ:"½ñ¶ùÎÒÔÚÄÇ¸®Àï³ÔÔç·¹,ÓÐÒ»µú×Ó¶¹¸¯Æ¤µÄ°ü×Ó,ÎÒÏë×ÅÄã°®³Ô,ºÍÕä´óÄÌÄÌËµÁË,Ö»ËµÎÒÁô×ÅÍíÉÏ³Ô,½ÐÈËËÍ¹ýÀ´µÄ,Äã¿É³ÔÁË?"Ççö©µÀ:"¿ì±ðÌá .Ò»ËÍÁËÀ´,ÎÒÖªµÀÊÇÎÒµÄ,Æ«ÎÒ²Å³ÔÁË·¹,¾Í·ÅÔÚÄÇÀï.ºóÀ´ÀîÄÌÄÌÀ´ÁË¿´¼û,Ëµ:`±¦ÓñÎ´±Ø³ÔÁË,ÄÃÁË¸øÎÒËï×Ó³ÔÈ¥°Õ.'Ëû¾Í½ÐÈËÄÃÁË¼ÒÈ¥ÁË."½Ó×ÅÜçÑ©ÅõÉÏ²èÀ´.±¦ÓñÒòÈÃ"ÁÖÃÃÃÃ³Ô²è."ÖÚÈËÐ¦Ëµ:"ÁÖÃÃÃÃÔç×ßÁË,»¹ÈÃÄØ."

¡¡¡¡±¦Óñ³ÔÁË°ëÍë²è, ºöÓÖÏëÆðÔçÆðµÄ²èÀ´,ÒòÎÊÜçÑ©µÀ:"ÔçÆðÆãÁËÒ»Íë·ãÂ¶²è,ÎÒËµ¹ý,ÄÇ²èÊÇÈýËÄ´Îºó²Å³öÉ«µÄ,Õâ»á×ÓÔõÃ´ÓÖÆãÁËÕâ¸öÀ´?"ÜçÑ©µÀ:"ÎÒÔ­ÊÇÁô×ÅµÄ ,ÄÇ»á×ÓÀîÄÌÄÌÀ´ÁË,ËûÒª³¢³¢,¾Í¸øËû³ÔÁË."±¦ÓñÌýÁË,½«ÊÖÖÐµÄ²è±­Ö»Ë³ÊÖÍùµØÏÂÒ»ÖÀ,»íà¥Ò»Éù,´òÁË¸ö·ÛËé,ÆÃÁËÜçÑ©Ò»È¹×ÓµÄ²è.ÓÖÌøÆðÀ´ÎÊ×ÅÜçÑ©µÀ:"ËûÊÇÄãÄÇÒ»ÃÅ×ÓµÄÄÌÄÌ, ÄãÃÇÕâÃ´Ð¢¾´Ëû?²»¹ýÊÇÕÌ×ÅÎÒÐ¡Ê±ºò³Ô¹ýËû¼¸ÈÕÄÌ°ÕÁË.Èç½ñ³ÑµÄËû±È×æ×Ú»¹´óÁË.Èç½ñÎÒÓÖ³Ô²»×ÅÄÌÁË,°×°×µÄÑø×Å×æ×Ú×÷Ê²Ã´!ÄìÁË³öÈ¥,´ó¼Ò¸É¾» !"Ëµ×Å±ãÒªÈ¥Á¢¿Ì»Ø¼ÖÄ¸,ÄìËûÈéÄ¸.Ô­À´Ï®ÈËÊµÎ´Ë¯×Å,²»¹ý¹ÊÒâ×°Ë¯,Òý±¦ÓñÀ´âæËûÍçË£. ÏÈÎÅµÃËµ×ÖÎÊ°ü×ÓµÈÊÂ,Ò²»¹¿É²»±ØÆðÀ´,ºóÀ´Ë¤ÁË²èÖÓ,¶¯ÁËÆø,ËìÁ¬Ã¦ÆðÀ´½âÊÍÈ°×è.ÔçÓÐ¼ÖÄ¸Ç²ÈËÀ´ÎÊÊÇÔõÃ´ÁË.Ï®ÈËÃ¦µÀ:"ÎÒ²Åµ¹²èÀ´,±»Ñ©»¬µ¹ÁË,Ê§ÊÖÔÒÁËÖÓ×Ó."Ò»ÃæÓÖ°²Î¿±¦ÓñµÀ:"ÄãÁ¢ÒâÒªÄìËûÒ²ºÃ,ÎÒÃÇÒ²¶¼Ô¸Òâ³öÈ¥,²»Èç³ÃÊÆÁ¬ÎÒÃÇÒ»ÆëÄìÁË,ÎÒÃÇÒ²ºÃ,ÄãÒ²²»³îÔÙÓÐºÃµÄÀ´·üÊÌÄã."±¦ÓñÌýÁËÕâ»°,·½ÎÞÁËÑÔÓï, ±»Ï®ÈËµÈ·öÖÁ¿»ÉÏ,ÍÑ»»ÁËÒÂ·þ.²»Öª±¦Óñ¿ÚÄÚ»¹ËµÐ©Ê²Ã´,Ö»¾õ¿Ú³Ý²øÃà,ÑÛÃ¼Óú¼Óâ¼É¬,Ã¦·üÊÌËûË¯ÏÂ.Ï®ÈËÉìÊÖ´ÓËûÏîÉÏÕªÏÂÄÇÍ¨ÁéÓñÀ´,ÓÃ×Ô¼ºµÄÊÖÅÁ°üºÃ,ÈûÔÚÈìÏÂ,´ÎÈÕ´øÊ±±ã±ù²»×Å²±×Ó.ÄÇ±¦Óñ¾ÍÕí±ãË¯×ÅÁË.±ËÊ±ÀîæÖæÖµÈÒÑ½øÀ´ÁË,Ìý¼û×íÁË ,²»¸ÒÇ°À´ÔÙ¼Ó´¥·¸,Ö»ÇÄÇÄµÄ´òÌýË¯ÁË,·½·ÅÐÄÉ¢È¥.

¡¡¡¡´ÎÈÕÐÑÀ´,¾ÍÓÐÈË»Ø:"ÄÇ±ßÐ¡ÈØ´óÒ¯´øÁËÇØÏà¹«À´°Ý."±¦ÓñÃ¦½ÓÁË³öÈ¥,ÁìÁË°Ý¼û¼ÖÄ¸.¼ÖÄ¸¼ûÇØÖÓÐÎÈÝ±êÖÂ,¾ÙÖ¹ÎÂÈá,¿°Åã±¦Óñ¶ÁÊé,ÐÄÖÐÊ®·Ö»¶Ï²,±ãÁô²èÁô·¹, ÓÖÃüÈË´øÈ¥¼ûÍõ·òÈËµÈ.ÖÚÈËÒòËØ°®ÇØÊÏ,½ñ¼ûÁËÇØÖÓÊÇÕâ°ãÈËÆ·,Ò²¶¼»¶Ï²,ÁÙÈ¥Ê±¶¼ÓÐ±íÀñ. ¼ÖÄ¸ÓÖÓëÁËÒ»¸öºÉ°ü²¢Ò»¸ö½ð¿ýÐÇ,È¡"ÎÄÐÇºÍºÏ"Ö®Òâ.ÓÖÖö¸ÀËûµÀ:"Äã¼Ò×¡µÄÔ¶, »òÓÐÒ»Ê±º®ÈÈ¼¢±¥²»±ã,Ö»¹Ü×¡ÔÚÕâÀï,²»±ØÏÞ¶¨ÁË.Ö»ºÍÄã±¦ÊåÔÚÒ»´¦, ±ð¸ú×ÅÄÇÐ©²»³¤½øµÄ¶«Î÷ÃÇÑ§."ÇØÖÓÒ»Ò»µÄ´ðÓ¦,»ØÈ¥Ù÷Öª.

¡¡¡¡Ëû¸¸Ç×ÇØÒµÏÖÈÎÓªÉÉÀÉ,Äê½üÆßÊ®,·òÈËÔçÍö.Òòµ±ÄêÎÞ¶ùÅ®,±ãÏòÑøÉúÌÃ±§ÁËÒ»¸ö¶ù×Ó²¢Ò»¸öÅ®¶ù.Ë­Öª¶ù×ÓÓÖËÀÁË,Ö»Ê£Å®¶ù,Ð¡Ãû»½¿É¶ù,³¤´óÊ±,ÉúµÄÐÎÈÝôÁÄÈ, ÐÔ¸ñ·çÁ÷.ÒòËØÓë¼Ö¼ÒÓÐÐ©¹Ï¸ð,¹Ê½áÁËÇ×,ÐíÓë¼ÖÈØÎªÆÞ.ÄÇÇØÒµÖÁÎåÑ®Ö®ÉÏ·½µÃÁËÇØÖÓ.ÒòÈ¥ËêÒµÊ¦Íö¹Ê,Î´Ï¾ÑÓÇë¸ßÃ÷Ö®Ê¿,Ö»µÃÔÝÊ±ÔÚ¼ÒÎÂÏ°¾É¿Î.ÕýË¼ÒªºÍÇ×¼ÒÈ¥ÉÌÒéËÍÍùËû¼ÒÛÓÖÐ, ÔÝÇÒ²»ÖÂ»Ä·Ï,¿ÉÇÉÓö¼ûÁË±¦ÓñÕâ¸ö»ú»á.ÓÖÖª¼Ö¼ÒÛÓÖÐÏÖ½ñË¾ÛÓµÄÊÇ¼Ö´úÈå,ÄËµ±½ñÖ®ÀÏÈå,ÇØÖÓ´ËÈ¥,Ñ§ÒµÁÏ±Ø½øÒæ,³ÉÃû¿ÉÍû,Òò´ËÊ®·ÖÏ²ÔÃ.Ö»ÊÇ»ÂÄÒÐßÉ¬,ÄÇ¼Ö¼ÒÉÏÉÏÏÂÏÂ¶¼ÊÇÒ»Ë«¸»¹óÑÛ¾¦,ÈÝÒ×ÄÃ²»³öÀ´,Îª¶ù×ÓµÄÖÕÉí´óÊÂ, Ëµ²»µÃ¶«Æ´Î÷´ÕµÄ¹§¹§¾´¾´·âÁË¶þÊ®ËÄÁ½êÞ¼ûÀñ, Ç××Ô´øÁËÇØÖÓ,À´´úÈå¼Ò°Ý¼ûÁË. È»ºóÌý±¦ÓñÉÏÑ§Ö®ÈÕ,ºÃÒ»Í¬ÈëÛÓ.ÕýÊÇ:

¡¡¡¡ÔçÖªÈÕºóÏÐÕùÆø,Æñ¿Ï½ñ³¯´í¶ÁÊé.

    http://www.hongloumengs.cn/hongloumeng/3/hongloumeng113.htm

»°ËµÇØÒµ¸¸×Ó×¨ºò¼Ö¼ÒµÄÈËÀ´ËÍÉÏÑ§ÔñÈÕÖ®ÐÅ.Ô­À´±¦Óñ¼±ÓÚÒªºÍÇØÖÓÏàÓö,È´¹Ë²»µÃ±ðµÄ,ËìÔñÁËºóÈÕÒ»¶¨ÉÏÑ§."ºóÈÕÒ»ÔçÇëÇØÏà¹«µ½ÎÒÕâÀï,»áÆëÁË,Ò»Í¬Ç°È¥. "----´ò·¢ÁËÈËËÍÁËÐÅ.

¡¡¡¡ÖÁÊÇÈÕÒ»Ôç,±¦ÓñÆðÀ´Ê±,Ï®ÈËÔçÒÑ°ÑÊé±ÊÎÄÎï°üºÃ,ÊÕÊ°µÄÍ£Í£Í×Í×,×øÔÚ´²ÑØÉÏ·¢ÃÆ. ¼û±¦ÓñÐÑÀ´,Ö»µÃ·üÊÌËûÊáÏ´.±¦Óñ¼ûËûÃÆÃÆµÄ,ÒòÐ¦ÎÊµÀ:"ºÃ½ã½ã,ÄãÔõÃ´ÓÖ²»×ÔÔÚÁË?ÄÑµÀ¹ÖÎÒÉÏÑ§È¥¶ªµÄÄãÃÇÀäÇåÁË²»³É?"Ï®ÈËÐ¦µÀ:"ÕâÊÇÄÇÀï»°.¶ÁÊéÊÇ¼«ºÃµÄÊÂ, ²»È»¾ÍÁÊµ¹Ò»±²×Ó,ÖÕ¾ÃÔõÃ´ÑùÄØ.µ«Ö»Ò»¼þ:Ö»ÊÇÄîÊéµÄÊ±½ÚÏë×ÅÊé,²»ÄîµÄÊ±½ÚÏë×Å¼ÒÐ©.±ðºÍËûÃÇÒ»´¦ÍçÄÖ,Åö¼ûÀÏÒ¯²»ÊÇÍçµÄ.ËäËµÊÇ·ÜÖ¾ÒªÇ¿,ÄÇ¹¤¿ÎÄþ¿ÉÉÙÐ©,Ò»ÔòÌ°¶à½À²»ÀÃ,¶þÔòÉí×ÓÒ²Òª±£ÖØ.Õâ¾ÍÊÇÎÒµÄÒâË¼,Äã¿ÉÒªÌåÁÂ."Ï®ÈËËµÒ»¾ä, ±¦ÓñÓ¦Ò»¾ä.Ï®ÈËÓÖµÀ:"´óÃ«ÒÂ·þÎÒÒ²°üºÃÁË,½»³ö¸øÐ¡×ÓÃÇÈ¥ÁË.Ñ§ÀïÀä, ºÃ´õÏë×ÅÌí»»,±È²»µÃ¼ÒÀïÓÐÈËÕÕ¹Ë.½ÅÂ¯ÊÖÂ¯µÄÌ¿Ò²½»³öÈ¥ÁË,Äã¿É×ÅËûÃÇÌí.ÄÇÒ»ÆðÀÁÔô,Äã²»Ëµ,ËûÃÇÀÖµÃ²»¶¯,°×¶³»µÁËÄã."±¦ÓñµÀ:"Äã·ÅÐÄ,³öÍâÍ·ÎÒ×Ô¼º¶¼»áµ÷Í£µÄ.ÄãÃÇÒ²±ðÃÆËÀÔÚÕâÎÝÀï,³¤ºÍÁÖÃÃÃÃÒ»´¦È¥ÍçÐ¦×Å²ÅºÃ."Ëµ×Å,¾ãÒÑ´©´÷Æë±¸, Ï®ÈË´ßËûÈ¥¼û¼ÖÄ¸,¼ÖÕþ,Íõ·òÈËµÈ.±¦ÓñÓÖÈ¥Öö¸ÀÁËÇçö©÷êÔÂµÈ¼¸¾ä,·½³öÀ´¼û¼ÖÄ¸ .¼ÖÄ¸Ò²Î´ÃâÓÐ¼¸¾äÖö¸ÀµÄ»°.È»ºóÈ¥¼ûÍõ·òÈË,ÓÖ³öÀ´Êé·¿ÖÐ¼û¼ÖÕþ.Æ«ÉúÕâÈÕ¼ÖÕþ»Ø¼ÒÔçÐ©,ÕýÔÚÊé·¿ÖÐÓëÏà¹«Çå¿ÍÃÇÏÐÌ¸.ºö¼û±¦Óñ½øÀ´Çë°²,»ØËµÉÏÑ§ÀïÈ¥,¼ÖÕþÀäÐ¦µÀ:"ÄãÈç¹ûÔÙÌá`ÉÏÑ§'Á½¸ö×Ö,Á¬ÎÒÒ²ÐßËÀÁË.ÒÀÎÒµÄ»°,Äã¾¹ÍçÄãµÄÈ¥ÊÇÕýÀí.×ÐÏ¸Õ¾ÔàÁËÎÒÕâµØ,¿¿ÔàÁËÎÒµÄÃÅ!"ÖÚÇå¿ÍÏà¹«ÃÇ¶¼ÔçÆðÉíÐ¦µÀ:"ÀÏÊÀÎÌºÎ±ØÓÖÈç´Ë. ½ñÈÕÊÀÐÖÒ»È¥,Èý¶þÄê¾Í¿ÉÏÔÉí³ÉÃûµÄÁË,¶Ï²»ËÆÍùÄêÈÔ×÷Ð¡¶ùÖ®Ì¬ÁË.ÌìÒ²½«·¹Ê±, ÊÀÐÖ¾¹¿ìÇë°Õ."Ëµ×Å±ãÓÐÁ½¸öÄêÀÏµÄÐ¯ÁË±¦Óñ³öÈ¥.

¡¡¡¡¼ÖÕþÒòÎÊ:"¸ú±¦ÓñµÄÊÇË­?"Ö»ÌýÍâÃæ´ðÓ¦ÁËÁ½Éù,Ôç½øÀ´ÈýËÄ¸ö´óºº,´òÇ§¶ùÇë°². ¼ÖÕþ¿´Ê±,ÈÏµÃÊÇ±¦ÓñµÄÄÌÄ¸Ö®×Ó,Ãû»½Àî¹ó.ÒòÏòËûµÀ:"ÄãÃÇ³ÉÈÕ¼Ò¸úËûÉÏÑ§, Ëûµ½µ×ÄîÁËÐ©Ê²Ã´Êé!µ¹ÄîÁËÐ©Á÷ÑÔ»ìÓïÔÚ¶Ç×ÓÀï,Ñ§ÁËÐ©¾«ÖÂµÄÌÔÆø.µÈÎÒÏÐÒ»ÏÐ, ÏÈ½ÒÁËÄãµÄÆ¤,ÔÙºÍÄÇ²»³¤½øµÄËãÕÊ!"ÏÅµÄÀî¹óÃ¦Ë«Ï¥¹òÏÂ,ÕªÁËÃ±×Ó,ÅöÍ·ÓÐÉù,Á¬Á¬´ðÓ¦"ÊÇ",ÓÖ»ØËµ:"¸ç¶ùÒÑÄîµ½µÚÈý±¾<<Ê«¾­>>,Ê²Ã´`ßÏßÏÂ¹Ãù,ºÉÒ¶¸¡Æ¼',Ð¡µÄ²»¸ÒÈö»Ñ."ËµµÄÂú×ùºåÈ»´óÐ¦ÆðÀ´.¼ÖÕþÒ²³Å²»×¡Ð¦ÁË.ÒòËµµÀ:"ÄÇÅÂÔÙÄîÈýÊ®±¾<< Ê«¾­>>,Ò²¶¼ÊÇÑÚ¶úÍµÁå,ºåÈË¶øÒÑ.ÄãÈ¥ÇëÑ§ÀïÌ«Ò¯µÄ°²,¾ÍËµÎÒËµÁË:Ê²Ã´<<Ê«¾­> >¹ÅÎÄ,Ò»¸Å²»ÓÃÐéÓ¦¹ÊÊÂ,Ö»ÊÇÏÈ°Ñ<<ËÄÊé>>Ò»Æø½²Ã÷±³Êì,ÊÇ×îÒª½ôµÄ."Àî¹óÃ¦´ðÓ¦"ÊÇ",¼û¼ÖÕþÎÞ»°,·½ÍË³öÈ¥.

¡¡¡¡´ËÊ±±¦Óñ¶ÀÕ¾ÔÚÔºÍâÆÁÉù¾²ºò,´ýËûÃÇ³öÀ´,±ãÃ¦Ã¦µÄ×ßÁË.Àî¹óµÈÒ»Ãæµ§ÒÂ·þ, Ò»ÃæËµµÀ: "¸ç¶ùÌý¼ûÁË²»Ôø?¿ÉÏÈÒª½ÒÎÒÃÇµÄÆ¤ÄØ!ÈË¼ÒµÄÅ«²Å¸úÖ÷×Ó×¬Ð©ºÃÌåÃæ, ÎÒÃÇÕâµÈÅ«²Å°×Åã×Å°¤´òÊÜÂîµÄ.´Ó´ËºóÒ²¿ÉÁ¯¼ûÐ©²ÅºÃ."±¦ÓñÐ¦µÀ:"ºÃ¸ç¸ç,Äã±ðÎ¯Çú,ÎÒÃ÷¶ùÇëÄã."Àî¹óµÀ:"Ð¡×æ×Ú,Ë­¸ÒÍûÄãÇë,Ö»ÇóÌýÒ»¾ä°ë¾ä»°¾ÍÓÐÁË."Ëµ×Å, ÓÖÖÁ¼ÖÄ¸Õâ±ß, ÇØÖÓÔçÀ´ºò×ÅÁË,¼ÖÄ¸ÕýºÍËûËµ»°¶ùÄØ.ÓÚÊÇ¶þÈË¼û¹ý,´ÇÁË¼ÖÄ¸.±¦ÓñºöÏëÆðÎ´´Ç÷ìÓñ, ÒòÓÖÃ¦ÖÁ÷ìÓñ·¿ÖÐÀ´×÷´Ç.±ËÊ±÷ìÓñ²ÅÔÚ´°ÏÂ¶Ô¾µÀí×±,Ìý±¦ÓñËµÉÏÑ§È¥,ÒòÐ¦µÀ:"ºÃ,ÕâÒ»È¥,¿É¶¨ÊÇÒª`ó¸¹¬ÕÛ¹ð'È¥ÁË.ÎÒ²»ÄÜËÍÄãÁË."±¦ÓñµÀ:" ºÃÃÃÃÃ,µÈÎÒÏÂÁËÑ§ÔÙ³Ô·¹.ºÍëÙÖ¬¸à×ÓÒ²µÈÎÒÀ´ÔÙÖÆ."ÀÍß¶ÁË°ëÈÕ,·½³·ÉíÈ¥ÁË.÷ìÓñÃ¦ÓÖ½Ð×¡ÎÊµÀ: "ÄãÔõÃ´²»È¥´Ç´ÇÄã±¦½ã½ãÄØ?"±¦ÓñÐ¦¶ø²»´ð,Ò»¾¶Í¬ÇØÖÓÉÏÑ§È¥ÁË. Ô­À´Õâ¼Ö¼ÒÖ®ÒåÑ§,Àë´ËÒ²²»ÉõÔ¶,²»¹ýÒ»ÀïÖ®Ò£,Ô­ÏµÊ¼×æËùÁ¢,¿Ö×åÖÐ×ÓµÜÓÐÆ¶Çî²»ÄÜÇëÊ¦Õß, ¼´Èë´ËÖÐÒÞÒµ.·²×åÖÐÓÐ¹Ù¾ôÖ®ÈË,½Ô¹©¸øÒøÁ½,°´ÙºÖ®¶à¹Ñ°ïÖú, ÎªÑ§ÖÐÖ®·Ñ.ÌØ¹²¾ÙÄê¸ßÓÐµÂÖ®ÈËÎªÛÓÕÆ,×¨ÎªÑµ¿Î×ÓµÜ.Èç½ñ±¦ÇØ¶þÈËÀ´ÁË,Ò»Ò»µÄ¶¼»¥Ïà°Ý¼û¹ý,¶ÁÆðÊéÀ´.×Ô´ËÒÔºó,Ëû¶þÈËÍ¬À´Í¬Íù,Í¬×øÍ¬Æð,Óú¼ÓÇ×ÃÜ.ÓÖ¼æ¼ÖÄ¸°®Ï§,Ò²Ê±³£µÄÁôÏÂÇØÖÓ,×¡ÉÏÈýÌìÎåÈÕ,Óë×Ô¼ºµÄÖØËïÒ»°ãÌÛ°®.Òò¼ûÇØÖÓ²»Éõ¿íÔ£ , ¸üÓÖÖúËûÐ©ÒÂÂÄµÈÎï.²»ÉÏÒ»ÔÂÖ®¹¤,ÇØÖÓÔÚÈÙ¸®±ãÊìÁË.±¦ÓñÖÕÊÇ²»°²±¾·ÖÖ®ÈË, ¾¹Ò»Î¶µÄËæÐÄËùÓû, Òò´ËÓÖ·¢ÁËñ±ÐÔ,ÓÖÌØÏòÇØÖÓÇÄËµµÀ:"ÔÛÃÇÁ©¸öÈËÒ»ÑùµÄÄê¼Í, ¿öÓÖÊÇÍ¬´°, ÒÔºó²»±ØÂÛÊåÖ¶,Ö»ÂÛµÜÐÖÅóÓÑ¾ÍÊÇÁË."ÏÈÊÇÇØÖÓ²»¿Ï,µ±²»µÃ±¦Óñ²»ÒÀ,Ö»½ÐËû"ÐÖµÜ",»ò½ÐËûµÄ±í×Ö"¾¨Çä",ÇØÖÓÒ²Ö»µÃ»ì×ÅÂÒ½ÐÆðÀ´.

¡¡¡¡Ô­À´ÕâÑ§ÖÐËä¶¼ÊÇ±¾×åÈË¶¡ÓëÐ©Ç×ÆÝµÄ×ÓµÜ,Ë×ÓïËµµÄºÃ:"Ò»ÁúÉú¾ÅÖÖ,ÖÖÖÖ¸÷±ð. "Î´ÃâÈË¶àÁË,¾ÍÓÐÁúÉß»ìÔÓ,ÏÂÁ÷ÈËÎïÔÚÄÚ.×Ô±¦,ÇØ¶þÈËÀ´ÁË,¶¼ÉúµÄ»¨¶ä¶ùÒ»°ãµÄÄ£Ñù, ÓÖ¼ûÇØÖÓëïÌóÎÂÈá,Î´ÓïÃæÏÈºì,ÇÓÇÓÐßÐß,ÓÐÅ®¶ùÖ®·ç,±¦ÓñÓÖÊÇÌìÉú³É¹ßÄÜ×÷Ð¡·þµÍ, ÅâÉíÏÂÆø,ÇéÐÔÌåÌù,»°ÓïÃà²ø,Òò´Ë¶þÈË¸ü¼ÓÇ×ºñ,Ò²Ô¹²»µÃÄÇÆðÍ¬´°ÈËÆðÁËÒÉ,±³µØÀïÄãÑÔÎÒÓï,Ú¸ÚÇÒ¥ÚÂ,²¼ÂúÊé·¿ÄÚÍâ.Ô­À´Ñ¦ó´×ÔÀ´Íõ·òÈË´¦×¡ºó , ±ãÖªÓÐÒ»¼ÒÑ§,Ñ§ÖÐ¹ãÓÐÇàÄê×ÓµÜ,²»ÃâÅ¼¶¯ÁËÁúÑôÖ®ÐË,Òò´ËÒ²¼ÙÀ´ÉÏÑ§¶ÁÊé,²»¹ýÊÇÈýÈÕ´òÓã,Á½ÈÕÉ¹Íø,°×ËÍÐ©Êø§ðÀñÎïÓë¼Ö´úÈå,È´²»ÔøÓÐÒ»Ð©¶ù½øÒæ,Ö»Í¼½á½»Ð©ÆõµÜ.Ë­ÏëÕâÑ§ÄÚ¾ÍÓÐºÃ¼¸¸öÐ¡Ñ§Éú,Í¼ÁËÑ¦ó´µÄÒøÇ®³Ô´©,±»ËûºåÉÏÊÖµÄ,Ò²²»Ïû¶à¼Ç.¸üÓÖÓÐÁ½¸ö¶àÇéµÄÐ¡Ñ§Éú,Òà²»ÖªÊÇÄÇÒ»·¿µÄÇ×¾ì,ÒàÎ´¿¼ÕæÃûÐÕ,Ö»ÒòÉúµÃåüÃÄ·çÁ÷, ÂúÑ§ÖÐ¶¼ËÍÁËËûÁ½¸öÍâºÅ,Ò»ºÅ"ÏãÁ¯",Ò»ºÅ"Óñ°®".Ëä¶¼ÓÐÇÔÄ½Ö®Òâ,½«²»ÀûÓÚÈæ×ÓÖ®ÐÄ,Ö»ÊÇ¶¼¾åÑ¦ó´µÄÍþÊÆ,²»¸ÒÀ´Õ´ÈÇ.Èç½ñ±¦,ÇØ¶þÈËÒ»À´,¼ûÁËËûÁ½¸ö, Ò²²»Ãâç¹ç×ÏÛÄ½, ÒàÒòÖªÏµÑ¦ó´ÏàÖª,¹ÊÎ´¸ÒÇá¾ÙÍý¶¯.Ïã,Óñ¶þÈËÐÄÖÐ,Ò²Ò»°ãµÄÁôÇéÓë±¦,ÇØ.Òò´ËËÄÈËÐÄÖÐËäÓÐÇéÒâ,Ö»Î´·¢¼£.Ã¿ÈÕÒ»ÈëÑ§ÖÐ,ËÄ´¦¸÷×ø,È´°ËÄ¿¹´Áô , »òÉèÑÔÍÐÒâ,»òÓ½É£Ô¢Áø,Ò£ÒÔÐÄÕÕ,È´ÍâÃæ×ÔÎª±ÜÈËÑÛÄ¿.²»ÒâÆ«ÓÖÓÐ¼¸¸ö»¬Ôô¿´³öÐÎ¾°À´, ¶¼±³ºó¼·Ã¼ÅªÑÛ,»ò¿ÈËÔÑïÉù,ÕâÒ²·ÇÖ¹Ò»ÈÕ.¿ÉÇÉÕâÈÕ´úÈåÓÐÊÂ,ÔçÒÑ»Ø¼ÒÈ¥ÁË, Ö»ÁôÏÂÒ»¾äÆßÑÔ¶ÔÁª,ÃüÑ§Éú¶ÔÁË,Ã÷ÈÕÔÙÀ´ÉÏÊé,½«Ñ§ÖÐÖ®ÊÂ,ÓÖÃü¼ÖÈðÔÝÇÒ¹ÜÀí.ÃîÔÚÑ¦ó´Èç½ñ²»´óÀ´Ñ§ÖÐÓ¦Ã®ÁË,Òò´ËÇØÖÓ³Ã´ËºÍÏãÁ¯¼·Ã¼ÅªÑÛ,µÝ°µºÅ¶ù, ¶þÈË¼Ù×°³öÐ¡¹§,×ßÖÁºóÔºËµÌÝ¼º»°.ÇØÖÓÏÈÎÊËû:"¼ÒÀïµÄ´óÈË¿É¹ÜÄã½»ÅóÓÑ²»¹Ü?" Ò»ÓïÎ´ÁË,Ö»Ìý±³ºó¿ÈËÔÁËÒ»Éù.¶þÈË»£µÄÃ¦»ØÍ·¿´Ê±,Ô­À´ÊÇ´°ÓÑÃû½ðÈÙÕß.ÏãÁ¯ÓÐÐ©ÐÔ¼±, ÐßÅ­Ïà¼¤,ÎÊËûµÀ:"Äã¿ÈËÔÊ²Ã´?ÄÑµÀ²»ÐíÎÒÁ½¸öËµ»°²»³É?"½ðÈÙÐ¦µÀ:"ÐíÄãÃÇËµ»°,ÄÑµÀ²»ÐíÎÒ¿ÈËÔ²»³É?ÎÒÖ»ÎÊÄãÃÇ:ÓÐ»°²»Ã÷Ëµ,ÐíÄãÃÇÕâÑù¹í¹íËîËîµÄ¸ÉÊ²Ã´¹ÊÊÂ? ÎÒ¿ÉÒ²ÄÃ×¡ÁË,»¹ÀµÊ²Ã´!ÏÈµÃÈÃÎÒ³é¸öÍ·¶ù,ÔÛÃÇÒ»Éù¶ù²»ÑÔÓï,²»È»´ó¼Ò¾Í·ÜÆðÀ´."ÇØ,Ïã¶þÈË¼±µÄ·ÉºìµÄÁ³,±ãÎÊµÀ:"ÄãÄÃ×¡Ê²Ã´ÁË?"½ðÈÙÐ¦µÀ:"ÎÒÏÖÄÃ×¡ÁËÊÇÕæµÄ."Ëµ×Å,ÓÖÅÄ×ÅÊÖÐ¦ÈÂµÀ:"ÌùµÄºÃÉÕ±ý!ÄãÃÇ¶¼²»ÂòÒ»¸ö³ÔÈ¥?"ÇØÖÓÏãÁ¯¶þÈËÓÖÆøÓÖ¼±, Ã¦½øÈ¥Ïò¼ÖÈðÇ°¸æ½ðÈÙ,Ëµ½ðÈÙÎÞ¹ÊÆÛ¸ºËûÁ½¸ö.Ô­À´Õâ¼ÖÈð×îÊÇ¸öÍ¼±ãÒËÃ»ÐÐÖ¹µÄÈË, Ã¿ÔÚÑ§ÖÐÒÔ¹«±¨Ë½,ÀÕË÷×ÓµÜÃÇÇëËû,ºóÓÖ¸½Öú×ÅÑ¦ó´Í¼Ð©ÒøÇ®¾ÆÈâ,Ò»ÈÎÑ¦ó´ºáÐÐ°ÔµÀ,Ëû²»µ«²»È¥¹ÜÔ¼,·´ÖúæûÎªÅ°ÌÖºÃ¶ù.Æ«ÄÇÑ¦ó´±¾ÊÇ¸¡Æ¼ÐÄÐÔ,½ñÈÕ°®¶«,Ã÷ÈÕ°®Î÷,½üÀ´ÓÖÓÐÁËÐÂÅóÓÑ,°ÑÏã,Óñ¶þÈËÓÖ¶ª¿ªÒ»±ß.¾ÍÁ¬½ðÈÙÒàÊÇµ±ÈÕµÄºÃÅóÓÑ,×ÔÓÐÁËÏã,Óñ¶þÈË,±ãÆúÁË½ðÈÙ.½üÈÕÁ¬Ïã,ÓñÒàÒÑ¼ûÆú.¹Ê¼ÖÈðÒ²ÎÞÁËÌáÐ¯°ï³ÄÖ®ÈË,²»ËµÑ¦ó´µÃÐÂÆú¾É,Ö»Ô¹Ïã,Óñ¶þÈË²»ÔÚÑ¦ó´Ç°ÌáÐ¯°ï²¹Ëû,Òò´Ë¼ÖÈð½ðÈÙµÈÒ»¸ÉÈË,Ò²ÕýÔÚ´×¶ÊËûÁ½¸ö.½ñ¼ûÇØ,Ïã¶þÈËÀ´¸æ½ðÈÙ,¼ÖÈðÐÄÖÐ±ã¸ü²»×ÔÔÚÆðÀ´, Ëä²»ºÃºÇß³ÇØÖÓ,È´ÄÃ×ÅÏãÁ¯×÷·¨,·´ËµËû¶àÊÂ,×ÅÊµÇÀ°×ÁË¼¸¾ä.ÏãÁ¯·´ÌÖÁËÃ»È¤,Á¬ÇØÖÓÒ²Ú¨Ú¨µÄ¸÷¹é×øÎ»È¥ÁË.½ðÈÙÔ½·¢µÃÁËÒâ,Ò¡Í·ßÆ×ìµÄ,¿ÚÄÚ»¹ËµÐí¶àÏÐ»° , Óñ°®Æ«ÓÖÌýÁË²»·Þ,Á½¸öÈË¸ô×ù¹¾¹¾ßóßóµÄ½ÇÆð¿ÚÀ´.½ðÈÙÖ»Ò»¿ÚÒ§¶¨Ëµ:"·½²ÅÃ÷Ã÷µÄ×²¼ûËûÁ½¸öÔÚºóÔº×ÓÀïÇ××ìÃþÆ¨¹É, Ò»¶ÔÒ»§å,¾ï²Ý¸ù¶ù³é³¤¶Ì,Ë­³¤Ë­ÏÈ¸É." ½ðÈÙÖ»¹ËµÃÒâÂÒËµ,È´²»·À»¹ÓÐ±ðÈË.Ë­ÖªÔçÓÖ´¥Å­ÁËÒ»¸ö.ÄãµÀÕâ¸öÊÇË­?Ô­À´ÕâÒ»¸öÃû»½¼ÖÇ¾,ÒàÏµÄþ¸®ÖÐÖ®ÕýÅÉÐþËï,¸¸Ä¸ÔçÍö,´ÓÐ¡¶ù¸ú×Å¼ÖÕä¹ý»î,Èç½ñ³¤ÁËÊ®ÁùËê, ±È¼ÖÈØÉúµÄ»¹·çÁ÷¿¡ÇÎ.ËûµÜÐÖ¶þÈË×îÏàÇ×ºñ,³£Ïà¹²´¦.Äþ¸®ÈË¶à¿ÚÔÓ,ÄÇÐ©²»µÃÖ¾µÄÅ«ÆÍÃÇ, ×¨ÄÜÔìÑÔ·Ì°ùÖ÷ÈË,Òò´Ë²»ÖªÓÖÓÐÊ²Ã´Ð¡ÈËÚ¸ÚÇÒ¥ÚÂÖ®´Ê.¼ÖÕäÏëÒà·çÎÅµÃÐ©¿ÚÉù²»´óºÃ,×Ô¼ºÒ²Òª±ÜÐ©ÏÓÒÉ,Èç½ñ¾¹·ÖÓë·¿Éá,Ãü¼ÖÇ¾°á³öÄþ¸®,×ÔÈ¥Á¢ÃÅ»§¹ý»îÈ¥ÁË.Õâ¼ÖÇ¾ÍâÏà¼ÈÃÀ,ÄÚÐÔÓÖ´ÏÃ÷,ËäÈ»Ó¦ÃûÀ´ÉÏÑ§,Òà²»¹ýÐéÑÚÑÛÄ¿¶øÒÑ . ÈÔÊÇ¶·¼¦×ß¹·,ÉÍ»¨ÍæÁø.×ÜÊÑÉÏÓÐ¼ÖÕäÄç°®,ÏÂÓÐ¼ÖÈØ¿ïÖú,Òò´Ë×åÈËË­¸ÒÀ´´¥ÄæÓÚËû. Ëû¼ÈºÍ¼ÖÈØ×îºÃ,½ñ¼ûÓÐÈËÆÛ¸ºÇØÖÓ,ÈçºÎ¿ÏÒÀ?Èç½ñ×Ô¼ºÒªÍ¦Éí³öÀ´±¨²»Æ½, ÐÄÖÐÈ´ââ¶ÈÒ»·¬, ÏëµÀ:"½ðÈÙ¼ÖÈðÒ»¸ÉÈË,¶¼ÊÇÑ¦´óÊåµÄÏàÖª,ÏòÈÕÎÒÓÖÓëÑ¦´óÊåÏàºÃ,ÌÈ»òÎÒÒ»³öÍ·,ËûÃÇ¸æËßÁËÀÏÑ¦,ÎÒÃÇÆñ²»ÉËºÍÆø?´ýÒª²»¹Ü,Èç´ËÒ¥ÑÔ,ËµµÄ´ó¼ÒÃ»È¤. Èç½ñºÎ²»ÓÃ¼ÆÖÆ·ü,ÓÖÖ¹Ï¢¿ÚÉù,ÓÖÉË²»ÁËÁ³Ãæ."Ïë±Ï,Ò²×°×÷³öÐ¡¹§,×ßÖÁÍâÃæ,ÇÄÇÄµÄ°Ñ¸ú±¦ÓñµÄÊéÍ¯Ãû»½ÜøÑÌÕß»½µ½Éí±ß,Èç´ËÕâ°ã,µ÷²¦Ëû¼¸¾ä.

¡¡¡¡ÕâÜøÑÌÄËÊÇ±¦ÓñµÚÒ»¸öµÃÓÃµÄ,ÇÒÓÖÄêÇá²»ÚÏÊÀÊÂ,Èç½ñÌý¼ÖÇ¾Ëµ½ðÈÙÈç´ËÆÛ¸ºÇØÖÓ,Á¬ËûÒ¯±¦Óñ¶¼¸ÉÁ¬ÔÚÄÚ,²»¸øËû¸öÀûº¦,ÏÂ´ÎÔ½·¢¿ñ×ÝÄÑÖÆÁË.ÕâÜøÑÌÎÞ¹Ê¾ÍÒªÆÛÑ¹ÈËµÄ, Èç½ñµÃÁËÕâ¸öÐÅ,ÓÖÓÐ¼ÖÇ¾Öú×Å,±ãÒ»Í·½øÀ´ÕÒ½ðÈÙ,Ò²²»½Ð½ðÏà¹«ÁË,Ö»Ëµ"ÐÕ½ðµÄ,ÄãÊÇÊ²Ã´¶«Î÷!"¼ÖÇ¾Ëì¶åÒ»¶åÑ¥×Ó,¹ÊÒâÕûÕûÒÂ·þ,¿´¿´ÈÕÓ°¶ùËµ:"ÊÇÊ±ºòÁË. "ËìÏÈÏò¼ÖÈðËµÓÐÊÂÒªÔç×ßÒ»²½.¼ÖÈð²»¸ÒÇ¿Ëû,Ö»µÃËæËûÈ¥ÁË.ÕâÀïÜøÑÌÏÈÒ»°Ñ¾¾×¡½ðÈÙ,ÎÊµÀ:"ÎÒÃÇ§åÆ¨¹É²»§åÆ¨¹É,¹ÜÄã§æ§çÏà¸É,ºáÊúÃ»§åÄãµùÈ¥°ÕÁË!ÄãÊÇºÃÐ¡×Ó,³öÀ´¶¯Ò»¶¯ÄãÜø´óÒ¯!"»£µÄÂúÎÝÖÐ×ÓµÜ¶¼ÕúÕúµÄ³ÕÍû.¼ÖÈðÃ¦ßººÈ:"ÜøÑÌ²»µÃÈöÒ°! "½ðÈÙÆø»ÆÁËÁ³,Ëµ:"·´ÁË!Å«²ÅÐ¡×Ó¶¼¸ÒÈç´Ë,ÎÒÖ»ºÍÄãÖ÷×ÓËµ."±ã¶áÊÖÒªÈ¥×¥´ò±¦ÓñÇØÖÓ.ÉÐÎ´È¥Ê±,´ÓÄÔºóì¬µÄÒ»Éù,Ôç¼ûÒ»·½ÑâÍß·ÉÀ´,²¢²»ÖªÏµºÎÈË´òÀ´µÄ,ÐÒÎ´´ò×Å,È´ÓÖ´òÔÚÅÔÈËµÄ×ùÉÏ,Õâ×ùÉÏÄËÊÇ¼ÖÀ¼¼Ö¾ú.

¡¡¡¡Õâ¼Ö¾úÒàÏµÈÙ¹ú¸®½üÅÉµÄÖØËï,ÆäÄ¸ÒàÉÙ¹Ñ,¶ÀÊØ×Å¼Ö¾ú.Õâ¼Ö¾úÓë¼ÖÀ¼×îºÃ,ËùÒÔ¶þÈËÍ¬×À¶ø×ø.Ë­Öª¼Ö¾úÄê¼ÍËäÐ¡,Ö¾Æø×î´ó,¼«ÊÇÌÔÆø²»ÅÂÈËµÄ.ËûÔÚ×ùÉÏÀäÑÛ¿´¼û½ðÈÙµÄÅóÓÑ°µÖú½ðÈÙ, ·ÉÑâÀ´´òÜøÑÌ,Æ«Ã»´ò×ÅÜøÑÌ,±ãÂäÔÚËû×ÀÉÏ,Õý´òÔÚÃæÇ°, ½«Ò»¸ö´ÅÑâË®ºø´òÁË¸ö·ÛËé,½¦ÁËÒ»ÊéºÚË®.¼Ö¾úÈçºÎÒÀµÃ,±ãÂî:"ºÃÇôß­µÄÃÇ,Õâ²»¶¼¶¯ÁËÊÖÁËÃ´!"Âî×Å,Ò²±ã×¥ÆðÑâ×©À´Òª´ò»ØÈ¥.¼ÖÀ¼ÊÇ¸öÊ¡ÊÂµÄ,Ã¦°´×¡Ñâ,¼«¿ÚÈ°µÀ:"ºÃÐÖµÜ,²»ÓëÔÛÃÇÏà¸É."¼Ö¾úÈçºÎÈÌµÃ×¡,±ãÁ½ÊÖ±§ÆðÊéÏ»×ÓÀ´,ÕÕÄÇ±ßÂÕÁËÈ¥. ÖÕÊÇÉíÐ¡Á¦±¡,È´ÂÕ²»µ½ÄÇÀï,¸Õµ½±¦ÓñÇØÖÓ×À°¸ÉÏ¾ÍÂäÁËÏÂÀ´.Ö»Ìý»©à¥à¥Ò»Éù,ÔÒÔÚ×ÀÉÏ, Êé±¾Ö½Æ¬µÈÖÁÓÚ±ÊÑâÖ®ÎïÈöÁËÒ»×À,ÓÖ°Ñ±¦ÓñµÄÒ»Íë²èÒ²ÔÒµÃÍëËé²èÁ÷.¼Ö¾ú±ãÌø³öÀ´,Òª¾¾´òÄÇÒ»¸ö·ÉÑâµÄ.½ðÈÙ´ËÊ±ËæÊÖ×¥ÁËÒ»¸ùÃ«Öñ´ó°åÔÚÊÖ,µØÏÁÈË¶à, ÄÇÀï¾­µÃÎè¶¯³¤°å. ÜøÑÌÔç³ÔÁËÒ»ÏÂ,ÂÒÈÂ:"ÄãÃÇ»¹²»À´¶¯ÊÖ!"±¦Óñ»¹ÓÐÈý¸öÐ¡ØË: Ò»Ãû³úÒ©, Ò»ÃûÉ¨ºì,Ò»ÃûÄ«Óê.ÕâÈý¸öÆñÓÐ²»ÌÔÆøµÄ,Ò»ÆëÂÒÈÂ:"Ð¡¸¾ÑøµÄ!¶¯ÁË±øÆ÷ÁË! "Ä«ÓêËì¶ÞÆðÒ»¸ùÃÅãÅ,É¨ºì³úÒ©ÊÖÖÐ¶¼ÊÇÂí±Þ×Ó,·äÓµ¶øÉÏ.¼ÖÈð¼±µÄÀ¹Ò»»ØÕâ¸ö, È°Ò»»ØÄÇ¸ö,Ë­ÌýËûµÄ»°,ËÁÐÐ´óÄÖ.ÖÚÍçÍ¯Ò²ÓÐ³ÃÊÆ°ï×Å´òÌ«Æ½È­ÖúÀÖµÄ,Ò²ÓÐµ¨Ð¡²ØÔÚÒ»±ßµÄ, Ò²ÓÐÖ±Á¢ÔÚ×ÀÉÏÅÄ×ÅÊÖ¶ùÂÒÐ¦,ºÈ×ÅÉù¶ù½Ð´òµÄ.µÇÊ±¼ä¶¦·ÐÆðÀ´.

¡¡¡¡Íâ±ßÀî¹óµÈ¼¸¸ö´óÆÍÈËÌý¼ûÀï±ß×÷Æð·´À´, Ã¦¶¼½øÀ´Ò»ÆëºÈ×¡.ÎÊÊÇºÎÔ­¹Ê,ÖÚÉù²»Ò», ÕâÒ»¸öÈç´ËËµ,ÄÇÒ»¸öÓÖÈç±ËËµ.Àî¹óÇÒºÈÂîÁËÜøÑÌËÄ¸öÒ»¶Ù,ÄìÁË³öÈ¥.ÇØÖÓµÄÍ·Ôç×²ÔÚ½ðÈÙµÄ°åÉÏ,´òÆðÒ»²ãÓÍÆ¤,±¦ÓñÕýÄÃ¹Ó½ó×ÓÌæËûÈàÄØ,¼ûºÈ×¡ÁËÖÚÈË, ±ãÃü:"Àî¹ó,ÊÕÊé!À­ÂíÀ´,ÎÒÈ¥»ØÌ«Ò¯È¥!ÎÒÃÇ±»ÈËÆÛ¸ºÁË,²»¸ÒËµ±ðµÄ,ÊØÀñÀ´¸æËßÈð´óÒ¯,Èð´óÒ¯·´µ¹ÅÉÎÒÃÇµÄ²»ÊÇ,Ìý×ÅÈË¼ÒÂîÎÒÃÇ,»¹µ÷ËôËûÃÇ´òÎÒÃÇÜøÑÌ,Á¬ÇØÖÓµÄÍ·Ò²´òÆÆ. Õâ»¹ÔÚÕâÀïÄîÊ²Ã´Êé!ÜøÑÌËûÒ²ÊÇÎªÓÐÈËÆÛÎêÎÒµÄ.²»ÈçÉ¢ÁË°Õ."Àî¹óÈ°µÀ: "¸ç¶ù²»ÒªÐÔ¼±.Ì«Ò¯¼ÈÓÐÊÂ»Ø¼ÒÈ¥ÁË,Õâ»á×ÓÎªÕâµã×ÓÊÂÈ¥ñøÔëËûÀÏÈË¼Ò,µ¹ÏÔµÄÔÛÃÇÃ»Àí.ÒÀÎÒµÄÖ÷Òâ,ÄÇÀïµÄÊÂÄÇÀïÁË½áºÃ,ºÎ±ØÈ¥¾ª¶¯ËûÀÏÈË¼Ò.Õâ¶¼ÊÇÈð´óÒ¯µÄ²»ÊÇ,Ì«Ò¯²»ÔÚÕâÀï,ÄãÀÏÈË¼Ò¾ÍÊÇÕâÑ§ÀïµÄÍ·ÄÔÁË,ÖÚÈË¿´×ÅÄãÐÐÊÂ.ÖÚÈËÓÐÁË²»ÊÇ,¸Ã´òµÄ´ò,¸Ã·£µÄ·£,ÈçºÎµÈÄÖµ½Õâ²½ÌïµØ»¹²»¹Ü?"¼ÖÈðµÀ:"ÎÒßººÈ×Å¶¼²»Ìý. " Àî¹óÐ¦µÀ:"²»ÅÂÄãÀÏÈË¼ÒÄÕÎÒ,ËØÈÕÄãÀÏÈË¼Òµ½µ×ÓÐÐ©²»Õý¾­,ËùÒÔÕâÐ©ÐÖµÜ²Å²»Ìý. ¾ÍÄÖµ½Ì«Ò¯¸úÇ°È¥,Á¬ÄãÀÏÈË¼ÒÒ²ÊÇÍÑ²»¹ýµÄ.»¹²»¿ì×÷Ö÷ÒâËºÂÞ¿ªÁË°Õ."±¦ÓñµÀ:"ËºÂÞÊ²Ã´?ÎÒ±ØÊÇ»ØÈ¥µÄ!"ÇØÖÓ¿ÞµÀ:"ÓÐ½ðÈÙ,ÎÒÊÇ²»ÔÚÕâÀïÄîÊéµÄ."±¦ÓñµÀ:" ÕâÊÇÎªÊ²Ã´?ÄÑµÀÓÐÈË¼ÒÀ´µÄ,ÔÛÃÇµ¹À´²»µÃ?ÎÒ±Ø»ØÃ÷°×ÖÚÈË,ÄìÁË½ðÈÙÈ¥."ÓÖÎÊÀî¹ó:"½ðÈÙÊÇÄÇÒ»·¿µÄÇ×ÆÝ?"Àî¹óÏëÁËÒ»ÏëµÀ:"Ò²²»ÓÃÎÊÁË.ÈôÎÊÆðÄÇÒ»·¿µÄÇ×ÆÝ,¸üÉËÁËÐÖµÜÃÇµÄºÍÆø."

¡¡¡¡ÜøÑÌÔÚ´°ÍâµÀ:"ËûÊÇ¶«ºúÍ¬×ÓÀïè«´óÄÌÄÌµÄÖ¶¶ù.ÄÇÊÇÊ²Ã´Ó²ÕýÕÌÑü×ÓµÄ,Ò²À´»£ÎÒÃÇ.è«´óÄÌÄÌÊÇËû¹ÃÄï.ÄãÄÇ¹ÃÂèÖ»»á´òÐýÄ¥×Ó,¸øÎÒÃÇçö¶þÄÌÄÌ¹ò×Å½èµ±Í·.ÎÒÑÛÀï¾Í¿´²»ÆðËûÄÇÑùµÄÖ÷×ÓÄÌÄÌ!"Àî¹óÃ¦¶ÏºÈ²»Ö¹,Ëµ:"Æ«ÄãÕâÐ¡¹·§åµÄÖªµÀ,ÓÐÕâÐ©Çù½À!"±¦ÓñÀäÐ¦µÀ:"ÎÒÖ»µ±ÊÇË­µÄÇ×ÆÝ,Ô­À´ÊÇè«É©×ÓµÄÖ¶¶ù,ÎÒ¾ÍÈ¥ÎÊÎÊËûÀ´!" Ëµ×Å±ãÒª×ß.½ÐÜøÑÌ½øÀ´°üÊé.ÜøÑÌ°ü×ÅÊé,ÓÖµÃÒâµÀ:"Ò¯Ò²²»ÓÃ×Ô¼ºÈ¥¼û,µÈÎÒµ½Ëû¼Ò,¾ÍËµÀÏÌ«Ì«ÓÐËµµÄ»°ÎÊËûÄØ,¹ÍÉÏÒ»Á¾³µÀ­½øÈ¥,µ±×ÅÀÏÌ«Ì«ÎÊËû,Æñ²»Ê¡ÊÂ."Àî¹óÃ¦ºÈµÀ: "ÄãÒªËÀ!×ÐÏ¸»ØÈ¥ÎÒºÃ²»ºÃÏÈ´·ÁËÄã,È»ºóÔÙ»ØÀÏÒ¯Ì«Ì«,¾ÍËµ±¦ÓñÈ«ÊÇÄãµ÷ËôµÄ.ÎÒÕâÀïºÃÈÝÒ×È°ºåºÃÁËÒ»°ëÁË,ÄãÓÖÀ´Éú¸öÐÂ·¨×Ó.ÄãÄÖÁËÑ§ÌÃ,²»Ëµ±ä·¨¶ùÑ¹Ï¢ÁË²ÅÊÇ,µ¹ÒªÍù´óÀïÄÖ!"ÜøÑÌ·½²»¸Ò×÷Éù¶ùÁË.

¡¡¡¡´ËÊ±¼ÖÈðÒ²ÅÂÄÖ´óÁË,×Ô¼ºÒ²²»¸É¾»,Ö»µÃÎ¯Çú×ÅÀ´Ñë¸æÇØÖÓ,ÓÖÑë¸æ±¦Óñ.ÏÈÊÇËû¶þÈË²»¿Ï. ºóÀ´±¦ÓñËµ:"²»»ØÈ¥Ò²°ÕÁË,Ö»½Ð½ðÈÙÅâ²»ÊÇ±ã°Õ."½ðÈÙÏÈÊÇ²»¿Ï,ºóÀ´½û²»µÃ¼ÖÈðÒ²À´±ÆËûÈ¥Åâ²»ÊÇ,Àî¹óµÈÖ»µÃºÃÈ°½ðÈÙËµ:"Ô­ÊÇÄãÆðµÄ¶Ë,Äã²»ÕâÑù , ÔõµÃÁË¾Ö?"½ðÈÙÇ¿²»µÃ,Ö»µÃÓëÇØÖÓ×÷ÁËÒ¾.±¦Óñ»¹²»ÒÀ,Æ«¶¨Òª¿ÄÍ·.¼ÖÈðÖ»ÒªÔÝÏ¢´ËÊÂ,ÓÖÇÄÇÄµÄÈ°½ðÈÙËµ:"Ë×ÓïËµµÄºÃ:`É±ÈË²»¹ýÍ·µãµØ.'Äã¼ÈÈÇ³öÊÂÀ´,ÉÙ²»µÃÏÂµãÆø¶ù,¿Ä¸öÍ·¾ÍÍêÊÂÁË."½ðÈÙÎÞÄÎ,Ö»µÃ½øÇ°À´ÓëÇØÖÓ¿ÄÍ·.ÇÒÌýÏÂ»Ø·Ö½â.

    http://www.hongloumengs.cn/hongloumeng/3/hongloumeng112.htm

»°ËµÇØÒµ¸¸×Ó×¨ºò¼Ö¼ÒµÄÈËÀ´ËÍÉÏÑ§ÔñÈÕÖ®ÐÅ.Ô­À´±¦Óñ¼±ÓÚÒªºÍÇØÖÓÏàÓö,È´¹Ë²»µÃ±ðµÄ,ËìÔñÁËºóÈÕÒ»¶¨ÉÏÑ§."ºóÈÕÒ»ÔçÇëÇØÏà¹«µ½ÎÒÕâÀï,»áÆëÁË,Ò»Í¬Ç°È¥. "----´ò·¢ÁËÈËËÍÁËÐÅ.

¡¡¡¡ÖÁÊÇÈÕÒ»Ôç,±¦ÓñÆðÀ´Ê±,Ï®ÈËÔçÒÑ°ÑÊé±ÊÎÄÎï°üºÃ,ÊÕÊ°µÄÍ£Í£Í×Í×,×øÔÚ´²ÑØÉÏ·¢ÃÆ. ¼û±¦ÓñÐÑÀ´,Ö»µÃ·üÊÌËûÊáÏ´.±¦Óñ¼ûËûÃÆÃÆµÄ,ÒòÐ¦ÎÊµÀ:"ºÃ½ã½ã,ÄãÔõÃ´ÓÖ²»×ÔÔÚÁË?ÄÑµÀ¹ÖÎÒÉÏÑ§È¥¶ªµÄÄãÃÇÀäÇåÁË²»³É?"Ï®ÈËÐ¦µÀ:"ÕâÊÇÄÇÀï»°.¶ÁÊéÊÇ¼«ºÃµÄÊÂ, ²»È»¾ÍÁÊµ¹Ò»±²×Ó,ÖÕ¾ÃÔõÃ´ÑùÄØ.µ«Ö»Ò»¼þ:Ö»ÊÇÄîÊéµÄÊ±½ÚÏë×ÅÊé,²»ÄîµÄÊ±½ÚÏë×Å¼ÒÐ©.±ðºÍËûÃÇÒ»´¦ÍçÄÖ,Åö¼ûÀÏÒ¯²»ÊÇÍçµÄ.ËäËµÊÇ·ÜÖ¾ÒªÇ¿,ÄÇ¹¤¿ÎÄþ¿ÉÉÙÐ©,Ò»ÔòÌ°¶à½À²»ÀÃ,¶þÔòÉí×ÓÒ²Òª±£ÖØ.Õâ¾ÍÊÇÎÒµÄÒâË¼,Äã¿ÉÒªÌåÁÂ."Ï®ÈËËµÒ»¾ä, ±¦ÓñÓ¦Ò»¾ä.Ï®ÈËÓÖµÀ:"´óÃ«ÒÂ·þÎÒÒ²°üºÃÁË,½»³ö¸øÐ¡×ÓÃÇÈ¥ÁË.Ñ§ÀïÀä, ºÃ´õÏë×ÅÌí»»,±È²»µÃ¼ÒÀïÓÐÈËÕÕ¹Ë.½ÅÂ¯ÊÖÂ¯µÄÌ¿Ò²½»³öÈ¥ÁË,Äã¿É×ÅËûÃÇÌí.ÄÇÒ»ÆðÀÁÔô,Äã²»Ëµ,ËûÃÇÀÖµÃ²»¶¯,°×¶³»µÁËÄã."±¦ÓñµÀ:"Äã·ÅÐÄ,³öÍâÍ·ÎÒ×Ô¼º¶¼»áµ÷Í£µÄ.ÄãÃÇÒ²±ðÃÆËÀÔÚÕâÎÝÀï,³¤ºÍÁÖÃÃÃÃÒ»´¦È¥ÍçÐ¦×Å²ÅºÃ."Ëµ×Å,¾ãÒÑ´©´÷Æë±¸, Ï®ÈË´ßËûÈ¥¼û¼ÖÄ¸,¼ÖÕþ,Íõ·òÈËµÈ.±¦ÓñÓÖÈ¥Öö¸ÀÁËÇçö©÷êÔÂµÈ¼¸¾ä,·½³öÀ´¼û¼ÖÄ¸ .¼ÖÄ¸Ò²Î´ÃâÓÐ¼¸¾äÖö¸ÀµÄ»°.È»ºóÈ¥¼ûÍõ·òÈË,ÓÖ³öÀ´Êé·¿ÖÐ¼û¼ÖÕþ.Æ«ÉúÕâÈÕ¼ÖÕþ»Ø¼ÒÔçÐ©,ÕýÔÚÊé·¿ÖÐÓëÏà¹«Çå¿ÍÃÇÏÐÌ¸.ºö¼û±¦Óñ½øÀ´Çë°²,»ØËµÉÏÑ§ÀïÈ¥,¼ÖÕþÀäÐ¦µÀ:"ÄãÈç¹ûÔÙÌá`ÉÏÑ§'Á½¸ö×Ö,Á¬ÎÒÒ²ÐßËÀÁË.ÒÀÎÒµÄ»°,Äã¾¹ÍçÄãµÄÈ¥ÊÇÕýÀí.×ÐÏ¸Õ¾ÔàÁËÎÒÕâµØ,¿¿ÔàÁËÎÒµÄÃÅ!"ÖÚÇå¿ÍÏà¹«ÃÇ¶¼ÔçÆðÉíÐ¦µÀ:"ÀÏÊÀÎÌºÎ±ØÓÖÈç´Ë. ½ñÈÕÊÀÐÖÒ»È¥,Èý¶þÄê¾Í¿ÉÏÔÉí³ÉÃûµÄÁË,¶Ï²»ËÆÍùÄêÈÔ×÷Ð¡¶ùÖ®Ì¬ÁË.ÌìÒ²½«·¹Ê±, ÊÀÐÖ¾¹¿ìÇë°Õ."Ëµ×Å±ãÓÐÁ½¸öÄêÀÏµÄÐ¯ÁË±¦Óñ³öÈ¥.

¡¡¡¡¼ÖÕþÒòÎÊ:"¸ú±¦ÓñµÄÊÇË­?"Ö»ÌýÍâÃæ´ðÓ¦ÁËÁ½Éù,Ôç½øÀ´ÈýËÄ¸ö´óºº,´òÇ§¶ùÇë°². ¼ÖÕþ¿´Ê±,ÈÏµÃÊÇ±¦ÓñµÄÄÌÄ¸Ö®×Ó,Ãû»½Àî¹ó.ÒòÏòËûµÀ:"ÄãÃÇ³ÉÈÕ¼Ò¸úËûÉÏÑ§, Ëûµ½µ×ÄîÁËÐ©Ê²Ã´Êé!µ¹ÄîÁËÐ©Á÷ÑÔ»ìÓïÔÚ¶Ç×ÓÀï,Ñ§ÁËÐ©¾«ÖÂµÄÌÔÆø.µÈÎÒÏÐÒ»ÏÐ, ÏÈ½ÒÁËÄãµÄÆ¤,ÔÙºÍÄÇ²»³¤½øµÄËãÕÊ!"ÏÅµÄÀî¹óÃ¦Ë«Ï¥¹òÏÂ,ÕªÁËÃ±×Ó,ÅöÍ·ÓÐÉù,Á¬Á¬´ðÓ¦"ÊÇ",ÓÖ»ØËµ:"¸ç¶ùÒÑÄîµ½µÚÈý±¾<<Ê«¾­>>,Ê²Ã´`ßÏßÏÂ¹Ãù,ºÉÒ¶¸¡Æ¼',Ð¡µÄ²»¸ÒÈö»Ñ."ËµµÄÂú×ùºåÈ»´óÐ¦ÆðÀ´.¼ÖÕþÒ²³Å²»×¡Ð¦ÁË.ÒòËµµÀ:"ÄÇÅÂÔÙÄîÈýÊ®±¾<< Ê«¾­>>,Ò²¶¼ÊÇÑÚ¶úÍµÁå,ºåÈË¶øÒÑ.ÄãÈ¥ÇëÑ§ÀïÌ«Ò¯µÄ°²,¾ÍËµÎÒËµÁË:Ê²Ã´<<Ê«¾­> >¹ÅÎÄ,Ò»¸Å²»ÓÃÐéÓ¦¹ÊÊÂ,Ö»ÊÇÏÈ°Ñ<<ËÄÊé>>Ò»Æø½²Ã÷±³Êì,ÊÇ×îÒª½ôµÄ."Àî¹óÃ¦´ðÓ¦"ÊÇ",¼û¼ÖÕþÎÞ»°,·½ÍË³öÈ¥.

¡¡¡¡´ËÊ±±¦Óñ¶ÀÕ¾ÔÚÔºÍâÆÁÉù¾²ºò,´ýËûÃÇ³öÀ´,±ãÃ¦Ã¦µÄ×ßÁË.Àî¹óµÈÒ»Ãæµ§ÒÂ·þ, Ò»ÃæËµµÀ: "¸ç¶ùÌý¼ûÁË²»Ôø?¿ÉÏÈÒª½ÒÎÒÃÇµÄÆ¤ÄØ!ÈË¼ÒµÄÅ«²Å¸úÖ÷×Ó×¬Ð©ºÃÌåÃæ, ÎÒÃÇÕâµÈÅ«²Å°×Åã×Å°¤´òÊÜÂîµÄ.´Ó´ËºóÒ²¿ÉÁ¯¼ûÐ©²ÅºÃ."±¦ÓñÐ¦µÀ:"ºÃ¸ç¸ç,Äã±ðÎ¯Çú,ÎÒÃ÷¶ùÇëÄã."Àî¹óµÀ:"Ð¡×æ×Ú,Ë­¸ÒÍûÄãÇë,Ö»ÇóÌýÒ»¾ä°ë¾ä»°¾ÍÓÐÁË."Ëµ×Å, ÓÖÖÁ¼ÖÄ¸Õâ±ß, ÇØÖÓÔçÀ´ºò×ÅÁË,¼ÖÄ¸ÕýºÍËûËµ»°¶ùÄØ.ÓÚÊÇ¶þÈË¼û¹ý,´ÇÁË¼ÖÄ¸.±¦ÓñºöÏëÆðÎ´´Ç÷ìÓñ, ÒòÓÖÃ¦ÖÁ÷ìÓñ·¿ÖÐÀ´×÷´Ç.±ËÊ±÷ìÓñ²ÅÔÚ´°ÏÂ¶Ô¾µÀí×±,Ìý±¦ÓñËµÉÏÑ§È¥,ÒòÐ¦µÀ:"ºÃ,ÕâÒ»È¥,¿É¶¨ÊÇÒª`ó¸¹¬ÕÛ¹ð'È¥ÁË.ÎÒ²»ÄÜËÍÄãÁË."±¦ÓñµÀ:" ºÃÃÃÃÃ,µÈÎÒÏÂÁËÑ§ÔÙ³Ô·¹.ºÍëÙÖ¬¸à×ÓÒ²µÈÎÒÀ´ÔÙÖÆ."ÀÍß¶ÁË°ëÈÕ,·½³·ÉíÈ¥ÁË.÷ìÓñÃ¦ÓÖ½Ð×¡ÎÊµÀ: "ÄãÔõÃ´²»È¥´Ç´ÇÄã±¦½ã½ãÄØ?"±¦ÓñÐ¦¶ø²»´ð,Ò»¾¶Í¬ÇØÖÓÉÏÑ§È¥ÁË. Ô­À´Õâ¼Ö¼ÒÖ®ÒåÑ§,Àë´ËÒ²²»ÉõÔ¶,²»¹ýÒ»ÀïÖ®Ò£,Ô­ÏµÊ¼×æËùÁ¢,¿Ö×åÖÐ×ÓµÜÓÐÆ¶Çî²»ÄÜÇëÊ¦Õß, ¼´Èë´ËÖÐÒÞÒµ.·²×åÖÐÓÐ¹Ù¾ôÖ®ÈË,½Ô¹©¸øÒøÁ½,°´ÙºÖ®¶à¹Ñ°ïÖú, ÎªÑ§ÖÐÖ®·Ñ.ÌØ¹²¾ÙÄê¸ßÓÐµÂÖ®ÈËÎªÛÓÕÆ,×¨ÎªÑµ¿Î×ÓµÜ.Èç½ñ±¦ÇØ¶þÈËÀ´ÁË,Ò»Ò»µÄ¶¼»¥Ïà°Ý¼û¹ý,¶ÁÆðÊéÀ´.×Ô´ËÒÔºó,Ëû¶þÈËÍ¬À´Í¬Íù,Í¬×øÍ¬Æð,Óú¼ÓÇ×ÃÜ.ÓÖ¼æ¼ÖÄ¸°®Ï§,Ò²Ê±³£µÄÁôÏÂÇØÖÓ,×¡ÉÏÈýÌìÎåÈÕ,Óë×Ô¼ºµÄÖØËïÒ»°ãÌÛ°®.Òò¼ûÇØÖÓ²»Éõ¿íÔ£ , ¸üÓÖÖúËûÐ©ÒÂÂÄµÈÎï.²»ÉÏÒ»ÔÂÖ®¹¤,ÇØÖÓÔÚÈÙ¸®±ãÊìÁË.±¦ÓñÖÕÊÇ²»°²±¾·ÖÖ®ÈË, ¾¹Ò»Î¶µÄËæÐÄËùÓû, Òò´ËÓÖ·¢ÁËñ±ÐÔ,ÓÖÌØÏòÇØÖÓÇÄËµµÀ:"ÔÛÃÇÁ©¸öÈËÒ»ÑùµÄÄê¼Í, ¿öÓÖÊÇÍ¬´°, ÒÔºó²»±ØÂÛÊåÖ¶,Ö»ÂÛµÜÐÖÅóÓÑ¾ÍÊÇÁË."ÏÈÊÇÇØÖÓ²»¿Ï,µ±²»µÃ±¦Óñ²»ÒÀ,Ö»½ÐËû"ÐÖµÜ",»ò½ÐËûµÄ±í×Ö"¾¨Çä",ÇØÖÓÒ²Ö»µÃ»ì×ÅÂÒ½ÐÆðÀ´.

¡¡¡¡Ô­À´ÕâÑ§ÖÐËä¶¼ÊÇ±¾×åÈË¶¡ÓëÐ©Ç×ÆÝµÄ×ÓµÜ,Ë×ÓïËµµÄºÃ:"Ò»ÁúÉú¾ÅÖÖ,ÖÖÖÖ¸÷±ð. "Î´ÃâÈË¶àÁË,¾ÍÓÐÁúÉß»ìÔÓ,ÏÂÁ÷ÈËÎïÔÚÄÚ.×Ô±¦,ÇØ¶þÈËÀ´ÁË,¶¼ÉúµÄ»¨¶ä¶ùÒ»°ãµÄÄ£Ñù, ÓÖ¼ûÇØÖÓëïÌóÎÂÈá,Î´ÓïÃæÏÈºì,ÇÓÇÓÐßÐß,ÓÐÅ®¶ùÖ®·ç,±¦ÓñÓÖÊÇÌìÉú³É¹ßÄÜ×÷Ð¡·þµÍ, ÅâÉíÏÂÆø,ÇéÐÔÌåÌù,»°ÓïÃà²ø,Òò´Ë¶þÈË¸ü¼ÓÇ×ºñ,Ò²Ô¹²»µÃÄÇÆðÍ¬´°ÈËÆðÁËÒÉ,±³µØÀïÄãÑÔÎÒÓï,Ú¸ÚÇÒ¥ÚÂ,²¼ÂúÊé·¿ÄÚÍâ.Ô­À´Ñ¦ó´×ÔÀ´Íõ·òÈË´¦×¡ºó , ±ãÖªÓÐÒ»¼ÒÑ§,Ñ§ÖÐ¹ãÓÐÇàÄê×ÓµÜ,²»ÃâÅ¼¶¯ÁËÁúÑôÖ®ÐË,Òò´ËÒ²¼ÙÀ´ÉÏÑ§¶ÁÊé,²»¹ýÊÇÈýÈÕ´òÓã,Á½ÈÕÉ¹Íø,°×ËÍÐ©Êø§ðÀñÎïÓë¼Ö´úÈå,È´²»ÔøÓÐÒ»Ð©¶ù½øÒæ,Ö»Í¼½á½»Ð©ÆõµÜ.Ë­ÏëÕâÑ§ÄÚ¾ÍÓÐºÃ¼¸¸öÐ¡Ñ§Éú,Í¼ÁËÑ¦ó´µÄÒøÇ®³Ô´©,±»ËûºåÉÏÊÖµÄ,Ò²²»Ïû¶à¼Ç.¸üÓÖÓÐÁ½¸ö¶àÇéµÄÐ¡Ñ§Éú,Òà²»ÖªÊÇÄÇÒ»·¿µÄÇ×¾ì,ÒàÎ´¿¼ÕæÃûÐÕ,Ö»ÒòÉúµÃåüÃÄ·çÁ÷, ÂúÑ§ÖÐ¶¼ËÍÁËËûÁ½¸öÍâºÅ,Ò»ºÅ"ÏãÁ¯",Ò»ºÅ"Óñ°®".Ëä¶¼ÓÐÇÔÄ½Ö®Òâ,½«²»ÀûÓÚÈæ×ÓÖ®ÐÄ,Ö»ÊÇ¶¼¾åÑ¦ó´µÄÍþÊÆ,²»¸ÒÀ´Õ´ÈÇ.Èç½ñ±¦,ÇØ¶þÈËÒ»À´,¼ûÁËËûÁ½¸ö, Ò²²»Ãâç¹ç×ÏÛÄ½, ÒàÒòÖªÏµÑ¦ó´ÏàÖª,¹ÊÎ´¸ÒÇá¾ÙÍý¶¯.Ïã,Óñ¶þÈËÐÄÖÐ,Ò²Ò»°ãµÄÁôÇéÓë±¦,ÇØ.Òò´ËËÄÈËÐÄÖÐËäÓÐÇéÒâ,Ö»Î´·¢¼£.Ã¿ÈÕÒ»ÈëÑ§ÖÐ,ËÄ´¦¸÷×ø,È´°ËÄ¿¹´Áô , »òÉèÑÔÍÐÒâ,»òÓ½É£Ô¢Áø,Ò£ÒÔÐÄÕÕ,È´ÍâÃæ×ÔÎª±ÜÈËÑÛÄ¿.²»ÒâÆ«ÓÖÓÐ¼¸¸ö»¬Ôô¿´³öÐÎ¾°À´, ¶¼±³ºó¼·Ã¼ÅªÑÛ,»ò¿ÈËÔÑïÉù,ÕâÒ²·ÇÖ¹Ò»ÈÕ.¿ÉÇÉÕâÈÕ´úÈåÓÐÊÂ,ÔçÒÑ»Ø¼ÒÈ¥ÁË, Ö»ÁôÏÂÒ»¾äÆßÑÔ¶ÔÁª,ÃüÑ§Éú¶ÔÁË,Ã÷ÈÕÔÙÀ´ÉÏÊé,½«Ñ§ÖÐÖ®ÊÂ,ÓÖÃü¼ÖÈðÔÝÇÒ¹ÜÀí.ÃîÔÚÑ¦ó´Èç½ñ²»´óÀ´Ñ§ÖÐÓ¦Ã®ÁË,Òò´ËÇØÖÓ³Ã´ËºÍÏãÁ¯¼·Ã¼ÅªÑÛ,µÝ°µºÅ¶ù, ¶þÈË¼Ù×°³öÐ¡¹§,×ßÖÁºóÔºËµÌÝ¼º»°.ÇØÖÓÏÈÎÊËû:"¼ÒÀïµÄ´óÈË¿É¹ÜÄã½»ÅóÓÑ²»¹Ü?" Ò»ÓïÎ´ÁË,Ö»Ìý±³ºó¿ÈËÔÁËÒ»Éù.¶þÈË»£µÄÃ¦»ØÍ·¿´Ê±,Ô­À´ÊÇ´°ÓÑÃû½ðÈÙÕß.ÏãÁ¯ÓÐÐ©ÐÔ¼±, ÐßÅ­Ïà¼¤,ÎÊËûµÀ:"Äã¿ÈËÔÊ²Ã´?ÄÑµÀ²»ÐíÎÒÁ½¸öËµ»°²»³É?"½ðÈÙÐ¦µÀ:"ÐíÄãÃÇËµ»°,ÄÑµÀ²»ÐíÎÒ¿ÈËÔ²»³É?ÎÒÖ»ÎÊÄãÃÇ:ÓÐ»°²»Ã÷Ëµ,ÐíÄãÃÇÕâÑù¹í¹íËîËîµÄ¸ÉÊ²Ã´¹ÊÊÂ? ÎÒ¿ÉÒ²ÄÃ×¡ÁË,»¹ÀµÊ²Ã´!ÏÈµÃÈÃÎÒ³é¸öÍ·¶ù,ÔÛÃÇÒ»Éù¶ù²»ÑÔÓï,²»È»´ó¼Ò¾Í·ÜÆðÀ´."ÇØ,Ïã¶þÈË¼±µÄ·ÉºìµÄÁ³,±ãÎÊµÀ:"ÄãÄÃ×¡Ê²Ã´ÁË?"½ðÈÙÐ¦µÀ:"ÎÒÏÖÄÃ×¡ÁËÊÇÕæµÄ."Ëµ×Å,ÓÖÅÄ×ÅÊÖÐ¦ÈÂµÀ:"ÌùµÄºÃÉÕ±ý!ÄãÃÇ¶¼²»ÂòÒ»¸ö³ÔÈ¥?"ÇØÖÓÏãÁ¯¶þÈËÓÖÆøÓÖ¼±, Ã¦½øÈ¥Ïò¼ÖÈðÇ°¸æ½ðÈÙ,Ëµ½ðÈÙÎÞ¹ÊÆÛ¸ºËûÁ½¸ö.Ô­À´Õâ¼ÖÈð×îÊÇ¸öÍ¼±ãÒËÃ»ÐÐÖ¹µÄÈË, Ã¿ÔÚÑ§ÖÐÒÔ¹«±¨Ë½,ÀÕË÷×ÓµÜÃÇÇëËû,ºóÓÖ¸½Öú×ÅÑ¦ó´Í¼Ð©ÒøÇ®¾ÆÈâ,Ò»ÈÎÑ¦ó´ºáÐÐ°ÔµÀ,Ëû²»µ«²»È¥¹ÜÔ¼,·´ÖúæûÎªÅ°ÌÖºÃ¶ù.Æ«ÄÇÑ¦ó´±¾ÊÇ¸¡Æ¼ÐÄÐÔ,½ñÈÕ°®¶«,Ã÷ÈÕ°®Î÷,½üÀ´ÓÖÓÐÁËÐÂÅóÓÑ,°ÑÏã,Óñ¶þÈËÓÖ¶ª¿ªÒ»±ß.¾ÍÁ¬½ðÈÙÒàÊÇµ±ÈÕµÄºÃÅóÓÑ,×ÔÓÐÁËÏã,Óñ¶þÈË,±ãÆúÁË½ðÈÙ.½üÈÕÁ¬Ïã,ÓñÒàÒÑ¼ûÆú.¹Ê¼ÖÈðÒ²ÎÞÁËÌáÐ¯°ï³ÄÖ®ÈË,²»ËµÑ¦ó´µÃÐÂÆú¾É,Ö»Ô¹Ïã,Óñ¶þÈË²»ÔÚÑ¦ó´Ç°ÌáÐ¯°ï²¹Ëû,Òò´Ë¼ÖÈð½ðÈÙµÈÒ»¸ÉÈË,Ò²ÕýÔÚ´×¶ÊËûÁ½¸ö.½ñ¼ûÇØ,Ïã¶þÈËÀ´¸æ½ðÈÙ,¼ÖÈðÐÄÖÐ±ã¸ü²»×ÔÔÚÆðÀ´, Ëä²»ºÃºÇß³ÇØÖÓ,È´ÄÃ×ÅÏãÁ¯×÷·¨,·´ËµËû¶àÊÂ,×ÅÊµÇÀ°×ÁË¼¸¾ä.ÏãÁ¯·´ÌÖÁËÃ»È¤,Á¬ÇØÖÓÒ²Ú¨Ú¨µÄ¸÷¹é×øÎ»È¥ÁË.½ðÈÙÔ½·¢µÃÁËÒâ,Ò¡Í·ßÆ×ìµÄ,¿ÚÄÚ»¹ËµÐí¶àÏÐ»° , Óñ°®Æ«ÓÖÌýÁË²»·Þ,Á½¸öÈË¸ô×ù¹¾¹¾ßóßóµÄ½ÇÆð¿ÚÀ´.½ðÈÙÖ»Ò»¿ÚÒ§¶¨Ëµ:"·½²ÅÃ÷Ã÷µÄ×²¼ûËûÁ½¸öÔÚºóÔº×ÓÀïÇ××ìÃþÆ¨¹É, Ò»¶ÔÒ»§å,¾ï²Ý¸ù¶ù³é³¤¶Ì,Ë­³¤Ë­ÏÈ¸É." ½ðÈÙÖ»¹ËµÃÒâÂÒËµ,È´²»·À»¹ÓÐ±ðÈË.Ë­ÖªÔçÓÖ´¥Å­ÁËÒ»¸ö.ÄãµÀÕâ¸öÊÇË­?Ô­À´ÕâÒ»¸öÃû»½¼ÖÇ¾,ÒàÏµÄþ¸®ÖÐÖ®ÕýÅÉÐþËï,¸¸Ä¸ÔçÍö,´ÓÐ¡¶ù¸ú×Å¼ÖÕä¹ý»î,Èç½ñ³¤ÁËÊ®ÁùËê, ±È¼ÖÈØÉúµÄ»¹·çÁ÷¿¡ÇÎ.ËûµÜÐÖ¶þÈË×îÏàÇ×ºñ,³£Ïà¹²´¦.Äþ¸®ÈË¶à¿ÚÔÓ,ÄÇÐ©²»µÃÖ¾µÄÅ«ÆÍÃÇ, ×¨ÄÜÔìÑÔ·Ì°ùÖ÷ÈË,Òò´Ë²»ÖªÓÖÓÐÊ²Ã´Ð¡ÈËÚ¸ÚÇÒ¥ÚÂÖ®´Ê.¼ÖÕäÏëÒà·çÎÅµÃÐ©¿ÚÉù²»´óºÃ,×Ô¼ºÒ²Òª±ÜÐ©ÏÓÒÉ,Èç½ñ¾¹·ÖÓë·¿Éá,Ãü¼ÖÇ¾°á³öÄþ¸®,×ÔÈ¥Á¢ÃÅ»§¹ý»îÈ¥ÁË.Õâ¼ÖÇ¾ÍâÏà¼ÈÃÀ,ÄÚÐÔÓÖ´ÏÃ÷,ËäÈ»Ó¦ÃûÀ´ÉÏÑ§,Òà²»¹ýÐéÑÚÑÛÄ¿¶øÒÑ . ÈÔÊÇ¶·¼¦×ß¹·,ÉÍ»¨ÍæÁø.×ÜÊÑÉÏÓÐ¼ÖÕäÄç°®,ÏÂÓÐ¼ÖÈØ¿ïÖú,Òò´Ë×åÈËË­¸ÒÀ´´¥ÄæÓÚËû. Ëû¼ÈºÍ¼ÖÈØ×îºÃ,½ñ¼ûÓÐÈËÆÛ¸ºÇØÖÓ,ÈçºÎ¿ÏÒÀ?Èç½ñ×Ô¼ºÒªÍ¦Éí³öÀ´±¨²»Æ½, ÐÄÖÐÈ´ââ¶ÈÒ»·¬, ÏëµÀ:"½ðÈÙ¼ÖÈðÒ»¸ÉÈË,¶¼ÊÇÑ¦´óÊåµÄÏàÖª,ÏòÈÕÎÒÓÖÓëÑ¦´óÊåÏàºÃ,ÌÈ»òÎÒÒ»³öÍ·,ËûÃÇ¸æËßÁËÀÏÑ¦,ÎÒÃÇÆñ²»ÉËºÍÆø?´ýÒª²»¹Ü,Èç´ËÒ¥ÑÔ,ËµµÄ´ó¼ÒÃ»È¤. Èç½ñºÎ²»ÓÃ¼ÆÖÆ·ü,ÓÖÖ¹Ï¢¿ÚÉù,ÓÖÉË²»ÁËÁ³Ãæ."Ïë±Ï,Ò²×°×÷³öÐ¡¹§,×ßÖÁÍâÃæ,ÇÄÇÄµÄ°Ñ¸ú±¦ÓñµÄÊéÍ¯Ãû»½ÜøÑÌÕß»½µ½Éí±ß,Èç´ËÕâ°ã,µ÷²¦Ëû¼¸¾ä.

¡¡¡¡ÕâÜøÑÌÄËÊÇ±¦ÓñµÚÒ»¸öµÃÓÃµÄ,ÇÒÓÖÄêÇá²»ÚÏÊÀÊÂ,Èç½ñÌý¼ÖÇ¾Ëµ½ðÈÙÈç´ËÆÛ¸ºÇØÖÓ,Á¬ËûÒ¯±¦Óñ¶¼¸ÉÁ¬ÔÚÄÚ,²»¸øËû¸öÀûº¦,ÏÂ´ÎÔ½·¢¿ñ×ÝÄÑÖÆÁË.ÕâÜøÑÌÎÞ¹Ê¾ÍÒªÆÛÑ¹ÈËµÄ, Èç½ñµÃÁËÕâ¸öÐÅ,ÓÖÓÐ¼ÖÇ¾Öú×Å,±ãÒ»Í·½øÀ´ÕÒ½ðÈÙ,Ò²²»½Ð½ðÏà¹«ÁË,Ö»Ëµ"ÐÕ½ðµÄ,ÄãÊÇÊ²Ã´¶«Î÷!"¼ÖÇ¾Ëì¶åÒ»¶åÑ¥×Ó,¹ÊÒâÕûÕûÒÂ·þ,¿´¿´ÈÕÓ°¶ùËµ:"ÊÇÊ±ºòÁË. "ËìÏÈÏò¼ÖÈðËµÓÐÊÂÒªÔç×ßÒ»²½.¼ÖÈð²»¸ÒÇ¿Ëû,Ö»µÃËæËûÈ¥ÁË.ÕâÀïÜøÑÌÏÈÒ»°Ñ¾¾×¡½ðÈÙ,ÎÊµÀ:"ÎÒÃÇ§åÆ¨¹É²»§åÆ¨¹É,¹ÜÄã§æ§çÏà¸É,ºáÊúÃ»§åÄãµùÈ¥°ÕÁË!ÄãÊÇºÃÐ¡×Ó,³öÀ´¶¯Ò»¶¯ÄãÜø´óÒ¯!"»£µÄÂúÎÝÖÐ×ÓµÜ¶¼ÕúÕúµÄ³ÕÍû.¼ÖÈðÃ¦ßººÈ:"ÜøÑÌ²»µÃÈöÒ°! "½ðÈÙÆø»ÆÁËÁ³,Ëµ:"·´ÁË!Å«²ÅÐ¡×Ó¶¼¸ÒÈç´Ë,ÎÒÖ»ºÍÄãÖ÷×ÓËµ."±ã¶áÊÖÒªÈ¥×¥´ò±¦ÓñÇØÖÓ.ÉÐÎ´È¥Ê±,´ÓÄÔºóì¬µÄÒ»Éù,Ôç¼ûÒ»·½ÑâÍß·ÉÀ´,²¢²»ÖªÏµºÎÈË´òÀ´µÄ,ÐÒÎ´´ò×Å,È´ÓÖ´òÔÚÅÔÈËµÄ×ùÉÏ,Õâ×ùÉÏÄËÊÇ¼ÖÀ¼¼Ö¾ú.

¡¡¡¡Õâ¼Ö¾úÒàÏµÈÙ¹ú¸®½üÅÉµÄÖØËï,ÆäÄ¸ÒàÉÙ¹Ñ,¶ÀÊØ×Å¼Ö¾ú.Õâ¼Ö¾úÓë¼ÖÀ¼×îºÃ,ËùÒÔ¶þÈËÍ¬×À¶ø×ø.Ë­Öª¼Ö¾úÄê¼ÍËäÐ¡,Ö¾Æø×î´ó,¼«ÊÇÌÔÆø²»ÅÂÈËµÄ.ËûÔÚ×ùÉÏÀäÑÛ¿´¼û½ðÈÙµÄÅóÓÑ°µÖú½ðÈÙ, ·ÉÑâÀ´´òÜøÑÌ,Æ«Ã»´ò×ÅÜøÑÌ,±ãÂäÔÚËû×ÀÉÏ,Õý´òÔÚÃæÇ°, ½«Ò»¸ö´ÅÑâË®ºø´òÁË¸ö·ÛËé,½¦ÁËÒ»ÊéºÚË®.¼Ö¾úÈçºÎÒÀµÃ,±ãÂî:"ºÃÇôß­µÄÃÇ,Õâ²»¶¼¶¯ÁËÊÖÁËÃ´!"Âî×Å,Ò²±ã×¥ÆðÑâ×©À´Òª´ò»ØÈ¥.¼ÖÀ¼ÊÇ¸öÊ¡ÊÂµÄ,Ã¦°´×¡Ñâ,¼«¿ÚÈ°µÀ:"ºÃÐÖµÜ,²»ÓëÔÛÃÇÏà¸É."¼Ö¾úÈçºÎÈÌµÃ×¡,±ãÁ½ÊÖ±§ÆðÊéÏ»×ÓÀ´,ÕÕÄÇ±ßÂÕÁËÈ¥. ÖÕÊÇÉíÐ¡Á¦±¡,È´ÂÕ²»µ½ÄÇÀï,¸Õµ½±¦ÓñÇØÖÓ×À°¸ÉÏ¾ÍÂäÁËÏÂÀ´.Ö»Ìý»©à¥à¥Ò»Éù,ÔÒÔÚ×ÀÉÏ, Êé±¾Ö½Æ¬µÈÖÁÓÚ±ÊÑâÖ®ÎïÈöÁËÒ»×À,ÓÖ°Ñ±¦ÓñµÄÒ»Íë²èÒ²ÔÒµÃÍëËé²èÁ÷.¼Ö¾ú±ãÌø³öÀ´,Òª¾¾´òÄÇÒ»¸ö·ÉÑâµÄ.½ðÈÙ´ËÊ±ËæÊÖ×¥ÁËÒ»¸ùÃ«Öñ´ó°åÔÚÊÖ,µØÏÁÈË¶à, ÄÇÀï¾­µÃÎè¶¯³¤°å. ÜøÑÌÔç³ÔÁËÒ»ÏÂ,ÂÒÈÂ:"ÄãÃÇ»¹²»À´¶¯ÊÖ!"±¦Óñ»¹ÓÐÈý¸öÐ¡ØË: Ò»Ãû³úÒ©, Ò»ÃûÉ¨ºì,Ò»ÃûÄ«Óê.ÕâÈý¸öÆñÓÐ²»ÌÔÆøµÄ,Ò»ÆëÂÒÈÂ:"Ð¡¸¾ÑøµÄ!¶¯ÁË±øÆ÷ÁË! "Ä«ÓêËì¶ÞÆðÒ»¸ùÃÅãÅ,É¨ºì³úÒ©ÊÖÖÐ¶¼ÊÇÂí±Þ×Ó,·äÓµ¶øÉÏ.¼ÖÈð¼±µÄÀ¹Ò»»ØÕâ¸ö, È°Ò»»ØÄÇ¸ö,Ë­ÌýËûµÄ»°,ËÁÐÐ´óÄÖ.ÖÚÍçÍ¯Ò²ÓÐ³ÃÊÆ°ï×Å´òÌ«Æ½È­ÖúÀÖµÄ,Ò²ÓÐµ¨Ð¡²ØÔÚÒ»±ßµÄ, Ò²ÓÐÖ±Á¢ÔÚ×ÀÉÏÅÄ×ÅÊÖ¶ùÂÒÐ¦,ºÈ×ÅÉù¶ù½Ð´òµÄ.µÇÊ±¼ä¶¦·ÐÆðÀ´.

¡¡¡¡Íâ±ßÀî¹óµÈ¼¸¸ö´óÆÍÈËÌý¼ûÀï±ß×÷Æð·´À´, Ã¦¶¼½øÀ´Ò»ÆëºÈ×¡.ÎÊÊÇºÎÔ­¹Ê,ÖÚÉù²»Ò», ÕâÒ»¸öÈç´ËËµ,ÄÇÒ»¸öÓÖÈç±ËËµ.Àî¹óÇÒºÈÂîÁËÜøÑÌËÄ¸öÒ»¶Ù,ÄìÁË³öÈ¥.ÇØÖÓµÄÍ·Ôç×²ÔÚ½ðÈÙµÄ°åÉÏ,´òÆðÒ»²ãÓÍÆ¤,±¦ÓñÕýÄÃ¹Ó½ó×ÓÌæËûÈàÄØ,¼ûºÈ×¡ÁËÖÚÈË, ±ãÃü:"Àî¹ó,ÊÕÊé!À­ÂíÀ´,ÎÒÈ¥»ØÌ«Ò¯È¥!ÎÒÃÇ±»ÈËÆÛ¸ºÁË,²»¸ÒËµ±ðµÄ,ÊØÀñÀ´¸æËßÈð´óÒ¯,Èð´óÒ¯·´µ¹ÅÉÎÒÃÇµÄ²»ÊÇ,Ìý×ÅÈË¼ÒÂîÎÒÃÇ,»¹µ÷ËôËûÃÇ´òÎÒÃÇÜøÑÌ,Á¬ÇØÖÓµÄÍ·Ò²´òÆÆ. Õâ»¹ÔÚÕâÀïÄîÊ²Ã´Êé!ÜøÑÌËûÒ²ÊÇÎªÓÐÈËÆÛÎêÎÒµÄ.²»ÈçÉ¢ÁË°Õ."Àî¹óÈ°µÀ: "¸ç¶ù²»ÒªÐÔ¼±.Ì«Ò¯¼ÈÓÐÊÂ»Ø¼ÒÈ¥ÁË,Õâ»á×ÓÎªÕâµã×ÓÊÂÈ¥ñøÔëËûÀÏÈË¼Ò,µ¹ÏÔµÄÔÛÃÇÃ»Àí.ÒÀÎÒµÄÖ÷Òâ,ÄÇÀïµÄÊÂÄÇÀïÁË½áºÃ,ºÎ±ØÈ¥¾ª¶¯ËûÀÏÈË¼Ò.Õâ¶¼ÊÇÈð´óÒ¯µÄ²»ÊÇ,Ì«Ò¯²»ÔÚÕâÀï,ÄãÀÏÈË¼Ò¾ÍÊÇÕâÑ§ÀïµÄÍ·ÄÔÁË,ÖÚÈË¿´×ÅÄãÐÐÊÂ.ÖÚÈËÓÐÁË²»ÊÇ,¸Ã´òµÄ´ò,¸Ã·£µÄ·£,ÈçºÎµÈÄÖµ½Õâ²½ÌïµØ»¹²»¹Ü?"¼ÖÈðµÀ:"ÎÒßººÈ×Å¶¼²»Ìý. " Àî¹óÐ¦µÀ:"²»ÅÂÄãÀÏÈË¼ÒÄÕÎÒ,ËØÈÕÄãÀÏÈË¼Òµ½µ×ÓÐÐ©²»Õý¾­,ËùÒÔÕâÐ©ÐÖµÜ²Å²»Ìý. ¾ÍÄÖµ½Ì«Ò¯¸úÇ°È¥,Á¬ÄãÀÏÈË¼ÒÒ²ÊÇÍÑ²»¹ýµÄ.»¹²»¿ì×÷Ö÷ÒâËºÂÞ¿ªÁË°Õ."±¦ÓñµÀ:"ËºÂÞÊ²Ã´?ÎÒ±ØÊÇ»ØÈ¥µÄ!"ÇØÖÓ¿ÞµÀ:"ÓÐ½ðÈÙ,ÎÒÊÇ²»ÔÚÕâÀïÄîÊéµÄ."±¦ÓñµÀ:" ÕâÊÇÎªÊ²Ã´?ÄÑµÀÓÐÈË¼ÒÀ´µÄ,ÔÛÃÇµ¹À´²»µÃ?ÎÒ±Ø»ØÃ÷°×ÖÚÈË,ÄìÁË½ðÈÙÈ¥."ÓÖÎÊÀî¹ó:"½ðÈÙÊÇÄÇÒ»·¿µÄÇ×ÆÝ?"Àî¹óÏëÁËÒ»ÏëµÀ:"Ò²²»ÓÃÎÊÁË.ÈôÎÊÆðÄÇÒ»·¿µÄÇ×ÆÝ,¸üÉËÁËÐÖµÜÃÇµÄºÍÆø."

¡¡¡¡ÜøÑÌÔÚ´°ÍâµÀ:"ËûÊÇ¶«ºúÍ¬×ÓÀïè«´óÄÌÄÌµÄÖ¶¶ù.ÄÇÊÇÊ²Ã´Ó²ÕýÕÌÑü×ÓµÄ,Ò²À´»£ÎÒÃÇ.è«´óÄÌÄÌÊÇËû¹ÃÄï.ÄãÄÇ¹ÃÂèÖ»»á´òÐýÄ¥×Ó,¸øÎÒÃÇçö¶þÄÌÄÌ¹ò×Å½èµ±Í·.ÎÒÑÛÀï¾Í¿´²»ÆðËûÄÇÑùµÄÖ÷×ÓÄÌÄÌ!"Àî¹óÃ¦¶ÏºÈ²»Ö¹,Ëµ:"Æ«ÄãÕâÐ¡¹·§åµÄÖªµÀ,ÓÐÕâÐ©Çù½À!"±¦ÓñÀäÐ¦µÀ:"ÎÒÖ»µ±ÊÇË­µÄÇ×ÆÝ,Ô­À´ÊÇè«É©×ÓµÄÖ¶¶ù,ÎÒ¾ÍÈ¥ÎÊÎÊËûÀ´!" Ëµ×Å±ãÒª×ß.½ÐÜøÑÌ½øÀ´°üÊé.ÜøÑÌ°ü×ÅÊé,ÓÖµÃÒâµÀ:"Ò¯Ò²²»ÓÃ×Ô¼ºÈ¥¼û,µÈÎÒµ½Ëû¼Ò,¾ÍËµÀÏÌ«Ì«ÓÐËµµÄ»°ÎÊËûÄØ,¹ÍÉÏÒ»Á¾³µÀ­½øÈ¥,µ±×ÅÀÏÌ«Ì«ÎÊËû,Æñ²»Ê¡ÊÂ."Àî¹óÃ¦ºÈµÀ: "ÄãÒªËÀ!×ÐÏ¸»ØÈ¥ÎÒºÃ²»ºÃÏÈ´·ÁËÄã,È»ºóÔÙ»ØÀÏÒ¯Ì«Ì«,¾ÍËµ±¦ÓñÈ«ÊÇÄãµ÷ËôµÄ.ÎÒÕâÀïºÃÈÝÒ×È°ºåºÃÁËÒ»°ëÁË,ÄãÓÖÀ´Éú¸öÐÂ·¨×Ó.ÄãÄÖÁËÑ§ÌÃ,²»Ëµ±ä·¨¶ùÑ¹Ï¢ÁË²ÅÊÇ,µ¹ÒªÍù´óÀïÄÖ!"ÜøÑÌ·½²»¸Ò×÷Éù¶ùÁË.

¡¡¡¡´ËÊ±¼ÖÈðÒ²ÅÂÄÖ´óÁË,×Ô¼ºÒ²²»¸É¾»,Ö»µÃÎ¯Çú×ÅÀ´Ñë¸æÇØÖÓ,ÓÖÑë¸æ±¦Óñ.ÏÈÊÇËû¶þÈË²»¿Ï. ºóÀ´±¦ÓñËµ:"²»»ØÈ¥Ò²°ÕÁË,Ö»½Ð½ðÈÙÅâ²»ÊÇ±ã°Õ."½ðÈÙÏÈÊÇ²»¿Ï,ºóÀ´½û²»µÃ¼ÖÈðÒ²À´±ÆËûÈ¥Åâ²»ÊÇ,Àî¹óµÈÖ»µÃºÃÈ°½ðÈÙËµ:"Ô­ÊÇÄãÆðµÄ¶Ë,Äã²»ÕâÑù , ÔõµÃÁË¾Ö?"½ðÈÙÇ¿²»µÃ,Ö»µÃÓëÇØÖÓ×÷ÁËÒ¾.±¦Óñ»¹²»ÒÀ,Æ«¶¨Òª¿ÄÍ·.¼ÖÈðÖ»ÒªÔÝÏ¢´ËÊÂ,ÓÖÇÄÇÄµÄÈ°½ðÈÙËµ:"Ë×ÓïËµµÄºÃ:`É±ÈË²»¹ýÍ·µãµØ.'Äã¼ÈÈÇ³öÊÂÀ´,ÉÙ²»µÃÏÂµãÆø¶ù,¿Ä¸öÍ·¾ÍÍêÊÂÁË."½ðÈÙÎÞÄÎ,Ö»µÃ½øÇ°À´ÓëÇØÖÓ¿ÄÍ·.ÇÒÌýÏÂ»Ø·Ö½â.

»°Ëµ½ðÈÙÒòÈË¶àÊÆÖÚ,ÓÖ¼æ¼ÖÈðÀÕÁî,ÅâÁË²»ÊÇ,¸øÇØÖÓ¿ÄÁËÍ·,±¦Óñ·½²Å²»³³ÄÖÁË. ´ó¼ÒÉ¢ÁËÑ§,½ðÈÙ»Øµ½¼ÒÖÐ,Ô½ÏëÔ½Æø,Ëµ:"ÇØÖÓ²»¹ýÊÇ¼ÖÈØµÄÐ¡¾Ë×Ó,ÓÖ²»ÊÇ¼Ö¼ÒµÄ×ÓËï, ¸½Ñ§¶ÁÊé,Ò²²»¹ýºÍÎÒÒ»Ñù.ËûÒòÕÌ×Å±¦ÓñºÍËûºÃ,Ëû¾ÍÄ¿ÖÐÎÞÈË.Ëû¼ÈÊÇÕâÑù, ¾Í¸ÃÐÐÐ©Õý¾­ÊÂ,ÈËÒ²Ã»µÄËµ.ËûËØÈÕÓÖºÍ±¦Óñ¹í¹íËîËîµÄ,Ö»µ±ÈË¶¼ÊÇÏ¹×Ó, ¿´²»¼û.½ñÈÕËûÓÖÈ¥¹´´îÈË,Æ«Æ«µÄ×²ÔÚÎÒÑÛ¾¦Àï.¾ÍÊÇÄÖ³öÊÂÀ´,ÎÒ»¹ÅÂÊ²Ã´²»³É?"

¡¡¡¡ËûÄ¸Ç×ºúÊÏÌý¼ûËû¹¾¹¾à½à½µÄËµ,ÒòÎÊµÀ:"ÄãÓÖÒªÕùÊ²Ã´ÏÐÆø?ºÃÈÝÒ×ÎÒÍûÄã¹ÃÂèËµÁË,Äã¹ÃÂèÇ§·½°Ù¼ÆµÄ²ÅÏòËûÃÇÎ÷¸®ÀïµÄçö¶þÄÌÄÌ¸úÇ°ËµÁË,Äã²ÅµÃÁËÕâ¸öÄîÊéµÄµØ·½.Èô²»ÊÇÕÌ×ÅÈË¼Ò,ÔÛÃÇ¼ÒÀï»¹ÓÐÁ¦Á¿ÇëµÄÆðÏÈÉú?¿öÇÒÈË¼ÒÑ§Àï,²èÒ²ÊÇÏÖ³ÉµÄ, ·¹Ò²ÊÇÏÖ³ÉµÄ.ÄãÕâ¶þÄêÔÚÄÇÀïÄîÊé,¼ÒÀïÒ²Ê¡ºÃ´óµÄ½ÀÓÃÄØ.Ê¡³öÀ´µÄ,ÄãÓÖ°®´©¼þÏÊÃ÷ÒÂ·þ.ÔÙÕß,²»ÊÇÒòÄãÔÚÄÇÀïÄîÊé,Äã¾ÍÈÏµÃÊ²Ã´Ñ¦´óÒ¯ÁË?ÄÇÑ¦´óÒ¯Ò»Äê²»¸ø²»¸ø, Õâ¶þÄêÒ²°ïÁËÔÛÃÇÓÐÆß°ËÊ®Á½Òø×Ó.ÄãÈç½ñÒªÄÖ³öÁËÕâ¸öÑ§·¿,ÔÙÒªÕÒÕâÃ´¸öµØ·½,ÎÒ¸æËßÄãËµ°Õ,±ÈµÇÌì»¹ÄÑÄØ!Äã¸øÎÒÀÏÀÏÊµÊµµÄÍçÒ»»á×ÓË¯ÄãµÄ¾õÈ¥,ºÃ¶à×ÅÄØ."ÓÚÊÇ½ðÈÙÈÌÆøÍÌÉù,²»¶àÒ»Ê±Ëû×ÔÈ¥Ë¯ÁË.´ÎÈÕÈÔ¾ÉÉÏÑ§È¥ÁË.²»ÔÚ»°ÏÂ.

¡¡¡¡ÇÒËµËû¹ÃÄï, Ô­Æ¸¸øµÄÊÇ¼Ö¼ÒÓñ×Ö±²µÄµÕÅÉ,Ãû»½¼Öè«.µ«Æä×åÈËÄÇÀï½ÔÄÜÏóÄþÈÙ¶þ¸®µÄ¸»ÊÆ, Ô­²»ÓÃÏ¸Ëµ.Õâ¼Öè«·òÆÞÊØ×ÅÐ©Ð¡µÄ²úÒµ,ÓÖÊ±³£µ½ÄþÈÙ¶þ¸®ÀïÈ¥ÇëÇë°²,ÓÖ»á·î³Ð·ï½ã¶ù²¢ÓÈÊÏ,ËùÒÔ·ï½ã¶ùÓÈÊÏÒ²Ê±³£×ÊÖú×ÊÖúËû,·½ÄÜÈç´Ë¶ÈÈÕ.½ñÈÕÕýÓöÌìÆøÇçÃ÷, ÓÖÖµ¼ÒÖÐÎÞÊÂ,Ëì´øÁËÒ»¸öÆÅ×Ó,×øÉÏ³µ,À´¼ÒÀï×ß×ß,ÇÆÇÆ¹ÑÉ©²¢Ö¶¶ù.

¡¡¡¡ÏÐ»°Ö®¼ä, ½ðÈÙµÄÄ¸Ç×Æ«ÌáÆð×òÈÕ¼Ö¼ÒÑ§·¿ÀïµÄÄÇÊÂ,´ÓÍ·ÖÁÎ²,Ò»ÎåÒ»Ê®¶¼ÏòËûÐ¡¹Ã×ÓËµÁË.Õâè«´óÄÌÄÌ²»ÌýÔòÒÑ,ÌýÁË,Ò»Ê±Å­´ÓÐÄÉÏÆð,ËµµÀ:"ÕâÇØÖÓÐ¡áÌ×ÓÊÇ¼ÖÃÅµÄÇ×ÆÝ, ÄÑµÀÈÙ¶ù²»ÊÇ¼ÖÃÅµÄÇ×ÆÝ?ÈË¶¼±ðß¯ÊÆÀûÁË,¿öÇÒ¶¼×÷µÄÊÇÊ²Ã´ÓÐÁ³µÄºÃÊÂ!¾ÍÊÇ±¦Óñ,Ò²·¸²»ÉÏÏò×ÅËûµ½Õâ¸öÑù.µÈÎÒÈ¥µ½¶«¸®ÇÆÇÆÎÒÃÇÕä´óÄÌÄÌ,ÔÙÏòÇØÖÓËû½ã½ãËµËµ, ½ÐËûÆÀÆÀÕâ¸öÀí."Õâ½ðÈÙµÄÄ¸Ç×ÌýÁËÕâ»°,¼±µÄÁË²»µÃ,Ã¦ËµµÀ:"Õâ¶¼ÊÇÎÒµÄ×ì¿ì, ¸æËßÁË¹ÃÄÌÄÌÁË,Çó¹ÃÄÌÄÌ±ðÈ¥,±ð¹ÜËûÃÇË­ÊÇË­·Ç.ÌÈ»òÄÖÆðÀ´,ÔõÃ´ÔÚÄÇÀïÕ¾µÃ×¡. ÈôÊÇÕ¾²»×¡,¼ÒÀï²»µ«²»ÄÜÇëÏÈÉú,·´µ¹ÔÚËûÉíÉÏÌí³öÐí¶à½ÀÓÃÀ´ÄØ. "è«´óÄÌÄÌÌýÁË,ËµµÀ:"ÄÇÀï¹ÜµÃÐí¶à,ÄãµÈÎÒËµÁË,¿´ÊÇÔõÃ´Ñù!"Ò²²»ÈÝËûÉ©×ÓÈ°,Ò»Ãæ½ÐÀÏÆÅ×ÓÇÆÁË³µ,¾Í×øÉÏÍùÄþ¸®ÀïÀ´.

¡¡¡¡µ½ÁËÄþ¸®,½øÁË³µÃÅ,µ½ÁË¶«±ßÐ¡½ÇÃÅÇ°ÏÂÁË³µ,½øÈ¥¼ûÁË¼ÖÕäÖ®ÆÞÓÈÊÏ.Ò²Î´¸ÒÆø¸ß,ÒóÒóÇÚÇÚÐð¹ýº®ÎÂ,ËµÁËÐ©ÏÐ»°,·½ÎÊµÀ:"½ñÈÕÔõÃ´Ã»¼ûÈØ´óÄÌÄÌ?"ÓÈÊÏËµµÀ: "ËûÕâÐ©ÈÕ×Ó²»ÖªÔõÃ´×Å,¾­ÆÚÓÐÁ½¸ö¶àÔÂÃ»À´.½Ð´ó·òÇÆÁË,ÓÖËµ²¢²»ÊÇÏ².ÄÇÁ½ÈÕ, µ½ÁËÏÂ°ëÌì¾ÍÀÁ´ý¶¯,»°Ò²ÀÁ´ýËµ,ÑÛÉñÒ²·¢Ñ£.ÎÒËµËû:`ÄãÇÒ²»±Ø¾ÐÀñ,ÔçÍí²»±ØÕÕÀýÉÏÀ´, Äã¾ÍºÃÉúÑøÑø°Õ.¾ÍÊÇÓÐÇ×ÆÝÒ»¼Ò¶ùÀ´,ÓÐÎÒÄØ.¾ÍÓÐ³¤±²ÃÇ¹ÖÄã,µÈÎÒÌæÄã¸æËß. 'Á¬ÈØ¸çÎÒ¶¼Öö¸ÀÁË,ÎÒËµ:`Äã²»ÐíÀÛ§èËû,²»ÐíÕÐËûÉúÆø,½ÐËû¾²¾²µÄÑøÑø¾ÍºÃÁË.ËûÒªÏëÊ²Ã´³Ô,Ö»¹Üµ½ÎÒÕâÀïÈ¡À´.ÌÈ»òÎÒÕâÀïÃ»ÓÐ,Ö»¹ÜÍûÄãçö¶þÉô×ÓÄÇÀïÒªÈ¥. ÌÈ»òËûÓÐ¸öºÃºÍ´õ,ÄãÔÙÒªÈ¢ÕâÃ´Ò»¸öÏ±¸¾,ÕâÃ´¸öÄ£Ñù¶ù,ÕâÃ´¸öÐÔÇéµÄÈË¶ù, ´ò×ÅµÆÁýÒ²Ã»µØ·½ÕÒÈ¥. 'ËûÕâÎªÈËÐÐÊÂ,ÄÇ¸öÇ×ÆÝ,ÄÇ¸öÒ»¼ÒµÄ³¤±²²»Ï²»¶Ëû?ËùÒÔÎÒÕâÁ½ÈÕºÃ²»·³ÐÄ, ½¹µÄÎÒÁË²»µÃ.Æ«Æ«½ñÈÕÔç³¿ËûÐÖµÜÀ´ÇÆËû,Ë­ÖªÄÇÐ¡º¢×Ó¼Ò²»ÖªºÃ´õ,¿´¼ûËû½ã½ãÉíÉÏ²»´óË¬¿ì,¾ÍÓÐÊÂÒ²²»µ±¸æËßËû,±ðËµÊÇÕâÃ´Ò»µã×ÓÐ¡ÊÂ,¾ÍÊÇÄãÊÜÁËÒ»Íò·ÖµÄÎ¯Çú, Ò²²»¸ÃÏòËûËµ²ÅÊÇ.Ë­ÖªËûÃÇ×ò¶ùÑ§·¿Àï´ò¼Ü,²»ÖªÊÇÄÇÀï¸½Ñ§À´µÄÒ»¸öÈËÆÛÎêÁËËûÁË.ÀïÍ·»¹ÓÐÐ©²»¸É²»¾»µÄ»°,¶¼¸æËßÁËËû½ã½ã.Éô×Ó,ÄãÊÇÖªµÀÄÇÏ±¸¾µÄ: ËäÔò¼ûÁËÈËÓÐËµÓÐÐ¦,»áÐÐÊÂ¶ù,Ëû¿ÉÐÄÏ¸,ÐÄÓÖÖØ,²»¾ÐÌý¼û¸öÊ²Ã´»°¶ù, ¶¼Òª¶ÈÁ¿¸öÈýÈÕÎåÒ¹²Å°Õ.Õâ²¡¾ÍÊÇ´òÕâ¸ö±üÐÔÉÏÍ·Ë¼ÂÇ³öÀ´µÄ.½ñ¶ùÌý¼ûÓÐÈËÆÛ¸ºÁËËûÐÖµÜ,ÓÖÊÇÄÕ,ÓÖÊÇÆø.ÄÕµÄÊÇÄÇÈº»ìÕÊºüÅó¹·ÓÑµÄ³¶ÊÇ°á·Ç,µ÷Èý»óËÄµÄÄÇÐ©ÈË, ÆøµÄÊÇËûÐÖµÜ²»Ñ§ºÃ,²»ÉÏÐÄÄîÊé,ÒÔÖÂÈç´ËÑ§Àï³³ÄÖ.ËûÌýÁËÕâÊÂ,½ñÈÕË÷ÐÔÁ¬Ôç·¹Ò²Ã»³Ô.ÎÒÌý¼ûÁË,ÎÒ·½µ½ËûÄÇ±ß°²Î¿ÁËËûÒ»»á×Ó,ÓÖÈ°½âÁËËûÐÖµÜÒ»»á×Ó. ÎÒ½ÐËûÐÖµÜµ½ÄÇ±ß¸®ÀïÕÒ±¦ÓñÈ¥ÁË,ÎÒ²Å¿´×ÅËû³ÔÁË°ëÕµÑàÎÑÌÀ,ÎÒ²Å¹ýÀ´ÁË.Éô×Ó, ÄãËµÎÒÐÄ½¹²»ÐÄ½¹?¿öÇÒÈç½ñÓÖÃ»¸öºÃ´ó·ò,ÎÒÏëµ½ËûÕâ²¡ÉÏ,ÎÒÐÄÀïµ¹ÏóÕëÔúËÆµÄ. ÄãÃÇÖªµÀÓÐÊ²Ã´ºÃ´ó·òÃ»ÓÐ?"

¡¡¡¡½ðÊÏÌýÁËÕâ°ëÈÕ»°,°Ñ·½²ÅÔÚËûÉ©×Ó¼ÒµÄÄÇÒ»ÍÅÒªÏòÇØÊÏÀíÂÛµÄÊ¢Æø,ÔçÏÅµÄ¶¼¶ªÔÚ×¦ÍÝ¹úÈ¥ÁË. Ìý¼ûÓÈÊÏÎÊËûÓÐÖªµÀºÃ´ó·òµÄ»°,Á¬Ã¦´ðµÀ:"ÎÒÃÇÕâÃ´Ìý×Å,ÊµÔÚÒ²Ã»¼ûÈËËµÓÐ¸öºÃ´ó·ò. Èç½ñÌýÆð´óÄÌÄÌÕâ¸öÀ´,¶¨²»µÃ»¹ÊÇÏ²ÄØ.É©×Óµ¹±ð½ÌÈË»ìÖÎ.ÌÈ»òÈÏ´íÁË,Õâ¿ÉÊÇÁË²»µÃµÄ."ÓÈÊÏµÀ:"¿É²»ÊÇÄØ."ÕýÊÇËµ»°¼ä,¼ÖÕä´ÓÍâ½øÀ´, ¼ûÁË½ðÊÏ,±ãÏòÓÈÊÏÎÊµÀ:"Õâ²»ÊÇè«´óÄÌÄÌÃ´?"½ðÊÏÏòÇ°¸ø¼ÖÕäÇëÁË°².¼ÖÕäÏòÓÈÊÏËµµÀ: "ÈÃÕâ´óÃÃÃÃ³ÔÁË·¹È¥."¼ÖÕäËµ×Å»°,¾Í¹ýÄÇÎÝÀïÈ¥ÁË.½ðÊÏ´ËÀ´,Ô­ÒªÏòÇØÊÏËµËµÇØÖÓÆÛ¸ºÁËËûÖ¶¶ùµÄÊÂ,Ìý¼ûÇØÊÏÓÐ²¡,²»µ«²»ÄÜËµ,ÒàÇÒ²»¸ÒÌáÁË.¿öÇÒ¼ÖÕäÓÈÊÏÓÖ´ýµÄºÜºÃ,·´×ªÅ­ÎªÏ²,ÓÖËµÁËÒ»»á×Ó»°¶ù,·½¼ÒÈ¥ÁË.

¡¡¡¡½ðÊÏÈ¥ºó, ¼ÖÕä·½¹ýÀ´×øÏÂ,ÎÊÓÈÊÏµÀ:"½ñÈÕËûÀ´,ÓÐÊ²Ã´ËµµÄÊÂÇéÃ´?"ÓÈÊÏ´ðµÀ:"µ¹Ã»ËµÊ²Ã´.Ò»½øÀ´µÄÊ±ºò,Á³ÉÏµ¹ÏóÓÐÐ©×ÅÁËÄÕµÄÆøÉ«ËÆµÄ,¼°ËµÁË°ëÌì»°,ÓÖÌáÆðÏ±¸¾Õâ²¡,Ëûµ¹½¥½¥µÄÆøÉ«Æ½¶¨ÁË.ÄãÓÖ½ÐÈÃËû³Ô·¹,ËûÌý¼ûÏ±¸¾ÕâÃ´²¡,Ò²²»ºÃÒâË¼Ö»¹Ü×ø×Å,ÓÖËµÁË¼¸¾äÏÐ»°¶ù¾ÍÈ¥ÁË,µ¹Ã»ÇóÊ²Ã´ÊÂ.Èç½ñÇÒËµÏ±¸¾Õâ²¡,Äãµ½ÄÇÀïÑ°Ò»¸öºÃ´ó·òÀ´ÓëËûÇÆÇÆÒª½ô,¿É±ðµ¢ÎóÁË.ÏÖ½ñÔÛÃÇ¼Ò×ßµÄÕâÈº´ó·ò,ÄÇÀïÒªµÃ, Ò»¸ö¸ö¶¼ÊÇÌý×ÅÈËµÄ¿ÚÆø¶ù,ÈËÔõÃ´Ëµ,ËûÒ²Ìí¼¸¾äÎÄ»°¶ùËµÒ»±é.¿Éµ¹ÒóÇÚµÄºÜ,ÈýËÄ¸öÈËÒ»ÈÕÂÖÁ÷×Åµ¹ÓÐËÄÎå±éÀ´¿´Âö. ËûÃÇ´ó¼ÒÉÌÁ¿×ÅÁ¢¸ö·½×Ó,³ÔÁËÒ²²»¼ûÐ§,µ¹ÅªµÃÒ»ÈÕ»»ËÄÎå±éÒÂÉÑ, ×øÆðÀ´¼û´ó·ò,ÆäÊµÓÚ²¡ÈËÎÞÒæ."¼ÖÕäËµµÀ:"¿ÉÊÇ.Õâº¢×ÓÒ²ºýÍ¿,ºÎ±ØÍÑÍÑ»»»»µÄ,ÌÈÔÙ×ÅÁËÁ¹,¸üÌíÒ»²ã²¡,ÄÇ»¹ÁËµÃ.ÒÂÉÑÈÎÆ¾ÊÇÊ²Ã´ºÃµÄ, ¿ÉÓÖÖµÊ²Ã´,º¢×ÓµÄÉí×ÓÒª½ô,¾ÍÊÇÒ»Ìì´©Ò»Ì×ÐÂµÄ,Ò²²»ÖµÊ²Ã´.ÎÒÕý½øÀ´Òª¸æËßÄã : ·½²Å·ë×ÏÓ¢À´¿´ÎÒ,Ëû¼ûÎÒÓÐÐ©ÒÖÓôÖ®É«,ÎÊÎÒÊÇÔõÃ´ÁË.ÎÒ²Å¸æËßËûËµ,Ï±¸¾ºöÈ»Éí×ÓÓÐºÃ´óµÄ²»Ë¬¿ì,ÒòÎª²»µÃ¸öºÃÌ«Ò½,¶Ï²»Í¸ÊÇÏ²ÊÇ²¡,ÓÖ²»ÖªÓÐ·Á°­ÎÞ·Á°­,ËùÒÔÎÒÕâÁ½ÈÕÐÄÀï×ÅÊµ×Å¼±. ·ë×ÏÓ¢ÒòËµÆðËûÓÐÒ»¸öÓ×Ê±´ÓÑ§µÄÏÈÉú,ÐÕÕÅÃûÓÑÊ¿,Ñ§ÎÊ×îÔ¨²©µÄ,¸ü¼æÒ½Àí¼«Éî,ÇÒÄÜ¶ÏÈËµÄÉúËÀ.½ñÄêÊÇÉÏ¾©¸øËû¶ù×ÓÀ´¾è¹Ù,ÏÖÔÚËû¼Ò×¡×ÅÄØ. ÕâÃ´¿´À´,¾¹ÊÇºÏ¸ÃÏ±¸¾µÄ²¡ÔÚËûÊÖÀï³ýÔÖÒàÎ´¿ÉÖª.ÎÒ¼´¿Ì²îÈËÄÃÎÒµÄÃûÌûÇëÈ¥ÁË. ½ñÈÕÌÈ»òÌìÍíÁË²»ÄÜÀ´,Ã÷ÈÕÏë±ØÒ»¶¨À´.¿öÇÒ·ë×ÏÓ¢ÓÖ¼´¿Ì»Ø¼ÒÇ××ÔÈ¥ÇóËû,Îñ±Ø½ÐËûÀ´ÇÆÇÆ.µÈÕâ¸öÕÅÏÈÉúÀ´ÇÆÁËÔÙËµ°Õ."

¡¡¡¡ÓÈÊÏÌýÁË, ÐÄÖÐÉõÏ²,ÒòËµµÀ:"ºóÈÕÊÇÌ«Ò¯µÄÊÙÈÕ,µ½µ×ÔõÃ´°ì?"¼ÖÕäËµµÀ:"ÎÒ·½²Åµ½ÁËÌ«Ò¯ÄÇÀïÈ¥Çë°²,¼æÇëÌ«Ò¯À´¼ÒÀ´ÊÜÒ»ÊÜÒ»¼Ò×ÓµÄÀñ.Ì«Ò¯ÒòËµµÀ:`ÎÒÊÇÇå¾»¹ßÁËµÄ, ÎÒ²»Ô¸ÒâÍùÄãÃÇÄÇÊÇ·Ç³¡ÖÐÈ¥ÄÖÈ¥.ÄãÃÇ±Ø¶¨ËµÊÇÎÒµÄÉúÈÕ,Òª½ÐÎÒÈ¥ÊÜÖÚÈËÐ©Í·,Äª¹ýÄã°ÑÎÒ´ÓÇ°×¢µÄ<<ÒõæïÎÄ>>¸øÎÒÁîÈËºÃºÃµÄÐ´³öÀ´¿ÌÁË,±È½ÐÎÒÎÞ¹ÊÊÜÖÚÈËµÄÍ·»¹Ç¿°Ù±¶ÄØ.ÌÈ»òºóÈÕÕâÁ½ÈÕÒ»¼Ò×ÓÒªÀ´,Äã¾ÍÔÚ¼ÒÀïºÃºÃµÄ¿î´ýËûÃÇ¾ÍÊÇÁË.Ò²²»±Ø¸øÎÒËÍÊ²Ã´¶«Î÷À´,Á¬ÄãºóÈÕÒ²²»±ØÀ´,ÄãÒªÐÄÖÐ²»°²,Äã½ñÈÕ¾Í¸øÎÒ¿ÄÁËÍ·È¥.ÌÈ»òºóÈÕÄãÒªÀ´,ÓÖ¸úËæ¶àÉÙÈËÀ´ÄÖÎÒ,ÎÒ±ØºÍÄã²»ÒÀ.'Èç´ËËµÁËÓÖËµ,ºóÈÕÎÒÊÇÔÙ²»¸ÒÈ¥µÄÁË.ÇÒ½ÐÀ´ÉýÀ´,·Ô¸ÀËûÔ¤±¸Á½ÈÕµÄóÛÏ¯."ÓÈÊÏÒò½ÐÈË½ÐÁË¼ÖÈØÀ´:" ·Ô¸ÀÀ´ÉýÕÕ¾ÉÀýÔ¤±¸Á½ÈÕµÄóÛÏ¯, Òª·á·á¸»¸»µÄ.ÄãÔÙÇ××Ôµ½Î÷¸®ÀïÈ¥ÇëÀÏÌ«Ì«,´óÌ«Ì«, ¶þÌ«Ì«ºÍÄãçö¶þÉô×ÓÀ´¹ä¹ä.Äã¸¸Ç×½ñÈÕÓÖÌý¼ûÒ»¸öºÃ´ó·ò,ÒµÒÑ´ò·¢ÈËÇëÈ¥ÁË,Ïë±ØÃ÷ÈÕ±ØÀ´.Äã¿É½«ËûÕâÐ©ÈÕ×ÓµÄ²¡Ö¢Ï¸Ï¸µÄ¸æËßËû."

¡¡¡¡¼ÖÈØÒ»Ò»µÄ´ðÓ¦×Å³öÈ¥ÁË.ÕýÓö×Å·½²ÅÈ¥·ë×ÏÓ¢¼ÒÇëÄÇÏÈÉúµÄÐ¡×Ó»ØÀ´ÁË,Òò»ØµÀ:"Å«²Å·½²Åµ½ÁË·ë´óÒ¯¼Ò,ÄÃÁËÀÏÒ¯µÄÃûÌûÇëÄÇÏÈÉúÈ¥.ÄÇÏÈÉúËµµÀ:`·½²ÅÕâÀï´óÒ¯Ò²ÏòÎÒËµÁË.µ«ÊÇ½ñÈÕ°ÝÁËÒ»ÌìµÄ¿Í,²Å»Øµ½¼Ò,´ËÊ±¾«ÉñÊµÔÚ²»ÄÜÖ§³Ö,¾ÍÊÇÈ¥µ½¸®ÉÏÒ²²»ÄÜ¿´Âö. 'ËûËµµÈµ÷Ï¢Ò»Ò¹,Ã÷ÈÕÎñ±Øµ½¸®.ËûÓÖËµ,Ëû`Ò½Ñ§Ç³±¡,±¾²»¸Òµ±´ËÖØ¼ö, ÒòÎÒÃÇ·ë´óÒ¯ºÍ¸®ÉÏµÄ´óÈË¼ÈÒÑÈç´ËËµÁË,ÓÖ²»µÃ²»È¥,ÄãÏÈÌæÎÒ»ØÃ÷´óÈË¾ÍÊÇÁË.´óÈËµÄÃûÌûÊµ²»¸Òµ±.'ÈÔ½ÐÅ«²ÅÄÃ»ØÀ´ÁË.¸ç¶ùÌæÅ«²Å»ØÒ»Éù¶ù°Õ."¼ÖÈØ×ªÉí¸´½øÈ¥,»ØÁË¼ÖÕäÓÈÊÏµÄ»°,·½³öÀ´½ÐÁËÀ´ÉýÀ´,·Ô¸ÀËûÔ¤±¸Á½ÈÕµÄóÛÏ¯µÄ»°.À´ÉýÌý±Ï,×ÔÈ¥ÕÕÀýÁÏÀí.²»ÔÚ»°ÏÂ.

¡¡¡¡ÇÒËµ´ÎÈÕÎç¼ä, ÈË»ØµÀ:"ÇëµÄÄÇÕÅÏÈÉúÀ´ÁË."¼ÖÕäËìÑÓÈë´óÌü×øÏÂ.²è±Ï,·½¿ªÑÔµÀ:"×ò³Ð·ë´óÒ¯Ê¾ÖªÀÏÏÈÉúÈËÆ·Ñ§ÎÊ,ÓÖ¼æÉîÍ¨Ò½Ñ§,Ð¡µÜ²»Ê¤ÇÕÑöÖ®ÖÁ."ÕÅÏÈÉúµÀ: "ÍíÉú´Ö±ÉÏÂÊ¿,±¾Öª¼ûÇ³Âª,×òÒò·ë´óÒ¯Ê¾Öª,´óÈË¼ÒµÚÇ«¹§ÏÂÊ¿,ÓÖ³Ðºô»½,¸Ò²»·îÃü.µ«ºÁÎÞÊµÑ§,±¶ÔöÑÕº¹."¼ÖÕäµÀ:"ÏÈÉúºÎ±Ø¹ýÇ«.¾ÍÇëÏÈÉú½øÈ¥¿´¿´¶ù¸¾,ÑöÕÌ¸ßÃ÷, ÒÔÊÍÏÂ»³."ÓÚÊÇ,¼ÖÈØÍ¬ÁË½øÈ¥.µ½ÁË¼ÖÈØ¾ÓÊÒ,¼ûÁËÇØÊÏ,Ïò¼ÖÈØËµµÀ:"Õâ¾ÍÊÇ×ð·òÈËÁË?"¼ÖÈØµÀ:"ÕýÊÇ.ÇëÏÈÉú×øÏÂ,ÈÃÎÒ°Ñ¼úÄÚµÄ²¡ËµÒ»ËµÔÙ¿´ÂöÈçºÎ?"ÄÇÏÈÉúµÀ:"ÒÀÐ¡µÜµÄÒâË¼,¾¹ÏÈ¿´¹ýÂöÔÙËµµÄÎªÊÇ.ÎÒÊÇ³õÔì×ð¸®µÄ,±¾Ò²²»ÏþµÃÊ²Ã´, µ«ÊÇÎÒÃÇ·ë´óÒ¯Îñ±Ø½ÐÐ¡µÜ¹ýÀ´¿´¿´, Ð¡µÜËùÒÔ²»µÃ²»À´.Èç½ñ¿´ÁËÂöÏ¢,¿´Ð¡µÜËµµÄÊÇ²»ÊÇ,ÔÙ½«ÕâÐ©ÈÕ×ÓµÄ²¡ÊÆ½²Ò»½²,´ó¼ÒÕå×ÃÒ»¸ö·½¶ù,¿ÉÓÃ²»¿ÉÓÃ,ÄÇÊ±´óÒ¯ÔÙ¶¨¶á."¼ÖÈØµÀ:"ÏÈÉúÊµÔÚ¸ßÃ÷,Èç½ñºÞÏà¼ûÖ®Íí.¾ÍÇëÏÈÉú¿´Ò»¿´ÂöÏ¢,¿ÉÖÎ²»¿ÉÖÎ, ÒÔ±ãÊ¹¼Ò¸¸Ä¸·ÅÐÄ."ÓÚÊÇ¼ÒÏÂÏ±¸¾ÃÇÅõ¹ý´óÓ­ÕíÀ´,Ò»Ãæ¸øÇØÊÏÀ­×ÅÐä¿Ú,Â¶³öÂöÀ´ . ÏÈÉú·½ÉìÊÖ°´ÔÚÓÒÊÖÂöÉÏ,µ÷Ï¢ÁËÖÁÊý,ÄþÉñÏ¸ÕïÁËÓÐ°ë¿ÌµÄ¹¤·ò,·½»»¹ý×óÊÖ,Òà¸´ÈçÊÇ.Õï±ÏÂöÏ¢,ËµµÀ:"ÎÒÃÇÍâ±ß×ø°Õ."

¡¡¡¡¼ÖÈØÓÚÊÇÍ¬ÏÈÉúµ½Íâ¼ä·¿Àï´²ÉÏ×øÏÂ,Ò»¸öÆÅ×Ó¶ËÁË²èÀ´.¼ÖÈØµÀ:"ÏÈÉúÇë²è." ÓÚÊÇÅãÏÈÉú³ÔÁË²è,ËìÎÊµÀ:"ÏÈÉú¿´ÕâÂöÏ¢,»¹ÖÎµÃÖÎ²»µÃ?"ÏÈÉúµÀ:"¿´µÃ×ð·òÈËÕâÂöÏ¢:×ó´ç³ÁÊý,×ó¹Ø³Á·ü,ÓÒ´çÏ¸¶øÎÞÁ¦,ÓÒ¹ØÐè¶øÎÞÉñ.Æä×ó´ç³ÁÊýÕß,ÄËÐÄÆøÐé¶øÉú»ð, ×ó¹Ø³Á·üÕß,ÄË¸Î¼ÒÆøÖÍÑª¿÷.ÓÒ´çÏ¸¶øÎÞÁ¦Õß,ÄË·Î¾­Æø·ÖÌ«Ðé,ÓÒ¹ØÐè¶øÎÞÉñÕß, ÄËÆ¢ÍÁ±»¸ÎÄ¾¿ËÖÆ.ÐÄÆøÐé¶øÉú»ðÕß,Ó¦ÏÖ¾­ÆÚ²»µ÷,Ò¹¼ä²»ÃÂ.¸Î¼ÒÑª¿÷ÆøÖÍÕß,±ØÈ»ÀßÏÂÌÛÕÍ,ÔÂÐÅ¹ýÆÚ,ÐÄÖÐ·¢ÈÈ.·Î¾­Æø·ÖÌ«ÐéÕß,Í·Ä¿²»Ê±Ñ£ÔÎ,ÒúÃ®¼ä±ØÈ»×Ôº¹,Èç×øÖÛÖÐ.Æ¢ÍÁ±»¸ÎÄ¾¿ËÖÆÕß,±ØÈ»²»Ë¼ÒûÊ³,¾«Éñ¾ëµ¡,ËÄÖ«ËáÈí.¾ÝÎÒ¿´ÕâÂöÏ¢, Ó¦µ±ÓÐÕâÐ©Ö¢ºò²Å¶Ô.»òÒÔÕâ¸öÂöÎªÏ²Âö,ÔòÐ¡µÜ²»¸Ò´ÓÆä½ÌÒ²."ÅÔ±ßÒ»¸öÌùÉí·üÊÌµÄÆÅ×ÓµÀ: "ºÎ³¢²»ÊÇÕâÑùÄØ.ÕæÕýÏÈÉúËµµÄÈçÉñ,µ¹²»ÓÃÎÒÃÇ¸æËßÁË.Èç½ñÎÒÃÇ¼ÒÀïÏÖÓÐºÃ¼¸Î»Ì«Ò½ÀÏÒ¯ÇÆ×ÅÄØ, ¶¼²»ÄÜµÄµ±ÕæÇÐµÄÕâÃ´Ëµ.ÓÐÒ»Î»ËµÊÇÏ²,ÓÐÒ»Î»ËµÊÇ²¡,ÕâÎ»Ëµ²»Ïà¸É,ÄÇÎ»ËµÅÂ¶¬ÖÁ,×ÜÃ»ÓÐ¸ö×¼»°¶ù.ÇóÀÏÒ¯Ã÷°×Ö¸Ê¾Ö¸Ê¾."

¡¡¡¡ÄÇÏÈÉúÐ¦µÀ:"´óÄÌÄÌÕâ¸öÖ¢ºò,¿ÉÊÇÄÇÖÚÎ»µ¢¸éÁË.ÒªÔÚ³õ´ÎÐÐ¾­µÄÈÕÆÚ¾ÍÓÃÒ©ÖÎÆðÀ´,²»µ«¶ÏÎÞ½ñÈÕÖ®»¼,¶øÇÒ´ËÊ±ÒÑÈ«ÓúÁË.Èç½ñ¼ÈÊÇ°Ñ²¡µ¢Îóµ½Õâ¸öµØÎ»,Ò²ÊÇÓ¦ÓÐ´ËÔÖ. ÒÀÎÒ¿´À´,Õâ²¡ÉÐÓÐÈý·ÖÖÎµÃ.³ÔÁËÎÒµÄÒ©¿´,ÈôÊÇÒ¹ÀïË¯µÄ×Å¾õ,ÄÇÊ±ÓÖÌíÁË¶þ·ÖÄÃÊÖÁË.¾ÝÎÒ¿´ÕâÂöÏ¢:´óÄÌÄÌÊÇ¸öÐÄÐÔ¸ßÇ¿´ÏÃ÷²»¹ýµÄÈË,´ÏÃ÷ß¯¹ý,Ôò²»ÈçÒâÊÂ³£ÓÐ, ²»ÈçÒâÊÂ³£ÓÐ,ÔòË¼ÂÇÌ«¹ý.´Ë²¡ÊÇÓÇÂÇÉËÆ¢,¸ÎÄ¾ß¯Íú,¾­ÑªËùÒÔ²»ÄÜ°´Ê±¶øÖÁ.´óÄÌÄÌ´ÓÇ°µÄÐÐ¾­µÄÈÕ×ÓÎÊÒ»ÎÊ,¶Ï²»ÊÇ³£Ëõ,±ØÊÇ³£³¤µÄ.ÊÇ²»ÊÇ?"ÕâÆÅ×Ó´ðµÀ: "¿É²»ÊÇ,´ÓÃ»ÓÐËõ¹ý,»òÊÇ³¤Á½ÈÕÈýÈÕ,ÒÔÖÁÊ®ÈÕ¶¼³¤¹ý."ÏÈÉúÌýÁËµÀ:"Ãî°¡!Õâ¾ÍÊÇ²¡Ô´ÁË.´ÓÇ°ÈôÄÜ¹»ÒÔÑøÐÄµ÷¾­Ö®Ò©·þÖ®,ºÎÖÁÓÚ´Ë.ÕâÈç½ñÃ÷ÏÔ³öÒ»¸öË®¿÷Ä¾ÍúµÄÖ¢ºòÀ´.´ýÓÃÒ©¿´¿´."ÓÚÊÇÐ´ÁË·½×Ó,µÝÓë¼ÖÈØ,ÉÏÐ´µÄÊÇ: ¡¡

¡¡¡¡¡¡ÒæÆøÑøÈÙ²¹Æ¢ºÍ¸ÎÌÀ

¡¡¡¡ÈË²Î¶þÇ®°×Êõ¶þÇ®ÍÁ³´ÔÆÜßÈýÇ®ÊìµØËÄÇ®

¡¡¡¡¹éÉí¶þÇ®¾ÆÏ´°×ÉÖ¶þÇ®³´´¨ÜºÇ®°ë»ÆÜÎÈýÇ®

¡¡¡¡Ïã¸½Ã×¶þÇ®ÖÆ´×²ñºú°Ë·Ö»³É½Ò©¶þÇ®³´Õæ°¢½º¶þÇ®¸ò·Û³´

¡¡¡¡ÑÓºúË÷Ç®°ë¾Æ³´ÖË¸Ê²Ý°Ë·Ö

¡¡¡¡ÒýÓÃ½¨Á«×ÓÆßÁ£È¥ÐÄºìÔæ¶þÃ¶¼ÖÈØ¿´ÁË, Ëµ:"¸ßÃ÷µÄºÜ.»¹ÒªÇë½ÌÏÈÉú,Õâ²¡ÓëÐÔÃüÖÕ¾ÃÓÐ·ÁÎÞ·Á?"ÏÈÉúÐ¦µÀ:"´óÒ¯ÊÇ×î¸ßÃ÷µÄÈË.ÈË²¡µ½Õâ¸öµØÎ»,·ÇÒ»³¯Ò»Ï¦µÄÖ¢ºò, ³ÔÁËÕâÒ©Ò²Òª¿´Ò½ÔµÁË.ÒÀÐ¡µÜ¿´À´,½ñÄêÒ»¶¬ÊÇ²»Ïà¸ÉµÄ.×ÜÊÇ¹ýÁË´º·Ö,¾Í¿ÉÍûÈ«ÓúÁË. "¼ÖÈØÒ²ÊÇ¸ö´ÏÃ÷ÈË,Ò²²»ÍùÏÂÏ¸ÎÊÁË.ÓÚÊÇ¼ÖÈØËÍÁËÏÈÉúÈ¥ÁË,·½½«ÕâÒ©·½×Ó²¢Âö°¸¶¼¸ø¼ÖÕä¿´ÁË,ËµµÄ»°Ò²¶¼»ØÁË¼ÖÕä²¢ÓÈÊÏÁË.ÓÈÊÏÏò¼ÖÕäËµµÀ:"´ÓÀ´´ó·ò²»ÏóËûËµµÄÕâÃ´Í´¿ì, Ïë±ØÓÃµÄÒ©Ò²²»´í."¼ÖÕäµÀ:"ÈË¼ÒÔ­²»ÊÇ»ì·¹³Ô¾Ã¹ßÐÐÒ½µÄÈË.ÒòÎª·ë×ÏÓ¢ÎÒÃÇºÃ,ËûºÃÈÝÒ×ÇóÁËËûÀ´ÁË.¼ÈÓÐÕâ¸öÈË,Ï±¸¾µÄ²¡»òÕß¾ÍÄÜºÃÁË. ËûÄÇ·½×ÓÉÏÓÐÈË²Î,¾ÍÓÃÇ°ÈÕÂòµÄÄÇÒ»½ïºÃµÄ°Õ."¼ÖÈØÌý±Ï»°,·½³öÀ´½ÐÈË´òÒ©È¥¼å¸øÇØÊÏ³Ô.²»ÖªÇØÊÏ·þÁË´ËÒ©²¡ÊÆÈçºÎ,ÏÂ»Ø·Ö½â. 

    http://www.hongloumengs.cn/hongloumeng/3/hongloumeng111.htm

»°ËµÊÇÈÕ¼Ö¾´µÄÊÙ³½, ¼ÖÕäÏÈ½«ÉÏµÈ¿É³ÔµÄ¶«Î÷,Ï¡ÆæÐ©µÄ¹ûÆ·,×°ÁËÊ®Áù´óÅõºÐ, ×Å¼ÖÈØ´øÁì¼ÒÏÂÈËµÈÓë¼Ö¾´ËÍÈ¥,Ïò¼ÖÈØËµµÀ:"ÄãÁôÉñ¿´Ì«Ò¯Ï²»¶²»Ï²»¶,Äã¾ÍÐÐÁËÀñÀ´. ÄãËµ:`ÎÒ¸¸Ç××ñÌ«Ò¯µÄ»°Î´¸ÒÀ´,ÔÚ¼ÒÀïÂÊÁìºÏ¼Ò¶¼³¯ÉÏÐÐÁËÀñÁË.'"¼ÖÈØÌý°Õ,¼´ÂÊÁì¼ÒÈËÈ¥ÁË.

¡¡¡¡ÕâÀï½¥½¥µÄ¾ÍÓÐÈËÀ´ÁË.ÏÈÊÇ¼Öçö,¼ÖÇ¾µ½À´,ÏÈ¿´ÁË¸÷´¦µÄ×ùÎ»,²¢ÎÊ:"ÓÐÊ²Ã´ÍçÒâ¶ùÃ»ÓÐ?"¼ÒÈË´ðµÀ:"ÎÒÃÇÒ¯Ô­Ëã¼ÆÇëÌ«Ò¯½ñÈÕÀ´¼ÒÀ´,ËùÒÔÎ´¸ÒÔ¤±¸ÍçÒâ¶ù.Ç°ÈÕÌý¼ûÌ«Ò¯ÓÖ²»À´ÁË,ÏÖ½ÐÅ«²ÅÃÇÕÒÁËÒ»°àÐ¡Ï·¶ù²¢Ò»µµ×Ó´òÊ®·¬µÄ,¶¼ÔÚÔ°×ÓÀïÏ·Ì¨ÉÏÔ¤±¸×ÅÄØ."

¡¡¡¡´ÎºóÐÏ·òÈË, Íõ·òÈË,·ï½ã¶ù,±¦Óñ¶¼À´ÁË,¼ÖÕä²¢ÓÈÊÏ½ÓÁË½øÈ¥.ÓÈÊÏµÄÄ¸Ç×ÒÑÏÈÔÚÕâÀïÄØ.´ó¼Ò¼û¹ýÁË,±Ë´ËÈÃÁË×ø.¼ÖÕäÓÈÊÏ¶þÈËÇ××ÔµÝÁË²è,ÒòËµµÀ:"ÀÏÌ«Ì«Ô­ÊÇÀÏ×æ×Ú, ÎÒ¸¸Ç×ÓÖÊÇÖ¶¶ù,ÕâÑùÈÕ×Ó,Ô­²»¸ÒÇëËûÀÏÈË¼Ò,µ«ÊÇÕâ¸öÊ±ºò,ÌìÆøÕýÁ¹Ë¬, ÂúÔ°µÄ¾Õ»¨ÓÖÊ¢¿ª,ÇëÀÏ×æ×Ú¹ýÀ´É¢É¢ÃÆ,¿´×ÅÖÚ¶ùËïÈÈÄÖÈÈÄÖ,ÊÇÕâ¸öÒâË¼.Ë­ÖªÀÏ×æ×ÚÓÖ²»¿ÏÉÍÁ³."·ï½ã¶ùÎ´µÈÍõ·òÈË¿ª¿Ú,ÏÈËµµÀ:"ÀÏÌ«Ì«×òÈÕ»¹ËµÒªÀ´×ÅÄØ, ÒòÎªÍíÉÏ¿´×Å±¦ÐÖµÜËûÃÇ³ÔÌÒ¶ù, ÀÏÈË¼ÒÓÖ×ì²ö,³ÔÁËÓÐ´ó°ë¸ö,Îå¸üÌìµÄÊ±ºò¾ÍÒ»Á¬ÆðÀ´ÁËÁ½´Î,½ñÈÕÔç³¿ÂÔ¾õÉí×Ó¾ëÐ©.Òò½ÐÎÒ»Ø´óÒ¯,½ñÈÕ¶Ï²»ÄÜÀ´ÁË,ËµÓÐºÃ³ÔµÄÒª¼¸Ñù, »¹ÒªºÜÀÃµÄ."¼ÖÕäÌýÁËÐ¦µÀ:"ÎÒËµÀÏ×æ×ÚÊÇ°®ÈÈÄÖµÄ,½ñÈÕ²»À´,±Ø¶¨ÓÐ¸öÔ­¹Ê,ÈôÊÇÕâÃ´×Å¾ÍÊÇÁË."

¡¡¡¡Íõ·òÈËµÀ:"Ç°ÈÕÌý¼ûÄã´óÃÃÃÃËµ,ÈØ¸ç¶ùÏ±¸¾¶ùÉíÉÏÓÐÐ©²»´óºÃ,µ½µ×ÊÇÔõÃ´Ñù ? "ÓÈÊÏµÀ:"ËûÕâ¸ö²¡µÃµÄÒ²Ææ.ÉÏÔÂÖÐÇï»¹¸ú×ÅÀÏÌ«Ì«,Ì«Ì«ÃÇÍçÁË°ëÒ¹,»Ø¼ÒÀ´ºÃºÃµÄ. µ½ÁË¶þÊ®ºó,Ò»ÈÕ±ÈÒ»ÈÕ¾õÀÁ,Ò²ÀÁ´ý³Ô¶«Î÷,Õâ½«½üÓÐ°ë¸ö¶àÔÂÁË.¾­ÆÚÓÖÓÐÁ½¸öÔÂÃ»À´."ÐÏ·òÈË½Ó×ÅËµµÀ:"±ðÊÇÏ²°Õ?"ÕýËµ×Å,ÍâÍ·ÈË»ØµÀ:"´óÀÏÒ¯,¶þÀÏÒ¯²¢Ò»¼Ò×ÓµÄÒ¯ÃÇ¶¼À´ÁË,ÔÚÌüÉÏÄØ."¼ÖÕäÁ¬Ã¦³öÈ¥ÁË.ÕâÀïÓÈÊÏ·½ËµµÀ:"´ÓÇ°´ó·òÒ²ÓÐËµÊÇÏ²µÄ.×òÈÕ·ë×ÏÓ¢¼öÁËËû´ÓÑ§¹ýµÄÒ»¸öÏÈÉú,Ò½µÀºÜºÃ,ÇÆÁËËµ²»ÊÇÏ²,¾¹ÊÇºÜ´óµÄÒ»¸öÖ¢ºò.×òÈÕ¿ªÁË·½×Ó,³ÔÁËÒ»¼ÁÒ©,½ñÈÕÍ·Ñ£µÄÂÔºÃÐ©,±ðµÄÈÔ²»¼ûÔõÃ´Ñù´ó¼ûÐ§."·ï½ã¶ùµÀ:"ÎÒËµËû²»ÊÇÊ®·ÖÖ§³Ö²»×¡,½ñÈÕÕâÑùµÄÈÕ×Ó,ÔÙÒ²²»¿Ï²»ÔúÕõ×ÅÉÏÀ´ ."ÓÈÊÏµÀ:"ÄãÊÇ³õÈýÈÕÔÚÕâÀï¼ûËûµÄ,ËûÇ¿ÔúÕõÁË°ëÌì,Ò²ÊÇÒòÄãÃÇÄï¶ùÁ½¸öºÃµÄÉÏÍ·,Ëû²ÅÁµÁµµÄÉá²»µÃÈ¥."·ï½ã¶ùÌýÁË,ÑÛÈ¦¶ùºìÁË°ëÌì,°ëÈÕ·½ËµµÀ:"ÕæÊÇ`ÌìÓÐ²»²â·çÔÆ, ÈËÓÐµ©Ï¦»ö¸£'.Õâ¸öÄê¼Í,ÌÈ»ò¾ÍÒòÕâ¸ö²¡ÉÏÔõÃ´ÑùÁË,ÈË»¹»î×ÅÓÐÉõÃ´È¤¶ù! "ÕýËµ»°¼ä,¼ÖÈØ½øÀ´,¸øÐÏ·òÈË,Íõ·òÈË,·ï½ã¶ùÇ°¶¼ÇëÁË°²,·½»ØÓÈÊÏµÀ:"·½²ÅÎÒÈ¥¸øÌ«Ò¯ËÍ³ÔÊ³È¥, ²¢»ØËµÎÒ¸¸Ç×ÔÚ¼ÒÖÐËÅºòÀÏÒ¯ÃÇ,¿î´ýÒ»¼Ò×ÓµÄÒ¯ÃÇ,×ñÌ«Ò¯µÄ»°Î´¸ÒÀ´. Ì«Ò¯ÌýÁËÉõÏ²»¶,Ëµ:`Õâ²ÅÊÇ'.½Ð¸æËß¸¸Ç×Ä¸Ç×ºÃÉúËÅºòÌ«Ò¯Ì«Ì«ÃÇ, ½ÐÎÒºÃÉúËÅºòÊåÊåÉô×ÓÃÇ²¢¸ç¸çÃÇ. »¹ËµÄÇ<<ÒõæïÎÄ>>,½Ð¼±¼±µÄ¿Ì³öÀ´,Ó¡Ò»ÍòÕÅÉ¢ÈË.ÎÒ½«´Ë»°¶¼»ØÁËÎÒ¸¸Ç×ÁË.ÎÒÕâ»á×ÓµÃ¿ì³öÈ¥´ò·¢Ì«Ò¯ÃÇ²¢ºÏ¼ÒÒ¯ÃÇ³Ô·¹."·ï½ã¶ùËµ: "ÈØ¸ç¶ù,ÄãÇÒÕ¾×¡.ÄãÏ±¸¾½ñÈÕµ½µ×ÊÇÔõÃ´×Å?"¼ÖÈØÖåÖåÃ¼ËµµÀ:"²»ºÃÃ´! Éô×Ó»ØÀ´ÇÆÇÆÈ¥¾ÍÖªµÀÁË."ÓÚÊÇ¼ÖÈØ³öÈ¥ÁË.

¡¡¡¡ÕâÀïÓÈÊÏÏòÐÏ·òÈË, Íõ·òÈËµÀ:"Ì«Ì«ÃÇÔÚÕâÀï³Ô·¹°¢,»¹ÊÇÔÚÔ°×ÓÀï³ÔÈ¥ºÃ?Ð¡Ï·¶ùÏÖÔ¤±¸ÔÚÔ°×ÓÀïÄØ. "Íõ·òÈËÏòÐÏ·òÈËµÀ:"ÎÒÃÇË÷ÐÔ³ÔÁË·¹ÔÙ¹ýÈ¥°Õ,Ò²Ê¡ºÃÐ©ÊÂ."ÐÏ·òÈËµÀ:"ºÜºÃ."ÓÚÊÇÓÈÊÏ¾Í·Ô¸ÀÏ±¸¾ÆÅ×ÓÃÇ:"¿ìËÍ·¹À´."ÃÅÍâÒ»Æë´ðÓ¦ÁËÒ»Éù, ¶¼¸÷ÈË¶Ë¸÷ÈËµÄÈ¥ÁË.²»¶àÒ»Ê±,°ÚÉÏÁË·¹.ÓÈÊÏÈÃÐÏ·òÈË,Íõ·òÈË²¢ËûÄ¸Ç×¶¼ÉÏÁË×ø, ËûÓë·ï½ã¶ù,±¦Óñ²àÏ¯×øÁË.ÐÏ·òÈË,Íõ·òÈËµÀ:"ÎÒÃÇÀ´Ô­Îª¸ø´óÀÏÒ¯°ÝÊÙ,Õâ²»¾¹ÊÇÎÒÃÇÀ´¹ýÉúÈÕÀ´ÁËÃ´?"·ï½ã¶ùËµµÀ:"´óÀÏÒ¯Ô­ÊÇºÃÑø¾²µÄ,ÒÑ¾­ÐÞÁ¶³ÉÁË,Ò²ËãµÃÊÇÉñÏÉÁË.Ì«Ì«ÃÇÕâÃ´Ò»Ëµ,Õâ¾Í½Ð×÷`ÐÄµ½ÉñÖª'ÁË."Ò»¾ä»°ËµµÄÂúÎÝÀïµÄÈË¶¼Ð¦ÆðÀ´ÁË.

¡¡¡¡ÓÚÊÇ,ÓÈÊÏµÄÄ¸Ç×²¢ÐÏ·òÈË,Íõ·òÈË,·ï½ã¶ù¶¼³Ô±Ï·¹,ÊþÁË¿Ú,¾»ÁËÊÖ,²ÅËµÒªÍùÔ°×ÓÀïÈ¥,¼ÖÈØ½øÀ´ÏòÓÈÊÏËµµÀ:"ÀÏÒ¯ÃÇ²¢ÖÚÎ»ÊåÊå¸ç¸çÐÖµÜÃÇÒ²¶¼³ÔÁË·¹ÁË.´óÀÏÒ¯Ëµ¼ÒÀïÓÐÊÂ, ¶þÀÏÒ¯ÊÇ²»°®ÌýÏ·ÓÖÅÂÈËÄÖµÄ»Å,¶¼²ÅÈ¥ÁË.±ðµÄÒ»¼Ò×ÓÒ¯ÃÇ¶¼±»çö¶þÊå²¢Ç¾ÐÖµÜÈÃ¹ýÈ¥ÌýÏ·È¥ÁË.·½²ÅÄÏ°²¿¤Íõ,¶«Æ½¿¤Íõ,Î÷Äþ¿¤Íõ,±±¾²¿¤ÍõËÄ¼ÒÍõÒ¯,²¢Õò¹ú¹«Å£¸®µÈÁù¼Ò,ÖÒ¾¸ºîÊ·¸®µÈ°Ë¼Ò,¶¼²îÈË³ÖÁËÃûÌûËÍÊÙÀñÀ´,¾ã»ØÁËÎÒ¸¸Ç×,ÏÈÊÕÔÚÕÊ·¿ÀïÁË,Àñµ¥¶¼ÉÏÉÏµµ×ÓÁË.ÀÏÒ¯µÄÁìÐ»µÄÃûÌû¶¼½»¸ø¸÷À´ÈËÁË,¸÷À´ÈËÒ²¶¼ÕÕ¾ÉÀýÉÍÁË,ÖÚÀ´ÈË¶¼ÈÃ³ÔÁË·¹²ÅÈ¥ÁË.Ä¸Ç×¸ÃÇë¶þÎ»Ì«Ì«,ÀÏÄï,Éô×Ó¶¼¹ýÔ°×ÓÀï×ø×ÅÈ¥°Õ."ÓÈÊÏµÀ:"Ò²ÊÇ²Å³ÔÍêÁË·¹,¾ÍÒª¹ýÈ¥ÁË."

¡¡¡¡·ï½ã¶ùËµ: "ÎÒ»ØÌ«Ì«,ÎÒÏÈÇÆÇÆÈØ¸ç¶ùÏ±¸¾,ÎÒÔÙ¹ýÈ¥."Íõ·òÈËµÀ:"ºÜÊÇ,ÎÒÃÇ¶¼ÒªÈ¥ÇÆÇÆËû,µ¹ÅÂËûÏÓÄÖµÄ»Å,ËµÎÒÃÇÎÊËûºÃ°Õ."ÓÈÊÏµÀ:"ºÃÃÃÃÃ,Ï±¸¾ÌýÄãµÄ»°, ÄãÈ¥¿ªµ¼¿ªµ¼Ëû,ÎÒÒ²·ÅÐÄ.Äã¾Í¿ìÐ©¹ýÔ°×ÓÀïÀ´."±¦ÓñÒ²Òª¸úÁË·ï½ã¶ùÈ¥ÇÆÇØÊÏÈ¥ , Íõ·òÈËµÀ:"Äã¿´¿´¾Í¹ýÈ¥°Õ,ÄÇÊÇÖ¶¶ùÏ±¸¾."ÓÚÊÇÓÈÊÏÇëÁËÐÏ·òÈË,Íõ·òÈË²¢ËûÄ¸Ç×¶¼¹ý»á·¼Ô°È¥ÁË.

¡¡¡¡·ï½ã¶ù,±¦Óñ·½ºÍ¼ÖÈØµ½ÇØÊÏÕâ±ßÀ´ÁË.½øÁË·¿ÃÅ,ÇÄÇÄµÄ×ßµ½Àï¼ä·¿ÃÅ¿Ú,ÇØÊÏ¼ûÁË,¾ÍÒªÕ¾ÆðÀ´,·ï½ã¶ùËµ:"¿ì±ðÆðÀ´,¿´ÆðÃÍÁËÍ·ÔÎ."ÓÚÊÇ·ï½ã¶ù¾Í½ô×ßÁËÁ½²½, À­×¡ÇØÊÏµÄÊÖ, ËµµÀ:"ÎÒµÄÄÌÄÌ!ÔõÃ´¼¸ÈÕ²»¼û,¾ÍÊÝµÄÕâÃ´×ÅÁË!"ÓÚÊÇ¾Í×øÔÚÇØÊÏ×øµÄÈì×ÓÉÏ.±¦ÓñÒ²ÎÊÁËºÃ,×øÔÚ¶ÔÃæÒÎ×ÓÉÏ.¼ÖÈØ½Ð:"¿ìµ¹²èÀ´,Éô×ÓºÍ¶þÊåÔÚÉÏ·¿»¹Î´ºÈ²èÄØ."

¡¡¡¡ÇØÊÏÀ­×Å·ï½ã¶ùµÄÊÖ, Ç¿Ð¦µÀ:"Õâ¶¼ÊÇÎÒÃ»¸£.ÕâÑùÈË¼Ò,¹«¹«ÆÅÆÅµ±×Ô¼ºµÄÅ®º¢¶ùËÆµÄ´ý. ÉôÄïµÄÖ¶¶ùËäËµÄêÇá,È´Ò²ÊÇËû¾´ÎÒ,ÎÒ¾´Ëû,´ÓÀ´Ã»ÓÐºì¹ýÁ³¶ù.¾ÍÊÇÒ»¼Ò×ÓµÄ³¤±²Í¬±²Ö®ÖÐ, ³ýÁËÉô×Óµ¹²»ÓÃËµÁË,±ðÈËÒ²´ÓÎÞ²»ÌÛÎÒµÄ,Ò²ÎÞ²»ºÍÎÒºÃµÄ.ÕâÈç½ñµÃÁËÕâ¸ö²¡,°ÑÎÒÄÇÒªÇ¿µÄÐÄÒ»·ÖÒ²Ã»ÁË.¹«ÆÅ¸úÇ°Î´µÃÐ¢Ë³Ò»Ìì,¾ÍÊÇÉôÄïÕâÑùÌÛÎÒ,ÎÒ¾ÍÓÐÊ®·ÖÐ¢Ë³µÄÐÄ,Èç½ñÒ²²»ÄÜ¹»ÁË.ÎÒ×ÔÏë×Å,Î´±Ø°¾µÄ¹ýÄêÈ¥ÄØ."

¡¡¡¡±¦ÓñÕýÑÛ³ò×ÅÄÇ<<º£ÌÄ´ºË¯Í¼>>²¢ÄÇÇØÌ«ÐéÐ´µÄ"ÄÛº®ËøÃÎÒò´ºÀä,·¼ÆøÁýÈËÊÇ¾ÆÏã"µÄ¶ÔÁª,²»¾õÏëÆðÔÚÕâÀïË¯ÉÎ¾õÃÎµ½"Ì«Ðé»Ã¾³"µÄÊÂÀ´.Õý×Ô³öÉñ,ÌýµÃÇØÊÏËµÁËÕâÐ©»°,ÈçÍò¼ýÔÜÐÄ,ÄÇÑÛÀá²»Öª²»¾õ¾ÍÁ÷ÏÂÀ´ÁË.·ï½ã¶ùÐÄÖÐËäÊ®·ÖÄÑ¹ý,µ«¿ÖÅÂ²¡ÈË¼ûÁËÖÚÈËÕâ¸öÑù¶ù·´ÌíÐÄËá, µ¹²»ÊÇÀ´¿ªµ¼È°½âµÄÒâË¼ÁË.¼û±¦ÓñÕâ¸öÑù×Ó,ÒòËµµÀ:"±¦ÐÖµÜ,Äãß¯ÆÅÆÅÂèÂèµÄÁË.Ëû²¡ÈË²»¹ýÊÇÕâÃ´Ëµ,ÄÇÀï¾Íµ½µÃÕâ¸öÌïµØÁË?¿öÇÒÄÜ¶à´óÄê¼ÍµÄÈË,ÂÔ²¡Ò»²¡¶ù¾ÍÕâÃ´ÏëÄÇÃ´ÏëµÄ,Õâ²»ÊÇ×Ô¼ºµ¹¸ø×Ô¼ºÌí²¡ÁËÃ´?" ¼ÖÈØµÀ:"ËûÕâ²¡Ò²²»ÓÃ±ðµÄ,Ö»ÊÇ³ÔµÃÐ©ÒûÊ³¾Í²»ÅÂÁË."·ï½ã¶ùµÀ:"±¦ÐÖµÜ,Ì«Ì«½ÐÄã¿ì¹ýÈ¥ÄØ. Äã±ðÔÚÕâÀïÖ»¹ÜÕâÃ´×Å,µ¹ÕÐµÄÏ±¸¾Ò²ÐÄÀï²»ºÃ.Ì«Ì«ÄÇÀïÓÖµë×ÅÄã." ÒòÏò¼ÖÈØËµµÀ:"ÄãÏÈÍ¬Äã±¦ÊåÊå¹ýÈ¥°Õ,ÎÒ»¹ÂÔ×øÒ»×ø¶ù."¼ÖÈØÌýËµ,¼´Í¬±¦Óñ¹ý»á·¼Ô°À´ÁË.

¡¡¡¡ÕâÀï·ï½ã¶ùÓÖÈ°½âÁËÇØÊÏÒ»·¬,ÓÖµÍµÍµÄËµÁËÐí¶àÖÔ³¦»°¶ù,ÓÈÊÏ´ò·¢ÈËÇëÁËÁ½Èý±é,·ï½ã¶ù²ÅÏòÇØÊÏËµµÀ:"ÄãºÃÉúÑø×Å°Õ,ÎÒÔÙÀ´¿´Äã.ºÏ¸ÃÄãÕâ²¡ÒªºÃ,ËùÒÔÇ°ÈÕ¾ÍÓÐÈË¼öÁËÕâ¸öºÃ´ó·òÀ´,ÔÙÒ²ÊÇ²»ÅÂµÄÁË."ÇØÊÏÐ¦µÀ:"ÈÎÆ¾ÉñÏÉÒ²°Õ,ÖÎµÃ²¡ÖÎ²»µÃÃü. Éô×Ó,ÎÒÖªµÀÎÒÕâ²¡²»¹ýÊÇ°¤ÈÕ×Ó."·ï½ã¶ùËµµÀ:"ÄãÖ»¹ÜÕâÃ´Ïë×Å,²¡ÄÇÀïÄÜºÃÄØ? ×ÜÒªÏë¿ªÁË²ÅÊÇ.¿öÇÒÌýµÃ´ó·òËµ,ÈôÊÇ²»ÖÎ,ÅÂµÄÊÇ´ºÌì²»ºÃÄØ.Èç½ñ²Å¾ÅÔÂ°ë,»¹ÓÐËÄÎå¸öÔÂµÄ¹¤·ò,Ê²Ã´²¡ÖÎ²»ºÃÄØ?ÔÛÃÇÈôÊÇ²»ÄÜ³ÔÈË²ÎµÄÈË¼Ò,ÕâÒ²ÄÑËµÁË ,Äã¹«¹«ÆÅÆÅÌý¼ûÖÎµÃºÃÄã,±ðËµÒ»ÈÕ¶þÇ®ÈË²Î,¾ÍÊÇ¶þ½ïÒ²ÄÜ¹»³ÔµÄÆð.ºÃÉúÑø×Å°Õ , ÎÒ¹ýÔ°×ÓÀïÈ¥ÁË."ÇØÊÏÓÖµÀ:"Éô×Ó,Ë¡ÎÒ²»ÄÜ¸ú¹ýÈ¥ÁË.ÏÐÁËÊ±ºò»¹ÇóÉô×Ó³£¹ýÀ´ÇÆÇÆÎÒ,ÔÛÃÇÄï¶ùÃÇ×ø×ø,¶àËµ¼¸Ôâ»°¶ù."·ï½ã¶ùÌýÁË,²»¾õµÃÓÖÑÛÈ¦¶ùÒ»ºì,ËìËµµÀ : "ÎÒµÃÁËÏÐ¶ù±Ø³£À´¿´Äã."ÓÚÊÇ·ï½ã¶ù´øÁì¸úÀ´µÄÆÅ×ÓÑ¾Í·²¢Äþ¸®µÄÏ±¸¾ÆÅ×ÓÃÇ, ´ÓÀïÍ·ÈÆ½øÔ°×ÓµÄ±ãÃÅÀ´.µ«Ö»¼û:

¡¡¡¡»Æ»¨ÂúµØ,°×ÁøºáÆÂ.Ð¡ÇÅÍ¨ÈôÒ®Ö®Ïª,Çú¾¶½ÓÌìÌ¨Ö®

¡¡¡¡Â·.Ê¯ÖÐÇåÁ÷¼¤ÍÄ,ÀéÂäÆ®Ïã,Ê÷Í·ºìÒ¶ôæ·­,ÊèÁÖÈç»­.

¡¡¡¡Î÷·çÕ§½ô,³õ°ÕÝºÌä,Å¯ÈÕµ±êÑ,ÓÖÌíòËÓï.Ò£Íû¶«ÄÏ,

¡¡¡¡½¨¼¸´¦ÒÀÉ½Ö®é¿,×Ý¹ÛÎ÷±±,½áÈý¼äÁÙË®Ö®Ðù.óÏ»ÉÓ¯

¡¡¡¡¶ú.±ðÓÐÓÄÇé,ÂÞç²´©ÁÖ,±¶ÌíÔÏÖÂ.·ï½ã¶ùÕý×Ô¿´Ô°ÖÐµÄ¾°ÖÂ,Ò»²½²½ÐÐÀ´ÔÞÉÍ. ÃÍÈ»´Ó¼ÙÉ½Ê¯ºó×ß¹ýÒ»¸öÈËÀ´,ÏòÇ°¶Ô·ï½ã¶ùËµµÀ:"ÇëÉ©×Ó°²."·ï½ã¶ùÃÍÈ»¼ûÁË,½«Éí×ÓÍûºóÒ»ÍË,ËµµÀ:"ÕâÊÇÈð´óÒ¯²»ÊÇ?"¼ÖÈðËµµÀ:"É©×ÓÁ¬ÎÒÒ²²»ÈÏµÃÁË?²»ÊÇÎÒÊÇË­!"·ï½ã¶ùµÀ:"²»ÊÇ²»ÈÏµÃ,ÃÍÈ»Ò»¼û,²»Ïëµ½ÊÇ´óÒ¯µ½ÕâÀïÀ´."¼ÖÈðµÀ:"Ò²ÊÇºÏ¸ÃÎÒÓëÉ©×ÓÓÐÔµ. ÎÒ·½²ÅÍµ³öÁËÏ¯,ÔÚÕâ¸öÇå¾»µØ·½ÂÔÉ¢Ò»É¢,²»Ïë¾ÍÓö¼ûÉ©×ÓÒ²´ÓÕâÀïÀ´.Õâ²»ÊÇÓÐÔµÃ´?"Ò»ÃæËµ×Å,Ò»ÃæÄÃÑÛ¾¦²»×¡µÄêï×Å·ï½ã¶ù.

¡¡¡¡·ï½ã¶ùÊÇ¸ö´ÏÃ÷ÈË,¼ûËûÕâ¸ö¹â¾°,ÈçºÎ²»²ÂÍ¸°Ë¾Å·ÖÄØ,ÒòÏò¼ÖÈð¼ÙÒâº¬Ð¦µÀ: " Ô¹²»µÃÄã¸ç¸çÊ±³£ÌáÄã,ËµÄãºÜºÃ.½ñÈÕ¼ûÁË,ÌýÄãËµÕâ¼¸¾ä»°¶ù,¾ÍÖªµÀÄãÊÇ¸ö´ÏÃ÷ºÍÆøµÄÈËÁË. Õâ»á×ÓÎÒÒªµ½Ì«Ì«ÃÇÄÇÀïÈ¥,²»µÃºÍÄãËµ»°¶ù,µÈÏÐÁËÔÛÃÇÔÙËµ»°¶ù°Õ."¼ÖÈðµÀ:"ÎÒÒªµ½É©×Ó¼ÒÀïÈ¥Çë°²,ÓÖ¿ÖÅÂÉ©×ÓÄêÇá,²»¿ÏÇáÒ×¼ûÈË."·ï½ã¶ù¼ÙÒâÐ¦µÀ:"Ò»¼Ò×Ó¹ÇÈâ,ËµÊ²Ã´ÄêÇá²»ÄêÇáµÄ»°."¼ÖÈðÌýÁËÕâ»°,ÔÙ²»Ïëµ½½ñÈÕµÃÕâ¸öÆæÓö,ÄÇÉñÇé¹â¾°Òà·¢²»¿°ÄÑ¿´ÁË.·ï½ã¶ùËµµÀ:"Äã¿ìÈëÏ¯È¥°Õ,×ÐÏ¸ËûÃÇÄÃ×¡·£Äã¾Æ. " ¼ÖÈðÌýÁË,ÉíÉÏÒÑÄ¾ÁË°ë±ß,ÂýÂýµÄÒ»Ãæ×ß×Å,Ò»Ãæ»Ø¹ýÍ·À´¿´.·ï½ã¶ù¹ÊÒâµÄ°Ñ½Å²½·Å³ÙÁËÐ©¶ù, ¼ûËûÈ¥Ô¶ÁË,ÐÄÀï°µââµÀ:"Õâ²ÅÊÇÖªÈËÖªÃæ²»ÖªÐÄÄØ,ÄÇÀïÓÐÕâÑùÇÝÊÞµÄÈËÄØ. ËûÈç¹ûÈç´Ë,¼¸Ê±½ÐËûËÀÔÚÎÒµÄÊÖÀï,Ëû²ÅÖªµÀÎÒµÄÊÖ¶Î!"ÓÚÊÇ·ï½ã¶ù·½ÒÆ²½Ç°À´.½«×ª¹ýÁËÒ»ÖØÉ½ÆÂ,¼ûÁ½Èý¸öÆÅ×Ó»Å»ÅÕÅÕÅµÄ×ßÀ´,¼ûÁË·ï½ã¶ù,Ð¦ËµµÀ:" ÎÒÃÇÄÌÄÌ¼û¶þÄÌÄÌÖ»ÊÇ²»À´,¼±µÄÁË²»µÃ,½ÐÅ«²ÅÃÇÓÖÀ´ÇëÄÌÄÌÀ´ÁË."·ï½ã¶ùËµµÀ:" ÄãÃÇÄÌÄÌ¾ÍÊÇÕâÃ´¼±½Å¹íËÆµÄ. "·ï½ã¶ùÂýÂýµÄ×ß×Å,ÎÊ:"Ï·³ªÁË¼¸³öÁË?"ÄÇÆÅ×Ó»ØµÀ:"ÓÐ°Ë¾Å³öÁË."Ëµ»°Ö®¼ä,ÒÑÀ´µ½ÁËÌìÏãÂ¥µÄºóÃÅ,¼û±¦ÓñºÍÒ»ÈºÑ¾Í·ÃÇÔÚÄÇÀïÍæÄØ. ·ï½ã¶ùËµµÀ:"±¦ÐÖµÜ,±ðß¯ÌÔÆøÁË."ÓÐÒ»¸öÑ¾Í·ËµµÀ:"Ì«Ì«ÃÇ¶¼ÔÚÂ¥ÉÏ×ø×ÅÄØ, ÇëÄÌÄÌ¾Í´ÓÕâ±ßÉÏÈ¥°Õ."

¡¡¡¡·ï½ã¶ùÌýÁË, ¿î²½ÌáÒÂÉÏÁËÂ¥,¼ûÓÈÊÏÒÑÔÚÂ¥ÌÝ¿ÚµÈ×ÅÄØ.ÓÈÊÏÐ¦ËµµÀ:"ÄãÃÇÄï¶ùÁ½¸öß¯ºÃÁË,¼ûÁËÃæ×ÜÉá²»µÃÀ´ÁË.ÄãÃ÷ÈÕ°áÀ´ºÍËû×¡×Å°Õ.Äã×øÏÂ,ÎÒÏÈ¾´ÄãÒ»ÖÓ ."ÓÚÊÇ·ï½ã¶ùÔÚÐÏÍõ¶þ·òÈËÇ°¸æÁË×ø,ÓÖÔÚÓÈÊÏµÄÄ¸Ç×Ç°ÖÜÐýÁËÒ»±é,ÈÔÍ¬ÓÈÊÏ×øÔÚÒ»×ÀÉÏ³Ô¾ÆÌýÏ·. ÓÈÊÏ½ÐÄÃÏ·µ¥À´,ÈÃ·ï½ã¶ùµãÏ·,·ï½ã¶ùËµµÀ:"Ç×¼ÒÌ«Ì«ºÍÌ«Ì«ÃÇÔÚÕâÀï,ÎÒÈçºÎ¸Òµã."ÐÏ·òÈËÍõ·òÈËËµµÀ:"ÎÒÃÇºÍÇ×¼ÒÌ«Ì«¶¼µãÁËºÃ¼¸³öÁË,ÄãµãÁ½³öºÃµÄÎÒÃÇÌý. "·ï½ã¶ùÁ¢ÆðÉíÀ´´ðÓ¦ÁËÒ»Éù,·½½Ó¹ýÏ·µ¥,´ÓÍ·Ò»¿´,µãÁËÒ»³ö<<»¹»ê> >,Ò»³ö<<µ¯´Ê>>,µÝ¹ýÏ·µ¥È¥Ëµ:"ÏÖÔÚ³ªµÄÕâ<<Ë«¹ÙÚ¾>>,³ªÍêÁË,ÔÙ³ªÕâÁ½³ö, Ò²¾ÍÊÇÊ±ºòÁË."Íõ·òÈËµÀ:"¿É²»ÊÇÄØ,Ò²¸Ã³ÃÔç½ÐÄã¸ç¸çÉ©×ÓÐªÐª,ËûÃÇÓÖÐÄÀï²»¾² . "ÓÈÊÏËµµÀ:"Ì«Ì«ÃÇÓÖ²»³£¹ýÀ´,Äï¶ùÃÇ¶à×øÒ»»á×ÓÈ¥,²ÅÓÐÈ¤¶ù,Ìì»¹ÔçÄØ."·ï½ã¶ùÁ¢ÆðÉíÀ´ÍûÂ¥ÏÂÒ»¿´, Ëµ:"Ò¯ÃÇ¶¼ÍùÄÇÀïÈ¥ÁË?"ÅÔ±ßÒ»¸öÆÅ×ÓµÀ:"Ò¯ÃÇ²Åµ½ÄýêØÐù,´øÁË´òÊ®·¬µÄÄÇÀï³Ô¾ÆÈ¥ÁË."·ï½ã¶ùËµµÀ:"ÔÚÕâÀï²»±ãÒË,±³µØÀïÓÖ²»Öª¸ÉÊ²Ã´È¥ÁË!"ÓÈÊÏÐ¦µÀ:"ÄÇÀï¶¼ÏóÄãÕâÃ´Õý¾­ÈËÄØ."ÓÚÊÇËµËµÐ¦Ð¦,µãµÄÏ·¶¼³ªÍêÁË,·½²Å³·ÏÂ¾ÆÏ¯, °ÚÉÏ·¹À´.³Ô±Ï,´ó¼Ò²Å³öÔ°×ÓÀ´,µ½ÉÏ·¿×øÏÂ,³ÔÁË²è,·½²Å½ÐÔ¤±¸³µ,ÏòÓÈÊÏµÄÄ¸Ç×¸æÁË´Ç.ÓÈÊÏÂÊÍ¬ÖÚ¼§æª²¢¼ÒÏÂÆÅ×ÓÏ±¸¾ÃÇ·½ËÍ³öÀ´,¼ÖÕäÂÊÁìÖÚ×ÓÖ¶¶¼ÔÚ³µÅÔÊÌÁ¢, µÈºò×ÅÄØ,¼ûÁËÐÏ·òÈË,Íõ·òÈËµÀ:"¶þÎ»Éô×ÓÃ÷ÈÕ»¹¹ýÀ´¹ä¹ä."Íõ·òÈËµÀ:"°ÕÁË,ÎÒÃÇ½ñÈÕÕû×øÁËÒ»ÈÕ,Ò²·¦ÁË,Ã÷ÈÕÐªÐª°Õ."ÓÚÊÇ¶¼ÉÏ³µÈ¥ÁË.¼ÖÈðÓÌ²»Ê±ÄÃÑÛ¾¦êï×Å·ï½ã¶ù. ¼ÖÕäµÈ½øÈ¥ºó,Àî¹ó²ÅÀ­¹ýÂíÀ´,±¦ÓñÆïÉÏ,ËæÁËÍõ·òÈËÈ¥ÁË.ÕâÀï¼ÖÕäÍ¬Ò»¼Ò×ÓµÄµÜÐÖ×ÓÖ¶³Ô¹ýÁËÍí·¹,·½´ó¼ÒÉ¢ÁË.

¡¡¡¡´ÎÈÕ,ÈÔÊÇÖÚ×åÈËµÈÄÖÁËÒ»ÈÕ,²»±ØÏ¸Ëµ.´Ëºó·ï½ã¶ù²»Ê±Ç××ÔÀ´¿´ÇØÊÏ.ÇØÊÏÒ²ÓÐ¼¸ÈÕºÃÐ©,Ò²ÓÐ¼¸ÈÕÈÔÊÇÄÇÑù.¼ÖÕä,ÓÈÊÏ,¼ÖÈØºÃ²»½¹ÐÄ.

¡¡¡¡ÇÒËµ¼ÖÈðµ½ÈÙ¸®À´ÁË¼¸´Î,Æ«¶¼Óö¼û·ï½ã¶ùÍùÄþ¸®ÄÇ±ßÈ¥ÁË.ÕâÄêÕýÊÇÊ®Ò»ÔÂÈýÊ®ÈÕ¶¬ÖÁ.µ½½»½ÚµÄÄÇ¼¸ÈÕ,¼ÖÄ¸,Íõ·òÈË,·ï½ã¶ùÈÕÈÕ²îÈËÈ¥¿´ÇØÊÏ,»ØÀ´µÄÈË¶¼Ëµ: " Õâ¼¸ÈÕÒ²Ã»¼ûÌí²¡,Ò²²»¼ûÉõºÃ."Íõ·òÈËÏò¼ÖÄ¸Ëµ:"Õâ¸öÖ¢ºò,Óö×ÅÕâÑù´ó½Ú²»Ìí²¡,¾ÍÓÐºÃ´óµÄÖ¸ÍûÁË."¼ÖÄ¸Ëµ:"¿ÉÊÇÄØ,ºÃ¸öº¢×Ó,ÒªÊÇÓÐÐ©Ô­¹Ê,¿É²»½ÐÈËÌÛËÀ." Ëµ×Å, Ò»ÕóÐÄËá,½Ð·ï½ã¶ùËµµÀ:"ÄãÃÇÄï¶ùÁ½¸öÒ²ºÃÁËÒ»³¡,Ã÷ÈÕ´ó³õÒ»,¹ýÁËÃ÷ÈÕ, ÄãºóÈÕÔÙÈ¥¿´Ò»¿´ËûÈ¥.ÄãÏ¸Ï¸µÄÇÆÇÆËûÄÇ¹â¾°,ÌÈ»òºÃÐ©¶ù,Äã»ØÀ´¸æËßÎÒ,ÎÒÒ²Ï²»¶Ï²»¶.ÄÇº¢×ÓËØÈÕ°®³ÔµÄ,ÄãÒ²³£½ÐÈË×öÐ©¸øËûËÍ¹ýÈ¥."·ï½ã¶ùÒ»Ò»µÄ´ðÓ¦ÁË.

¡¡¡¡µ½ÁË³õ¶þÈÕ, ³ÔÁËÔç·¹,À´µ½Äþ¸®,¿´¼ûÇØÊÏµÄ¹â¾°,ËäÎ´ÉõÌí²¡,µ«ÊÇÄÇÁ³ÉÏÉíÉÏµÄÈâÈ«ÊÝ¸ÉÁË. ÓÚÊÇºÍÇØÊÏ×øÁË°ëÈÕ,ËµÁËÐ©ÏÐ»°¶ù,ÓÖ½«Õâ²¡ÎÞ·ÁµÄ»°¿ªµ¼ÁËÒ»±é. ÇØÊÏËµµÀ:"ºÃ²»ºÃ,´ºÌì¾ÍÖªµÀÁË.Èç½ñÏÖ¹ýÁË¶¬ÖÁ,ÓÖÃ»ÔõÃ´Ñù,»òÕßºÃµÄÁËÒ²Î´¿ÉÖª.Éô×Ó»ØÀÏÌ«Ì«,Ì«Ì«·ÅÐÄ°Õ.×òÈÕÀÏÌ«Ì«ÉÍµÄÄÇÔæÄàÏÚµÄÉ½Ò©¸â,ÎÒµ¹³ÔÁËÁ½¿é, µ¹Ïó¿Ë»¯µÄ¶¯ËÆµÄ."·ï½ã¶ùËµµÀ:"Ã÷ÈÕÔÙ¸øÄãËÍÀ´.ÎÒµ½ÄãÆÅÆÅÄÇÀïÇÆÇÆ,¾ÍÒª¸Ï×Å»ØÈ¥»ØÀÏÌ«Ì«µÄ»°È¥."ÇØÊÏµÀ:"Éô×ÓÌæÎÒÇëÀÏÌ«Ì«,Ì«Ì«°²°Õ."

¡¡¡¡·ï½ã¶ù´ðÓ¦×Å¾Í³öÀ´ÁË,µ½ÁËÓÈÊÏÉÏ·¿×øÏÂ.ÓÈÊÏµÀ:"ÄãÀäÑÛÇÆÏ±¸¾ÊÇÔõÃ´Ñù?" ·ï½ã¶ùµÍÁË°ëÈÕÍ·,ËµµÀ:"ÕâÊµÔÚÃ»·¨¶ùÁË.ÄãÒ²¸Ã½«Ò»Ó¦µÄºóÊÂÓÃµÄ¶«Î÷¸øËûÁÏÀíÁÏÀí, ³åÒ»³åÒ²ºÃ."ÓÈÊÏµÀ:"ÎÒÒ²½ÐÈË°µ°µµÄÔ¤±¸ÁË.¾ÍÊÇÄÇ¼þ¶«Î÷²»µÃºÃÄ¾Í·,ÔÝÇÒÂýÂýµÄ°ì°Õ."ÓÚÊÇ·ï½ã¶ù³ÔÁË²è,ËµÁËÒ»»á×Ó»°¶ù,ËµµÀ:"ÎÒÒª¿ì»ØÈ¥»ØÀÏÌ«Ì«µÄ»°È¥ÄØ. "ÓÈÊÏµÀ:"Äã¿É»º»ºµÄËµ,±ðÏÅ×ÅÀÏÌ«Ì«."·ï½ã¶ùµÀ:"ÎÒÖªµÀ."ÓÚÊÇ·ï½ã¶ù¾Í»ØÀ´ÁË. µ½ÁË¼ÒÖÐ,¼ûÁË¼ÖÄ¸,Ëµ:"ÈØ¸ç¶ùÏ±¸¾ÇëÀÏÌ«Ì«°²,¸øÀÏÌ«Ì«¿ÄÍ·,ËµËûºÃÐ©ÁË, ÇóÀÏ×æ×Ú·ÅÐÄ°Õ.ËûÔÙÂÔºÃÐ©,»¹Òª¸øÀÏ×æ×Ú¿ÄÍ·Çë°²À´ÄØ."¼ÖÄ¸µÀ:"Äã¿´ËûÊÇÔõÃ´Ñù? "·ï½ã¶ùËµ:"ÔÝÇÒÎÞ·Á,¾«Éñ»¹ºÃÄØ."¼ÖÄ¸ÌýÁË,³ÁÒ÷ÁË°ëÈÕ,ÒòÏò·ï½ã¶ùËµ:"Äã»»»»ÒÂ·þÐªÐªÈ¥°Õ."

¡¡¡¡·ï½ã¶ù´ðÓ¦×Å³öÀ´, ¼û¹ýÁËÍõ·òÈË,µ½ÁË¼ÒÖÐ,Æ½¶ù½«ºæµÄ¼Ò³£µÄÒÂ·þ¸ø·ï½ã¶ù»»ÁË.·ï½ã¶ù·½×øÏÂ,ÎÊµÀ:"¼ÒÀïÃ»ÓÐÊ²Ã´ÊÂÃ´?"Æ½¶ù·½¶ËÁË²èÀ´,µÝÁË¹ýÈ¥,ËµµÀ:" Ã»ÓÐÊ²Ã´ÊÂ.¾ÍÊÇÄÇÈý°ÙÒø×ÓµÄÀûÒø,Íú¶ùÏ±¸¾ËÍ½øÀ´,ÎÒÊÕÁË.ÔÙÓÐÈð´óÒ¯Ê¹ÈËÀ´´òÌýÄÌÄÌÔÚ¼ÒÃ»ÓÐ,ËûÒªÀ´Çë°²Ëµ»°."·ï½ã¶ùÌýÁË,ºßÁËÒ»Éù,ËµµÀ:"ÕâÐóÉúºÏ¸Ã×÷ËÀ, ¿´ËûÀ´ÁËÔõÃ´Ñù!"Æ½¶ùÒòÎÊµÀ:"ÕâÈð´óÒ¯ÊÇÒòÊ²Ã´Ö»¹ÜÀ´?"·ï½ã¶ùËì½«¾ÅÔÂÀïÄþ¸®Ô°×ÓÀïÓö¼ûËûµÄ¹â¾°,ËûËµµÄ»°,¶¼¸æËßÁËÆ½¶ù.Æ½¶ùËµµÀ:"ñ®¸òó¡ÏëÌì¶ìÈâ³Ô,Ã»ÈËÂ×µÄ»ìÕÊ¶«Î÷, ÆðÕâ¸öÄîÍ·,½ÐËû²»µÃºÃËÀ!"·ï½ã¶ùµÀ:"µÈËûÀ´ÁË,ÎÒ×ÔÓÐµÀÀí."²»Öª¼ÖÈðÀ´Ê±×÷ºÎ¹â¾°,ÇÒÌýÏÂ»Ø·Ö½â.

    http://www.hongloumengs.cn/hongloumeng/3/hongloumeng110.htm

»°Ëµ·ï½ãÕýÓëÆ½¶ùËµ»°,Ö»¼ûÓÐÈË»ØËµ:"Èð´óÒ¯À´ÁË."·ï½ã¼±Ãü"¿ìÇë½øÀ´."¼ÖÈð¼ûÍùÀïÈÃ,ÐÄÖÐÏ²³öÍûÍâ,¼±Ã¦½øÀ´,¼ûÁË·ï½ã,ÂúÃæÅãÐ¦,Á¬Á¬ÎÊºÃ.·ï½ã¶ùÒ²¼ÙÒâÒóÇÚ,ÈÃ²èÈÃ×ø.

¡¡¡¡¼ÖÈð¼û·ï½ãÈç´Ë´ò°ç,Òà·¢ËÖµ¹,Òòâ¼ÁËÑÛÎÊµÀ:"¶þ¸ç¸çÔõÃ´»¹²»»ØÀ´?"·ï½ãµÀ : "²»ÖªÊ²Ã´Ô­¹Ê."¼ÖÈðÐ¦µÀ:"±ðÊÇÂ·ÉÏÓÐÈË°í×¡ÁË½ÅÁË,Éá²»µÃ»ØÀ´Ò²Î´¿ÉÖª?"·ï½ãµÀ:"Ò²Î´¿ÉÖª.ÄÐÈË¼Ò¼ûÒ»¸ö°®Ò»¸öÒ²ÊÇÓÐµÄ."¼ÖÈðÐ¦µÀ:"É©×ÓÕâ»°Ëµ´íÁË,ÎÒ¾Í²»ÕâÑù. "·ï½ãÐ¦µÀ:"ÏóÄãÕâÑùµÄÈËÄÜÓÐ¼¸¸öÄØ,Ê®¸öÀïÒ²Ìô²»³öÒ»¸öÀ´."¼ÖÈðÌýÁËÏ²µÄ×¥¶úÄÓÈù,ÓÖµÀ:"É©×ÓÌìÌìÒ²ÃÆµÄºÜ."·ï½ãµÀ:"ÕýÊÇÄØ,Ö»ÅÎ¸öÈËÀ´Ëµ»°½â½âÃÆ¶ù. "¼ÖÈðÐ¦µÀ:"ÎÒµ¹ÌìÌìÏÐ×Å,ÌìÌì¹ýÀ´ÌæÉ©×Ó½â½âÏÐÃÆ¿ÉºÃ²»ºÃ?"·ï½ãÐ¦µÀ:"ÄãºåÎÒÄØ,ÄãÄÇÀï¿ÏÍùÎÒÕâÀïÀ´."¼ÖÈðµÀ:"ÎÒÔÚÉ©×Ó¸úÇ°,ÈôÓÐÒ»µã»Ñ»°,Ìì´òÀ×Åü!Ö»ÒòËØÈÕÎÅµÃÈËËµ,É©×ÓÊÇ¸öÀûº¦ÈË,ÔÚÄã¸úÇ°Ò»µãÒ²´í²»µÃ,ËùÒÔ»£×¡ÁËÎÒ.Èç½ñ¼ûÉ©×Ó×îÊÇ¸öÓÐËµÓÐÐ¦¼«ÌÛÈËµÄ,ÎÒÔõÃ´²»À´,----ËÀÁËÒ²Ô¸Òâ!"·ï½ãÐ¦µÀ:"¹ûÈ»ÄãÊÇ¸öÃ÷°×ÈË,±È¼ÖÈØÁ½¸öÇ¿Ô¶ÁË.ÎÒ¿´ËûÄÇÑùÇåÐã,Ö»µ±ËûÃÇÐÄÀïÃ÷°×,Ë­Öª¾¹ÊÇÁ½¸öºúÍ¿³æ,Ò»µã²»ÖªÈËÐÄ."

¡¡¡¡¼ÖÈðÌýÁËÕâ»°, Ô½·¢×²ÔÚÐÄ¿²¶ùÉÏ,ÓÉ²»µÃÓÖÍùÇ°´ÕÁËÒ»´Õ,êï×ÅÑÛ¿´·ï½ã´øµÄºÉ°ü, È»ºóÓÖÎÊ´ø×ÅÊ²Ã´½äÖ¸.·ï½ãÇÄÇÄµÀ:"·Å×ðÖØ×Å,±ð½ÐÑ¾Í·ÃÇ¿´ÁËÐ¦»°."¼ÖÈðÈçÌýÂÚÒô·ðÓïÒ»°ã,Ã¦ÍùºóÍË.·ï½ãÐ¦µÀ:"Äã¸Ã×ßÁË."¼ÖÈðËµ:"ÎÒÔÙ×øÒ»×ø¶ù."---- ºÃºÝÐÄµÄÉ©×Ó. "·ï½ãÓÖÇÄÇÄµÄµÀ:"´óÌì°×ÈÕ,ÈËÀ´ÈËÍù,Äã¾ÍÔÚÕâÀïÒ²²»·½±ã.ÄãÇÒÈ¥,µÈ×ÅÍíÉÏÆðÁË¸üÄãÀ´,ÇÄÇÄµÄÔÚÎ÷±ß´©ÌÃ¶ùµÈÎÒ."¼ÖÈðÌýÁË,ÈçµÃÕä±¦,Ã¦ÎÊµÀ:" Äã±ðºåÎÒ. µ«Ö»ÄÇÀïÈË¹ýµÄ¶à,ÔõÃ´ºÃ¶ãµÄ?"·ï½ãµÀ:"ÄãÖ»·ÅÐÄ.ÎÒ°ÑÉÏÒ¹µÄÐ¡ØËÃÇ¶¼·ÅÁË¼Ù, Á½±ßÃÅÒ»¹Ø,ÔÙÃ»±ðÈËÁË."¼ÖÈðÌýÁË,Ï²Ö®²»¾¡,Ã¦Ã¦µÄ¸æ´Ç¶øÈ¥,ÐÄÄÚÒÔÎªµÃÊÖ.

¡¡¡¡ÅÎµ½ÍíÉÏ, ¹ûÈ»ºÚµØÀïÃþÈëÈÙ¸®,³ÃÑÚÃÅÊ±,×êÈë´©ÌÃ.¹û¼ûÆáºÚÎÞÒ»ÈË,Íù¼ÖÄ¸ÄÇ±ßÈ¥µÄÃÅ»§ÒÑµ¹Ëø,Ö»ÓÐÏò¶«µÄÃÅÎ´¹Ø.¼ÖÈð²à¶úÌý×Å,°ëÈÕ²»¼ûÈËÀ´,ºöÌý¿©àâÒ»Éù, ¶«±ßµÄÃÅÒ²µ¹¹ØÁË.¼ÖÈð¼±µÄÒ²²»¸ÒÔòÉù,Ö»µÃÇÄÇÄµÄ³öÀ´,½«ÃÅº³ÁËº³,¹ØµÄÌúÍ°Ò»°ã.´ËÊ±ÒªÇó³öÈ¥Òà²»ÄÜ¹»,ÄÏ±±½ÔÊÇ´ó·¿Ç½,ÒªÌøÒàÎÞÅÊÔ®.ÕâÎÝÄÚÓÖÊÇ¹ýÃÅ·ç , ¿ÕÂäÂä,ÏÖÊÇÀ°ÔÂÌìÆø,Ò¹ÓÖ³¤,Ë··çÁÝÁÝ,ÇÖ¼¡ÁÑ¹Ç,Ò»Ò¹¼¸ºõ²»Ôø¶³ËÀ.ºÃÈÝÒ×ÅÎµ½Ôç³¿,Ö»¼ûÒ»¸öÀÏÆÅ×ÓÏÈ½«¶«ÃÅ¿ªÁË,½øÈ¥½ÐÎ÷ÃÅ.¼ÖÈð³òËû±³×ÅÁ³,Ò»ÁïÑÌ±§×Å¼çÅÜÁË³öÀ´, ÐÒ¶øÌìÆøÉÐÔç,ÈË¶¼Î´Æð,´ÓºóÃÅÒ»¾¶ÅÜ»Ø¼ÒÈ¥.Ô­À´¼ÖÈð¸¸Ä¸ÔçÍö,Ö»ÓÐËû×æ¸¸´úÈå½ÌÑø.ÄÇ´úÈåËØÈÕ½ÌÑµ×îÑÏ,²»Ðí¼ÖÈð¶à×ßÒ»²½,ÉúÅÂËûÔÚÍâ³Ô¾Æ¶ÄÇ®,ÓÐÎóÑ§Òµ. ½ñºö¼ûËûÒ»Ò¹²»¹é,Ö»ÁÏ¶¨ËûÔÚÍâ·ÇÒû¼´¶Ä,æÎæ½ËÞ¼Ë,ÄÇÀïÏëµ½Õâ¶Î¹«°¸, Òò´ËÆøÁËÒ»Ò¹. ¼ÖÈðÒ²Äí×ÅÒ»°Ñº¹,ÉÙ²»µÃ»ØÀ´Èö»Ñ,Ö»Ëµ:"Íù¾Ë¾Ë¼ÒÈ¥ÁË,ÌìºÚÁË, ÁôÎÒ×¡ÁËÒ»Ò¹. "´úÈåµÀ:"×ÔÀ´³öÃÅ,·ÇÙ÷ÎÒ²»¸ÒÉÃ³ö,ÈçºÎ×òÈÕË½×ÔÈ¥ÁË?¾Ý´ËÒà¸Ã´ò, ºÎ¿öÊÇÈö»Ñ."Òò´Ë,·¢ºÝµ½µ×´òÁËÈýËÄÊ®°â,²»Ðí³Ô·¹,ÁîËû¹òÔÚÔºÄÚ¶ÁÎÄÕÂ,¶¨Òª²¹³öÊ®ÌìµÄ¹¤¿ÎÀ´·½°Õ.¼ÖÈðÖ±¶³ÁËÒ»Ò¹,½ñÓÖÔâÁË¿à´ò,ÇÒ¶ö×Å¶Ç×Ó,¹ò×ÅÔÚ·çµØÀï¶ÁÎÄÕÂ,Æä¿àÍò×´.

¡¡¡¡´ËÊ±¼ÖÈðÇ°ÐÄÓÌÊÇÎ´¸Ä,ÔÙÏë²»µ½ÊÇ·ï½ã×½ÅªËû.¹ýºóÁ½ÈÕ,µÃÁË¿Õ,±ãÈÔÀ´ÕÒ·ï½ã.·ï½ã¹ÊÒâ±§Ô¹ËûÊ§ÐÅ,¼ÖÈð¼±µÄ¶ÄÉí·¢ÊÄ.·ï½ãÒò¼ûËû×ÔÍ¶ÂÞÍø,ÉÙ²»µÃÔÙÑ°±ð¼ÆÁîËûÖª¸Ä, ¹ÊÓÖÔ¼ËûµÀ:"½ñÈÕÍíÉÏ,Äã±ðÔÚÄÇÀïÁË.ÄãÔÚÎÒÕâ·¿ºóÐ¡¹ýµÀ×ÓÀïÄÇ¼ä¿ÕÎÝÀïµÈÎÒ,¿É±ðÃ°×²ÁË."¼ÖÈðµÀ:"¹ûÕæ?"·ï½ãµÀ:"Ë­¿ÉºåÄã,Äã²»ÐÅ¾Í±ðÀ´."¼ÖÈðµÀ :"À´,À´,À´.ËÀÒ²ÒªÀ´!"·ï½ãµÀ:"Õâ»á×ÓÄãÏÈÈ¥°Õ."¼ÖÈðÁÏ¶¨Íí¼ä±ØÍ×,´ËÊ±ÏÈÈ¥ÁË .·ï½ãÔÚÕâÀï±ãµã±øÅÉ½«,ÉèÏÂÈ¦Ì×.

¡¡¡¡ÄÇ¼ÖÈðÖ»ÅÎ²»µ½ÍíÉÏ, Æ«Éú¼ÒÀïÇ×ÆÝÓÖÀ´ÁË,Ö±µÈ³ÔÁËÍí·¹²ÅÈ¥,ÄÇÌìÒÑÓÐÕÆµÆÊ±ºò.ÓÖµÈËû×æ¸¸°²ÐªÁË,·½Áï½øÈÙ¸®,Ö±ÍùÄÇ¼ÐµÀÖÐÎÝ×ÓÀïÀ´µÈ×Å,ÈÈ¹øÉÏµÄÂìÒÏÒ»°ã, Ö»ÊÇ¸É×ª.×óµÈ²»¼ûÈËÓ°,ÓÒÌýÒ²Ã»ÉùÏì,ÐÄÏÂ×ÔË¼:"±ðÊÇÓÖ²»À´ÁË,ÓÖ¶³ÎÒÒ»Ò¹²»³É?"Õý×Ôºú²Â,Ö»¼ûºÚ§Ñ§ÑµÄÀ´ÁËÒ»¸öÈË,¼ÖÈð±ãÒâ¶¨ÊÇ·ï½ã,²»¹ÜÔí°×,¶ö»¢Ò»°ã , µÈÄÇÈË¸ÕÖÁÃÅÇ°,±ãÈçÃ¨²¶ÊóµÄÒ»°ã,±§×¡½ÐµÀ:"Ç×É©×Ó,µÈËÀÎÒÁË."Ëµ×Å,±§µ½ÎÝÀï¿»ÉÏ¾ÍÇ××ì³¶¿ã×Ó, Âú¿ÚÀï"Ç×Äï""Ç×µù"µÄÂÒ½ÐÆðÀ´.ÄÇÈËÖ»²»×÷Éù.¼ÖÈðÀ­ÁË×Ô¼º¿ã×Ó, Ó²°ï°ïµÄ¾ÍÏë¶¥Èë.ºö¼ûµÆ¹âÒ»ÉÁ,Ö»¼û¼ÖÇ¾¾Ù×Å¸öÄí×ÓÕÕµÀ:"Ë­ÔÚÎÝÀï?" Ö»¼û¿»ÉÏÄÇÈËÐ¦µÀ: "Èð´óÊåÒªëýÎÒÄØ."¼ÖÈðÒ»¼û,È´ÊÇ¼ÖÈØ,ÕæëýµÄÎÞµØ¿ÉÈë,²»ÖªÒªÔõÃ´Ñù²ÅºÃ, »ØÉí¾ÍÒªÅÜ,±»¼ÖÇ¾Ò»°Ñ¾¾×¡µÀ:"±ð×ß!Èç½ñçö¶þÉ©ÒÑ¾­¸æµ½Ì«Ì«¸úÇ°, ËµÄãÎÞ¹Êµ÷Ï·Ëû.ËûÔÝÓÃÁË¸öÍÑÉí¼Æ,ºåÄãÔÚÕâ±ßµÈ×Å,Ì«Ì«ÆøËÀ¹ýÈ¥,Òò´Ë½ÐÎÒÀ´ÄÃÄã.¸Õ²ÅÄãÓÖÀ¹×¡Ëû,Ã»µÄËµ,¸úÎÒÈ¥¼ûÌ«Ì«!"

¡¡¡¡¼ÖÈðÌýÁË,»ê²»¸½Ìå,Ö»Ëµ:"ºÃÖ¶¶ù,Ö»ËµÃ»ÓÐ¼ûÎÒ,Ã÷ÈÕÎÒÖØÖØµÄÐ»Äã."¼ÖÇ¾µÀ :"ÄãÈôÐ»ÎÒ,·ÅÄã²»ÖµÊ²Ã´,Ö»²»ÖªÄãÐ»ÎÒ¶àÉÙ?¿öÇÒ¿ÚËµÎÞÆ¾,Ð´Ò»ÎÄÆõÀ´."¼ÖÈðµÀ :"ÕâÈçºÎÂäÖ½ÄØ?"¼ÖÇ¾µÀ:"ÕâÒ²²»·Á,Ð´Ò»¸ö¶ÄÇ®ÊäÁËÍâÈËÕÊÄ¿,½èÍ·¼ÒÒøÈô¸ÉÁ½±ã°Õ."¼ÖÈðµÀ:"ÕâÒ²ÈÝÒ×.Ö»ÊÇ´ËÊ±ÎÞÖ½±Ê."¼ÖÇ¾µÀ:"ÕâÒ²ÈÝÒ×."Ëµ°Õ·­Éí³öÀ´,Ö½±ÊÏÖ³É,ÄÃÀ´Ãü¼ÖÈðÐ´.ËûÁ½×÷ºÃ×÷´õ,Ö»Ð´ÁËÎåÊ®Á½,È»ºó»­ÁËÑº,¼ÖÇ¾ÊÕÆðÀ´.È»ºóËºÂß¼ÖÈØ. ¼ÖÈØÏÈÒ§¶¨ÑÀ²»ÒÀ,Ö»Ëµ:"Ã÷ÈÕ¸æËß×åÖÐµÄÈËÆÀÆÀÀí."¼ÖÈð¼±µÄÖÁÓÚßµÍ·. ¼ÖÇ¾×÷ºÃ×÷´õµÄ, Ò²Ð´ÁËÒ»ÕÅÎåÊ®Á½Ç·Æõ²Å°Õ.¼ÖÇ¾ÓÖµÀ:"Èç½ñÒª·ÅÄã,ÎÒ¾Íµ£×Å²»ÊÇ.ÀÏÌ«Ì«ÄÇ±ßµÄÃÅÔçÒÑ¹ØÁË,ÀÏÒ¯ÕýÔÚÌüÉÏ¿´ÄÏ¾©µÄ¶«Î÷,ÄÇÒ»ÌõÂ·¶¨ÄÑ¹ýÈ¥,Èç½ñÖ»ºÃ×ßºóÃÅ.ÈôÕâÒ»×ß,ÌÈ»òÓö¼ûÁËÈË,Á¬ÎÒÒ²ÍêÁË.µÈÎÒÃÇÏÈÈ¥ÉÚÌ½ÉÚÌ½,ÔÙÀ´ÁìÄã. ÕâÎÝÄã»¹²Ø²»µÃ, ÉÙÊ±¾ÍÀ´¶Ñ¶«Î÷.µÈÎÒÑ°¸öµØ·½."Ëµ±Ï,À­×Å¼ÖÈð,ÈÔÏ¨ÁËµÆ,³öÖÁÔºÍâ, Ãþ×Å´óÌ¨í¶µ×ÏÂ,ËµµÀ:"ÕâÎÑ¶ùÀïºÃ,ÄãÖ»¶××Å,±ðºßÒ»Éù,µÈÎÒÃÇÀ´ÔÙ¶¯."Ëµ±Ï,¶þÈËÈ¥ÁË.

¡¡¡¡¼ÖÈð´ËÊ±Éí²»ÓÉ¼º,Ö»µÃ¶×ÔÚÄÇÀï.ÐÄÏÂÕýÅÌËã,Ö»ÌýÍ·¶¥ÉÏÒ»ÉùÏì,§ÒÀ­À­Ò»¾»Í°Äò·à´ÓÉÏÃæÖ±ÆÃÏÂÀ´,¿ÉÇÉ½½ÁËËûÒ»ÉíÒ»Í·.¼ÖÈðÕÆ²»×¡àÈÓ´ÁËÒ»Éù,Ã¦ÓÖÑÚ×¡¿Ú, ²»¸ÒÉùÕÅ,ÂúÍ·ÂúÁ³»ëÉí½ÔÊÇÄòÊº,±ùÀä´òÕ½.Ö»¼û¼ÖÇ¾ÅÜÀ´½Ð:"¿ì×ß,¿ì×ß!"¼ÖÈðÈçµÃÁËÃü, Èý²½Á½²½´ÓºóÃÅÅÜµ½¼ÒÀï,ÌìÒÑÈý¸ü,Ö»µÃ½ÐÃÅ.¿ªÃÅÈË¼ûËûÕâ°ã¾°¿ö,ÎÊÊÇÔõµÄ. ÉÙ²»µÃ³¶»ÑËµ:"ºÚÁË,Ê§½ÅµôÔÚÃ©²ÞÀïÁË."Ò»Ãæµ½ÁË×Ô¼º·¿ÖÐ¸üÒÂÏ´åª,ÐÄÏÂ·½Ïëµ½ÊÇ·ï½ãÍçËû,Òò´Ë·¢Ò»»ØºÞ,ÔÙÏëÏë·ï½ãµÄÄ£Ñù¶ù,ÓÖºÞ²»µÃÒ»Ê±Â§ÔÚ»³ÄÚ,Ò»Ò¹¾¹²»ÔøºÏÑÛ.

¡¡¡¡×Ô´ËÂúÐÄÏë·ï½ã, Ö»²»¸ÒÍùÈÙ¸®È¥ÁË.¼ÖÈØÁ½¸öÓÖ³£³£µÄÀ´Ë÷Òø×Ó,ËûÓÖÅÂ×æ¸¸ÖªµÀ,ÕýÊÇÏàË¼ÉÐÇÒÄÑ½û,¸üÓÖÌíÁËÕ®Îñ,ÈÕ¼ä¹¤¿ÎÓÖ½ô,Ëû¶þÊ®À´ËêÈË,ÉÐÎ´È¢Ç×,åÇÀ´Ïë×Å·ï½ã,Î´ÃâÓÐÄÇÖ¸Í·¸æÁËÏû·¦µÈÊÂ,¸ü¼æÁ½»Ø¶³ÄÕ±¼²¨,Òò´ËÈýÎåÏÂÀï¼Ð¹¥,²»¾õ¾ÍµÃÁËÒ»²¡: ÐÄÄÚ·¢ÅòÕÍ,¿ÚÖÐÎÞ×ÌÎ¶,½ÅÏÂÈçÃà,ÑÛÖÐËÆ´×,ºÚÒ¹×÷ÉÕ,°×Öç³£¾ë, ÏÂÄçÁ¬¾«,ËÔÌµ´øÑª.ÖîÈç´ËÖ¢,²»ÉÏÒ»Äê¶¼ÌíÈ«ÁË.ÓÚÊÇ²»ÄÜÖ§³Ö,Ò»Í·Ë¯µ¹,ºÏÉÏÑÛ»¹Ö»ÃÎ»êµßµ¹,Âú¿ÚÂÒËµºú»°,¾ª²ÀÒì³£.°Ù°ãÇëÒ½ÁÆÖÎ,ÖîÈçÈâ¹ð,¸½×Ó,±î¼×,Âó¶¬, ÓñÖñµÈÒ©, ³ÔÁËÓÐ¼¸Ê®½ïÏÂÈ¥,Ò²²»¼û¸ö¶¯¾².Ù¿ÓÖÀ°¾¡´º»Ø,Õâ²¡¸üÓÖ³ÁÖØ.´úÈåÒ²×ÅÁËÃ¦, ¸÷´¦ÇëÒ½ÁÆÖÎ,½Ô²»¼ûÐ§.ÒòºóÀ´³Ô"¶À²ÎÌÀ",´úÈåÈçºÎÓÐÕâÁ¦Á¿,Ö»µÃÍùÈÙ¸®À´Ñ°. Íõ·òÈËÃü·ï½ã³Ó¶þÁ½¸øËû,·ï½ã»ØËµ:"Ç°¶ùÐÂ½ü¶¼ÌæÀÏÌ«Ì«ÅäÁËÒ©,ÄÇÕûµÄÌ«Ì«ÓÖËµÁô×ÅËÍÑîÌá¶½µÄÌ«Ì«ÅäÒ©, Æ«Éú×ò¶ùÎÒÒÑËÍÁËÈ¥ÁË."Íõ·òÈËµÀ:"¾ÍÊÇÔÛÃÇÕâ±ßÃ»ÁË, Äã´ò·¢¸öÈËÍùÄãÆÅÆÅÄÇ±ßÎÊÎÊ,»òÊÇÄãÕä´ó¸ç¸çÄÇ¸®ÀïÔÙÑ°Ð©À´,´Õ×Å¸øÈË¼Ò. ³ÔºÃÁË,¾ÈÈËÒ»Ãü,Ò²ÊÇÄãµÄºÃ´¦."·ï½ãÌýÁË,Ò²²»Ç²ÈËÈ¥Ñ°,Ö»µÃ½«Ð©ÔüÄ©ÅÝÐë´ÕÁË¼¸Ç®,ÃüÈËËÍÈ¥,Ö»Ëµ:"Ì«Ì«ËÍÀ´µÄ,ÔÙÒ²Ã»ÁË."È»ºó»ØÍõ·òÈË,Ö»Ëµ:"¶¼Ñ°ÁËÀ´,¹²´ÕÁËÓÐ¶þÁ½ËÍÈ¥."

¡¡¡¡ÄÇ¼ÖÈð´ËÊ±ÒªÃüÐÄÉõÇÐ,ÎÞÒ©²»³Ô,Ö»ÊÇ°×»¨Ç®,²»¼ûÐ§.ºöÈ»ÕâÈÕÓÐ¸öõË×ãµÀÈËÀ´»¯Õ«, ¿Ú³Æ×¨ÖÎÔ©ÒµÖ®Ö¢.¼ÖÈðÆ«ÉúÔÚÄÚ¾ÍÌý¼ûÁË,Ö±×ÅÉù½Ðº°Ëµ:"¿ìÇë½øÄÇÎ»ÆÐÈøÀ´¾ÈÎÒ!"Ò»Ãæ½Ð,Ò»ÃæÔÚÕíÉÏßµÊ×.ÖÚÈËÖ»µÃ´øÁËÄÇµÀÊ¿½øÀ´.¼ÖÈðÒ»°ÑÀ­×¡,Á¬½Ð "ÆÐÈø¾ÈÎÒ!"ÄÇµÀÊ¿Ì¾µÀ:"ÄãÕâ²¡·ÇÒ©¿ÉÒ½.ÎÒÓÐ¸ö±¦±´ÓëÄã,ÄãÌìÌì¿´Ê±,´ËÃü¿É±£ÒÓ."Ëµ±Ï,´Óñ×ñÍÖÐÈ¡³öÒ»Ãæ¾µ×ÓÀ´----Á½Ãæ½Ô¿ÉÕÕÈË,¾µ°ÑÉÏÃæöÉ×Å"·çÔÂ±¦¼ø"ËÄ×Ö----µÝÓë¼ÖÈðµÀ:"ÕâÎï³ö×ÔÌ«Ðé»Ã¾³¿ÕÁéµîÉÏ,¾¯»ÃÏÉ×ÓËùÖÆ,×¨ÖÎÐ°Ë¼Íý¶¯Ö®Ö¢ , ÓÐ¼ÃÊÀ±£ÉúÖ®¹¦.ËùÒÔ´øËûµ½ÊÀÉÏ,µ¥ÓëÄÇÐ©´ÏÃ÷½Ü¿¡,·çÑÅÍõËïµÈ¿´ÕÕ.Ç§Íò²»¿ÉÕÕÕýÃæ, Ö»ÕÕËûµÄ±³Ãæ,Òª½ô,Òª½ô!ÈýÈÕºóÎáÀ´ÊÕÈ¡,¹Ü½ÐÄãºÃÁË."Ëµ±Ï,Ñð³£¶øÈ¥, ÖÚÈË¿àÁô²»×¡.

¡¡¡¡¼ÖÈðÊÕÁË¾µ×Ó,ÏëµÀ:"ÕâµÀÊ¿µ¹ÓÐÒâË¼,ÎÒºÎ²»ÕÕÒ»ÕÕÊÔÊÔ."Ïë±Ï,ÄÃÆð"·çÔÂ¼ø "À´,Ïò·´ÃæÒ»ÕÕ,Ö»¼ûÒ»¸ö÷¼÷ÃÁ¢ÔÚÀïÃæ,»£µÃ¼ÖÈðÁ¬Ã¦ÑÚÁË,Âî:"µÀÊ¿»ìÕÊ,ÈçºÎÏÅÎÒ!----ÎÒµ¹ÔÙÕÕÕÕÕýÃæÊÇÊ²Ã´."Ïë×Å,ÓÖ½«ÕýÃæÒ»ÕÕ,Ö»¼û·ï½ãÕ¾ÔÚÀïÃæÕÐÊÖ½ÐËû. ¼ÖÈðÐÄÖÐÒ»Ï²,µ´ÓÆÓÆµÄ¾õµÃ½øÁË¾µ×Ó,Óë·ï½ãÔÆÓêÒ»·¬,·ï½ãÈÔËÍËû³öÀ´.µ½ÁË´²ÉÏ , °¥Ó´ÁËÒ»Éù,Ò»ÕöÑÛ,¾µ×Ó´ÓÊÖÀïµô¹ýÀ´,ÈÔÊÇ·´ÃæÁ¢×ÅÒ»¸ö÷¼÷Ã.¼ÖÈð×Ô¾õº¹½ò½òµÄ, µ×ÏÂÒÑÒÅÁËÒ»Ì²¾«.ÐÄÖÐµ½µ×²»×ã,ÓÖ·­¹ýÕýÃæÀ´,Ö»¼û·ï½ã»¹ÕÐÊÖ½ÐËû,ËûÓÖ½øÈ¥.Èç´ËÈýËÄ´Î.µ½ÁËÕâ´Î,¸ÕÒª³ö¾µ×ÓÀ´,Ö»¼ûÁ½¸öÈË×ßÀ´,ÄÃÌúËø°ÑËûÌ××¡,À­ÁË¾Í×ß.¼ÖÈð½ÐµÀ:"ÈÃÎÒÄÃÁË¾µ×ÓÔÙ×ß."----Ö»ËµÁËÕâ¾ä,¾ÍÔÙ²»ÄÜËµ»°ÁË.

¡¡¡¡ÅÔ±ß·üÊÌ¼ÖÈðµÄÖÚÈË,Ö»¼ûËûÏÈ»¹ÄÃ×Å¾µ×ÓÕÕ,ÂäÏÂÀ´,ÈÔÕö¿ªÑÛÊ°ÔÚÊÖÄÚ,Ä©ºó¾µ×ÓÂäÏÂÀ´±ã²»¶¯ÁË.ÖÚÈËÉÏÀ´¿´¿´,ÒÑÃ»ÁËÆø.Éí×Óµ×ÏÂ±ùÁ¹×ÕÊªÒ»´óÌ²¾«,Õâ²ÅÃ¦×Å´©ÒÂÌ§´².´úÈå·ò¸¾¿ÞµÄËÀÈ¥»îÀ´,´óÂîµÀÊ¿,"ÊÇºÎÑý¾µ!Èô²»Ôç»Ù´ËÎï,ÒÅº¦ÓÚÊÀ²»Ð¡. "ËìÃü¼Ü»ðÀ´ÉÕ,Ö»Ìý¾µÄÚ¿ÞµÀ:"Ë­½ÐÄãÃÇÇÆÕýÃæÁË!ÄãÃÇ×Ô¼ºÒÔ¼ÙÎªÕæ,ºÎ¿àÀ´ÉÕÎÒ? "Õý¿Þ×Å,Ö»¼ûÄÇõË×ãµÀÈË´ÓÍâÃæÅÜÀ´,º°µÀ:"Ë­»Ù`·çÔÂ¼ø',ÎáÀ´¾ÈÒ²!"Ëµ×Å,Ö±ÈëÖÐÌÃ,ÇÀÈëÊÖÄÚ,Æ®È»È¥ÁË.

¡¡¡¡µ±ÏÂ,´úÈåÁÏÀíÉ¥ÊÂ,¸÷´¦È¥±¨É¥.ÈýÈÕÆð¾­,ÆßÈÕ·¢Òý,¼ÄÁéÓÚÌú¼÷ËÂ,ÈÕºó´ø»ØÔ­¼®.µ±ÏÂ¼Ö¼ÒÖÚÈËÆëÀ´µõÎÊ,ÈÙ¹ú¸®¼ÖÉâÔùÒø¶þÊ®Á½,¼ÖÕþÒàÊÇ¶þÊ®Á½,Äþ¹ú¸®¼ÖÕäÒàÓÐ¶þÊ®Á½, ±ðÕß×åÖÐÆ¶¸»²»µÈ,»òÈýÁ½ÎåÁ½,²»¿ÉÊ¤Êý.ÁíÓÐ¸÷Í¬´°¼Ò·Ö×Ê,Ò²´ÕÁË¶þÈýÊ®Á½.´úÈå¼ÒµÀËäÈ»µ­±¡,µ¹Ò²·á·á¸»¸»ÍêÁË´ËÊÂ.

¡¡¡¡Ë­ÖªÕâÄê¶¬µ×,ÁÖÈçº£µÄÊéÐÅ¼ÄÀ´,È´ÎªÉíÈ¾ÖØ¼²,Ð´ÊéÌØÀ´½ÓÁÖ÷ìÓñ»ØÈ¥.¼ÖÄ¸ÌýÁË, Î´ÃâÓÖ¼ÓÓÇÃÆ,Ö»µÃÃ¦Ã¦µÄ´òµã÷ìÓñÆðÉí.±¦Óñ´ó²»×ÔÔÚ,ÕùÄÎ¸¸Å®Ö®Çé,Ò²²»ºÃÀ¹È°. ÓÚÊÇ¼ÖÄ¸¶¨Òª¼ÖçöËÍËûÈ¥,ÈÔ½Ð´ø»ØÀ´.Ò»Ó¦ÍÁÒÇÅÌ²ø,²»Ïû·³Ëµ,×ÔÈ»ÒªÍ×Ìù. ×÷ËÙÔñÁËÈÕÆÚ,¼ÖçöÓëÁÖ÷ìÓñ´Ç±ðÁË¼ÖÄ¸µÈ,´øÁìÆÍ´Ó,µÇÖÛÍùÑïÖÝÈ¥ÁË.ÒªÖª¶ËµÄ,ÇÒÌýÏÂ»Ø·Ö½â.

    http://www.hongloumengs.cn/hongloumeng/3/hongloumeng109.htm

»°Ëµ·ï½ã¶ù×Ô¼ÖçöËÍ÷ìÓñÍùÑïÖÝÈ¥ºó, ÐÄÖÐÊµÔÚÎÞÈ¤,Ã¿µ½Íí¼ä,²»¹ýºÍÆ½¶ùËµÐ¦Ò»»Ø,¾ÍºúÂÒË¯ÁË.

¡¡¡¡ÕâÈÕÒ¹¼ä,ÕýºÍÆ½¶ùµÆÏÂÓµÂ¯¾ëÐå,ÔçÃüÅ¨Þ¹Ðå±»,¶þÈËË¯ÏÂ,ÇüÖ¸ËãÐÐ³Ì¸Ãµ½ºÎ´¦, ²»Öª²»¾õÒÑ½»Èý¹Ä.Æ½¶ùÒÑË¯ÊìÁË.·ï½ã·½¾õÐÇÑÛÎ¢ëü,»Ðã±Ö»¼ûÇØÊÏ´ÓÍâ×ßÀ´, º¬Ð¦ËµµÀ:"Éô×ÓºÃË¯!ÎÒ½ñÈÕ»ØÈ¥,ÄãÒ²²»ËÍÎÒÒ»³Ì.ÒòÄï¶ùÃÇËØÈÕÏàºÃ,ÎÒÉá²»µÃÉô×Ó,¹ÊÀ´±ðÄãÒ»±ð.»¹ÓÐÒ»¼þÐÄÔ¸Î´ÁË,·Ç¸æËßÉô×Ó,±ðÈËÎ´±ØÖÐÓÃ."

¡¡¡¡·ï½ãÌýÁË, »Ðã±ÎÊµÀ:"ÓÐºÎÐÄÔ¸?ÄãÖ»¹ÜÍÐÎÒ¾ÍÊÇÁË."ÇØÊÏµÀ:"ÉôÉô,ÄãÊÇ¸öÖ¬·Û¶ÓÀïµÄÓ¢ÐÛ, Á¬ÄÇÐ©Êø´ø¶¥¹ÚµÄÄÐ×ÓÒ²²»ÄÜ¹ýÄã,ÄãÈçºÎÁ¬Á½¾äË×ÓïÒ²²»ÏþµÃ?³£ÑÔ` ÔÂÂúÔò¿÷,Ë®ÂúÔòÒç',ÓÖµÀÊÇ`µÇ¸ß±ØµøÖØ'.Èç½ñÎÒÃÇ¼ÒºÕºÕÑïÑï,ÒÑ½«°ÙÔØ,Ò»ÈÕÌÈ»òÀÖ¼«±¯Éú,ÈôÓ¦ÁËÄÇ¾ä`Ê÷µ¹â©áøÉ¢'µÄË×Óï,Æñ²»Ðé³ÆÁËÒ»ÊÀµÄÊ«Êé¾É×åÁË!" ·ï½ãÌýÁË´Ë»°,ÐÄÐØ´ó¿ì,Ê®·Ö¾´Î·,Ã¦ÎÊµÀ:"Õâ»°ÂÇµÄ¼«ÊÇ,µ«ÓÐºÎ·¨¿ÉÒÔÓÀ±£ÎÞÓÝ ?"ÇØÊÏÀäÐ¦µÀ:"Éô×ÓºÃ³ÕÒ².·ñ¼«Ì©À´,ÈÙÈè×Ô¹ÅÖÜ¶ø¸´Ê¼,ÆñÈËÁ¦ÄÜ¿É±£³£µÄ.µ«Èç½ñÄÜÓÚÈÙÊ±³ï»­ÏÂ½«À´Ë¥Ê±µÄÊÀÒµ, Òà¿ÉÎ½³£±£ÓÀÈ«ÁË.¼´Èç½ñÈÕÖîÊÂ¶¼Í×,Ö»ÓÐÁ½¼þÎ´Í×,Èô°Ñ´ËÊÂÈç´ËÒ»ÐÐ,ÔòºóÈÕ¿É±£ÓÀÈ«ÁË."

¡¡¡¡·ï½ã±ãÎÊºÎÊÂ.ÇØÊÏµÀ:"Ä¿½ñ×æÜãËäËÄÊ±¼Àìë,Ö»ÊÇÎÞÒ»¶¨µÄÇ®Á¸,µÚ¶þ,¼ÒÛÓËäÁ¢, ÎÞÒ»¶¨µÄ¹©¸ø.ÒÀÎÒÏëÀ´,Èç½ñÊ¢Ê±¹Ì²»È±¼Àìë¹©¸ø,µ«½«À´°ÜÂäÖ®Ê±,´Ë¶þÏîÓÐºÎ³ö´¦?ÄªÈôÒÀÎÒ¶¨¼û,³Ã½ñÈÕ¸»¹ó,½«×æÜã¸½½ü¶àÖÃÌï×¯·¿ÉáµØÄ¶,ÒÔ±¸¼Àìë¹©¸øÖ®·Ñ½Ô³ö×Ô´Ë´¦,½«¼ÒÛÓÒàÉèÓÚ´Ë.ºÏÍ¬×åÖÐ³¤Ó×,´ó¼Ò¶¨ÁËÔòÀý,ÈÕºó°´·¿ÕÆ¹ÜÕâÒ»ÄêµÄµØÄ¶,Ç®Á¸,¼Àìë,¹©¸øÖ®ÊÂ.Èç´ËÖÜÁ÷,ÓÖÎÞÕù¾º,Òà²»ÓÐµäÂôÖî±×.±ãÊÇÓÐÁË×ï,·²Îï¿ÉÈë¹Ù, Õâ¼Àìë²úÒµÁ¬¹ÙÒ²²»ÈëµÄ.±ã°ÜÂäÏÂÀ´,×ÓËï»Ø¼Ò¶ÁÊéÎñÅ©,Ò²ÓÐ¸öÍË²½, ¼ÀìëÓÖ¿ÉÓÀ¼Ì.ÈôÄ¿½ñÒÔÎªÈÙ»ª²»¾ø,²»Ë¼ºóÈÕ,ÖÕ·Ç³¤²ß.ÑÛ¼û²»ÈÕÓÖÓÐÒ»¼þ·Ç³£Ï²ÊÂ,ÕæÊÇÁÒ»ðÅëÓÍ,ÏÊ»¨×Å½õÖ®Ê¢.ÒªÖªµÀ,Ò²²»¹ýÊÇË²¼äµÄ·±»ª,Ò»Ê±µÄ»¶ÀÖ,Íò²»¿ÉÍüÁËÄÇ`Ê¢óÛ±ØÉ¢'µÄË×Óï.´ËÊ±Èô²»ÔçÎªºóÂÇ,ÁÙÆÚÖ»¿Öºó»ÚÎÞÒæÁË."·ï½ãÃ¦ÎÊ:"ÓÐºÎÏ²ÊÂ? "ÇØÊÏµÀ:"Ìì»ú²»¿ÉÐ¹Â©.Ö»ÊÇÎÒÓëÉô×ÓºÃÁËÒ»³¡,ÁÙ±ðÔùÄãÁ½¾ä»°,ÐëÒª¼Ç×Å."ÒòÄîµÀ:

¡¡¡¡Èý´º¹ýºóÖî·¼¾¡, ¸÷×ÔÐëÑ°¸÷×ÔÃÅ.·ï½ã»¹ÓûÎÊÊ±,Ö»Ìý¶þÃÅÉÏ´«ÊÂÔÆ°åÁ¬ßµËÄÏÂ, ½«·ï½ã¾ªÐÑ.ÈË»Ø:"¶«¸®ÈØ´óÄÌÄÌÃ»ÁË."·ï½ãÎÅÌý,ÏÅÁËÒ»ÉíÀäº¹,³öÁËÒ»»ØÉñ, Ö»µÃÃ¦Ã¦µÄ´©ÒÂ,ÍùÍõ·òÈË´¦À´.

¡¡¡¡±ËÊ±ºÏ¼Ò½ÔÖª,ÎÞ²»ÄÉº±,¶¼ÓÐÐ©ÒÉÐÄ.ÄÇ³¤Ò»±²µÄÏëËûËØÈÕÐ¢Ë³,Æ½Ò»±²µÄÏëËûËØÈÕºÍÄÀÇ×ÃÜ, ÏÂÒ»±²µÄÏëËûËØÈÕ´È°®,ÒÔ¼°¼ÒÖÐÆÍ´ÓÀÏÐ¡ÏëËûËØÈÕÁ¯Æ¶Ï§¼ú,´ÈÀÏ°®Ó×Ö®¶÷,Äª²»±¯º¿Í´¿ÞÕß.

¡¡¡¡ÏÐÑÔÉÙÐð,È´Ëµ±¦ÓñÒò½üÈÕÁÖ÷ìÓñ»ØÈ¥,Ê£µÃ×Ô¼º¹Â§Ó,Ò²²»ºÍÈËÍçË£,Ã¿µ½Íí¼ä±ãË÷È»Ë¯ÁË. Èç½ñ´ÓÃÎÖÐÌý¼ûËµÇØÊÏËÀÁË,Á¬Ã¦·­ÉíÅÀÆðÀ´,Ö»¾õÐÄÖÐËÆ´ÁÁËÒ»µ¶µÄ²»ÈÌ, ÍÛµÄÒ»Éù,Ö±±¼³öÒ»¿ÚÑªÀ´.Ï®ÈËµÈ»Å»ÅÃ¦Ã¦ÉÏÀ´§Õ·ö,ÎÊÊÇÔõÃ´Ñù,ÓÖÒª»Ø¼ÖÄ¸À´Çë´ó·ò. ±¦ÓñÐ¦µÀ:"²»ÓÃÃ¦,²»Ïà¸É,ÕâÊÇ¼±»ð¹¥ÐÄ,Ñª²»¹é¾­."Ëµ×Å±ãÅÀÆðÀ´, ÒªÒÂ·þ»»ÁË,À´¼û¼ÖÄ¸,¼´Ê±Òª¹ýÈ¥.Ï®ÈË¼ûËûÈç´Ë,ÐÄÖÐËä·Å²»ÏÂ,ÓÖ²»¸ÒÀ¹,Ö»ÊÇÓÉËû°ÕÁË. ¼ÖÄ¸¼ûËûÒªÈ¥,ÒòËµ:"²Å§ÔÆøµÄÈË,ÄÇÀï²»¸É¾»,¶þÔòÒ¹Àï·ç´ó,µÈÃ÷ÔçÔÙÈ¥²»³Ù. "±¦ÓñÄÇÀï¿ÏÒÀ.¼ÖÄ¸ÃüÈË±¸³µ,¶àÅÉ¸úËæÈËÒÛ,Óµ»¤Ç°À´.Ò»Ö±µ½ÁËÄþ¹ú¸®Ç°, Ö»¼û¸®ÃÅ¶´¿ª,Á½±ßµÆÁýÕÕÈç°×Öç,ÂÒºæºæÈËÀ´ÈËÍù,ÀïÃæ¿ÞÉùÒ¡É½ÕñÔÀ.±¦ÓñÏÂÁË³µ ,Ã¦Ã¦±¼ÖÁÍ£ÁéÖ®ÊÒ,Í´¿ÞÒ»·¬.È»ºó¼û¹ýÓÈÊÏ.Ë­ÖªÓÈÊÏÕý·¸ÁËÎ¸ÌÛ¾É¼²,Ë¯ÔÚ´²ÉÏ. È»ºóÓÖ³öÀ´¼û¼ÖÕä.±ËÊ±¼Ö´úÈå,´úÐÞ,¼Öë·,¼ÖÐ§,¼Ö¶Ø,¼ÖÉâ,¼ÖÕþ,¼Öçý,¼Ö§Ö,¼Öçñ , ¼Ö§×,¼Öè¡,¼ÖÇí,¼Ö§Ø,¼ÖÇ¾,¼ÖÝÅ,¼ÖÁâ,¼ÖÜ¿,¼ÖÇÛ,¼ÖÝè,¼ÖÆ¼,¼ÖÔå,¼ÖÞ¿,¼Ö·Ò, ¼Ö·¼,¼ÖÀ¼,¼Ö¾ú,¼ÖÖ¥µÈ¶¼À´ÁË.¼ÖÕä¿ÞµÄÀáÈËÒ»°ã,ÕýºÍ¼Ö´úÈåµÈËµµÀ:"ºÏ¼Ò´óÐ¡, Ô¶½üÇ×ÓÑ, Ë­²»ÖªÎÒÕâÏ±¸¾±È¶ù×Ó»¹Ç¿Ê®±¶.Èç½ñÉìÍÈÈ¥ÁË,¿É¼ûÕâ³¤·¿ÄÚ¾øÃðÎÞÈËÁË. "Ëµ×ÅÓÖ¿ÞÆðÀ´.ÖÚÈËÃ¦È°:"ÈËÒÑ´ÇÊÀ,¿ÞÒ²ÎÞÒæ,ÇÒÉÌÒéÈçºÎÁÏÀíÒª½ô."¼ÖÕäÅÄÊÖµÀ: "ÈçºÎÁÏÀí,²»¹ý¾¡ÎÒËùÓÐ°ÕÁË!"ÕýËµ×Å,Ö»¼ûÇØÒµ,ÇØÖÓ²¢ÓÈÊÏµÄ¼¸¸ö¾ìÊôÓÈÊÏæ¢ÃÃÒ²¶¼À´ÁË. ¼ÖÕä±ãÃü¼ÖÇí,¼Öè¡,¼Ö§Ø,¼ÖÇ¾ËÄ¸öÈËÈ¥Åã¿Í,Ò»Ãæ·Ô¸ÀÈ¥ÇëÇÕÌì¼àÒõÑôË¾À´ÔñÈÕ,Ôñ×¼Í£ÁéÆßÆßËÄÊ®¾ÅÈÕ,ÈýÈÕºó¿ªÉ¥ËÍ¸¼ÎÅ.ÕâËÄÊ®¾ÅÈÕ,µ¥ÇëÒ»°Ùµ¥°ËÖÚìøÉ®ÔÚ´óÌüÉÏ°Ý´ó±¯âã, ³¬¶ÈÇ°Íöºó»¯Öî»ê,ÒÔÃâÍöÕßÖ®×ï,ÁíÉèÒ»Ì³ÓÚÌìÏãÂ¥ÉÏ,ÊÇ¾ÅÊ®¾ÅÎ»È«ÕæµÀÊ¿,´òËÄÊ®¾ÅÈÕ½âÔ©Ï´Òµõ´.È»ºóÍ£ÁéÓÚ»á·¼Ô°ÖÐ,ÁéÇ°ÁíÍâÎåÊ®ÖÚ¸ßÉ®,ÎåÊ®ÖÚ¸ßµÀ,¶ÔÌ³°´Æß×÷ºÃÊÂ.ÄÇ¼Ö¾´ÎÅµÃ³¤ËïÏ±ËÀÁË,Òò×ÔÎªÔçÍí¾ÍÒª·ÉÉý,ÈçºÎ¿ÏÓÖ»Ø¼ÒÈ¾ÁËºì³¾,½«Ç°¹¦¾¡ÆúÄØ,Òò´Ë²¢²»ÔÚÒâ,Ö»Æ¾¼ÖÕäÁÏÀí.

¡¡¡¡¡¡¡¡¼ÖÕä¼û¸¸Ç×²»¹Ü,Òà·¢í§ÒâÉÝ»ª.¿´°åÊ±,¼¸¸±É¼Ä¾°å½Ô²»ÖÐÓÃ.¿ÉÇÉÑ¦ó´À´µõÎÊ ,Òò¼û¼ÖÕäÑ°ºÃ°å,±ãËµµÀ:"ÎÒÃÇÄ¾µêÀïÓÐÒ»¸±°å,½Ð×÷Ê²Ã´éÉÄ¾,³öÔÚäêº£ÌúÍøÉ½ÉÏ ,×÷ÁË¹×²Ä,ÍòÄê²»»µ.Õâ»¹ÊÇµ±ÄêÏÈ¸¸´øÀ´,Ô­ÏµÒåÖÒÇ×ÍõÀÏÇ§ËêÒªµÄ,ÒòËû»µÁËÊÂ, ¾Í²»ÔøÄÃÈ¥. ÏÖÔÚ»¹·âÔÚµêÄÚ,Ò²Ã»ÓÐÈË³ö¼Û¸ÒÂò.ÄãÈôÒª,¾ÍÌ§À´Ê¹°Õ."¼ÖÕäÌýËµ, Ï²Ö®²»¾¡,¼´ÃüÈËÌ§À´.´ó¼Ò¿´Ê±,Ö»¼û°ïµ×½Ôºñ°Ë´ç,ÎÆÈôéÄÀÆ,Î¶ÈôÌ´÷ê,ÒÔÊÖ¿ÛÖ® ,çà§ÙÈç½ðÓñ.´ó¼Ò¶¼ÆæÒì³ÆÔÞ.¼ÖÕäÐ¦ÎÊ:"¼ÛÖµ¼¸ºÎ?"Ñ¦ó´Ð¦µÀ:"ÄÃÒ»Ç§Á½Òø×ÓÀ´, Ö»ÅÂÒ²Ã»´¦ÂòÈ¥.Ê²Ã´¼Û²»¼Û,ÉÍËûÃÇ¼¸Á½¹¤Ç®¾ÍÊÇÁË."¼ÖÕäÌýËµ,Ã¦Ð»²»¾¡,¼´Ãü½â¾âºýÆá.¼ÖÕþÒòÈ°µÀ:"´ËÎï¿Ö·Ç³£ÈË¿ÉÏíÕß,éçÒÔÉÏµÈÉ¼Ä¾Ò²¾ÍÊÇÁË."´ËÊ±¼ÖÕäºÞ²»ÄÜ´úÇØÊÏÖ®ËÀ,Õâ»°ÈçºÎ¿ÏÌý.ÒòºöÓÖÌýµÃÇØÊÏÖ®Ñ¾÷ßÃû»½ÈðÖéÕß,¼ûÇØÊÏËÀÁË,ËûÒ²´¥Öù¶øÍö.´ËÊÂ¿Éº±,ºÏ×åÈËÒ²¶¼³ÆÌ¾.¼ÖÕäËìÒÔËïÅ®Ö®ÀñÁ²éë,Ò»²¢Í£ÁéÓÚ»á·¼Ô°ÖÐÖ®µÇÏÉ¸ó.Ð¡Ñ¾÷ßÃû±¦ÖéÕß,Òò¼ûÇØÊÏÉíÎÞËù³ö,ÄË¸ÊÐÄÔ¸ÎªÒåÅ®,ÊÄÈÎË¤É¥¼ÝÁéÖ®ÈÎ . ¼ÖÕäÏ²Ö®²»¾¡,¼´Ê±´«ÏÂ,´Ó´Ë½Ôºô±¦ÖéÎªÐ¡½ã.ÄÇ±¦Öé°´Î´¼ÞÅ®Ö®É¥,ÔÚÁéÇ°°§°§Óû¾ø.ÓÚÊÇ,ºÏ×åÈË¶¡²¢¼ÒÏÂÖîÈË,¶¼¸÷×ñ¾ÉÖÆÐÐÊÂ,×Ô²»µÃÎÉÂÒ.

¡¡¡¡¼ÖÕäÒòÏë×Å¼ÖÈØ²»¹ýÊÇ¸öÙäÃÅ¼à, Áéá¦¾­°ñÉÏÐ´Ê±²»ºÃ¿´,±ãÊÇÖ´ÊÂÒ²²»¶à,Òò´ËÐÄÏÂÉõ²»×ÔÔÚ. ¿ÉÇÉÕâÈÕÕýÊÇÊ×ÆßµÚËÄÈÕ,ÔçÓÐ´óÃ÷¹¬ÕÆ¹¬ÄÚÏà´÷È¨,ÏÈ±¸ÁË¼ÀÀñÇ²ÈËÀ´,´Îºó×øÁË´ó½Î,´òÉ¡ÃùÂà,Ç×À´ÉÏ¼À.¼ÖÕäÃ¦½Ó×Å,ÈÃÖÁ¶º·äÐùÏ×²è.¼ÖÕäÐÄÖÐ´òËã¶¨ÁËÖ÷Òâ, Òò¶ø³Ã±ã¾ÍËµÒªÓë¼ÖÈØ¾è¸öÇ°³ÌµÄ»°.´÷È¨»áÒâ,ÒòÐ¦µÀ:"ÏëÊÇÎªÉ¥ÀñÉÏ·ç¹âÐ©."¼ÖÕäÃ¦Ð¦µÀ:"ÀÏÄÚÏàËù¼û²»²î."´÷È¨µÀ:"ÊÂµ¹´ÕÇÉ,ÕýÓÐ¸öÃÀÈ±,Èç½ñÈý°ÙÔ±Áú½ûÎ¾¶ÌÁËÁ½Ô±, ×ò¶ùÏåÑôºîµÄÐÖµÜÀÏÈýÀ´ÇóÎÒ,ÏÖÄÃÁËÒ»Ç§Îå°ÙÁ½Òø×Ó,ËÍµ½ÎÒ¼ÒÀï.ÄãÖªµÀ,ÔÛÃÇ¶¼ÊÇÀÏÏàÓë,²»¾ÐÔõÃ´Ñù,¿´×ÅËûÒ¯Ò¯µÄ·ÖÉÏ,ºúÂÒÓ¦ÁË.»¹Ê£ÁËÒ»¸öÈ±,Ë­ÖªÓÀÐË½Ú¶ÈÊ¹·ëÅÖ×ÓÀ´Çó,ÒªÓëËûº¢×Ó¾è,ÎÒ¾ÍÃ»¹¤·òÓ¦Ëû.¼ÈÊÇÔÛÃÇµÄº¢×ÓÒª¾è,¿ìÐ´¸öÂÄÀúÀ´."¼ÖÕäÌýËµ,Ã¦·Ô¸À:"¿ìÃüÊé·¿ÀïÈË¹§¾´Ð´ÁË´óÒ¯µÄÂÄÀúÀ´ ."Ð¡ØË²»¸Òµ¡Âý,È¥ÁËÒ»¿Ì,±ãÄÃÁËÒ»ÕÅºìÖ½À´Óë¼ÖÕä.¼ÖÕä¿´ÁË,Ã¦ËÍÓë´÷È¨.¿´Ê±, ÉÏÃæÐ´µÀ:

¡¡¡¡½­ÄÏ½­Äþ¸®½­ÄþÏØ¼àÉú¼ÖÈØ,Äê¶þÊ®Ëê.Ôø×æ,Ô­

¡¡¡¡ÈÎ¾©Óª½Ú¶ÈÊ¹ÊÀÏ®Ò»µÈÉñÍþ½«¾ü¼Ö´ú»¯,×æ,ÒÒÃ®¿Æ½øÊ¿¼Ö

¡¡¡¡¾´, ¸¸,ÊÀÏ®ÈýÆ·¾ôÍþÁÒ½«¾ü¼ÖÕä.´÷È¨¿´ÁË,»ØÊÖ±ãµÝÓëÒ»¸öÌùÉíµÄÐ¡ØËÊÕÁË, ËµµÀ:"»ØÀ´ËÍÓë»§²¿ÌÃ¹ÙÀÏÕÔ,ËµÎÒ°ÝÉÏËû,ÆðÒ»ÕÅÎåÆ·Áú½ûÎ¾µÄÆ±,ÔÙ¸ø¸öÖ´ÕÕ,¾Í°ÑÕâÂÄÀúÌîÉÏ, Ã÷¶ùÎÒÀ´¶ÒÒø×ÓËÍÈ¥."Ð¡ØË´ðÓ¦ÁË,´÷È¨Ò²¾Í¸æ´ÇÁË.¼ÖÕäÊ®·Ö¿îÁô²»×¡,Ö»µÃËÍ³ö¸®ÃÅ.ÁÙÉÏ½Î,¼ÖÕäÒòÎÊ:"Òø×Ó»¹ÊÇÎÒµ½²¿¶Ò,»¹ÊÇÒ»²¢ËÍÈëÀÏÄÚÏà¸®ÖÐ? "´÷È¨µÀ:"Èôµ½²¿Àï,ÄãÓÖ³Ô¿÷ÁË.²»ÈçÆ½×¼Ò»Ç§¶þ°ÙÁ½Òø×Ó,ËÍµ½ÎÒ¼Ò¾ÍÍêÁË." ¼ÖÕä¸ÐÐ»²»¾¡,Ö»Ëµ:"´ý·þÂúºó,Ç×´øÐ¡È®µ½¸®ßµÐ»."ÓÚÊÇ×÷±ð.

¡¡¡¡½Ó×Å, ±ãÓÖÌýºÈµÀÖ®Éù,Ô­À´ÊÇÖÒ¾¸ºîÊ·¶¦µÄ·òÈËÀ´ÁË.Íõ·òÈË,ÐÏ·òÈË,·ï½ãµÈ¸ÕÓ­ÈëÉÏ·¿,ÓÖ¼û½õÏçºî,´¨Äþºî,ÊÙÉ½²®Èý¼Ò¼ÀÀñ°ÚÔÚÁéÇ°.ÉÙÊ±,ÈýÈËÏÂ½Î,¼ÖÕþµÈÃ¦½ÓÉÏ´óÌü.Èç´ËÇ×ÅóÄãÀ´ÎÒÈ¥,Ò²²»ÄÜÊ¤Êý.Ö»ÕâËÄÊ®¾ÅÈÕ,Äþ¹ú¸®½ÖÉÏÒ»Ìõ°×ÂþÂþÈËÀ´ÈËÍù,»¨´Ø´Ø¹ÙÈ¥¹ÙÀ´.

¡¡¡¡¼ÖÕäÃü¼ÖÈØ´ÎÈÕ»»ÁË¼ª·þ, ÁìÆ¾»ØÀ´.ÁéÇ°¹©ÓÃÖ´ÊÂµÈÎï¾ã°´ÎåÆ·Ö°Àý.ÁéÅÆÊèÉÏ½ÔÐ´"Ìì³¯Ú¾ÊÚ¼ÖÃÅÇØÊÏ¹§ÈËÖ®ÁéÎ»".»á·¼Ô°ÁÙ½Ö´óÃÅ¶´¿ª,ÐýÔÚÁ½±ßÆðÁË¹ÄÀÖÌü , Á½°àÇàÒÂ°´Ê±×àÀÖ,Ò»¶Ô¶ÔÖ´ÊÂ°ÚµÄµ¶Õ¶¸«Æë.¸üÓÐÁ½ÃæÖìºìÏú½ð´ó×ÖÅÆ¶ÔÊúÔÚÃÅÍâ, ÉÏÃæ´óÊé:"·À»¤ÄÚÍ¢×Ï½ûµÀÓùÇ°ÊÌÎÀÁú½ûÎ¾".¶ÔÃæ¸ßÆð×ÅÐûÌ³,É®µÀ¶ÔÌ³°ñÎÄ, °ñÉÏ´óÊé:"ÊÀÏ®Äþ¹ú¹«Ú£Ëï¸¾,·À»¤ÄÚÍ¢ÓùÇ°ÊÌÎÀÁú½ûÎ¾¼ÖÃÅÇØÊÏ¹§ÈËÖ®É¥.ËÄ´ó²¿ÖÝÖÁÖÐÖ®µØ, ·îÌì³ÐÔËÌ«Æ½Ö®¹ú,×ÜÀíÐéÎÞ¼Å¾²½ÌÃÅÉ®Â¼Ë¾ÕýÌÃÍòÐé,×ÜÀíÔªÊ¼ÈýÒ»½ÌÃÅµÀÂ¼Ë¾ÕýÌÃÒ¶ÉúµÈ,¾´½÷ÐÞÕ«,³¯Ììßµ·ð",ÒÔ¼°"¹§ÇëÖîÙ¤À¶,½ÒÚÐ,¹¦²ÜµÈÉñ,Ê¥¶÷ÆÕÎý,ÉñÍþÔ¶Õò,ËÄÊ®¾ÅÈÕÏûÔÖÏ´ÒµÆ½°²Ë®Â½µÀ³¡"µÈÓï,Òà²»Ïû·³¼Ç.

¡¡¡¡¡¡¡¡Ö»ÊÇ¼ÖÕäËäÈ»´ËÊ±ÐÄÒâÂú×ã, µ«ÀïÃæÓÈÊÏÓÖ·¸ÁË¾É¼²,²»ÄÜÁÏÀíÊÂÎñ,Î©¿Ö¸÷Ú¾ÃüÀ´Íù, ¿÷ÁËÀñÊý,ÅÂÈËÐ¦»°,Òò´ËÐÄÖÐ²»×ÔÔÚ.µ±ÏÂÕýÓÇÂÇÊ±,Òò±¦ÓñÔÚ²àÎÊµÀ:"ÊÂÊÂ¶¼Ëã°²ÌùÁË, ´ó¸ç¸ç»¹³îÊ²Ã´?"¼ÖÕä¼ûÎÊ,±ã½«ÀïÃæÎÞÈËµÄ»°ËµÁË³öÀ´.±¦ÓñÌýËµÐ¦µÀ:"ÕâÓÐºÎÄÑ,ÎÒ¼öÒ»¸öÈËÓëÄãÈ¨ÀíÕâÒ»¸öÔÂµÄÊÂ,¹Ü±ØÍ×µ±."¼ÖÕäÃ¦ÎÊ:"ÊÇË­?" ±¦Óñ¼û×ù¼ä»¹ÓÐÐí¶àÇ×ÓÑ,²»±ãÃ÷ÑÔ,×ßÖÁ¼ÖÕä¶ú±ßËµÁËÁ½¾ä.¼ÖÕäÌýÁËÏ²²»×Ô½û,Á¬Ã¦ÆðÉíÐ¦µÀ:"¹ûÈ»°²Ìù,Èç½ñ¾ÍÈ¥."Ëµ×ÅÀ­ÁË±¦Óñ,´ÇÁËÖÚÈË,±ãÍùÉÏ·¿ÀïÀ´.

¡¡¡¡¿ÉÇÉÕâÈÕ·ÇÕý¾­ÈÕÆÚ, Ç×ÓÑÀ´µÄÉÙ,ÀïÃæ²»¹ý¼¸Î»½üÇ×ÌÃ¿Í,ÐÏ·òÈË,Íõ·òÈË,·ï½ã²¢ºÏ×åÖÐµÄÄÚ¾ìÅã×ø.ÎÅÈË±¨:"´óÒ¯½øÀ´ÁË."»£µÄÖÚÆÅÄïßüµÄÒ»Éù,Íùºó²ØÖ®²»µü ,¶À·ï½ã¿î¿îÕ¾ÁËÆðÀ´.¼ÖÕä´ËÊ±Ò²ÓÐÐ©²¡Ö¢ÔÚÉí,¶þÔò¹ýÓÚ±¯Í´ÁË,ÒòÖô¸ö¹ÕõâÁË½øÀ´.ÐÏ·òÈËµÈÒòËµµÀ:"ÄãÉíÉÏ²»ºÃ,ÓÖÁ¬ÈÕÊÂ¶à,¸ÃÐªÐª²ÅÊÇ,ÓÖ½øÀ´×öÊ²Ã´?"¼ÖÕäÒ»Ãæ·ö¹Õ,ÔúÕõ×ÅÒª¶×Éí¹òÏÂÇë°²µÀ·¦.ÐÏ·òÈËµÈÃ¦½Ð±¦Óñ²ó×¡,ÃüÈËÅ²ÒÎ×ÓÀ´ÓëËû×ø. ¼ÖÕä¶Ï²»¿Ï×ø, ÒòÃãÇ¿ÅãÐ¦µÀ:"Ö¶¶ù½øÀ´ÓÐÒ»¼þÊÂÒªÇó¶þÎ»Éô×Ó²¢´óÃÃÃÃ."ÐÏ·òÈËµÈÃ¦ÎÊ:"Ê²Ã´ÊÂ?"¼ÖÕäÃ¦Ð¦µÀ:"Éô×Ó×ÔÈ»ÖªµÀ,Èç½ñËï×ÓÏ±¸¾Ã»ÁË,Ö¶¶ùÏ±¸¾Æ«ÓÖ²¡µ¹,ÎÒ¿´ÀïÍ·×ÅÊµ²»³É¸öÌåÍ³.ÔõÃ´Çü×ð´óÃÃÃÃÒ»¸öÔÂ,ÔÚÕâÀïÁÏÀíÁÏÀí,ÎÒ¾Í·ÅÐÄÁË ."ÐÏ·òÈËÐ¦µÀ:"Ô­À´ÎªÕâ¸ö.Äã´óÃÃÃÃÏÖÔÚÄã¶þÉô×Ó¼Ò,Ö»ºÍÄã¶þÉô×ÓËµ¾ÍÊÇÁË."Íõ·òÈËÃ¦µÀ:"ËûÒ»¸öÐ¡º¢×Ó¼Ò,ºÎÔø¾­¹ýÕâÑùÊÂ,ÌÈ»òÁÏÀí²»Çå,·´½ÐÈËÐ¦»°,µ¹ÊÇÔÙ·³±ðÈËºÃ. "¼ÖÕäÐ¦µÀ:"Éô×ÓµÄÒâË¼Ö¶¶ù²Â×ÅÁË,ÊÇÅÂ´óÃÃÃÃÀÍ¿àÁË.ÈôËµÁÏÀí²»¿ª,ÎÒ°ü¹Ü±ØÁÏÀíµÄ¿ª, ±ãÊÇ´íÒ»µã¶ù,±ðÈË¿´×Å»¹ÊÇ²»´íµÄ.´ÓÐ¡¶ù´óÃÃÃÃÍçÐ¦×Å¾ÍÓÐÉ±·¥¾ö¶Ï, Èç½ñ³öÁË¸ó,ÓÖÔÚÄÇ¸®Àï°ìÊÂ,Ô½·¢ÀúÁ·ÀÏ³ÉÁË.ÎÒÏëÁËÕâ¼¸ÈÕ,³ýÁË´óÃÃÃÃÔÙÎÞÈËÁË.Éô×Ó²»¿´Ö¶¶ù,Ö¶¶ùÏ±¸¾µÄ·ÖÉÏ,Ö»¿´ËÀÁËµÄ·ÖÉÏ°Õ!"Ëµ×Å¹öÏÂÀáÀ´.

¡¡¡¡Íõ·òÈËÐÄÖÐÅÂµÄÊÇ·ï½ã¶ùÎ´¾­¹ýÉ¥ÊÂ, ÅÂËûÁÏÀí²»Çå,ÈÇÈË³ÜÐ¦.½ñ¼û¼ÖÕä¿à¿àµÄËµµ½Õâ²½ÌïµØ,ÐÄÖÐÒÑ»îÁË¼¸·Ö,È´ÓÖÑÛ¿´×Å·ï½ã³öÉñ.ÄÇ·ï½ãËØÈÕ×îÏ²À¿ÊÂ°ì,ºÃÂôÅª²Å¸É, ËäÈ»µ±¼ÒÍ×µ±,Ò²ÒòÎ´°ì¹ý»éÉ¥´óÊÂ,¿ÖÈË»¹²»·ü,°Í²»µÃÓö¼ûÕâÊÂ.½ñ¼û¼ÖÕäÈç´ËÒ»À´,ËûÐÄÖÐÔçÒÑ»¶Ï².ÏÈ¼ûÍõ·òÈË²»ÔÊ,ºó¼û¼ÖÕäËµµÄÇéÕæ,Íõ·òÈËÓÐ»î¶¯Ö®Òâ,±ãÏòÍõ·òÈËµÀ:"´ó¸ç¸çËµµÄÕâÃ´¿ÒÇÐ,Ì«Ì«¾ÍÒÀÁË°Õ."Íõ·òÈËÇÄÇÄµÄµÀ:"Äã¿ÉÄÜÃ´?"·ï½ãµÀ:"ÓÐÊ²Ã´²»ÄÜµÄ.ÍâÃæµÄ´óÊÂÒÑ¾­´ó¸ç¸çÁÏÀíÇåÁË,²»¹ýÊÇÀïÍ·ÕÕ¹ÜÕÕ¹Ü,±ãÊÇÎÒÓÐ²»ÖªµÀµÄ,ÎÊÎÊÌ«Ì«¾ÍÊÇÁË."Íõ·òÈË¼ûËµµÄÓÐÀí,±ã²»×÷Éù.¼ÖÕä¼û·ï½ãÔÊÁË,ÓÖÅãÐ¦µÀ:"Ò²¹Ü²»µÃÐí¶àÁË,ºáÊúÒªÇó´óÃÃÃÃÐÁ¿àÐÁ¿à.ÎÒÕâÀïÏÈÓëÃÃÃÃÐÐÀñ, µÈÊÂÍêÁË,ÎÒÔÙµ½ÄÇ¸®ÀïÈ¥Ð»."Ëµ×Å¾Í×÷Ò¾ÏÂÈ¥,·ï½ã¶ù»¹Àñ²»µü.

¡¡¡¡¼ÖÕä±ãÃ¦ÏòÐäÖÐÈ¡ÁËÄþ¹ú¸®¶ÔÅÆ³öÀ´,Ãü±¦ÓñËÍÓë·ï½ã,ÓÖËµ:"ÃÃÃÃ°®ÔõÑù¾ÍÔõÑù, ÒªÊ²Ã´Ö»¹ÜÄÃÕâ¸öÈ¡È¥,Ò²²»±ØÎÊÎÒ.Ö»Çó±ð´æÐÄÌæÎÒÊ¡Ç®,Ö»ÒªºÃ¿´ÎªÉÏ,¶þÔòÒ²ÒªÍ¬ÄÇ¸®ÀïÒ»Ñù´ýÈË²ÅºÃ, ²»Òª´æÐÄÅÂÈË±§Ô¹.Ö»ÕâÁ½¼þÍâ,ÎÒÔÙÃ»²»·ÅÐÄµÄÁË." ·ï½ã²»¸Ò¾Í½ÓÅÆ,Ö»¿´×ÅÍõ·òÈË.Íõ·òÈËµÀ:"Äã¸ç¸ç¼ÈÕâÃ´Ëµ,Äã¾ÍÕÕ¿´ÕÕ¿´°ÕÁË.Ö»ÊÇ±ð×Ô×÷Ö÷Òâ,ÓÐÁËÊÂ,´ò·¢ÈËÎÊÄã¸ç¸ç,É©×ÓÒª½ô."±¦ÓñÔçÏò¼ÖÕäÊÖÀï½Ó¹ý¶ÔÅÆÀ´, Ç¿µÝÓë·ï½ãÁË. ÓÖÎÊ:"ÃÃÃÃ×¡ÔÚÕâÀï,»¹ÊÇÌìÌìÀ´ÄØ?ÈôÊÇÌìÌìÀ´,Ô½·¢ÐÁ¿àÁË.²»ÈçÎÒÕâÀï¸Ï×ÅÊÕÊ°³öÒ»¸öÔºÂäÀ´,ÃÃÃÃ×¡¹ýÕâ¼¸ÈÕµ¹°²ÎÈ."·ï½ãÐ¦µÀ:"²»ÓÃ.ÄÇ±ßÒ²Àë²»µÃÎÒ,µ¹ÊÇÌìÌìÀ´µÄºÃ."¼ÖÕäÌýËµ,Ö»µÃ°ÕÁË.È»ºóÓÖËµÁËÒ»»ØÏÐ»°,·½²Å³öÈ¥.

¡¡¡¡Ò»Ê±Å®¾ìÉ¢ºó,Íõ·òÈËÒòÎÊ·ï½ã:"Äã½ñ¶ùÔõÃ´Ñù?"·ï½ã¶ùµÀ:"Ì«Ì«Ö»¹ÜÇë»ØÈ¥, ÎÒÐëµÃÏÈÀí³öÒ»¸öÍ·Ð÷À´, ²Å»ØÈ¥µÃÄØ."Íõ·òÈËÌýËµ,±ãÏÈÍ¬ÐÏ·òÈËµÈ»ØÈ¥,²»ÔÚ»°ÏÂ.

¡¡¡¡ÕâÀï·ï½ã¶ùÀ´ÖÁÈý¼äÒ»Ëù±§ÏÃÄÚ×øÁË,ÒòÏë:Í·Ò»¼þÊÇÈË¿Ú»ìÔÓ,ÒÅÊ§¶«Î÷,µÚ¶þ¼þ, ÊÂÎÞ×¨Ö´,ÁÙÆÚÍÆÎ¯,µÚÈý¼þ,ÐèÓÃ¹ý·Ñ,ÀÄÖ§Ã°Áì,µÚËÄ¼þ,ÈÎÎÞ´óÐ¡,¿àÀÖ²»¾ù, µÚÎå¼þ, ¼ÒÈËºÀ×Ý,ÓÐÁ³Õß²»·þîÔÊø,ÎÞÁ³Õß²»ÄÜÉÏ½ø.´ËÎå¼þÊµÊÇÄþ¹ú¸®ÖÐ·çË×,²»Öª·ï½ãÈçºÎ´¦ÖÎ,ÇÒÌýÏÂ»Ø·Ö½â.ÕýÊÇ:

¡¡¡¡½ð×ÏÍòÇ§Ë­ÖÎ¹ú,È¹îÎÒ»¶þ¿ÉÆë¼Ò.

    http://www.hongloumengs.cn/hongloumeng/3/hongloumeng108.htm

»°ËµÄþ¹ú¸®ÖÐ¶¼×Ü¹ÜÀ´ÉýÎÅµÃÀïÃæÎ¯ÇëÁË·ï½ã, Òò´«ÆëÍ¬ÊÂÈËµÈËµµÀ:"Èç½ñÇëÁËÎ÷¸®Àïçö¶þÄÌÄÌ¹ÜÀíÄÚÊÂ,ÌÈ»òËûÀ´Ö§È¡¶«Î÷,»òÊÇËµ»°,ÎÒÃÇÐëÒª±ÈÍùÈÕÐ¡ÐÄÐ©. Ã¿ÈÕ´ó¼ÒÔçÀ´ÍíÉ¢,Äþ¿ÉÐÁ¿àÕâÒ»¸öÔÂ,¹ýºóÔÙÐª×Å,²»Òª°ÑÀÏÁ³¶ªÁË.ÄÇÊÇ¸öÓÐÃûµÄÁÒ»õ,Á³ËáÐÄÓ²,Ò»Ê±ÄÕÁË,²»ÈÏÈËµÄ."ÖÚÈË¶¼µÀ:"ÓÐÀí."ÓÖÓÐÒ»¸öÐ¦µÀ:"ÂÛÀí,ÎÒÃÇÀïÃæÒ²ÐëµÃËûÀ´ÕûÖÎÕûÖÎ,¶¼ß¯²»ÏñÁË."ÕýËµ×Å,Ö»¼ûÀ´ÍúÏ±¸¾ÄÃÁË¶ÔÅÆÀ´ÁìÈ¡³ÊÎÄ¾©°ñÖ½Ôý,Æ±ÉÏÅú×ÅÊýÄ¿.ÖÚÈËÁ¬Ã¦ÈÃ×øµ¹²è,Ò»ÃæÃüÈË°´ÊýÈ¡Ö½À´±§×Å,Í¬À´ÍúÏ±¸¾Ò»Â·À´ÖÁÒÇÃÅ¿Ú,·½½»ÓëÀ´ÍúÏ±¸¾×Ô¼º±§½øÈ¥ÁË.

¡¡¡¡·ï½ã¼´Ãü²ÊÃ÷¶¤Ôì²¾²á. ¼´Ê±´«À´ÉýÏ±¸¾,¼æÒª¼Ò¿Ú»¨Ãû²áÀ´²é¿´,ÓÖÏÞÓÚÃ÷ÈÕÒ»Ôç´«Æë¼ÒÈËÏ±¸¾½øÀ´Ìý²îµÈÓï. ´ó¸ÅµãÁËÒ»µãÊýÄ¿µ¥²á,ÎÊÁËÀ´ÉýÏ±¸¾¼¸¾ä»°,±ã×ø³µ»Ø¼Ò. Ò»ËÞÎÞ»°.ÖÁ´ÎÈÕ,Ã®Õý¶þ¿Ì±ã¹ýÀ´ÁË.ÄÇÄþ¹ú¸®ÖÐÆÅÄïÏ±¸¾ÎÅµÃµ½Æë,Ö»¼û·ï½ãÕýÓëÀ´ÉýÏ±¸¾·ÖÅÉ, ÖÚÈË²»¸ÒÉÃÈë,Ö»ÔÚ´°ÍâÌýêï.Ö»Ìý·ï½ãÓëÀ´ÉýÏ±¸¾µÀ:" ¼ÈÍÐÁËÎÒ,ÎÒ¾ÍËµ²»µÃÒªÌÖÄãÃÇÏÓÁË.ÎÒ¿É±È²»µÃÄãÃÇÄÌÄÌºÃÐÔ¶ù,ÓÉ×ÅÄãÃÇÈ¥.ÔÙ²»ÒªËµÄãÃÇ` Õâ¸®ÀïÔ­ÊÇÕâÑù'µÄ»°,Èç½ñ¿ÉÒªÒÀ×ÅÎÒÐÐ,´íÎÒ°ëµã¶ù,¹Ü²»µÃË­ÊÇÓÐÁ³µÄ,Ë­ÊÇÃ»Á³µÄ,Ò»ÀýÏÖÇå°×´¦Àí."Ëµ×Å,±ã·Ô¸À²ÊÃ÷Äî»¨Ãû²á,°´ÃûÒ»¸öÒ»¸öµÄ»½½øÀ´¿´ÊÓ.

¡¡¡¡Ò»Ê±¿´Íê, ±ãÓÖ·Ô¸ÀµÀ:"Õâ¶þÊ®¸ö·Ö×÷Á½°à,Ò»°àÊ®¸ö,Ã¿ÈÕÔÚÀïÍ·µ¥¹ÜÈË¿ÍÀ´Íùµ¹²è,±ðµÄÊÂ²»ÓÃËûÃÇ¹Ü.Õâ¶þÊ®¸öÒ²·Ö×÷Á½°à,Ã¿ÈÕµ¥¹Ü±¾¼ÒÇ×ÆÝ²è·¹,±ðµÄÊÂÒ²²»ÓÃËûÃÇ¹Ü. ÕâËÄÊ®¸öÈËÒ²·Ö×÷Á½°à,µ¥ÔÚÁéÇ°ÉÏÏãÌíÓÍ,¹Òá£ÊØÁé,¹©·¹¹©²è,ËæÆð¾Ù°§,±ðµÄÊÂÒ²²»ÓëËûÃÇÏà¸É.ÕâËÄ¸öÈËµ¥ÔÚÄÚ²è·¿ÊÕ¹Ü±­µú²èÆ÷,ÈôÉÙÒ»¼þ,±ã½ÐËûËÄ¸öÃèÅâ. ÕâËÄ¸öÈËµ¥¹Ü¾Æ·¹Æ÷Ãó,ÉÙÒ»¼þ,Ò²ÊÇËûËÄ¸öÃèÅâ.Õâ°Ë¸öµ¥¹Ü¼àÊÕ¼ÀÀñ. Õâ°Ë¸öµ¥¹Ü¸÷´¦µÆÓÍ, À¯Öò,Ö½Ôý,ÎÒ×ÜÖ§ÁËÀ´,½»ÓëÄã°Ë¸ö,È»ºó°´ÎÒµÄ¶¨ÊýÔÙÍù¸÷´¦È¥·ÖÅÉ. ÕâÈýÊ®¸öÃ¿ÈÕÂÖÁ÷¸÷´¦ÉÏÒ¹,ÕÕ¹ÜÃÅ»§,¼à²ì»ðÖò,´òÉ¨µØ·½.ÕâÏÂÊ£µÄ°´×Å·¿ÎÝ·Ö¿ª,Ä³ÈËÊØÄ³´¦,Ä³´¦ËùÓÐ×ÀÒÎ¹Å¶­Æð,ÖÁÓÚÌµºÐµ§Öã,Ò»²ÝÒ»Ãç,»ò¶ª»ò»µ, ¾ÍºÍÊØÕâ´¦µÄÈËËãÕÊÃèÅâ.À´Éý¼ÒµÄÃ¿ÈÕÀ¿×Ü²é¿´,»òÓÐÍµÀÁµÄ,¶ÄÇ®³Ô¾ÆµÄ,´ò¼Ü°è×ìµÄ,Á¢¿ÌÀ´»ØÎÒ,ÄãÓÐáßÇé,¾­ÎÒ²é³ö,ÈýËÄ±²×ÓµÄÀÏÁ³¾Í¹Ë²»³ÉÁË.Èç½ñ¶¼ÓÐ¶¨¹æ, ÒÔºóÄÇÒ»ÐÐÂÒÁË, Ö»ºÍÄÇÒ»ÐÐËµ»°.ËØÈÕ¸úÎÒµÄÈË,ËæÉí×ÔÓÐÖÓ±í,²»ÂÛ´óÐ¡ÊÂ,ÎÒÊÇ½ÔÓÐÒ»¶¨µÄÊ±³½.ºáÊúÄãÃÇÉÏ·¿ÀïÒ²ÓÐÊ±³½ÖÓ.Ã®Õý¶þ¿ÌÎÒÀ´µãÃ®,ËÈÕý³ÔÔç·¹,·²ÓÐÁìÅÆ»ØÊÂµÄ,Ö»ÔÚÎç³õ¿Ì.Ðç³õÉÕ¹ý»Æ»èÖ½,ÎÒÇ×µ½¸÷´¦²éÒ»±é,»ØÀ´ÉÏÒ¹µÄ½»Ã÷Ô¿³× .µÚ¶þÈÕÈÔÊÇÃ®Õý¶þ¿Ì¹ýÀ´.Ëµ²»µÃÔÛÃÇ´ó¼ÒÐÁ¿àÕâ¼¸ÈÕ°Õ,ÊÂÍêÁË,ÄãÃÇ¼Ò´óÒ¯×ÔÈ»ÉÍÄãÃÇ."

¡¡¡¡Ëµ°Õ, ÓÖ·Ô¸À°´Êý·¢Óë²èÒ¶,ÓÍÖò,¼¦Ã«µ§×Ó,óÔÖãµÈÎï.Ò»ÃæÓÖ°áÈ¡¼Ò»ï:×ÀÎ§, ÒÎ´î,×øÈì,Õ±Ï¯,ÌµºÐ,½ÅÌ¤Ö®Àà.Ò»Ãæ½»·¢,Ò»ÃæÌá±ÊµÇ¼Ç,Ä³ÈË¹ÜÄ³´¦,Ä³ÈËÁìÄ³Îï , ¿ªµÃÊ®·ÖÇå³þ.ÖÚÈËÁìÁËÈ¥,Ò²¶¼ÓÐÁËÍ¶±¼,²»ËÆÏÈÊ±Ö»¼ð±ãÒËµÄ×ö,Ê£ÏÂµÄ¿à²îÃ»¸öÕÐÀ¿.¸÷·¿ÖÐÒ²²»ÄÜ³ÃÂÒÊ§ÃÔ¶«Î÷.±ãÊÇÈËÀ´¿ÍÍù,Ò²¶¼°²¾²ÁË,²»±ÈÏÈÇ°Ò»¸öÕý°Ú²è, ÓÖÈ¥¶Ë·¹,ÕýÅã¾Ù°§,ÓÖ¹Ë½Ó¿Í.ÈçÕâÐ©ÎÞÍ·Ð÷,»ÄÂÒ,ÍÆÍÐ,ÍµÏÐ,ÇÔÈ¡µÈ±×,´ÎÈÕÒ»¸Å¶¼§¾ÁË.

¡¡¡¡·ï½ã¶ù¼û×Ô¼ºÍþÖØÁîÐÐ,ÐÄÖÐÊ®·ÖµÃÒâ.Òò¼ûÓÈÊÏ·¸²¡,¼ÖÕäÓÖ¹ýÓÚ±¯°§,²»´ó½øÒûÊ³,×Ô¼ºÃ¿ÈÕ´ÓÄÇ¸®ÖÐ¼åÁË¸÷ÑùÏ¸Öà,¾«ÖÂÐ¡²Ë,ÃüÈËËÍÀ´È°Ê³.¼ÖÕäÒ²ÁíÍâ·Ô¸ÀÃ¿ÈÕËÍÉÏµÈ²Ëµ½±§ÏÃÄÚ,µ¥Óë·ï½ã.ÄÇ·ï½ã²»Î·ÇÚÀÍ,ÌìÌìÓÚÃ®Õý¶þ¿Ì¾Í¹ýÀ´µãÃ®ÀíÊÂ, ¶ÀÔÚ±§ÏÃÄÚÆð×ø,²»ÓëÖÚæ¨æ²ºÏÈº,±ãÓÐÌÃ¿ÍÀ´Íù,Ò²²»Ó­»á.

¡¡¡¡ÕâÈÕÄËÎåÆßÕýÎåÈÕÉÏ, ÄÇÓ¦·ðÉ®Õý¿ª·½ÆÆÓü,´«µÆÕÕÍö,²ÎÑÖ¾ý,¾Ð¶¼¹í,óÛÇëµØ²ØÍõ,¿ª½ðÇÅ,Òý´±á¦,ÄÇµÀÊ¿ÃÇÕý·üÕÂÉê±í,³¯ÈýÇå,ßµÓñµÛ,ìøÉ®ÃÇÐÐÏã,·ÅÑæ¿Ú,°ÝË®âã,ÓÖÓÐÊ®ÈýÖÚÄáÉ®,´îÐåÒÂ,§ÚºìÐ¬,ÔÚÁéÇ°Ä¬ËÐ½ÓÒýÖîÖä,Ê®·ÖÈÈÄÖ.ÄÇ·ï½ã±ØÖª½ñÈÕÈË¿Í²»ÉÙ,ÔÚ¼ÒÖÐÐªËÞÒ»Ò¹,ÖÁÒúÕý,Æ½¶ù±ãÇëÆðÀ´ÊáÏ´.¼°ÊÕÊ°Íê±¸,¸üÒÂ¥×ÊÖ, ³ÔÁËÁ½¿ÚÄÌ×ÓÌÇ¾¬Ã×Öà,Êþ¿ÚÒÑ±Ï,ÒÑÊÇÃ®Õý¶þ¿ÌÁË.À´ÍúÏ±¸¾ÂÊÁìÖîÈËËÅºòÒÑ¾Ã.·ï½ã³öÖÁÌüÇ°, ÉÏÁË³µ,Ç°Ãæ´òÁËÒ»¶ÔÃ÷½ÇµÆ,´óÊé"ÈÙ¹ú¸®"Èý¸ö´ó×Ö,¿î¿îÀ´ÖÁÄþ¸®. ´óÃÅÉÏÃÅµÆÀÊ¹Ò,Á½±ßÒ»É«´ÁµÆ,ÕÕÈç°×Öç,°×ÍôÍô´©Ð¢ÆÍ´ÓÁ½±ßÊÌÁ¢.Çë³µÖÁÕýÃÅÉÏ , Ð¡ØËµÈÍËÈ¥,ÖÚÏ±¸¾ÉÏÀ´½ÒÆð³µÁ±.·ï½ãÏÂÁË³µ,Ò»ÊÖ·ö×Å·á¶ù,Á½¸öÏ±¸¾Ö´×ÅÊÖ°ÑµÆÕÖ, ´ØÓµ×Å·ï½ã½øÀ´.Äþ¸®ÖîÏ±¸¾Ó­À´Çë°²½Ó´ý.·ï½ã»º»º×ßÈë»á·¼Ô°ÖÐµÇÏÉ¸óÁéÇ°, Ò»¼ûÁË¹×²Ä,ÄÇÑÛÀáÇ¡ËÆ¶ÏÏßÖ®Öé,¹ö½«ÏÂÀ´.ÔºÖÐÐí¶àÐ¡ØË´¹ÊÖËÅºòÉÕÖ½.·ï½ã·Ô¸ÀµÃÒ»Éù: "¹©²èÉÕÖ½."Ö»ÌýÒ»°ôÂàÃù,ÖîÀÖÆë×à,ÔçÓÐÈË¶Ë¹ýÒ»ÕÅ´óÈ¦ÒÎÀ´,·ÅÔÚÁéÇ°,·ï½ã×øÁË,·ÅÉù´ó¿Þ.ÓÚÊÇÀïÍâÄÐÅ®ÉÏÏÂ,¼û·ï½ã³öÉù,¶¼Ã¦Ã¦½ÓÉùº¿¿Þ.

¡¡¡¡Ò»Ê±¼ÖÕäÓÈÊÏÇ²ÈËÀ´È°,·ï½ã·½²ÅÖ¹×¡.À´ÍúÏ±¸¾Ï×²èÊþ¿Ú±Ï,·ï½ã·½ÆðÉí,±ð¹ý×åÖÐÖîÈË,×ÔÈë±§ÏÃÄÚÀ´.°´Ãû²éµã,¸÷ÏîÈËÊý¶¼ÒÑµ½Æë,Ö»ÓÐÓ­ËÍÇ×¿ÍÉÏµÄÒ»ÈËÎ´µ½ . ¼´Ãü´«µ½,ÄÇÈËÒÑÕÅ»ÌÀ¢¾å.·ï½ãÀäÐ¦µÀ:"ÎÒËµÊÇË­ÎóÁË,Ô­À´ÊÇÄã!ÄãÔ­±ÈËûÃÇÓÐÌåÃæ,ËùÒÔ²Å²»ÌýÎÒµÄ»°."ÄÇÈËµÀ:"Ð¡µÄÌìÌì¶¼À´µÄÔç,Ö»ÓÐ½ñ¶ù,ÐÑÁË¾õµÃÔçÐ©,ÒòÓÖË¯ÃÔÁË,À´³ÙÁËÒ»²½,ÇóÄÌÄÌÈÄ¹ýÕâ´Î."ÕýËµ×Å,Ö»¼ûÈÙ¹ú¸®ÖÐµÄÍõÐËÏ±¸¾À´ÁË,ÔÚÇ°Ì½Í·.

¡¡¡¡·ï½ãÇÒ²»·¢·ÅÕâÈË,È´ÏÈÎÊ:"ÍõÐËÏ±¸¾×÷Ê²Ã´?"ÍõÐËÏ±¸¾°Í²»µÃÏÈÎÊËûÍêÁËÊÂ, Á¬Ã¦½øÈ¥Ëµ: "ÁìÅÆÈ¡Ïß,´ò³µ½ÎÍøÂç."Ëµ×Å,½«¸öÌû¶ùµÝÉÏÈ¥.·ï½ãÃü²ÊÃ÷ÄîµÀ:"´ó½ÎÁ½¶¥, Ð¡½ÎËÄ¶¥,³µËÄÁ¾,¹²ÓÃ´óÐ¡Âç×ÓÈô¸É¸ù,ÓÃÖé¶ùÏßÈô¸É½ï."·ï½ãÌýÁË,ÊýÄ¿ÏàºÏ,±ãÃü²ÊÃ÷µÇ¼Ç,È¡ÈÙ¹ú¸®¶ÔÅÆÖÀÏÂ.ÍõÐË¼ÒµÄÈ¥ÁË.

¡¡¡¡·ï½ã·½ÓûËµ»°Ê±, ¼ûÈÙ¹ú¸®µÄËÄ¸öÖ´ÊÂÈË½øÀ´,¶¼ÊÇÒªÖ§È¡¶«Î÷ÁìÅÆÀ´µÄ.·ï½ãÃü²ÊÃ÷ÒªÁËÌûÄî¹ý, ÌýÁËÒ»¹²ËÄ¼þ,Ö¸Á½¼þËµµÀ:"ÕâÁ½¼þ¿ªÏú´íÁË,ÔÙËãÇåÁËÀ´È¡." Ëµ×ÅÖÀÏÂÌû×ÓÀ´.ÄÇ¶þÈËÉ¨ÐË¶øÈ¥.

¡¡¡¡·ï½ãÒò¼ûÕÅ²Ä¼ÒµÄÔÚÅÔ, ÒòÎÊ:"ÄãÓÐÊ²Ã´ÊÂ?"ÕÅ²Ä¼ÒµÄÃ¦È¡Ìû¶ù»ØËµ:"¾ÍÊÇ·½²Å³µ½ÎÎ§×÷³É,ÁìÈ¡²Ã·ì¹¤ÒøÈô¸ÉÁ½."·ï½ãÌýÁË,±ãÊÕÁËÌû×Ó,Ãü²ÊÃ÷µÇ¼Ç.´ýÍõÐË¼ÒµÄ½»¹ýÅÆ,µÃÁËÂò°ìµÄ»ØÑºÏà·û,È»ºó·½ÓëÕÅ²Ä¼ÒµÄÈ¥Áì.Ò»ÃæÓÖÃüÄîÄÇÒ»¸ö,ÊÇÎª±¦ÓñÍâÊé·¿Íê¿¢, Ö§ÂòÖ½ÁÏºýñÑ.·ï½ãÌýÁË,¼´ÃüÊÕÌû¶ùµÇ¼Ç,´ýÕÅ²Ä¼ÒµÄ½ÉÇå,ÓÖ·¢ÓëÕâÈËÈ¥ÁË.

¡¡¡¡·ï½ã±ãËµµÀ:"Ã÷¶ùËûÒ²Ë¯ÃÔÁË,ºó¶ùÎÒÒ²Ë¯ÃÔÁË,½«À´¶¼Ã»ÁËÈËÁË.±¾À´ÒªÈÄÄã, Ö»ÊÇÎÒÍ·Ò»´Î¿íÁË,ÏÂ´ÎÈË¾ÍÄÑ¹Ü,²»ÈçÏÖ¿ª·¢µÄºÃ."µÇÊ±·ÅÏÂÁ³À´,ºÈÃü:"´ø³öÈ¥, ´ò¶þÊ®°å×Ó!"Ò»ÃæÓÖÖÀÏÂÄþ¹ú¸®¶ÔÅÆ:"³öÈ¥ËµÓëÀ´Éý,¸ïËûÒ»ÔÂÒøÃ×!"ÖÚÈËÌýËµ,ÓÖ¼û·ï½ãÃ¼Á¢, ÖªÊÇÄÕÁË,²»¸Òµ¡Âý,ÍÏÈËµÄ³öÈ¥ÍÏÈË,Ö´ÅÆ´«ÚÍµÄÃ¦È¥´«ÚÍ.ÄÇÈËÉí²»ÓÉ¼º, ÒÑÍÏ³öÈ¥°¤ÁË¶þÊ®´ó°å,»¹Òª½øÀ´ßµÐ».·ï½ãµÀ:"Ã÷ÈÕÔÙÓÐÎóµÄ,´òËÄÊ®,ºóÈÕµÄÁùÊ®,ÓÐÒª°¤´òµÄ,Ö»¹ÜÎó!"Ëµ×Å,·Ô¸À:"É¢ÁË°Õ."´°ÍâÖÚÈËÌýËµ,·½¸÷×ÔÖ´ÊÂÈ¥ÁË .±ËÊ±Äþ¸®ÈÙ¸®Á½´¦Ö´ÊÂÁìÅÆ½»ÅÆµÄ,ÈËÀ´ÈËÍù²»¾ø,ÄÇ±§À¢±»´òÖ®ÈËº¬ÐßÈ¥ÁË,Õâ²ÅÖªµÀ·ï½ãÀûº¦.ÖÚÈË²»¸ÒÍµÏÐ,×Ô´Ë¾¤¾¤ÒµÒµ,Ö´ÊÂ±£È«.²»ÔÚ»°ÏÂ.

¡¡¡¡Èç½ñÇÒËµ±¦ÓñÒò¼û½ñÈÕÈËÖÚ, ¿ÖÇØÖÓÊÜÁËÎ¯Çú,ÒòÄ¬ÓëËûÉÌÒé,ÒªÍ¬ËûÍù·ï½ã´¦À´×ø.ÇØÖÓµÀ:"ËûµÄÊÂ¶à,¿öÇÒ²»Ï²ÈËÈ¥,ÔÛÃÇÈ¥ÁË,ËûÆñ²»·³Äå."±¦ÓñµÀ:"ËûÔõºÃÄåÎÒÃÇ, ²»Ïà¸É,Ö»¹Ü¸úÎÒÀ´."Ëµ×Å,±ãÀ­ÁËÇØÖÓ,Ö±ÖÁ±§ÏÃ.·ï½ã²Å³Ô·¹,¼ûËûÃÇÀ´ÁË, ±ãÐ¦µÀ:"ºÃ³¤ÍÈ×Ó,¿ìÉÏÀ´°Õ."±¦ÓñµÀ:"ÎÒÃÇÆ«ÁË."·ï½ãµÀ:"ÔÚÕâ±ßÍâÍ·³ÔµÄ,»¹ÊÇÄÇ±ß³ÔµÄ?"±¦ÓñµÀ:"Õâ±ßÍ¬ÄÇÐ©»ëÈË³ÔÊ²Ã´!Ô­ÊÇÄÇ±ß,ÎÒÃÇÁ½¸öÍ¬ÀÏÌ«Ì«³ÔÁËÀ´µÄ ."Ò»Ãæ¹é×ø.

¡¡¡¡·ï½ã³Ô±Ï·¹, ¾ÍÓÐÄþ¹ú¸®ÖÐµÄÒ»¸öÏ±¸¾À´ÁìÅÆ,ÎªÖ§È¡ÏãµÆÊÂ.·ï½ãÐ¦µÀ:"ÎÒËã×ÅÄãÃÇ½ñ¶ù¸ÃÀ´Ö§È¡, ×Ü²»¼ûÀ´,ÏëÊÇÍüÁË.Õâ»á×Óµ½µ×À´È¡,ÒªÍüÁË,×ÔÈ»ÊÇÄãÃÇ°ü³öÀ´,¶¼±ãÒËÁËÎÒ."ÄÇÏ±¸¾Ð¦µÀ:"ºÎ³¢²»ÊÇÍüÁË,·½²ÅÏëÆðÀ´,ÔÙ³ÙÒ»²½,Ò²Áì²»³ÉÁË ."Ëµ°Õ,ÁìÅÆ¶øÈ¥.

¡¡¡¡Ò»Ê±µÇ¼Ç½»ÅÆ. ÇØÖÓÒòÐ¦µÀ:"ÄãÃÇÁ½¸®Àï¶¼ÊÇÕâÅÆ,ÌÈ»ò±ðÈËË½ÅªÒ»¸ö,Ö§ÁËÒø×ÓÅÜÁË,ÔõÑù?"·ï½ãÐ¦µÀ:"ÒÀÄãËµ,¶¼Ã»Íõ·¨ÁË."±¦ÓñÒòµÀ:"ÔõÃ´ÔÛÃÇ¼ÒÃ»ÈËÁìÅÆ×Ó×ö¶«Î÷? "·ï½ãµÀ:"ÈË¼ÒÀ´ÁìµÄÊ±ºò,Äã»¹×öÃÎÄØ.ÎÒÇÒÎÊÄã,ÄãÃÇÕâÒ¹Êé¶àÔçÍí²ÅÄîÄØ?"±¦ÓñµÀ:"°Í²»µÃÕâÈç½ñ¾ÍÄî²ÅºÃ,ËûÃÇÖ»ÊÇ²»¿ìÊÕÊ°³öÊé·¿À´,ÕâÒ²ÎÞ·¨."·ï½ãÐ¦µÀ: "ÄãÇëÎÒÒ»Çë,°ü¹Ü¾Í¿ìÁË."±¦ÓñµÀ:"ÄãÒª¿ìÒ²²»ÖÐÓÃ,ËûÃÇ¸Ã×÷µ½ÄÇÀïµÄ,×ÔÈ»¾ÍÓÐÁË."·ï½ãÐ¦µÀ:"±ãÊÇËûÃÇ×÷,Ò²µÃÒª¶«Î÷,¸é²»×¡ÎÒ²»¸ø¶ÔÅÆÊÇÄÑµÄ."±¦ÓñÌýËµ,±ãºïÏò·ï½ãÉíÉÏÁ¢¿ÌÒªÅÆ,Ëµ:"ºÃ½ã½ã,¸ø³öÅÆ×ÓÀ´,½ÐËûÃÇÒª¶«Î÷È¥."·ï½ãµÀ:" ÎÒ·¦µÄÉí×ÓÉÏÉúÌÛ,»¹¸éµÄ×¡Èà´ê.Äã·ÅÐÄ°Õ,½ñ¶ù²ÅÁìÁËÖ½ñÑºýÈ¥ÁË,ËûÃÇ¸ÃÒªµÄ»¹µÈ½ÐÈ¥ÄØ,¿É²»ÉµÁË?"±¦Óñ²»ÐÅ,·ï½ã±ã½Ð²ÊÃ÷²é²á×ÓÓë±¦Óñ¿´ÁË.ÕýÄÖ×Å,ÈË»Ø:"ËÕÖÝÈ¥µÄÈËÕÑ¶ùÀ´ÁË."·ï½ã¼±Ãü»½½øÀ´.ÕÑ¶ù´òÇ§¶ùÇë°².·ï½ã±ãÎÊ:"»ØÀ´×öÊ²Ã´µÄ?" ÕÑ¶ùµÀ: "¶þÒ¯´ò·¢»ØÀ´µÄ.ÁÖ¹ÃÀÏÒ¯ÊÇ¾ÅÔÂ³õÈýÈÕËÈÊ±Ã»µÄ."¶þÒ¯´øÁËÁÖ¹ÃÄïÍ¬ËÍÁÖ¹ÃÀÏÒ¯Áéµ½ËÕÖÝ,´óÔ¼¸ÏÄêµ×¾Í»ØÀ´.¶þÒ¯´ò·¢Ð¡µÄÀ´±¨¸öÐÅÇë°²,ÌÖÀÏÌ«Ì«Ê¾ÏÂ, »¹ÇÆÇÆÄÌÄÌ¼ÒÀïºÃ,½Ð°Ñ´óÃ«ÒÂ·þ´ø¼¸¼þÈ¥."·ï½ãµÀ:"Äã¼û¹ý±ðÈËÁËÃ»ÓÐ?"ÕÑ¶ùµÀ: " ¶¼¼û¹ýÁË."Ëµ±Ï,Á¬Ã¦ÍËÈ¥.·ï½ãÏò±¦ÓñÐ¦µÀ:"ÄãÁÖÃÃÃÃ¿ÉÔÚÔÛÃÇ¼Ò×¡³¤ÁË."±¦ÓñµÀ:"ÁË²»µÃ,ÏëÀ´Õâ¼¸ÈÕËû²»Öª¿ÞµÄÔõÑùÄØ."Ëµ×Å,õ¾Ã¼³¤Ì¾.

¡¡¡¡·ï½ã¼ûÕÑ¶ù»ØÀ´,Òòµ±×ÅÈËÎ´¼°Ï¸ÎÊ¼Öçö,ÐÄÖÐ×ÔÊÇ¼Ç¹Ò,´ýÒª»ØÈ¥,ÕùÄÎÊÂÇé·±ÔÓ,Ò»Ê±È¥ÁË,¿ÖÓÐÑÓ³ÙÊ§Îó,ÈÇÈËÐ¦»°.ÉÙ²»µÃÄÍµ½ÍíÉÏ»ØÀ´,¸´ÁîÕÑ¶ù½øÀ´,Ï¸ÎÊÒ»Â·Æ½°²ÐÅÏ¢.Á¬Ò¹´òµã´óÃ«ÒÂ·þ,ºÍÆ½¶ùÇ××Ô¼ìµã°ü¹ü,ÔÙÏ¸Ï¸×·ÏëËùÐèºÎÎï,Ò»²¢°ü²Ø½»¸¶ÕÑ¶ù. ÓÖÏ¸Ï¸·Ô¸ÀÕÑ¶ù:"ÔÚÍâºÃÉúÐ¡ÐÄ·üÊÌ,²»ÒªÈÇÄã¶þÒ¯ÉúÆø,Ê±Ê±È°ËûÉÙ³Ô¾Æ,±ð¹´ÒýËûÈÏµÃ»ìÕÊÀÏÆÅ,----»ØÀ´´òÕÛÄãµÄÍÈ"µÈÓï.¸ÏÂÒÍêÁË,ÌìÒÑËÄ¸ü½«¾¡, ×ÜË¯ÏÂÓÖ×ßÁËÀ§,²»¾õÌìÃ÷¼¦³ª,Ã¦ÊáÏ´¹ýÄþ¸®ÖÐÀ´.

¡¡¡¡ÄÇ¼ÖÕäÒò¼û·¢ÒýÈÕ½ü.Ç××Ô×ø³µ,´øÁËÒõÑôË¾Àô,ÍùÌú¼÷ËÂÀ´Ì¤¿´¼ÄÁéËùÔÚ.ÓÖÒ»Ò»Öö¸À×¡³ÖÉ«¿Õ, ºÃÉúÔ¤±¸ÐÂÏÊ³ÂÉè,¶àÇëÃûÉ®,ÒÔ±¸½ÓÁéÊ¹ÓÃ.É«¿ÕÃ¦¿´ÍíÕ«.¼ÖÕäÒ²ÎÞÐÄ²è·¹,ÒòÌìÍí²»µÃ½ø³Ç,¾ÍÔÚ¾»ÊÒºúÂÒÐªÁËÒ»Ò¹.´ÎÈÕÔç,±ã½ø³ÇÀ´ÁÏÀí³öéëÖ®ÊÂ,Ò»ÃæÓÖÅÉÈËÏÈÍùÌú¼÷ËÂ,Á¬Ò¹ÁíÍâÐÞÊÎÍ£ÁéÖ®´¦,²¢³ø²èµÈÏî½ÓÁéÈË¿Ú×øÂä.

¡¡¡¡ÀïÃæ·ï½ã¼ûÈÕÆÚÓÐÏÞ,Ò²Ô¤ÏÈÖðÏ¸·ÖÅÉÁÏÀí,Ò»ÃæÓÖÅÉÈÙ¸®ÖÐ³µ½ÎÈË´Ó¸úÍõ·òÈËËÍéë,ÓÖ¹Ë×Ô¼ºËÍéëÈ¥Õ¼ÏÂ´¦.Ä¿½ñÕýÖµÉÉ¹ú¹«Ú¾ÃüÍö¹Ê,ÍõÐÏ¶þ·òÈËÓÖÈ¥´ò¼ÀËÍéë, Î÷°²¿¤Íõåú»ªµ®,ËÍÊÙÀñ,Õò¹ú¹«Ú¾ÃüÉúÁË³¤ÄÐ,Ô¤±¸ºØÀñ,ÓÖÓÐ°ûÐÖÍõÈÊÁ¬¼Ò¾ì»ØÄÏ ,Ò»ÃæÐ´¼ÒÐÅÙ÷ßµ¸¸Ä¸²¢´øÍùÖ®Îï,ÓÖÓÐÓ­´ºÈ¾²¡,Ã¿ÈÕÇëÒ½·þÒ©,¿´Ò½ÉúÆôÌû,Ö¢Ô´, Ò©°¸µÈÊÂ,ÒàÄÑ¾¡Êö.ÓÖ¼æ·¢ÒýÔÚåÇ,Òò´ËÃ¦µÄ·ï½ã²è·¹Ò²Ã»¹¤·ò³ÔµÃ,×øÎÔ²»ÄÜÇå¾» .¸Õµ½ÁËÄþ¸®,ÈÙ¸®µÄÈËÓÖ¸úµ½Äþ¸®,¼È»Øµ½ÈÙ¸®,Äþ¸®µÄÈËÓÖÕÒµ½ÈÙ¸®.·ï½ã¼ûÈç´Ë, ÐÄÖÐµ¹Ê®·Ö»¶Ï², ²¢²»Íµ°²ÍÆÍÐ,¿ÖÂäÈË°ý±á,Òò´ËÈÕÒ¹²»Ï¾,³ï»®µÃÊ®·ÖµÄÕûËà.ÓÚÊÇºÏ×åÉÏÏÂÎÞ²»³ÆÌ¾Õß.

¡¡¡¡ÕâÈÕ°éËÞÖ®Ï¦, ÀïÃæÁ½°àÐ¡Ï·²¢Ë£°ÙÏ·µÄÓëÇ×ÅóÌÃ¿Í°éËÞ,ÓÈÊÏÓÌÎÔÓÚÄÚÊÒ,Ò»Ó¦ÕÅÂÞ¿î´ý,¶ÀÊÇ·ï½ãÒ»ÈËÖÜÈ«³ÐÓ¦.ºÏ×åÖÐËäÓÐÐí¶àæ¨æ²,µ«»òÓÐÐß¿ÚµÄ,»òÓÐÐß½ÅµÄ,»òÓÐ²»¹ß¼ûÈËµÄ,»òÓÐ¾å¹óÇÓ¹ÙµÄ,ÖÖÖÖÖ®Àà,¾ã²»¼°·ï½ã¾ÙÖ¹ÊæÐì,ÑÔÓï¿¶¿®,Õä¹ó¿í´ó,Òò´ËÒ²²»°ÑÖÚÈË·ÅÔÚÑÛÀï,»Ó»ôÖ¸Ê¾,ÈÎÆäËùÎª,Ä¿ÈôÎÞÈË.Ò»Ò¹ÖÐµÆÃ÷»ð²Ê, ¿ÍËÍ¹ÙÓ­,ÄÇ°Ù°ãÈÈÄÖ,×Ô²»ÓÃËµµÄ.ÖÁÌìÃ÷,¼ªÊ±ÒÑµ½,Ò»°ãÁùÊ®ËÄÃûÇàÒÂÇëÁé,Ç°ÃæÃúìºÉÏ´óÊé:"·îÌìºé½¨Õ×Äê²»Ò×Ö®³¯Ú¾·âÒ»µÈÄþ¹ú¹«Ú£Ëï¸¾·À»¤ÄÚÍ¢×Ï½ûµÀÓùÇ°ÊÌÎÀÁú½ûÎ¾ÏíÇ¿ÊÙ¼ÖÃÅÇØÊÏ¹§ÈËÖ®ÁéèÑ".Ò»Ó¦Ö´ÊÂ³ÂÉè,½ÔÏµÏÖ¸Ï×ÅÐÂ×ö³öÀ´µÄ,Ò»É«¹âÑÞ¶áÄ¿.±¦Öé×ÔÐÐÎ´¼ÞÅ®Ö®ÀñÍâ,Ë¤É¥¼ÝÁé,Ê®·Ö°§¿à.

¡¡¡¡ÄÇÊ±¹Ù¿ÍËÍéëµÄ,ÓÐÕò¹ú¹«Å£ÇåÖ®ËïÏÖÏ®Ò»µÈ²®Å£¼Ì×Ú,Àí¹ú¹«Áø±ëÖ®ËïÏÖÏ®Ò»µÈ×ÓÁø·¼,Æë¹ú¹«³ÂÒíÖ®ËïÊÀÏ®ÈýÆ·ÍþÕò½«¾ü³ÂÈðÎÄ,ÖÎ¹ú¹«Âí¿ýÖ®ËïÊÀÏ®ÈýÆ·ÍþÔ¶½«¾üÂíÉÐ, ÐÞ¹ú¹«ºîÏþÃ÷Ö®ËïÊÀÏ®Ò»µÈ×ÓºîÐ¢¿µ,ÉÉ¹ú¹«Ú¾ÃüÍö¹Ê,¹ÊÆäËïÊ¯¹âÖéÊØÐ¢²»ÔøÀ´µÃ.ÕâÁù¼ÒÓëÄþÈÙ¶þ¼Ò,µ±ÈÕËù³Æ"°Ë¹«"µÄ±ãÊÇ.ÓàÕß¸üÓÐÄÏ°²¿¤ÍõÖ®Ëï,Î÷Äþ¿¤ÍõÖ®Ëï, ÖÒ¾¸ºîÊ·¶¦,Æ½Ô­ºîÖ®ËïÊÀÏ®¶þµÈÄÐ½¯×ÓÄþ,¶¨³ÇºîÖ®ËïÊÀÏ®¶þµÈÄÐ¼æ¾©ÓªÓÎ»÷Ð»¾¨, ÏåÑôºîÖ®ËïÊÀÏ®¶þµÈÄÐÆÝ½¨»Ô,¾°ÌïºîÖ®ËïÎå³Ç±øÂíË¾ôÃÁ¼.ÓàÕß½õÏç²®¹«×Óº«Ææ, ÉñÎä½«¾ü¹«×Ó·ë×ÏÓ¢,³ÂÒ²¿¡,ÎÀÈôÀ¼µÈÖîÍõËï¹«×Ó,²»¿ÉÃ¶Êý.ÌÃ¿ÍËãÀ´ÒàÓÐÊ®À´¶¥´ó½Î,ÈýËÄÊ®Ð¡½Î,Á¬¼ÒÏÂ´óÐ¡½Î³µÁ¾,²»ÏÂ°ÙÓàÊ®³Ë.Á¬Ç°Ãæ¸÷É«Ö´ÊÂ,³ÂÉè,°ÙË£,ºÆºÆµ´µ´,Ò»´ø°ÚÈýËÄÀïÔ¶.

¡¡¡¡×ß²»¶àÊ±, Â·ÅÔ²ÊÅï¸ß´î.ÉèÏ¯ÕÅóÛ,ºÍÒô×àÀÖ,¾ãÊÇ¸÷¼ÒÂ·¼À:µÚÒ»×ùÊÇ¶«Æ½Íõ¸®¼ÀÅï,µÚ¶þ×ùÊÇÄÏ°²¿¤Íõ¼ÀÅï,µÚÈý×ùÊÇÎ÷Äþ¿¤Íõ,µÚËÄ×ùÊÇ±±¾²¿¤ÍõµÄ.Ô­À´ÕâËÄÍõ,µ±ÈÕÎ©±±¾²Íõ¹¦¸ß,¼°½ñ×ÓËïÓÌÏ®Íõ¾ô.ÏÖ½ñ±±¾²ÍõË®ÈÜÄêÎ´Èõ¹Ú,ÉúµÃÐÎÈÝÐãÃÀ , ÇéÐÔÇ«ºÍ.½üÎÅÄþ¹ú¹«Ú£Ëï¸¾¸æéã,ÒòÏëµ±ÈÕ±Ë´Ë×æ¸¸ÏàÓëÖ®Çé,Í¬ÄÑÍ¬ÈÙ,Î´ÒÔÒìÐÕÏàÊÓ,Òò´Ë²»ÒÔÍõÎ»×Ô¾Ó,ÉÏÈÕÒ²ÔøÌ½É¥ÉÏ¼À,Èç½ñÓÖÉèÂ·µì,Ãü÷âÏÂ¸÷¹ÙÔÚ´ËËÅºò .×Ô¼ºÎå¸üÈë³¯,¹«ÊÂÒ»±Ï,±ã»»ÁËËØ·þ,×ø´ó½ÎÃùÂàÕÅÉ¡¶øÀ´,ÖÁÅïÇ°Âä½Î.ÊÖÏÂ¸÷¹ÙÁ½ÅÔÓµÊÌ,¾üÃñÈËÖÚ²»µÃÍù»¹.

¡¡¡¡Ò»Ê±Ö»¼ûÄþ¸®´óéëºÆºÆµ´µ´,Ñ¹µØÒøÉ½Ò»°ã´Ó±±¶øÖÁ.ÔçÓÐÄþ¸®¿ªÂ·´«ÊÂÈË¿´¼û , Á¬Ã¦»ØÈ¥±¨Óë¼ÖÕä.¼ÖÕä¼±ÃüÇ°Ãæ×¤Ôú,Í¬¼ÖÉâ¼ÖÕþÈýÈËÁ¬Ã¦Ó­À´,ÒÔ¹úÀñÏà¼û.Ë®ÈÜÔÚ½ÎÄÚÇ·Éíº¬Ð¦´ðÀñ,ÈÔÒÔÊÀ½»³Æºô½Ó´ý,²¢²»Íý×Ô×ð´ó.¼ÖÕäµÀ:"È®¸¾Ö®É¥,ÀÛÃÉ¿¤¼ÝÏÂÁÙ,ÒñÉú±²ºÎÒÔ¿Ëµ±."Ë®ÈÜÐ¦µÀ:"ÊÀ½»Ö®Òê,ºÎ³ö´ËÑÔ."Ëì»ØÍ·Ãü³¤¸®¹ÙÖ÷¼À´úµì.¼ÖÉâµÈÒ»ÅÔ»¹Àñ±Ï,¸´ÉíÓÖÀ´Ð»¶÷.

¡¡¡¡Ë®ÈÜÊ®·ÖÇ«Ñ·, ÒòÎÊ¼ÖÕþµÀ:"ÄÇÒ»Î»ÊÇÏÎ±¦¶øµ®Õß?¼¸´ÎÒª¼ûÒ»¼û,¶¼ÎªÔÓÈßËù×è,Ïë½ñÈÕÊÇÀ´µÄ,ºÎ²»ÇëÀ´Ò»»á."¼ÖÕþÌýËµ,Ã¦»ØÈ¥,¼±Ãü±¦ÓñÍÑÈ¥Ð¢·þ,ÁìËûÇ°À´. ÄÇ±¦ÓñËØÈÕ¾ÍÔøÌýµÃ¸¸ÐÖÇ×ÓÑÈËµÈËµÏÐ»°Ê±, ÔÞË®ÈÜÊÇ¸öÏÍÍõ,ÇÒÉúµÃ²ÅÃ²Ë«È«,·çÁ÷äìÈ÷, Ã¿²»ÒÔ¹ÙË×¹úÌåËù¸¿.Ã¿Ë¼Ïà»á,Ö»ÊÇ¸¸Ç×¾ÐÊøÑÏÃÜ,ÎÞÓÉµÃ»á,½ñ¼û·´À´½ÐËû, ×ÔÊÇ»¶Ï².Ò»Ãæ×ß,Ò»ÃæÔçÆ³¼ûÄÇË®ÈÜ×øÔÚ½ÎÄÚ,ºÃ¸öÒÇ±íÈË²Ä.²»Öª½ü¿´Ê±ÓÖÊÇÔõÑù,ÇÒÌýÏÂ»Ø·Ö½â.

    http://www.hongloumengs.cn/hongloumeng/3/hongloumeng107.htm

»°Ëµ±¦Óñ¾ÙÄ¿¼û±±¾²ÍõË®ÈÜÍ·ÉÏ´÷×Å½à°×ô¢Ó§Òø³áÍõÃ±, ´©×Å½­ÑÀº£Ë®Îå×¦×øÁú°×òþÅÛ,Ïµ×Å±ÌÓñºì¥Í´ø,ÃæÈçÃÀÓñ,Ä¿ËÆÃ÷ÐÇ,ÕæºÃÐãÀöÈËÎï.±¦ÓñÃ¦ÇÀÉÏÀ´²Î¼û, Ë®ÈÜÁ¬Ã¦´Ó½ÎÄÚÉì³öÊÖÀ´Íì×¡. ¼û±¦Óñ´÷×ÅÊø·¢Òø¹Ú,ÀÕ×ÅË«Áú³öº£Ä¨¶î,´©×Å°×òþ¼ýÐä,Î§×ÅÔÜÖéÒø´ø,ÃæÈô´º»¨,Ä¿ÈçµãÆá.Ë®ÈÜÐ¦µÀ:"Ãû²»Ðé´«,¹ûÈ»Èç`±¦'ËÆ`Óñ'. "ÒòÎÊ:"ÏÎµÄÄÇ±¦±´ÔÚÄÇÀï?"±¦Óñ¼ûÎÊ,Á¬Ã¦´ÓÒÂÄÚÈ¡ÁËµÝÓë¹ýÈ¥.Ë®ÈÜÏ¸Ï¸µÄ¿´ÁË, ÓÖÄîÁËÄÇÉÏÍ·µÄ×Ö,ÒòÎÊ:"¹ûÁéÑé·ñ?"¼ÖÕþÃ¦µÀ:"ËäÈç´ËËµ,Ö»ÊÇÎ´ÔøÊÔ¹ý."Ë®ÈÜÒ»Ãæ¼«¿Ú³ÆÆæµÀÒì, Ò»ÃæÀíºÃ²ÊÌÐ,Ç××ÔÓë±¦Óñ´øÉÏ,ÓÖÐ¯ÊÖÎÊ±¦Óñ¼¸Ëê,¶ÁºÎÊé.±¦ÓñÒ»Ò»µÄ´ðÓ¦.

¡¡¡¡Ë®ÈÜ¼ûËûÓïÑÔÇå³þ, Ì¸ÍÂÓÐÖÂ,Ò»ÃæÓÖÏò¼ÖÕþÐ¦µÀ:"ÁîÀÉÕæÄËÁú¾Ô·ï³û,·ÇÐ¡ÍõÔÚÊÀÎÌÇ°ÌÆÍ»,½«À´`³û·ïÇåÓÚÀÏ·ïÉù',Î´¿ÉÁ¿Ò²."¼ÖÕþÃ¦ÅãÐ¦µÀ:"È®×ÓÆñ¸ÒÃý³Ð½ð½±. ÀµÞ¬¿¤Óàìõ,¹ûÈçÊÇÑÔ,ÒàÒñÉú±²Ö®ÐÒÒÓ."Ë®ÈÜÓÖµÀ:"Ö»ÊÇÒ»¼þ,ÁîÀÉÈçÊÇ×ÊÖÊ, ÏëÀÏÌ«·òÈË, ·òÈË±²×ÔÈ»ÖÓ°®¼«ÒÓ,µ«Îá±²ºóÉú,Éõ²»ÒËÖÓÄç,ÖÓÄçÔòÎ´Ãâ»ÄÊ§Ñ§Òµ. ÎôÐ¡ÍõÔøµ¸´ËÕÞ,ÏëÁîÀÉÒàÎ´±Ø²»ÈçÊÇÒ².ÈôÁîÀÉÔÚ¼ÒÄÑÒÔÓÃ¹¦,²»·Á³£µ½º®µÚ.Ð¡ÍõËä²»²Å,È´¶àÃÉº£ÉÏÖÚÃûÊ¿·²ÖÁ¶¼Õß,Î´ÓÐ²»Áí´¹ÇàÄ¿.ÊÇÒÔº®µÚ¸ßÈËÆÄ¾Û.ÁîÀÉ³£È¥Ì¸»áÌ¸»á,ÔòÑ§ÎÊ¿ÉÒÔÈÕ½øÒÓ."¼ÖÕþÃ¦¹ªÉí´ðÓ¦.

¡¡¡¡¡¡¡¡Ë®ÈÜÓÖ½«ÍóÉÏÒ»´®ÄîÖéÐ¶ÁËÏÂÀ´, µÝÓë±¦ÓñµÀ:"½ñÈÕ³õ»á,²Ö´Ù¾¹ÎÞ¾´ºØÖ®Îï, ´ËÊÇÇ°ÈÕÊ¥ÉÏÇ×´Í§Û§ÜÏãÄîÖéÒ»´®, È¨ÎªºØ¾´Ö®Àñ."±¦ÓñÁ¬Ã¦½ÓÁË,»ØÉí·îÓë¼ÖÕþ. ¼ÖÕþÓë±¦ÓñÒ»ÆëÐ»¹ý.ÓÚÊÇ¼ÖÉâ,¼ÖÕäµÈÒ»ÆëÉÏÀ´Çë»ØÓß,Ë®ÈÜµÀ:"ÊÅÕßÒÑµÇÏÉ½ç,·ÇÂµÂµÄãÎÒ³¾å¾ÖÐÖ®ÈËÒ².Ð¡ÍõËäÉÏß¶Ìì¶÷,ÐéÑû¿¤Ï®,ÆñV¿ÉÔ½ÏÉ§Î¶ø½øÒ²?"¼ÖÉâµÈ¼ûÖ´Òâ²»´Ó,Ö»µÃ¸æ´ÇÐ»¶÷»ØÀ´,ÃüÊÖÏÂÑÚÀÖÍ£Òô,ÌÏÌÏÈ»½«éë¹ýÍê,·½ÈÃË®ÈÜ»ØÓßÈ¥ÁË .²»ÔÚ»°ÏÂ.

¡¡¡¡ÇÒËµÄþ¸®ËÍéë, Ò»Â·ÈÈÄÖ·Ç³£.¸ÕÖÁ³ÇÃÅÇ°,ÓÖÓÐ¼ÖÉâ,¼ÖÕþ,¼ÖÕäµÈÖîÍ¬ÁÅÊôÏÂ¸÷¼Ò¼ÀÅï½Ó¼À,Ò»Ò»µÄÐ»¹ý,È»ºó³ö³Ç,¾¹±¼Ìú¼÷ËÂ´óÂ·ÐÐÀ´.±ËÊ±¼ÖÕä´ø¼ÖÈØÀ´µ½Öî³¤±²Ç°,ÈÃ×ø½ÎÉÏÂí,Òò¶ø¼ÖÉâÒ»±²µÄ¸÷×ÔÉÏÁË³µ½Î,¼ÖÕäÒ»±²µÄÒ²½«ÒªÉÏÂí.·ï½ã¶ùÒò¼Ç¹Ò×Å±¦Óñ,ÅÂËûÔÚ½¼Íâ×ÝÐÔ³ÑÇ¿,²»·þ¼ÒÈËµÄ»°,¼ÖÕþ¹Ü²»×ÅÕâÐ©Ð¡ÊÂ,Î©¿ÖÓÐ¸öÊ§ÉÁ, ÄÑ¼û¼ÖÄ¸,Òò´Ë±ãÃüÐ¡ØËÀ´»½Ëû.±¦ÓñÖ»µÃÀ´µ½Ëû³µÇ°.·ï½ãÐ¦µÀ:"ºÃÐÖµÜ,ÄãÊÇ¸ö×ð¹óÈË, Å®º¢¶ùÒ»ÑùµÄÈËÆ·,±ðÑ§ËûÃÇºïÔÚÂíÉÏ.ÏÂÀ´,ÔÛÃÇ½ã¶ùÁ½¸ö×ø³µ,Æñ²»ºÃ? "±¦ÓñÌýËµ,Ã¦ÏÂÁËÂí,ÅÀÈë·ï½ã³µÉÏ,¶þÈËËµÐ¦Ç°À´.²»Ò»Ê±,Ö»¼û´ÓÄÇ±ßÁ½ÆïÂíÑ¹µØ·ÉÀ´,Àë·ï½ã³µ²»Ô¶,Ò»Æë´ÚÏÂÀ´,·ö³µ»ØËµ:"ÕâÀïÓÐÏÂ´¦,ÄÌÄÌÇëÐª¸üÒÂ."·ï½ã¼±ÃüÇëÐÏ·òÈËÍõ·òÈËµÄÊ¾ÏÂ,ÄÇÈË»ØÀ´Ëµ:"Ì«Ì«ÃÇËµ²»ÓÃÐªÁË,½ÐÄÌÄÌ×Ô±ã°Õ."·ï½ãÌýÁË,±ãÃüÐªÁËÔÙ×ß.ÖÚÐ¡ØËÌýÁË,Ò»´øÔ¯Âí,²í³öÈËÈº,Íù±±·É×ß.±¦ÓñÔÚ³µÄÚ¼±ÃüÇëÇØÏà¹«.ÄÇÊ±ÇØÖÓÕýÆïÂíËæ×ÅËû¸¸Ç×µÄ½Î,ºö¼û±¦ÓñµÄÐ¡ØËÅÜÀ´,ÇëËûÈ¥´ò¼â.ÇØÖÓ¿´Ê±, Ö»¼û·ï½ã¶ùµÄ³µÍù±±¶øÈ¥,ºóÃæÀ­×Å±¦ÓñµÄÂí,´î×Å°°Áý,±ãÖª±¦ÓñÍ¬·ï½ã×ø³µ, ×Ô¼ºÒ²±ã´øÂí¸ÏÉÏÈ¥,Í¬ÈëÒ»×¯ÃÅÄÚ.ÔçÓÐ¼ÒÈË½«ÖÚ×¯ººÄì¾¡.ÄÇ×¯Å©ÈË¼ÒÎÞ¶à·¿Éá, ÆÅÄïÃÇÎÞ´¦»Ø±Ü, Ö»µÃÓÉËûÃÇÈ¥ÁË.ÄÇÐ©´å¹Ã×¯¸¾¼ûÁË·ï½ã,±¦Óñ,ÇØÖÓµÄÈËÆ·ÒÂ·þ, ÀñÊý¿î¶Î,ÆñÓÐ²»°®¿´µÄ?

¡¡¡¡Ò»Ê±·ï½ã½øÈëÃ©ÌÃ,ÒòÃü±¦ÓñµÈÏÈ³öÈ¥ÍçÍç.±¦ÓñµÈ»áÒâ,ÒòÍ¬ÇØÖÓ³öÀ´,´ø×ÅÐ¡ØËÃÇ¸÷´¦ÓÎÍç. ·²×¯Å©¶¯ÓÃÖ®Îï,½Ô²»Ôø¼û¹ý.±¦ÓñÒ»¼ûÁËÇÂ,ïã,³ú,ÀçµÈÎï,½ÔÒÔÎªÆæ,²»ÖªºÎÏîËùÊ¹,ÆäÃûÎªºÎ.Ð¡ØËÔÚÅÔÒ»Ò»µÄ¸æËßÁËÃûÉ«,ËµÃ÷Ô­Î¯.±¦ÓñÌýÁË,ÒòµãÍ·Ì¾µÀ:"¹ÖµÀ¹ÅÈËÊ«ÉÏËµ,`Ë­ÖªÅÌÖÐ²Í,Á£Á£½ÔÐÁ¿à',ÕýÎª´ËÒ²."Ò»ÃæËµ,Ò»ÃæÓÖÖÁÒ»¼ä·¿Ç°,Ö»¼û¿»ÉÏÓÐ¸ö·Ä³µ,±¦ÓñÓÖÎÊÐ¡ØËÃÇ:"ÕâÓÖÊÇÊ²Ã´?"Ð¡ØËÃÇÓÖ¸æËßËûÔ­Î¯ .±¦ÓñÌýËµ,±ãÉÏÀ´Å¡×ª×÷Ë£,×ÔÎªÓÐÈ¤.Ö»¼ûÒ»¸öÔ¼ÓÐÊ®Æß°ËËêµÄ´å×¯Ñ¾Í·ÅÜÁËÀ´ÂÒÈÂ: "±ð¶¯»µÁË!"ÖÚÐ¡ØËÃ¦¶ÏºÈÀ¹×è.±¦ÓñÃ¦¶ª¿ªÊÖ,ÅãÐ¦ËµµÀ:"ÎÒÒòÎªÃ»¼û¹ýÕâ¸ö, ËùÒÔÊÔËûÒ»ÊÔ."ÄÇÑ¾Í·µÀ:"ÄãÃÇÄÇÀï»áÅªÕâ¸ö,Õ¾¿ªÁË,ÎÒ·ÄÓëÄãÇÆ."ÇØÖÓ°µÀ­±¦ÓñÐ¦µÀ:"´ËÇä´óÓÐÒâÈ¤."±¦ÓñÒ»°ÑÍÆ¿ª,Ð¦µÀ:"¸ÃËÀµÄ!ÔÙºúËµ,ÎÒ¾Í´òÁË."Ëµ×Å,Ö»¼ûÄÇÑ¾Í··ÄÆðÏßÀ´. ±¦ÓñÕýÒªËµ»°Ê±,Ö»ÌýÄÇ±ßÀÏÆÅ×Ó½ÐµÀ:"¶þÑ¾Í·,¿ì¹ýÀ´!"ÄÇÑ¾Í·Ìý¼û,¶ªÏÂ·Ä³µ,Ò»¾¶È¥ÁË.

¡¡¡¡±¦ÓñâêÈ»ÎÞÈ¤.Ö»¼û·ï½ã¶ù´ò·¢ÈËÀ´½ÐËûÁ½¸ö½øÈ¥.·ï½ãÏ´ÁËÊÖ,»»ÒÂ·þ¶¶»Ò,ÎÊËûÃÇ»»²»»». ±¦Óñ²»»»,Ö»µÃ°ÕÁË.¼ÒÏÂÆÍ¸¾ÃÇ½«´ø×ÅÐÐÂ·µÄ²èºø²è±­,Ê®½õÌëºÐ,¸÷ÑùÐ¡Ê³¶ËÀ´, ·ï½ãµÈ³Ô¹ý²è,´ýËûÃÇÊÕÊ°Íê±Ï,±ãÆðÉíÉÏ³µ.ÍâÃæÍú¶ùÔ¤±¸ÏÂÉÍ·â,ÉÍÁË±¾´åÖ÷ÈË. ×¯¸¾µÈÀ´ßµÉÍ.·ï½ã²¢²»ÔÚÒâ,±¦ÓñÈ´ÁôÐÄ¿´Ê±,ÄÚÖÐ²¢ÎÞ¶þÑ¾Í·.Ò»Ê±ÉÏÁË³µ, ³öÀ´×ß²»¶àÔ¶,Ö»¼ûÓ­Í·¶þÑ¾Í·»³Àï±§×ÅËûÐ¡ÐÖµÜ,Í¬×Å¼¸¸öÐ¡Å®º¢×ÓËµÐ¦¶øÀ´. ±¦ÓñºÞ²»µÃÏÂ³µ¸úÁËËûÈ¥,ÁÏÊÇÖÚÈË²»ÒÀµÄ,ÉÙ²»µÃÒÔÄ¿ÏàËÍ,ÕùÄÎ³µÇáÂí¿ì, Ò»Ê±Õ¹ÑÛÎÞ×Ù.

¡¡¡¡×ß²»¶àÊ±,ÈÔÓÖ¸úÉÏ´óéëÁË.ÔçÓÐÇ°Ãæ·¨¹Ä½ðîó,´±á¦±¦¸Ç:Ìú¼÷ËÂ½ÓÁéÖÚÉ®ÆëÖÁ .ÉÙÊ±µ½ÈëËÂÖÐ,ÁíÑÝ·ðÊÂ,ÖØÉèÏãÌ³.°²ÁéÓÚÄÚµîÆ«ÊÒÖ®ÖÐ,±¦Öé°²ÓÚÀïÇÞÊÒÏà°é.ÍâÃæ¼ÖÕä¿î´ýÒ»Ó¦Ç×ÓÑ,Ò²ÓÐÈÅ·¹µÄ,Ò²ÓÐ²»³Ô·¹¶ø´ÇµÄ,Ò»Ó¦Ð»¹ý·¦,´Ó¹«ºî²®×ÓÄÐÒ»ÆðÒ»ÆðµÄÉ¢È¥, ÖÁÎ´Ä©Ê±·Ö·½²ÅÉ¢¾¡ÁË.ÀïÃæµÄÌÃ¿Í½ÔÊÇ·ï½ãÕÅÂÞ½Ó´ý,ÏÈ´ÓÏÔ¹ÙÚ¾ÃüÉ¢Æð, Ò²µ½ÉÎÎç´ó´íÊ±·½É¢¾¡ÁË.Ö»ÓÐ¼¸¸öÇ×ÆÝÊÇÖÁ½üµÄ,µÈ×ö¹ýÈýÈÕ°²ÁéµÀ³¡·½È¥. ÄÇÊ±ÐÏ,Íõ¶þ·òÈËÖª·ï½ã±Ø²»ÄÜÀ´¼Ò,Ò²±ã¾ÍÒª½ø³Ç.Íõ·òÈËÒª´ø±¦ÓñÈ¥,±¦ÓñÕ§µ½½¼Íâ, ÄÇÀï¿Ï»ØÈ¥,Ö»Òª¸ú·ï½ã×¡×Å.Íõ·òÈËÎÞ·¨,Ö»µÃ½»Óë·ï½ã±ã»ØÀ´ÁË.Ô­À´ÕâÌú¼÷ËÂÔ­ÊÇÄþÈÙ¶þ¹«µ±ÈÕÐÞÔì, ÏÖ½ñ»¹ÊÇÓÐÏã»ðµØÄ¶²¼Ê©,ÒÔ±¸¾©ÖÐÀÏÁËÈË¿Ú,ÔÚ´Ë±ãÒË¼Ä·Å.ÆäÖÐÒõÑôÁ½Õ¬¾ãÒÑÔ¤±¸Í×Ìù,ºÃÎªËÍÁéÈË¿Ú¼Ä¾Ó.²»ÏëÈç½ñºó±²ÈË¿Ú·±Ê¢, ÆäÖÐÆ¶¸»²»Ò»,»òÐÔÇé²ÎÉÌ:ÓÐÄÇ¼ÒÒµ¼èÄÑ°²·ÖµÄ,±ã×¡ÔÚÕâÀïÁË,ÓÐÄÇÉÐÅÅ³¡ÓÐÇ®ÊÆµÄ,Ö»ËµÕâÀï²»·½±ã,Ò»¶¨ÁíÍâ»ò´å×¯»òÄáâÖÑ°¸öÏÂ´¦,ÎªÊÂ±ÏÑçÍËÖ®Ëù.¼´½ñÇØÊÏÖ®É¥, ×åÖÐÖîÈË½ÔÈ¨ÔÚÌú¼÷ËÂÏÂé½,¶ÀÓÐ·ï½ãÏÓ²»·½±ã,Òò¶øÔçÇ²ÈËÀ´ºÍÂøÍ·âÖµÄ¹Ã×Ó¾»ÐéËµÁË,ÌÚ³öÁ½¼ä·¿×ÓÀ´×÷ÏÂ´¦.Ô­À´ÕâÂøÍ·âÖ¾ÍÊÇË®ÔÂâÖ,ÒòËûÃíÀï×öµÄÂøÍ·ºÃ, ¾ÍÆðÁËÕâ¸ö»ëºÅ,ÀëÌú¼÷ËÂ²»Ô¶.µ±ÏÂºÍÉÐ¹¤¿ÎÒÑÍê,µì¹ý²è·¹,¼ÖÕä±ãÃü¼ÖÈØÇë·ï½ãÐªÏ¢. ·ï½ã¼û»¹ÓÐ¼¸¸öæ¨æ²Åã×ÅÅ®Ç×,×Ô¼º±ã´ÇÁËÖÚÈË,´øÁË±¦Óñ,ÇØÖÓÍùË®ÔÂâÖÀ´. Ô­À´ÇØÒµÄêÂõ¶à²¡, ²»ÄÜÔÚ´Ë,Ö»ÃüÇØÖÓµÈ´ý°²Áé°ÕÁË.ÄÇÇØÖÓ±ãÖ»¸ú×Å·ï½ã,±¦Óñ, Ò»Ê±µ½ÁËË®ÔÂâÖ,¾»Ðé´øÁìÖÇÉÆ,ÖÇÄÜÁ½¸öÍ½µÜ³öÀ´Ó­½Ó,´ó¼Ò¼û¹ý.·ï½ãµÈÀ´ÖÁ¾»ÊÒ¸üÒÂ¾»ÊÖ±Ï, Òò¼ûÖÇÄÜ¶ùÔ½·¢³¤¸ßÁË,Ä£Ñù¶ùÔ½·¢³öÏ¢ÁË,ÒòËµµÀ:"ÄãÃÇÊ¦Í½ÔõÃ´ÕâÐ©ÈÕ×ÓÒ²²»ÍùÎÒÃÇÄÇÀïÈ¥?"¾»ÐéµÀ:"¿ÉÊÇÕâ¼¸Ìì¶¼Ã»¹¤·ò,ÒòºúÀÏÒ¯¸®Àï²úÁË¹«×Ó, Ì«Ì«ËÍÁËÊ®Á½Òø×ÓÀ´ÕâÀï, ½ÐÇë¼¸Î»Ê¦¸¸ÄîÈýÈÕ<<ÑªÅè¾­>>,Ã¦µÄÃ»¸ö¿Õ¶ù,¾ÍÃ»À´ÇëÄÌÄÌµÄ°²."²»ÑÔÀÏÄáÅã×Å·ï½ã.ÇÒËµÇØÖÓ,±¦Óñ¶þÈËÕýÔÚµîÉÏÍçË£,Òò¼ûÖÇÄÜ¹ýÀ´, ±¦ÓñÐ¦µÀ: "ÄÜ¶ùÀ´ÁË."ÇØÖÓµÀ:"ÀíÄÇ¶«Î÷×÷Ê²Ã´?"±¦ÓñÐ¦µÀ:"Äã±ðÅª¹í,ÄÇÒ»ÈÕÔÚÀÏÌ«Ì«ÎÝÀï, Ò»¸öÈËÃ»ÓÐ,ÄãÂ§×ÅËû×÷Ê²Ã´?Õâ»á×Ó»¹ºåÎÒ."ÇØÖÓÐ¦µÀ:"Õâ¿ÉÊÇÃ»ÓÐµÄ»°."±¦ÓñÐ¦µÀ:"ÓÐÃ»ÓÐÒ²²»¹ÜÄã,ÄãÖ»½Ð×¡Ëûµ¹Íë²èÀ´ÎÒ³Ô,¾Í¶ª¿ªÊÖ."ÇØÖÓÐ¦µÀ : "ÕâÓÖÆæÁË,Äã½ÐËûµ¹È¥,»¹ÅÂËû²»µ¹?ºÎ±ØÒªÎÒËµÄØ."±¦ÓñµÀ:"ÎÒ½ÐËûµ¹µÄÊÇÎÞÇéÒâµÄ,²»¼°Äã½ÐËûµ¹µÄÊÇÓÐÇéÒâµÄ."ÇØÖÓÖ»µÃËµµÀ:"ÄÜ¶ù,µ¹Íë²èÀ´¸øÎÒ."ÄÇÖÇÄÜ¶ù×ÔÓ×ÔÚÈÙ¸®×ß¶¯, ÎÞÈË²»Ê¶,Òò³£Óë±¦ÓñÇØÖÓÍçÐ¦.ËûÈç½ñ´óÁË,½¥Öª·çÔÂ,±ã¿´ÉÏÁËÇØÖÓÈËÎï·çÁ÷,ÄÇÇØÖÓÒ²¼«°®ËûåûÃÄ,¶þÈËËäÎ´ÉÏÊÖ,È´ÒÑÇéÍ¶ÒâºÏÁË.½ñÖÇÄÜ¼ûÁËÇØÖÓ, ÐÄÑÛ¾ã¿ª,×ßÈ¥µ¹ÁË²èÀ´.ÇØÖÓÐ¦µÀ:"¸øÎÒ."±¦Óñ½Ð:"¸øÎÒ!"ÖÇÄÜ¶ùÃò×ìÐ¦µÀ:" Ò»Íë²èÒ²Õù,ÎÒÄÑµÀÊÖÀïÓÐÃÛ!"±¦ÓñÏÈÇÀµÃÁË,³Ô×Å,·½ÒªÎÊ»°,Ö»¼ûÖÇÉÆÀ´½ÐÖÇÄÜÈ¥°Ú²èµú×Ó, Ò»Ê±À´ÇëËûÁ½¸öÈ¥³Ô²è¹ûµãÐÄ.ËûÁ½¸öÄÇÀï³ÔÕâÐ©¶«Î÷,×øÒ»×øÈÔ³öÀ´ÍçË£.

¡¡¡¡·ï½ãÒ²ÂÔ×øÆ¬Ê±,±ã»ØÖÁ¾»ÊÒÐªÏ¢,ÀÏÄáÏàËÍ.´ËÊ±ÖÚÆÅÄïÏ±¸¾¼ûÎÞÊÂ,¶¼Â½ÐøÉ¢ÁË,×ÔÈ¥ÐªÏ¢,¸úÇ°²»¹ý¼¸¸öÐÄ¸¹³£ÊÌÐ¡æ¾,ÀÏÄá±ã³Ã»úËµµÀ:"ÎÒÕýÓÐÒ»ÊÂ,Òªµ½¸®ÀïÇóÌ«Ì«, ÏÈÇëÄÌÄÌÒ»¸öÊ¾ÏÂ."·ï½ãÒòÎÊºÎÊÂ.ÀÏÄáµÀ:"°¢ÃÖÍÓ·ð!Ö»Òòµ±ÈÕÎÒÏÈÔÚ³¤°²ÏØÄÚÉÆ²ÅâÖÄÚ³ö¼ÒµÄÊ±½Ú,ÄÇÊ±ÓÐ¸öÊ©Ö÷ÐÕÕÅ,ÊÇ´ó²ÆÖ÷.ËûÓÐ¸öÅ®¶ùÐ¡Ãû½ð¸ç,ÄÇÄê¶¼ÍùÎÒÃíÀïÀ´½øÏã,²»ÏëÓö¼ûÁË³¤°²¸®¸®Ì«Ò¯µÄÐ¡¾Ë×ÓÀîÑÃÄÚ.ÄÇÀîÑÃÄÚÒ»ÐÄ¿´ÉÏ ,ÒªÈ¢½ð¸ç,´ò·¢ÈËÀ´ÇóÇ×,²»Ïë½ð¸çÒÑÊÜÁËÔ­ÈÎ³¤°²ÊØ±¸µÄ¹«×ÓµÄÆ¸¶¨.ÕÅ¼ÒÈôÍËÇ× , ÓÖÅÂÊØ±¸²»ÒÀ,Òò´ËËµÒÑÓÐÁËÈË¼Ò.Ë­ÖªÀî¹«×ÓÖ´Òâ²»ÒÀ,¶¨ÒªÈ¢ËûÅ®¶ù,ÕÅ¼ÒÕýÎÞ¼Æ²ß, Á½´¦ÎªÄÑ.²»ÏëÊØ±¸¼ÒÌýÁË´ËÑÔ,Ò²²»¹ÜÇàºìÔí°×,±ãÀ´×÷¼ùÈèÂî,ËµÒ»¸öÅ®¶ùÐí¼¸¼Ò, Æ«²»ÐíÍË¶¨Àñ,¾Í´ò¹ÙË¾¸æ×´ÆðÀ´.ÄÇÕÅ¼Ò¼±ÁË,Ö»µÃ×ÅÈËÉÏ¾©À´Ñ°ÃÅÂ·,¶ÄÆøÆ«ÒªÍË¶¨Àñ. ÎÒÏëÈç½ñ³¤°²½Ú¶ÈÔÆÀÏÒ¯Óë¸®ÉÏ×îÆõ,¿ÉÒÔÇóÌ«Ì«ÓëÀÏÒ¯ËµÉù,´ò·¢Ò»·âÊéÈ¥,ÇóÔÆÀÏÒ¯ºÍÄÇÊØ±¸ËµÒ»Éù,²»ÅÂÄÇÊØ±¸²»ÒÀ.ÈôÊÇ¿ÏÐÐ,ÕÅ¼ÒÁ¬Çã¼ÒÐ¢Ë³Ò²¶¼ÇéÔ¸."

¡¡¡¡·ï½ãÌýÁËÐ¦µÀ:"ÕâÊÂµ¹²»´ó,Ö»ÊÇÌ«Ì«ÔÙ²»¹ÜÕâÑùµÄÊÂ."ÀÏÄáµÀ:"Ì«Ì«²»¹Ü,ÄÌÄÌÒ²¿ÉÒÔÖ÷ÕÅÁË."·ï½ãÌýËµÐ¦µÀ:"ÎÒÒ²²»µÈÒø×ÓÊ¹,Ò²²»×öÕâÑùµÄÊÂ."¾»ÐéÌýÁË,´òÈ¥ÍýÏë,°ëÉÎÌ¾µÀ:"ËäÈç´ËËµ,ÕÅ¼ÒÒÑÖªÎÒÀ´Çó¸®Àï,Èç½ñ²»¹ÜÕâÊÂ,ÕÅ¼Ò²»ÖªµÀÃ»¹¤·ò¹ÜÕâÊÂ,²»Ï£º±ËûµÄÐ»Àñ,µ¹Ïó¸®ÀïÁ¬Õâµã×ÓÊÖ¶ÎÒ²Ã»ÓÐµÄÒ»°ã."

¡¡¡¡·ï½ãÌýÁËÕâ»°, ±ã·¢ÁËÐËÍ·,ËµµÀ:"ÄãÊÇËØÈÕÖªµÀÎÒµÄ,´ÓÀ´²»ÐÅÊ²Ã´ÊÇÒõË¾µØÓü±¨Ó¦µÄ,Æ¾ÊÇÊ²Ã´ÊÂ,ÎÒËµÒªÐÐ¾ÍÐÐ.Äã½ÐËûÄÃÈýÇ§Òø×ÓÀ´,ÎÒ¾ÍÌæËû³öÕâ¿ÚÆø."ÀÏÄáÌýËµ,Ï²²»×Ô½û,Ã¦Ëµ:"ÓÐ,ÓÐ!Õâ¸ö²»ÄÑ."·ï½ãÓÖµÀ:"ÎÒ±È²»µÃËûÃÇ³¶ÅñÀ­Ç£µÄÍ¼Òø×Ó.ÕâÈýÇ§Òø×Ó,²»¹ýÊÇ¸ø´ò·¢ËµÈ¥µÄÐ¡ØË×÷ÅÌ²ø,Ê¹Ëû×¬¼¸¸öÐÁ¿àÇ®,ÎÒÒ»¸öÇ®Ò²²»ÒªËûµÄ.±ãÊÇÈýÍòÁ½,ÎÒ´Ë¿ÌÒ²ÄÃµÄ³öÀ´."ÀÏÄáÁ¬Ã¦´ðÓ¦,ÓÖËµµÀ:"¼ÈÈç´Ë,ÄÌÄÌÃ÷ÈÕ¾Í¿ª¶÷Ò²°ÕÁË. "·ï½ãµÀ:"ÄãÇÆÇÆÎÒÃ¦µÄ,ÄÇÒ»´¦ÉÙÁËÎÒ?¼ÈÓ¦ÁËÄã,×ÔÈ»¿ì¿ìµÄÁË½á. "ÀÏÄáµÀ:"Õâµã×ÓÊÂ,ÔÚ±ðÈËµÄ¸úÇ°¾ÍÃ¦µÄ²»ÖªÔõÃ´Ñù,ÈôÊÇÄÌÄÌµÄ¸úÇ°,ÔÙÌíÉÏÐ©Ò²²»¹»ÄÌÄÌÒ»·¢»ÓµÄ.Ö»ÊÇË×ÓïËµµÄ,`ÄÜÕß¶àÀÍ',Ì«Ì«Òò´óÐ¡ÊÂ¼ûÄÌÄÌÍ×Ìù,Ô½ÐÔ¶¼ÍÆ¸øÄÌÄÌÁË, ÄÌÄÌÒ²Òª±£ÖØ½ðÌå²ÅÊÇ."Ò»Â·»°·î³ÐµÄ·ï½ãÔ½·¢ÊÜÓÃ,Ò²²»¹ËÀÍ·¦, ¸üÅÊÌ¸ÆðÀ´.

¡¡¡¡Ë­ÏëÇØÖÓ³ÃºÚÎÞÈË,À´Ñ°ÖÇÄÜ.¸ÕÖÁºóÃæ·¿ÖÐ,Ö»¼ûÖÇÄÜ¶ÀÔÚ·¿ÖÐÏ´²èÍë,ÇØÖÓÅÜÀ´±ãÂ§×ÅÇ××ì. ÖÇÄÜ¼±µÄ¶å½ÅËµ:"ÕâËãÊ²Ã´!ÔÙÕâÃ´ÎÒ¾Í½Ð»½."ÇØÖÓÇóµÀ:"ºÃÈË,ÎÒÒÑ¼±ËÀÁË.Äã½ñ¶ùÔÙ²»ÒÀ,ÎÒ¾ÍËÀÔÚÕâÀï."ÖÇÄÜµÀ:"ÄãÏëÔõÑù?³ý·ÇµÈÎÒ³öÁËÕâÀÎ¿Ó, ÀëÁËÕâÐ©ÈË,²ÅÒÀÄã."ÇØÖÓµÀ:"ÕâÒ²ÈÝÒ×,Ö»ÊÇÔ¶Ë®¾È²»µÃ½ü¿Ê."Ëµ×Å,Ò»¿Ú´µÁËµÆ, ÂúÎÝÆáºÚ, ½«ÖÇÄÜ±§µ½¿»ÉÏ,¾ÍÔÆÓêÆðÀ´.ÄÇÖÇÄÜ°Ù°ãµÄÕõ´ì²»Æð,ÓÖ²»ºÃ½ÐµÄ,ÉÙ²»µÃÒÀËûÁË.ÕýÔÚµÃÈ¤,Ö»¼ûÒ»ÈË½øÀ´,½«Ëû¶þÈË°´×¡,Ò²²»ÔòÉù.¶þÈË²»ÖªÊÇË­,»£µÄ²»¸Ò¶¯Ò»¶¯. Ö»ÌýÄÇÈËàÍµÄÒ»Éù,ÕÆ²»×¡Ð¦ÁË,¶þÈËÌýÉù·½ÖªÊÇ±¦Óñ.ÇØÖÓÁ¬Ã¦ÆðÀ´,±§Ô¹µÀ:"ÕâËãÊ²Ã´?"±¦ÓñÐ¦µÀ:"Äãµ¹²»ÒÀ,ÔÛÃÇ¾Í½Ðº°ÆðÀ´."ÐßµÄÖÇÄÜ³ÃºÚµØÅÜÁË.±¦ÓñÀ­ÁËÇØÖÓ³öÀ´µÀ:"Äã¿É»¹ºÍÎÒÇ¿?"ÇØÖÓÐ¦µÀ:"ºÃÈË,ÄãÖ»±ðÈÂµÄÖÚÈËÖªµÀ,ÄãÒªÔõÑùÎÒ¶¼ÒÀÄã."±¦ÓñÐ¦µÀ:"Õâ»á×ÓÒ²²»ÓÃËµ,µÈÒ»»áË¯ÏÂ,ÔÙÏ¸Ï¸µÄËãÕÊ."Ò»Ê±¿íÒÂ°²ÐªµÄÊ±½Ú, ·ï½ãÔÚÀï¼ä,ÇØÖÓ±¦ÓñÔÚÍâ¼ä,ÂúµØÏÂ½ÔÊÇ¼ÒÏÂÆÅ×Ó,´òÆÌ×ø¸ü.·ï½ãÒòÅÂÍ¨ÁéÓñÊ§Âä,±ãµÈ±¦ÓñË¯ÏÂ,ÃüÈËÄÃÀ´§ÏÔÚ×Ô¼ºÕí±ß.±¦Óñ²»ÖªÓëÇØÖÓËãºÎÕÊÄ¿,Î´¼ûÕæÇÐ,Î´Ôø¼ÇµÃ,´ËÊÇÒÉ°¸,²»¸Ò×ë´´.

¡¡¡¡Ò»ËÞÎÞ»°.ÖÁ´ÎÈÕÒ»Ôç,±ãÓÐ¼ÖÄ¸Íõ·òÈË´ò·¢ÁËÈËÀ´¿´±¦Óñ,ÓÖÃü¶à´©Á½¼þÒÂ·þ, ÎÞÊÂÄþ¿É»ØÈ¥.±¦ÓñÄÇÀï¿Ï»ØÈ¥,ÓÖÓÐÇØÖÓÁµ×ÅÖÇÄÜ,µ÷Ëô±¦ÓñÇó·ï½ãÔÙ×¡Ò»Ìì.·ï½ãÏëÁËÒ»Ïë:·²É¥ÒÇ´óÊÂËäÍ×,»¹ÓÐÒ»°ëµãÐ¡ÊÂÎ´Ôø°²²å,¿ÉÒÔÖ¸´ËÔÙ×¡Ò»ÈÕ,Æñ²»ÓÖÔÚ¼ÖÕä¸úÇ°ËÍÁËÂúÇé,¶þÔòÓÖ¿ÉÒÔÍê¾»ÐéÄÇÊÂ,ÈýÔòË³ÁË±¦ÓñµÄÐÄ,¼ÖÄ¸Ìý¼û,Æñ²»»¶Ï² ?ÒòÓÐ´ËÈýÒæ,±ãÏò±¦ÓñµÀ:"ÎÒµÄÊÂ¶¼ÍêÁË,ÄãÒªÔÚÕâÀï¹ä,ÉÙ²»µÃÔ½ÐÔÐÁ¿àÒ»ÈÕ°ÕÁË ,Ã÷¶ù¿ÉÊÇ¶¨Òª×ßµÄÁË."±¦ÓñÌýËµ,Ç§½ã½ãÍò½ã½ãµÄÑëÇó:"Ö»×¡Ò»ÈÕ,Ã÷¶ù±Ø»ØÈ¥µÄ. "ÓÚÊÇÓÖ×¡ÁËÒ»Ò¹.

¡¡¡¡·ï½ã±ãÃüÇÄÇÄ½«×òÈÕÀÏÄáÖ®ÊÂ, ËµÓëÀ´Íú¶ù.À´Íú¶ùÐÄÖÐ¾ãÒÑÃ÷°×,¼±Ã¦½ø³ÇÕÒ×ÅÖ÷ÎÄµÄÏà¹«, ¼ÙÍÐ¼ÖçöËùÖö,ÐÞÊéÒ»·â,Á¬Ò¹Íù³¤°²ÏØÀ´,²»¹ý°ÙÀïÂ·³Ì,Á½ÈÕ¹¤·ò¾ãÒÑÍ×Ð­.ÄÇ½Ú¶ÈÊ¹Ãû»½ÔÆ¹â,¾Ã¼û¼Ö¸®Ö®Çé,ÕâµãÐ¡ÊÂ,ÆñÓÐ²»ÔÊÖ®Àí,¸øÁË»ØÊé,Íú¶ù»ØÀ´.ÇÒ²»ÔÚ»°ÏÂ.

¡¡¡¡È´Ëµ·ï½ãµÈÓÖ¹ýÒ»ÈÕ, ´ÎÈÕ·½±ðÁËÀÏÄá,×ÅËûÈýÈÕºóÍù¸®ÀïÈ¥ÌÖÐÅ.ÄÇÇØÖÓÓëÖÇÄÜ°Ù°ã²»ÈÌ·ÖÀë,±³µØÀï¶àÉÙÓÄÆÚÃÜÔ¼,¾ã²»ÓÃÏ¸Êö,Ö»µÃº¬ºÞ¶ø±ð.·ï½ãÓÖµ½Ìú¼÷ËÂÖÐÕÕÍûÒ»·¬.±¦ÖéÖ´Òâ²»¿Ï»Ø¼Ò,¼ÖÕäÖ»µÃÅÉ¸¾Å®Ïà°é.ºó»ØÔÙ¼û.

    http://www.hongloumengs.cn/hongloumeng/3/hongloumeng106.htm

»°Ëµ±¦Óñ¾ÙÄ¿¼û±±¾²ÍõË®ÈÜÍ·ÉÏ´÷×Å½à°×ô¢Ó§Òø³áÍõÃ±, ´©×Å½­ÑÀº£Ë®Îå×¦×øÁú°×òþÅÛ,Ïµ×Å±ÌÓñºì¥Í´ø,ÃæÈçÃÀÓñ,Ä¿ËÆÃ÷ÐÇ,ÕæºÃÐãÀöÈËÎï.±¦ÓñÃ¦ÇÀÉÏÀ´²Î¼û, Ë®ÈÜÁ¬Ã¦´Ó½ÎÄÚÉì³öÊÖÀ´Íì×¡. ¼û±¦Óñ´÷×ÅÊø·¢Òø¹Ú,ÀÕ×ÅË«Áú³öº£Ä¨¶î,´©×Å°×òþ¼ýÐä,Î§×ÅÔÜÖéÒø´ø,ÃæÈô´º»¨,Ä¿ÈçµãÆá.Ë®ÈÜÐ¦µÀ:"Ãû²»Ðé´«,¹ûÈ»Èç`±¦'ËÆ`Óñ'. "ÒòÎÊ:"ÏÎµÄÄÇ±¦±´ÔÚÄÇÀï?"±¦Óñ¼ûÎÊ,Á¬Ã¦´ÓÒÂÄÚÈ¡ÁËµÝÓë¹ýÈ¥.Ë®ÈÜÏ¸Ï¸µÄ¿´ÁË, ÓÖÄîÁËÄÇÉÏÍ·µÄ×Ö,ÒòÎÊ:"¹ûÁéÑé·ñ?"¼ÖÕþÃ¦µÀ:"ËäÈç´ËËµ,Ö»ÊÇÎ´ÔøÊÔ¹ý."Ë®ÈÜÒ»Ãæ¼«¿Ú³ÆÆæµÀÒì, Ò»ÃæÀíºÃ²ÊÌÐ,Ç××ÔÓë±¦Óñ´øÉÏ,ÓÖÐ¯ÊÖÎÊ±¦Óñ¼¸Ëê,¶ÁºÎÊé.±¦ÓñÒ»Ò»µÄ´ðÓ¦.

¡¡¡¡Ë®ÈÜ¼ûËûÓïÑÔÇå³þ, Ì¸ÍÂÓÐÖÂ,Ò»ÃæÓÖÏò¼ÖÕþÐ¦µÀ:"ÁîÀÉÕæÄËÁú¾Ô·ï³û,·ÇÐ¡ÍõÔÚÊÀÎÌÇ°ÌÆÍ»,½«À´`³û·ïÇåÓÚÀÏ·ïÉù',Î´¿ÉÁ¿Ò²."¼ÖÕþÃ¦ÅãÐ¦µÀ:"È®×ÓÆñ¸ÒÃý³Ð½ð½±. ÀµÞ¬¿¤Óàìõ,¹ûÈçÊÇÑÔ,ÒàÒñÉú±²Ö®ÐÒÒÓ."Ë®ÈÜÓÖµÀ:"Ö»ÊÇÒ»¼þ,ÁîÀÉÈçÊÇ×ÊÖÊ, ÏëÀÏÌ«·òÈË, ·òÈË±²×ÔÈ»ÖÓ°®¼«ÒÓ,µ«Îá±²ºóÉú,Éõ²»ÒËÖÓÄç,ÖÓÄçÔòÎ´Ãâ»ÄÊ§Ñ§Òµ. ÎôÐ¡ÍõÔøµ¸´ËÕÞ,ÏëÁîÀÉÒàÎ´±Ø²»ÈçÊÇÒ².ÈôÁîÀÉÔÚ¼ÒÄÑÒÔÓÃ¹¦,²»·Á³£µ½º®µÚ.Ð¡ÍõËä²»²Å,È´¶àÃÉº£ÉÏÖÚÃûÊ¿·²ÖÁ¶¼Õß,Î´ÓÐ²»Áí´¹ÇàÄ¿.ÊÇÒÔº®µÚ¸ßÈËÆÄ¾Û.ÁîÀÉ³£È¥Ì¸»áÌ¸»á,ÔòÑ§ÎÊ¿ÉÒÔÈÕ½øÒÓ."¼ÖÕþÃ¦¹ªÉí´ðÓ¦.

¡¡¡¡¡¡¡¡Ë®ÈÜÓÖ½«ÍóÉÏÒ»´®ÄîÖéÐ¶ÁËÏÂÀ´, µÝÓë±¦ÓñµÀ:"½ñÈÕ³õ»á,²Ö´Ù¾¹ÎÞ¾´ºØÖ®Îï, ´ËÊÇÇ°ÈÕÊ¥ÉÏÇ×´Í§Û§ÜÏãÄîÖéÒ»´®, È¨ÎªºØ¾´Ö®Àñ."±¦ÓñÁ¬Ã¦½ÓÁË,»ØÉí·îÓë¼ÖÕþ. ¼ÖÕþÓë±¦ÓñÒ»ÆëÐ»¹ý.ÓÚÊÇ¼ÖÉâ,¼ÖÕäµÈÒ»ÆëÉÏÀ´Çë»ØÓß,Ë®ÈÜµÀ:"ÊÅÕßÒÑµÇÏÉ½ç,·ÇÂµÂµÄãÎÒ³¾å¾ÖÐÖ®ÈËÒ².Ð¡ÍõËäÉÏß¶Ìì¶÷,ÐéÑû¿¤Ï®,ÆñV¿ÉÔ½ÏÉ§Î¶ø½øÒ²?"¼ÖÉâµÈ¼ûÖ´Òâ²»´Ó,Ö»µÃ¸æ´ÇÐ»¶÷»ØÀ´,ÃüÊÖÏÂÑÚÀÖÍ£Òô,ÌÏÌÏÈ»½«éë¹ýÍê,·½ÈÃË®ÈÜ»ØÓßÈ¥ÁË .²»ÔÚ»°ÏÂ.

¡¡¡¡ÇÒËµÄþ¸®ËÍéë, Ò»Â·ÈÈÄÖ·Ç³£.¸ÕÖÁ³ÇÃÅÇ°,ÓÖÓÐ¼ÖÉâ,¼ÖÕþ,¼ÖÕäµÈÖîÍ¬ÁÅÊôÏÂ¸÷¼Ò¼ÀÅï½Ó¼À,Ò»Ò»µÄÐ»¹ý,È»ºó³ö³Ç,¾¹±¼Ìú¼÷ËÂ´óÂ·ÐÐÀ´.±ËÊ±¼ÖÕä´ø¼ÖÈØÀ´µ½Öî³¤±²Ç°,ÈÃ×ø½ÎÉÏÂí,Òò¶ø¼ÖÉâÒ»±²µÄ¸÷×ÔÉÏÁË³µ½Î,¼ÖÕäÒ»±²µÄÒ²½«ÒªÉÏÂí.·ï½ã¶ùÒò¼Ç¹Ò×Å±¦Óñ,ÅÂËûÔÚ½¼Íâ×ÝÐÔ³ÑÇ¿,²»·þ¼ÒÈËµÄ»°,¼ÖÕþ¹Ü²»×ÅÕâÐ©Ð¡ÊÂ,Î©¿ÖÓÐ¸öÊ§ÉÁ, ÄÑ¼û¼ÖÄ¸,Òò´Ë±ãÃüÐ¡ØËÀ´»½Ëû.±¦ÓñÖ»µÃÀ´µ½Ëû³µÇ°.·ï½ãÐ¦µÀ:"ºÃÐÖµÜ,ÄãÊÇ¸ö×ð¹óÈË, Å®º¢¶ùÒ»ÑùµÄÈËÆ·,±ðÑ§ËûÃÇºïÔÚÂíÉÏ.ÏÂÀ´,ÔÛÃÇ½ã¶ùÁ½¸ö×ø³µ,Æñ²»ºÃ? "±¦ÓñÌýËµ,Ã¦ÏÂÁËÂí,ÅÀÈë·ï½ã³µÉÏ,¶þÈËËµÐ¦Ç°À´.²»Ò»Ê±,Ö»¼û´ÓÄÇ±ßÁ½ÆïÂíÑ¹µØ·ÉÀ´,Àë·ï½ã³µ²»Ô¶,Ò»Æë´ÚÏÂÀ´,·ö³µ»ØËµ:"ÕâÀïÓÐÏÂ´¦,ÄÌÄÌÇëÐª¸üÒÂ."·ï½ã¼±ÃüÇëÐÏ·òÈËÍõ·òÈËµÄÊ¾ÏÂ,ÄÇÈË»ØÀ´Ëµ:"Ì«Ì«ÃÇËµ²»ÓÃÐªÁË,½ÐÄÌÄÌ×Ô±ã°Õ."·ï½ãÌýÁË,±ãÃüÐªÁËÔÙ×ß.ÖÚÐ¡ØËÌýÁË,Ò»´øÔ¯Âí,²í³öÈËÈº,Íù±±·É×ß.±¦ÓñÔÚ³µÄÚ¼±ÃüÇëÇØÏà¹«.ÄÇÊ±ÇØÖÓÕýÆïÂíËæ×ÅËû¸¸Ç×µÄ½Î,ºö¼û±¦ÓñµÄÐ¡ØËÅÜÀ´,ÇëËûÈ¥´ò¼â.ÇØÖÓ¿´Ê±, Ö»¼û·ï½ã¶ùµÄ³µÍù±±¶øÈ¥,ºóÃæÀ­×Å±¦ÓñµÄÂí,´î×Å°°Áý,±ãÖª±¦ÓñÍ¬·ï½ã×ø³µ, ×Ô¼ºÒ²±ã´øÂí¸ÏÉÏÈ¥,Í¬ÈëÒ»×¯ÃÅÄÚ.ÔçÓÐ¼ÒÈË½«ÖÚ×¯ººÄì¾¡.ÄÇ×¯Å©ÈË¼ÒÎÞ¶à·¿Éá, ÆÅÄïÃÇÎÞ´¦»Ø±Ü, Ö»µÃÓÉËûÃÇÈ¥ÁË.ÄÇÐ©´å¹Ã×¯¸¾¼ûÁË·ï½ã,±¦Óñ,ÇØÖÓµÄÈËÆ·ÒÂ·þ, ÀñÊý¿î¶Î,ÆñÓÐ²»°®¿´µÄ?

¡¡¡¡Ò»Ê±·ï½ã½øÈëÃ©ÌÃ,ÒòÃü±¦ÓñµÈÏÈ³öÈ¥ÍçÍç.±¦ÓñµÈ»áÒâ,ÒòÍ¬ÇØÖÓ³öÀ´,´ø×ÅÐ¡ØËÃÇ¸÷´¦ÓÎÍç. ·²×¯Å©¶¯ÓÃÖ®Îï,½Ô²»Ôø¼û¹ý.±¦ÓñÒ»¼ûÁËÇÂ,ïã,³ú,ÀçµÈÎï,½ÔÒÔÎªÆæ,²»ÖªºÎÏîËùÊ¹,ÆäÃûÎªºÎ.Ð¡ØËÔÚÅÔÒ»Ò»µÄ¸æËßÁËÃûÉ«,ËµÃ÷Ô­Î¯.±¦ÓñÌýÁË,ÒòµãÍ·Ì¾µÀ:"¹ÖµÀ¹ÅÈËÊ«ÉÏËµ,`Ë­ÖªÅÌÖÐ²Í,Á£Á£½ÔÐÁ¿à',ÕýÎª´ËÒ²."Ò»ÃæËµ,Ò»ÃæÓÖÖÁÒ»¼ä·¿Ç°,Ö»¼û¿»ÉÏÓÐ¸ö·Ä³µ,±¦ÓñÓÖÎÊÐ¡ØËÃÇ:"ÕâÓÖÊÇÊ²Ã´?"Ð¡ØËÃÇÓÖ¸æËßËûÔ­Î¯ .±¦ÓñÌýËµ,±ãÉÏÀ´Å¡×ª×÷Ë£,×ÔÎªÓÐÈ¤.Ö»¼ûÒ»¸öÔ¼ÓÐÊ®Æß°ËËêµÄ´å×¯Ñ¾Í·ÅÜÁËÀ´ÂÒÈÂ: "±ð¶¯»µÁË!"ÖÚÐ¡ØËÃ¦¶ÏºÈÀ¹×è.±¦ÓñÃ¦¶ª¿ªÊÖ,ÅãÐ¦ËµµÀ:"ÎÒÒòÎªÃ»¼û¹ýÕâ¸ö, ËùÒÔÊÔËûÒ»ÊÔ."ÄÇÑ¾Í·µÀ:"ÄãÃÇÄÇÀï»áÅªÕâ¸ö,Õ¾¿ªÁË,ÎÒ·ÄÓëÄãÇÆ."ÇØÖÓ°µÀ­±¦ÓñÐ¦µÀ:"´ËÇä´óÓÐÒâÈ¤."±¦ÓñÒ»°ÑÍÆ¿ª,Ð¦µÀ:"¸ÃËÀµÄ!ÔÙºúËµ,ÎÒ¾Í´òÁË."Ëµ×Å,Ö»¼ûÄÇÑ¾Í··ÄÆðÏßÀ´. ±¦ÓñÕýÒªËµ»°Ê±,Ö»ÌýÄÇ±ßÀÏÆÅ×Ó½ÐµÀ:"¶þÑ¾Í·,¿ì¹ýÀ´!"ÄÇÑ¾Í·Ìý¼û,¶ªÏÂ·Ä³µ,Ò»¾¶È¥ÁË.

¡¡¡¡±¦ÓñâêÈ»ÎÞÈ¤.Ö»¼û·ï½ã¶ù´ò·¢ÈËÀ´½ÐËûÁ½¸ö½øÈ¥.·ï½ãÏ´ÁËÊÖ,»»ÒÂ·þ¶¶»Ò,ÎÊËûÃÇ»»²»»». ±¦Óñ²»»»,Ö»µÃ°ÕÁË.¼ÒÏÂÆÍ¸¾ÃÇ½«´ø×ÅÐÐÂ·µÄ²èºø²è±­,Ê®½õÌëºÐ,¸÷ÑùÐ¡Ê³¶ËÀ´, ·ï½ãµÈ³Ô¹ý²è,´ýËûÃÇÊÕÊ°Íê±Ï,±ãÆðÉíÉÏ³µ.ÍâÃæÍú¶ùÔ¤±¸ÏÂÉÍ·â,ÉÍÁË±¾´åÖ÷ÈË. ×¯¸¾µÈÀ´ßµÉÍ.·ï½ã²¢²»ÔÚÒâ,±¦ÓñÈ´ÁôÐÄ¿´Ê±,ÄÚÖÐ²¢ÎÞ¶þÑ¾Í·.Ò»Ê±ÉÏÁË³µ, ³öÀ´×ß²»¶àÔ¶,Ö»¼ûÓ­Í·¶þÑ¾Í·»³Àï±§×ÅËûÐ¡ÐÖµÜ,Í¬×Å¼¸¸öÐ¡Å®º¢×ÓËµÐ¦¶øÀ´. ±¦ÓñºÞ²»µÃÏÂ³µ¸úÁËËûÈ¥,ÁÏÊÇÖÚÈË²»ÒÀµÄ,ÉÙ²»µÃÒÔÄ¿ÏàËÍ,ÕùÄÎ³µÇáÂí¿ì, Ò»Ê±Õ¹ÑÛÎÞ×Ù.

¡¡¡¡×ß²»¶àÊ±,ÈÔÓÖ¸úÉÏ´óéëÁË.ÔçÓÐÇ°Ãæ·¨¹Ä½ðîó,´±á¦±¦¸Ç:Ìú¼÷ËÂ½ÓÁéÖÚÉ®ÆëÖÁ .ÉÙÊ±µ½ÈëËÂÖÐ,ÁíÑÝ·ðÊÂ,ÖØÉèÏãÌ³.°²ÁéÓÚÄÚµîÆ«ÊÒÖ®ÖÐ,±¦Öé°²ÓÚÀïÇÞÊÒÏà°é.ÍâÃæ¼ÖÕä¿î´ýÒ»Ó¦Ç×ÓÑ,Ò²ÓÐÈÅ·¹µÄ,Ò²ÓÐ²»³Ô·¹¶ø´ÇµÄ,Ò»Ó¦Ð»¹ý·¦,´Ó¹«ºî²®×ÓÄÐÒ»ÆðÒ»ÆðµÄÉ¢È¥, ÖÁÎ´Ä©Ê±·Ö·½²ÅÉ¢¾¡ÁË.ÀïÃæµÄÌÃ¿Í½ÔÊÇ·ï½ãÕÅÂÞ½Ó´ý,ÏÈ´ÓÏÔ¹ÙÚ¾ÃüÉ¢Æð, Ò²µ½ÉÎÎç´ó´íÊ±·½É¢¾¡ÁË.Ö»ÓÐ¼¸¸öÇ×ÆÝÊÇÖÁ½üµÄ,µÈ×ö¹ýÈýÈÕ°²ÁéµÀ³¡·½È¥. ÄÇÊ±ÐÏ,Íõ¶þ·òÈËÖª·ï½ã±Ø²»ÄÜÀ´¼Ò,Ò²±ã¾ÍÒª½ø³Ç.Íõ·òÈËÒª´ø±¦ÓñÈ¥,±¦ÓñÕ§µ½½¼Íâ, ÄÇÀï¿Ï»ØÈ¥,Ö»Òª¸ú·ï½ã×¡×Å.Íõ·òÈËÎÞ·¨,Ö»µÃ½»Óë·ï½ã±ã»ØÀ´ÁË.Ô­À´ÕâÌú¼÷ËÂÔ­ÊÇÄþÈÙ¶þ¹«µ±ÈÕÐÞÔì, ÏÖ½ñ»¹ÊÇÓÐÏã»ðµØÄ¶²¼Ê©,ÒÔ±¸¾©ÖÐÀÏÁËÈË¿Ú,ÔÚ´Ë±ãÒË¼Ä·Å.ÆäÖÐÒõÑôÁ½Õ¬¾ãÒÑÔ¤±¸Í×Ìù,ºÃÎªËÍÁéÈË¿Ú¼Ä¾Ó.²»ÏëÈç½ñºó±²ÈË¿Ú·±Ê¢, ÆäÖÐÆ¶¸»²»Ò»,»òÐÔÇé²ÎÉÌ:ÓÐÄÇ¼ÒÒµ¼èÄÑ°²·ÖµÄ,±ã×¡ÔÚÕâÀïÁË,ÓÐÄÇÉÐÅÅ³¡ÓÐÇ®ÊÆµÄ,Ö»ËµÕâÀï²»·½±ã,Ò»¶¨ÁíÍâ»ò´å×¯»òÄáâÖÑ°¸öÏÂ´¦,ÎªÊÂ±ÏÑçÍËÖ®Ëù.¼´½ñÇØÊÏÖ®É¥, ×åÖÐÖîÈË½ÔÈ¨ÔÚÌú¼÷ËÂÏÂé½,¶ÀÓÐ·ï½ãÏÓ²»·½±ã,Òò¶øÔçÇ²ÈËÀ´ºÍÂøÍ·âÖµÄ¹Ã×Ó¾»ÐéËµÁË,ÌÚ³öÁ½¼ä·¿×ÓÀ´×÷ÏÂ´¦.Ô­À´ÕâÂøÍ·âÖ¾ÍÊÇË®ÔÂâÖ,ÒòËûÃíÀï×öµÄÂøÍ·ºÃ, ¾ÍÆðÁËÕâ¸ö»ëºÅ,ÀëÌú¼÷ËÂ²»Ô¶.µ±ÏÂºÍÉÐ¹¤¿ÎÒÑÍê,µì¹ý²è·¹,¼ÖÕä±ãÃü¼ÖÈØÇë·ï½ãÐªÏ¢. ·ï½ã¼û»¹ÓÐ¼¸¸öæ¨æ²Åã×ÅÅ®Ç×,×Ô¼º±ã´ÇÁËÖÚÈË,´øÁË±¦Óñ,ÇØÖÓÍùË®ÔÂâÖÀ´. Ô­À´ÇØÒµÄêÂõ¶à²¡, ²»ÄÜÔÚ´Ë,Ö»ÃüÇØÖÓµÈ´ý°²Áé°ÕÁË.ÄÇÇØÖÓ±ãÖ»¸ú×Å·ï½ã,±¦Óñ, Ò»Ê±µ½ÁËË®ÔÂâÖ,¾»Ðé´øÁìÖÇÉÆ,ÖÇÄÜÁ½¸öÍ½µÜ³öÀ´Ó­½Ó,´ó¼Ò¼û¹ý.·ï½ãµÈÀ´ÖÁ¾»ÊÒ¸üÒÂ¾»ÊÖ±Ï, Òò¼ûÖÇÄÜ¶ùÔ½·¢³¤¸ßÁË,Ä£Ñù¶ùÔ½·¢³öÏ¢ÁË,ÒòËµµÀ:"ÄãÃÇÊ¦Í½ÔõÃ´ÕâÐ©ÈÕ×ÓÒ²²»ÍùÎÒÃÇÄÇÀïÈ¥?"¾»ÐéµÀ:"¿ÉÊÇÕâ¼¸Ìì¶¼Ã»¹¤·ò,ÒòºúÀÏÒ¯¸®Àï²úÁË¹«×Ó, Ì«Ì«ËÍÁËÊ®Á½Òø×ÓÀ´ÕâÀï, ½ÐÇë¼¸Î»Ê¦¸¸ÄîÈýÈÕ<<ÑªÅè¾­>>,Ã¦µÄÃ»¸ö¿Õ¶ù,¾ÍÃ»À´ÇëÄÌÄÌµÄ°²."²»ÑÔÀÏÄáÅã×Å·ï½ã.ÇÒËµÇØÖÓ,±¦Óñ¶þÈËÕýÔÚµîÉÏÍçË£,Òò¼ûÖÇÄÜ¹ýÀ´, ±¦ÓñÐ¦µÀ: "ÄÜ¶ùÀ´ÁË."ÇØÖÓµÀ:"ÀíÄÇ¶«Î÷×÷Ê²Ã´?"±¦ÓñÐ¦µÀ:"Äã±ðÅª¹í,ÄÇÒ»ÈÕÔÚÀÏÌ«Ì«ÎÝÀï, Ò»¸öÈËÃ»ÓÐ,ÄãÂ§×ÅËû×÷Ê²Ã´?Õâ»á×Ó»¹ºåÎÒ."ÇØÖÓÐ¦µÀ:"Õâ¿ÉÊÇÃ»ÓÐµÄ»°."±¦ÓñÐ¦µÀ:"ÓÐÃ»ÓÐÒ²²»¹ÜÄã,ÄãÖ»½Ð×¡Ëûµ¹Íë²èÀ´ÎÒ³Ô,¾Í¶ª¿ªÊÖ."ÇØÖÓÐ¦µÀ : "ÕâÓÖÆæÁË,Äã½ÐËûµ¹È¥,»¹ÅÂËû²»µ¹?ºÎ±ØÒªÎÒËµÄØ."±¦ÓñµÀ:"ÎÒ½ÐËûµ¹µÄÊÇÎÞÇéÒâµÄ,²»¼°Äã½ÐËûµ¹µÄÊÇÓÐÇéÒâµÄ."ÇØÖÓÖ»µÃËµµÀ:"ÄÜ¶ù,µ¹Íë²èÀ´¸øÎÒ."ÄÇÖÇÄÜ¶ù×ÔÓ×ÔÚÈÙ¸®×ß¶¯, ÎÞÈË²»Ê¶,Òò³£Óë±¦ÓñÇØÖÓÍçÐ¦.ËûÈç½ñ´óÁË,½¥Öª·çÔÂ,±ã¿´ÉÏÁËÇØÖÓÈËÎï·çÁ÷,ÄÇÇØÖÓÒ²¼«°®ËûåûÃÄ,¶þÈËËäÎ´ÉÏÊÖ,È´ÒÑÇéÍ¶ÒâºÏÁË.½ñÖÇÄÜ¼ûÁËÇØÖÓ, ÐÄÑÛ¾ã¿ª,×ßÈ¥µ¹ÁË²èÀ´.ÇØÖÓÐ¦µÀ:"¸øÎÒ."±¦Óñ½Ð:"¸øÎÒ!"ÖÇÄÜ¶ùÃò×ìÐ¦µÀ:" Ò»Íë²èÒ²Õù,ÎÒÄÑµÀÊÖÀïÓÐÃÛ!"±¦ÓñÏÈÇÀµÃÁË,³Ô×Å,·½ÒªÎÊ»°,Ö»¼ûÖÇÉÆÀ´½ÐÖÇÄÜÈ¥°Ú²èµú×Ó, Ò»Ê±À´ÇëËûÁ½¸öÈ¥³Ô²è¹ûµãÐÄ.ËûÁ½¸öÄÇÀï³ÔÕâÐ©¶«Î÷,×øÒ»×øÈÔ³öÀ´ÍçË£.

¡¡¡¡·ï½ãÒ²ÂÔ×øÆ¬Ê±,±ã»ØÖÁ¾»ÊÒÐªÏ¢,ÀÏÄáÏàËÍ.´ËÊ±ÖÚÆÅÄïÏ±¸¾¼ûÎÞÊÂ,¶¼Â½ÐøÉ¢ÁË,×ÔÈ¥ÐªÏ¢,¸úÇ°²»¹ý¼¸¸öÐÄ¸¹³£ÊÌÐ¡æ¾,ÀÏÄá±ã³Ã»úËµµÀ:"ÎÒÕýÓÐÒ»ÊÂ,Òªµ½¸®ÀïÇóÌ«Ì«, ÏÈÇëÄÌÄÌÒ»¸öÊ¾ÏÂ."·ï½ãÒòÎÊºÎÊÂ.ÀÏÄáµÀ:"°¢ÃÖÍÓ·ð!Ö»Òòµ±ÈÕÎÒÏÈÔÚ³¤°²ÏØÄÚÉÆ²ÅâÖÄÚ³ö¼ÒµÄÊ±½Ú,ÄÇÊ±ÓÐ¸öÊ©Ö÷ÐÕÕÅ,ÊÇ´ó²ÆÖ÷.ËûÓÐ¸öÅ®¶ùÐ¡Ãû½ð¸ç,ÄÇÄê¶¼ÍùÎÒÃíÀïÀ´½øÏã,²»ÏëÓö¼ûÁË³¤°²¸®¸®Ì«Ò¯µÄÐ¡¾Ë×ÓÀîÑÃÄÚ.ÄÇÀîÑÃÄÚÒ»ÐÄ¿´ÉÏ ,ÒªÈ¢½ð¸ç,´ò·¢ÈËÀ´ÇóÇ×,²»Ïë½ð¸çÒÑÊÜÁËÔ­ÈÎ³¤°²ÊØ±¸µÄ¹«×ÓµÄÆ¸¶¨.ÕÅ¼ÒÈôÍËÇ× , ÓÖÅÂÊØ±¸²»ÒÀ,Òò´ËËµÒÑÓÐÁËÈË¼Ò.Ë­ÖªÀî¹«×ÓÖ´Òâ²»ÒÀ,¶¨ÒªÈ¢ËûÅ®¶ù,ÕÅ¼ÒÕýÎÞ¼Æ²ß, Á½´¦ÎªÄÑ.²»ÏëÊØ±¸¼ÒÌýÁË´ËÑÔ,Ò²²»¹ÜÇàºìÔí°×,±ãÀ´×÷¼ùÈèÂî,ËµÒ»¸öÅ®¶ùÐí¼¸¼Ò, Æ«²»ÐíÍË¶¨Àñ,¾Í´ò¹ÙË¾¸æ×´ÆðÀ´.ÄÇÕÅ¼Ò¼±ÁË,Ö»µÃ×ÅÈËÉÏ¾©À´Ñ°ÃÅÂ·,¶ÄÆøÆ«ÒªÍË¶¨Àñ. ÎÒÏëÈç½ñ³¤°²½Ú¶ÈÔÆÀÏÒ¯Óë¸®ÉÏ×îÆõ,¿ÉÒÔÇóÌ«Ì«ÓëÀÏÒ¯ËµÉù,´ò·¢Ò»·âÊéÈ¥,ÇóÔÆÀÏÒ¯ºÍÄÇÊØ±¸ËµÒ»Éù,²»ÅÂÄÇÊØ±¸²»ÒÀ.ÈôÊÇ¿ÏÐÐ,ÕÅ¼ÒÁ¬Çã¼ÒÐ¢Ë³Ò²¶¼ÇéÔ¸."

¡¡¡¡·ï½ãÌýÁËÐ¦µÀ:"ÕâÊÂµ¹²»´ó,Ö»ÊÇÌ«Ì«ÔÙ²»¹ÜÕâÑùµÄÊÂ."ÀÏÄáµÀ:"Ì«Ì«²»¹Ü,ÄÌÄÌÒ²¿ÉÒÔÖ÷ÕÅÁË."·ï½ãÌýËµÐ¦µÀ:"ÎÒÒ²²»µÈÒø×ÓÊ¹,Ò²²»×öÕâÑùµÄÊÂ."¾»ÐéÌýÁË,´òÈ¥ÍýÏë,°ëÉÎÌ¾µÀ:"ËäÈç´ËËµ,ÕÅ¼ÒÒÑÖªÎÒÀ´Çó¸®Àï,Èç½ñ²»¹ÜÕâÊÂ,ÕÅ¼Ò²»ÖªµÀÃ»¹¤·ò¹ÜÕâÊÂ,²»Ï£º±ËûµÄÐ»Àñ,µ¹Ïó¸®ÀïÁ¬Õâµã×ÓÊÖ¶ÎÒ²Ã»ÓÐµÄÒ»°ã."

¡¡¡¡·ï½ãÌýÁËÕâ»°, ±ã·¢ÁËÐËÍ·,ËµµÀ:"ÄãÊÇËØÈÕÖªµÀÎÒµÄ,´ÓÀ´²»ÐÅÊ²Ã´ÊÇÒõË¾µØÓü±¨Ó¦µÄ,Æ¾ÊÇÊ²Ã´ÊÂ,ÎÒËµÒªÐÐ¾ÍÐÐ.Äã½ÐËûÄÃÈýÇ§Òø×ÓÀ´,ÎÒ¾ÍÌæËû³öÕâ¿ÚÆø."ÀÏÄáÌýËµ,Ï²²»×Ô½û,Ã¦Ëµ:"ÓÐ,ÓÐ!Õâ¸ö²»ÄÑ."·ï½ãÓÖµÀ:"ÎÒ±È²»µÃËûÃÇ³¶ÅñÀ­Ç£µÄÍ¼Òø×Ó.ÕâÈýÇ§Òø×Ó,²»¹ýÊÇ¸ø´ò·¢ËµÈ¥µÄÐ¡ØË×÷ÅÌ²ø,Ê¹Ëû×¬¼¸¸öÐÁ¿àÇ®,ÎÒÒ»¸öÇ®Ò²²»ÒªËûµÄ.±ãÊÇÈýÍòÁ½,ÎÒ´Ë¿ÌÒ²ÄÃµÄ³öÀ´."ÀÏÄáÁ¬Ã¦´ðÓ¦,ÓÖËµµÀ:"¼ÈÈç´Ë,ÄÌÄÌÃ÷ÈÕ¾Í¿ª¶÷Ò²°ÕÁË. "·ï½ãµÀ:"ÄãÇÆÇÆÎÒÃ¦µÄ,ÄÇÒ»´¦ÉÙÁËÎÒ?¼ÈÓ¦ÁËÄã,×ÔÈ»¿ì¿ìµÄÁË½á. "ÀÏÄáµÀ:"Õâµã×ÓÊÂ,ÔÚ±ðÈËµÄ¸úÇ°¾ÍÃ¦µÄ²»ÖªÔõÃ´Ñù,ÈôÊÇÄÌÄÌµÄ¸úÇ°,ÔÙÌíÉÏÐ©Ò²²»¹»ÄÌÄÌÒ»·¢»ÓµÄ.Ö»ÊÇË×ÓïËµµÄ,`ÄÜÕß¶àÀÍ',Ì«Ì«Òò´óÐ¡ÊÂ¼ûÄÌÄÌÍ×Ìù,Ô½ÐÔ¶¼ÍÆ¸øÄÌÄÌÁË, ÄÌÄÌÒ²Òª±£ÖØ½ðÌå²ÅÊÇ."Ò»Â·»°·î³ÐµÄ·ï½ãÔ½·¢ÊÜÓÃ,Ò²²»¹ËÀÍ·¦, ¸üÅÊÌ¸ÆðÀ´.

¡¡¡¡Ë­ÏëÇØÖÓ³ÃºÚÎÞÈË,À´Ñ°ÖÇÄÜ.¸ÕÖÁºóÃæ·¿ÖÐ,Ö»¼ûÖÇÄÜ¶ÀÔÚ·¿ÖÐÏ´²èÍë,ÇØÖÓÅÜÀ´±ãÂ§×ÅÇ××ì. ÖÇÄÜ¼±µÄ¶å½ÅËµ:"ÕâËãÊ²Ã´!ÔÙÕâÃ´ÎÒ¾Í½Ð»½."ÇØÖÓÇóµÀ:"ºÃÈË,ÎÒÒÑ¼±ËÀÁË.Äã½ñ¶ùÔÙ²»ÒÀ,ÎÒ¾ÍËÀÔÚÕâÀï."ÖÇÄÜµÀ:"ÄãÏëÔõÑù?³ý·ÇµÈÎÒ³öÁËÕâÀÎ¿Ó, ÀëÁËÕâÐ©ÈË,²ÅÒÀÄã."ÇØÖÓµÀ:"ÕâÒ²ÈÝÒ×,Ö»ÊÇÔ¶Ë®¾È²»µÃ½ü¿Ê."Ëµ×Å,Ò»¿Ú´µÁËµÆ, ÂúÎÝÆáºÚ, ½«ÖÇÄÜ±§µ½¿»ÉÏ,¾ÍÔÆÓêÆðÀ´.ÄÇÖÇÄÜ°Ù°ãµÄÕõ´ì²»Æð,ÓÖ²»ºÃ½ÐµÄ,ÉÙ²»µÃÒÀËûÁË.ÕýÔÚµÃÈ¤,Ö»¼ûÒ»ÈË½øÀ´,½«Ëû¶þÈË°´×¡,Ò²²»ÔòÉù.¶þÈË²»ÖªÊÇË­,»£µÄ²»¸Ò¶¯Ò»¶¯. Ö»ÌýÄÇÈËàÍµÄÒ»Éù,ÕÆ²»×¡Ð¦ÁË,¶þÈËÌýÉù·½ÖªÊÇ±¦Óñ.ÇØÖÓÁ¬Ã¦ÆðÀ´,±§Ô¹µÀ:"ÕâËãÊ²Ã´?"±¦ÓñÐ¦µÀ:"Äãµ¹²»ÒÀ,ÔÛÃÇ¾Í½Ðº°ÆðÀ´."ÐßµÄÖÇÄÜ³ÃºÚµØÅÜÁË.±¦ÓñÀ­ÁËÇØÖÓ³öÀ´µÀ:"Äã¿É»¹ºÍÎÒÇ¿?"ÇØÖÓÐ¦µÀ:"ºÃÈË,ÄãÖ»±ðÈÂµÄÖÚÈËÖªµÀ,ÄãÒªÔõÑùÎÒ¶¼ÒÀÄã."±¦ÓñÐ¦µÀ:"Õâ»á×ÓÒ²²»ÓÃËµ,µÈÒ»»áË¯ÏÂ,ÔÙÏ¸Ï¸µÄËãÕÊ."Ò»Ê±¿íÒÂ°²ÐªµÄÊ±½Ú, ·ï½ãÔÚÀï¼ä,ÇØÖÓ±¦ÓñÔÚÍâ¼ä,ÂúµØÏÂ½ÔÊÇ¼ÒÏÂÆÅ×Ó,´òÆÌ×ø¸ü.·ï½ãÒòÅÂÍ¨ÁéÓñÊ§Âä,±ãµÈ±¦ÓñË¯ÏÂ,ÃüÈËÄÃÀ´§ÏÔÚ×Ô¼ºÕí±ß.±¦Óñ²»ÖªÓëÇØÖÓËãºÎÕÊÄ¿,Î´¼ûÕæÇÐ,Î´Ôø¼ÇµÃ,´ËÊÇÒÉ°¸,²»¸Ò×ë´´.

¡¡¡¡Ò»ËÞÎÞ»°.ÖÁ´ÎÈÕÒ»Ôç,±ãÓÐ¼ÖÄ¸Íõ·òÈË´ò·¢ÁËÈËÀ´¿´±¦Óñ,ÓÖÃü¶à´©Á½¼þÒÂ·þ, ÎÞÊÂÄþ¿É»ØÈ¥.±¦ÓñÄÇÀï¿Ï»ØÈ¥,ÓÖÓÐÇØÖÓÁµ×ÅÖÇÄÜ,µ÷Ëô±¦ÓñÇó·ï½ãÔÙ×¡Ò»Ìì.·ï½ãÏëÁËÒ»Ïë:·²É¥ÒÇ´óÊÂËäÍ×,»¹ÓÐÒ»°ëµãÐ¡ÊÂÎ´Ôø°²²å,¿ÉÒÔÖ¸´ËÔÙ×¡Ò»ÈÕ,Æñ²»ÓÖÔÚ¼ÖÕä¸úÇ°ËÍÁËÂúÇé,¶þÔòÓÖ¿ÉÒÔÍê¾»ÐéÄÇÊÂ,ÈýÔòË³ÁË±¦ÓñµÄÐÄ,¼ÖÄ¸Ìý¼û,Æñ²»»¶Ï² ?ÒòÓÐ´ËÈýÒæ,±ãÏò±¦ÓñµÀ:"ÎÒµÄÊÂ¶¼ÍêÁË,ÄãÒªÔÚÕâÀï¹ä,ÉÙ²»µÃÔ½ÐÔÐÁ¿àÒ»ÈÕ°ÕÁË ,Ã÷¶ù¿ÉÊÇ¶¨Òª×ßµÄÁË."±¦ÓñÌýËµ,Ç§½ã½ãÍò½ã½ãµÄÑëÇó:"Ö»×¡Ò»ÈÕ,Ã÷¶ù±Ø»ØÈ¥µÄ. "ÓÚÊÇÓÖ×¡ÁËÒ»Ò¹.

¡¡¡¡·ï½ã±ãÃüÇÄÇÄ½«×òÈÕÀÏÄáÖ®ÊÂ, ËµÓëÀ´Íú¶ù.À´Íú¶ùÐÄÖÐ¾ãÒÑÃ÷°×,¼±Ã¦½ø³ÇÕÒ×ÅÖ÷ÎÄµÄÏà¹«, ¼ÙÍÐ¼ÖçöËùÖö,ÐÞÊéÒ»·â,Á¬Ò¹Íù³¤°²ÏØÀ´,²»¹ý°ÙÀïÂ·³Ì,Á½ÈÕ¹¤·ò¾ãÒÑÍ×Ð­.ÄÇ½Ú¶ÈÊ¹Ãû»½ÔÆ¹â,¾Ã¼û¼Ö¸®Ö®Çé,ÕâµãÐ¡ÊÂ,ÆñÓÐ²»ÔÊÖ®Àí,¸øÁË»ØÊé,Íú¶ù»ØÀ´.ÇÒ²»ÔÚ»°ÏÂ.

¡¡¡¡È´Ëµ·ï½ãµÈÓÖ¹ýÒ»ÈÕ, ´ÎÈÕ·½±ðÁËÀÏÄá,×ÅËûÈýÈÕºóÍù¸®ÀïÈ¥ÌÖÐÅ.ÄÇÇØÖÓÓëÖÇÄÜ°Ù°ã²»ÈÌ·ÖÀë,±³µØÀï¶àÉÙÓÄÆÚÃÜÔ¼,¾ã²»ÓÃÏ¸Êö,Ö»µÃº¬ºÞ¶ø±ð.·ï½ãÓÖµ½Ìú¼÷ËÂÖÐÕÕÍûÒ»·¬.±¦ÖéÖ´Òâ²»¿Ï»Ø¼Ò,¼ÖÕäÖ»µÃÅÉ¸¾Å®Ïà°é.ºó»ØÔÙ¼û.

»°Ëµ±¦Óñ¼ûÊÕÊ°ÁËÍâÊé·¿, Ô¼¶¨ÓëÇØÖÓ¶ÁÒ¹Êé.Æ«ÄÇÇØÖÓ±ü¸³×îÈõ,ÒòÔÚ½¼ÍâÊÜÁËÐ©·çËª, ÓÖÓëÖÇÄÜ¶ùÍµÆÚç¹ç×,Î´ÃâÊ§ÓÚµ÷Ñø,»ØÀ´Ê±±ã¿ÈËÔÉË·ç,ÀÁ½øÒûÊ³,´óÓÐ²»Ê¤Ö®×´, Ëì²»¸Ò³öÃÅ,Ö»ÔÚ¼ÒÖÐÑøÏ¢.±¦Óñ±ãÉ¨ÁËÐËÍ·,Ö»µÃ¸¶ÓÚÎÞ¿ÉÄÎºÎ,ÇÒ×Ô¾²ºò´óÓúÊ±ÔÙÔ¼.

¡¡¡¡ÄÇ·ï½ã¶ùÒÑÊÇµÃÁËÔÆ¹âµÄ»ØÐÅ, ¾ãÒÑÍ×Ð­.ÀÏÄá´ïÖªÕÅ¼Ò,¹ûÈ»ÄÇÊØ±¸ÈÌÆøÍÌÉùµÄÊÜÁËÇ°Æ¸Ö®Îï. Ë­ÖªÄÇÕÅ¼Ò¸¸Ä¸Èç´Ë°®ÊÆÌ°²Æ,È´ÑøÁËÒ»¸öÖªÒå¶àÇéµÄÅ®¶ù,ÎÅµÃ¸¸Ä¸ÍËÁËÇ°·ò, Ëû±ãÒ»ÌõÂéÉþÇÄÇÄµÄ×ÔçËÁË.ÄÇÊØ±¸Ö®×ÓÎÅµÃ½ð¸ç×ÔçË,ËûÒ²ÊÇ¸ö¼«¶àÇéµÄ, ËìÒ²Í¶ºÓ¶øËÀ,²»¸ºÆÞÒå.ÕÅÀîÁ½¼ÒÃ»È¤,ÕæÊÇÈË²ÆÁ½¿Õ.ÕâÀï·ï½ãÈ´×øÏíÁËÈýÇ§Á½,Íõ·òÈËµÈÁ¬Ò»µãÏûÏ¢Ò²²»ÖªµÀ.×Ô´Ë·ï½ãµ¨Ê¶Óú×³,ÒÔºóÓÐÁËÕâÑùµÄÊÂ,±ãí§ÒâµÄ×÷ÎªÆðÀ´.Ò²²»Ïû¶à¼Ç.

¡¡¡¡Ò»ÈÕÕýÊÇ¼ÖÕþµÄÉú³½,ÄþÈÙ¶þ´¦ÈË¶¡¶¼Æë¼¯ÇìºØ,ÄÖÈÈ·Ç³£.ºöÓÐÃÅÀôÃ¦Ã¦½øÀ´, ÖÁÏ¯Ç°±¨Ëµ: "ÓÐÁù¹¬¶¼Ì«¼àÏÄÀÏÒ¯À´½µÖ¼."»£µÄ¼ÖÉâ¼ÖÕþµÈÒ»¸ÉÈË²»ÖªÊÇºÎÏûÏ¢, Ã¦Ö¹ÁËÏ·ÎÄ, ³·È¥¾ÆÏ¯,°ÚÁËÏã°¸,ÆôÖÐÃÅ¹ò½Ó.Ôç¼ûÁù¹¬¶¼Ì«¼àÏÄÊØÖÒ³ËÂí¶øÖÁ,Ç°ºó×óÓÒÓÖÓÐÐí¶àÄÚ¼à¸ú´Ó.ÄÇÏÄÊØÖÒÒ²²¢²»Ôø¸ºÚ¯Åõë·,ÖÁéÜÇ°ÏÂÂí,ÂúÃæÐ¦ÈÝ,×ßÖÁÌüÉÏ,ÄÏÃæ¶øÁ¢,¿ÚÄÚËµ:"ÌØÖ¼:Á¢¿ÌÐû¼ÖÕþÈë³¯,ÔÚÁÙ¾´µî±Ý¼û."Ëµ±Ï,Ò²²»¼°³Ô²è, ±ã³ËÂíÈ¥ÁË.¼ÖÉâµÈ²»ÖªÊÇºÎÕ×Í·.Ö»µÃ¼±Ã¦¸üÒÂÈë³¯.

¡¡¡¡¼ÖÄ¸µÈºÏ¼ÒÈËµÈÐÄÖÐ½Ô»Ì»Ì²»¶¨, ²»×¡µÄÊ¹ÈË·ÉÂíÀ´Íù±¨ÐÅ.ÓÐÁ½¸öÊ±³½¹¤·ò, ºö¼ûÀµ´óµÈÈýËÄ¸ö¹Ü¼Ò´­ÓõÓõÅÜ½øÒÇÃÅ±¨Ï², ÓÖËµ"·îÀÏÒ¯Ãü,ËÙÇëÀÏÌ«Ì«´øÁìÌ«Ì«µÈ½ø³¯Ð»¶÷" µÈÓï.ÄÇÊ±¼ÖÄ¸ÕýÐÄÉñ²»¶¨,ÔÚ´óÌÃÀÈÏÂØùÁ¢,ÄÇÐÏ·òÈË,Íõ·òÈË,ÓÈÊÏ, Àîæý,·ï½ã,Ó­´ºæ¢ÃÃÒÔ¼°Ñ¦ÒÌÂèµÈ½ÔÔÚÒ»´¦,ÌýÈç´ËÐÅÖÁ,¼ÖÄ¸±ã»½½øÀµ´óÀ´Ï¸ÎÊ¶ËµÄ. Àµ´óÙ÷µÀ:"Ð¡µÄÃÇÖ»ÔÚÁÙ¾´ÃÅÍâËÅºò,ÀïÍ·µÄÐÅÏ¢Ò»¸Å²»ÄÜµÃÖª.ºóÀ´»¹ÊÇÏÄÌ«¼à³öÀ´µÀÏ², ËµÔÛÃÇ¼Ò´óÐ¡½ã½ú·âÎª·ïÔå¹¬ÉÐÊé,¼Ó·âÏÍµÂåú.ºóÀ´ÀÏÒ¯³öÀ´ÒàÈç´Ë·Ô¸ÀÐ¡µÄ.Èç½ñÀÏÒ¯ÓÖÍù¶«¹¬È¥ÁË,ËÙÇëÀÏÌ«Ì«Áì×ÅÌ«Ì«ÃÇÈ¥Ð»¶÷."¼ÖÄ¸µÈÌýÁË·½ÐÄÉñ°²¶¨, ²»ÃâÓÖ¶¼ÑóÑóÏ²ÆøÓ¯Èù.ÓÚÊÇ¶¼°´Æ·´ó×±ÆðÀ´.¼ÖÄ¸´øÁìÐÏ·òÈË,Íõ·òÈË,ÓÈÊÏ,Ò»¹²ËÄ³Ë´ó½ÎÈë³¯.¼ÖÉâ,¼ÖÕäÒà»»ÁË³¯·þ,´øÁì¼ÖÈØ,¼ÖÇ¾·îÊÌ¼ÖÄ¸´ó½ÎÇ°Íù.ÓÚÊÇÄþÈÙÁ½´¦ÉÏÏÂÀïÍâ,Äª²»ÐÀÈ»Ó»Ô¾,¸ö¸öÃæÉÏ½ÔÓÐµÃÒâÖ®×´,ÑÔÐ¦¶¦·Ð²»¾ø.

¡¡¡¡Ë­Öª½üÈÕË®ÔÂâÖµÄÖÇÄÜË½ÌÓ½ø³Ç, ÕÒÖÁÇØÖÓ¼ÒÏÂ¿´ÊÓÇØÖÓ,²»Òâ±»ÇØÒµÖª¾õ,½«ÖÇÄÜÖð³ö,½«ÇØÖÓ´òÁËÒ»¶Ù,×Ô¼ºÆøµÄÀÏ²¡·¢×÷,ÈýÎåÈÕ¹â¾°ÎØºôËÀÁË.ÇØÖÓ±¾×ÔÇÓÈõ ,ÓÖ´ø²¡Î´Óú,ÊÜÁËó×ÕÈ,½ñ¼ûÀÏ¸¸ÆøËÀ,´ËÊ±»ÚÍ´ÎÞ¼°,¸üÓÖÌíÁËÐí¶àÖ¢ºò.Òò´Ë±¦ÓñÐÄÖÐâêÈ»ÈçÓÐËùÊ§.ËäÎÅµÃÔª´º½ú·âÖ®ÊÂ,ÒàÎ´½âµÃ³îÃÆ.¼ÖÄ¸µÈÈçºÎÐ»¶÷,ÈçºÎ»Ø¼Ò , Ç×ÅóÈçºÎÀ´ÇìºØ,ÄþÈÙÁ½´¦½üÈÕÈçºÎÈÈÄÖ,ÖÚÈËÈçºÎµÃÒâ,¶ÀËûÒ»¸ö½ÔÊÓÓÐÈçÎÞ,ºÁ²»Ôø½éÒâ.Òò´ËÖÚÈË³°ËûÔ½·¢´ôÁË.ÇÒÏ²¼ÖçöÓë÷ìÓñ»ØÀ´,ÏÈÇ²ÈËÀ´±¨ÐÅ,Ã÷ÈÕ¾Í¿Éµ½¼Ò, ±¦ÓñÌýÁË,·½ÂÔÓÐÐ©Ï²Òâ.Ï¸ÎÊÔ­ÓÉ,·½Öª¼ÖÓê´åÒà½ø¾©±Ý¼û,½ÔÓÉÍõ×ÓÌÚÀÛÉÏ±£±¾, ´ËÀ´ºó²¹¾©È±,Óë¼ÖçöÊÇÍ¬×ÚµÜÐÖ,ÓÖÓë÷ìÓñÓÐÊ¦´ÓÖ®Òê,¹ÊÍ¬Â·×÷°é¶øÀ´.ÁÖÈçº£ÒÑÔáÈë×æ·ØÁË, ÖîÊÂÍ£Í×,¼Öçö·½½ø¾©µÄ.±¾¸Ã³öÔÂµ½¼Ò,ÒòÎÅµÃÔª´ºÏ²ÐÅ,ËìÖçÒ¹¼æ³Ì¶ø½ø,Ò»Â·¾ã¸÷Æ½°².±¦ÓñÖ»ÎÊµÃ÷ìÓñ"Æ½°²"¶þ×Ö,ÓàÕßÒ²¾Í²»ÔÚÒâÁË.

¡¡¡¡ºÃÈÝÒ×ÅÎÖÁÃ÷ÈÕÎç´í,¹û±¨:"çö¶þÒ¯ºÍÁÖ¹ÃÄï½ø¸®ÁË."¼ûÃæÊ±±Ë´Ë±¯Ï²½»½Ó,Î´ÃâÓÖ´ó¿ÞÒ»Õó,ºóÓÖÖÂÏ²ÇìÖ®´Ê.±¦ÓñÐÄÖÐÆ·¶È÷ìÓñ,Ô½·¢³öÂäµÄ³¬ÒÝÁË.÷ìÓñÓÖ´øÁËÐí¶àÊé¼®À´,Ã¦×Å´òÉ¨ÎÔÊÒ,°²²åÆ÷¾ß,ÓÖ½«Ð©Ö½±ÊµÈÎï·ÖËÍ±¦îÎ,Ó­´º,±¦ÓñµÈÈË.±¦ÓñÓÖ½«±±¾²ÍõËùÔù§Û§ÜÏã´®ÕäÖØÈ¡³öÀ´, ×ªÔù÷ìÓñ.÷ìÓñËµ:"Ê²Ã´³ôÄÐÈËÄÃ¹ýµÄ!ÎÒ²»ÒªËû."ËìÖÀ¶ø²»È¡.±¦ÓñÖ»µÃÊÕ»Ø,ÔÝÇÒÎÞ»°.

¡¡¡¡ÇÒËµ¼Öçö×Ô»Ø¼Ò²Î¼û¹ýÖÚÈË, »ØÖÁ·¿ÖÐ.ÕýÖµ·ï½ã½üÈÕ¶àÊÂÖ®Ê±,ÎÞÆ¬¿ÌÏÐÏ¾Ö®¹¤, ¼û¼ÖçöÔ¶Â·¹éÀ´,ÉÙ²»µÃ²¦Èß½Ó´ý,·¿ÄÚÎÞÍâÈË,±ãÐ¦µÀ:"¹ú¾ËÀÏÒ¯´óÏ²!¹ú¾ËÀÏÒ¯Ò»Â··ç³¾ÐÁ¿à. Ð¡µÄÌý¼û×òÈÕµÄÍ·Æð±¨ÂíÀ´±¨,Ëµ½ñÈÕ´ó¼Ý¹é¸®,ÂÔÔ¤±¸ÁËÒ»±­Ë®¾Æµ§³¾,²»Öª´Í¹âÃýÁì·ñ?"¼ÖçöÐ¦µÀ:"Æñ¸ÒÆñ¸Ò,¶à³Ð¶à³Ð."Ò»ÃæÆ½¶ùÓëÖÚÑ¾÷ß²Î°Ý±Ï,Ï×²è.¼ÖçöËìÎÊ±ðºó¼ÒÖÐµÄÖîÊÂ,ÓÖÐ»·ï½ãµÄ²Ù³ÖÀÍÂµ.·ï½ãµÀ:"ÎÒÄÇÀïÕÕ¹ÜµÃÕâÐ©ÊÂ! ¼ûÊ¶ÓÖÇ³,¿Ú½ÇÓÖ±¿,ÐÄ³¦ÓÖÖ±ÂÊ,ÈË¼Ò¸ø¸ö°ôé³,ÎÒ¾ÍÈÏ×÷`Õë'.Á³ÓÖÈí,¸é²»×¡ÈË¸øÁ½¾äºÃ»°,ÐÄÀï¾Í´È±¯ÁË.¿öÇÒÓÖÃ»¾­Àú¹ý´óÊÂ,µ¨×ÓÓÖÐ¡,Ì«Ì«ÂÔÓÐÐ©²»×ÔÔÚ , ¾ÍÏÅµÄÎÒÁ¬¾õÒ²Ë¯²»×ÅÁË.ÎÒ¿à´ÇÁË¼¸»Ø,Ì«Ì«ÓÖ²»ÈÝ´Ç,µ¹·´ËµÎÒÍ¼ÊÜÓÃ,²»¿ÏÏ°Ñ§ÁË. Êâ²»ÖªÎÒÊÇÄí×ÅÒ»°Ñº¹¶ùÄØ.Ò»¾äÒ²²»¸Ò¶àËµ,Ò»²½Ò²²»¸Ò¶à×ß.ÄãÊÇÖªµÀµÄ, ÔÛÃÇ¼ÒËùÓÐµÄÕâÐ©¹Ü¼ÒÄÌÄÌÃÇ, ÄÇÒ»Î»ÊÇºÃ²øµÄ?´íÒ»µã¶ùËûÃÇ¾ÍÐ¦»°´òÈ¤,Æ«Ò»µã¶ùËûÃÇ¾ÍÖ¸É£Ëµ»±µÄ±¨Ô¹.`×øÉ½¹Û»¢¶·',`½è½£É±ÈË',`Òý·ç´µ»ð',`Õ¾¸É°¶¶ù',`ÍÆµ¹ÓÍÆ¿²»·ö',¶¼ÊÇÈ«¹Ò×ÓµÄÎäÒÕ.¿öÇÒÎÒÄê¼ÍÇá,Í·µÈ²»Ñ¹ÖÚ,Ô¹²»µÃ²»·ÅÎÒÔÚÑÛÀï. ¸ü¿ÉÐ¦ÄÇ¸®ÀïºöÈ»ÈØ¶ùÏ±¸¾ËÀÁË,Õä´ó¸çÓÖÔÙÈýÔÙËÄµÄÔÚÌ«Ì«¸úÇ°¹ò×ÅÌÖÇé,Ö»ÒªÇëÎÒ°ïËû¼¸ÈÕ, ÎÒÊÇÔÙËÄÍÆ´Ç,Ì«Ì«¶Ï²»ÒÀ,Ö»µÃ´ÓÃü.ÒÀ¾É±»ÎÒÄÖÁË¸öÂíÑöÈË·­,¸ü²»³É¸öÌåÍ³, ÖÁ½ñÕä´ó¸ç¸ç»¹±§Ô¹ºó»ÚÄØ.ÄãÕâÒ»À´ÁË,Ã÷¶ùÄã¼ûÁËËû,ºÃ´õÃè²¹Ãè²¹, ¾ÍËµÎÒÄê¼ÍÐ¡,Ô­Ã»¼û¹ýÊÀÃæ,Ë­½Ð´óÒ¯´íÎ¯ËûµÄ."ÕýËµ×Å,Ö»ÌýÍâ¼äÓÐÈËËµ»°,·ï½ã±ãÎÊ:"ÊÇË­?"Æ½¶ù½øÀ´»ØµÀ:"ÒÌÌ«Ì«´ò·¢ÁËÏãÁâÃÃ×ÓÀ´ÎÊÎÒÒ»¾ä»°,ÎÒÒÑ¾­ËµÁË,´ò·¢Ëû»ØÈ¥ÁË."¼ÖçöÐ¦µÀ:"ÕýÊÇÄØ,·½²ÅÎÒ¼ûÒÌÂèÈ¥,²»·ÀºÍÒ»¸öÄêÇáµÄÐ¡Ï±¸¾×Ó×²ÁË¸ö¶ÔÃæ,ÉúµÄºÃÆëÕûÄ£Ñù.ÎÒÒÉ»óÔÛ¼Ò²¢ÎÞ´ËÈË,Ëµ»°Ê±ÒòÎÊÒÌÂè,Ë­Öª¾ÍÊÇÉÏ¾©À´ÂòµÄÄÇÐ¡Ñ¾Í·, Ãû½ÐÏãÁâµÄ,¾¹ÓëÑ¦´óÉµ×Ó×÷ÁË·¿ÀïÈË,¿ªÁËÁ³,Ô½·¢³öÌôµÄ±êÖÂÁË.ÄÇÑ¦´óÉµ×ÓÕæçèÈèÁËËû. "·ï½ãµÀ:"àÈ!ÍùËÕº¼×ßÁËÒ»ÌË»ØÀ´,Ò²¸Ã¼ûÐ©ÊÀÃæÁË,»¹ÊÇÕâÃ´ÑÛ²ö¶Ç±¥µÄ. ÄãÒª°®Ëû,²»ÖµÊ²Ã´,ÎÒÈ¥ÄÃÆ½¶ù»»ÁËËûÀ´ÈçºÎ?ÄÇÑ¦ÀÏ´óÒ²ÊÇ`³Ô×ÅÍëÀï¿´×Å¹øÀï' µÄ,ÕâÒ»ÄêÀ´µÄ¹â¾°,ËûÎªÒªÏãÁâ²»ÄÜµ½ÊÖ,ºÍÒÌÂè´òÁË¶àÉÙ¼¢»Ä.Ò²ÒòÒÌÂè¿´×ÅÏãÁâÄ£Ñù¶ùºÃ»¹ÊÇÄ©Ôò,ÆäÎªÈËÐÐÊÂ,È´ÓÖ±È±ðµÄÅ®º¢×Ó²»Í¬,ÎÂÈá°²¾², ²î²»¶àµÄÖ÷×Ó¹ÃÄïÒ²¸úËû²»ÉÏÄØ, ¹Ê´Ë°Ú¾ÆÇë¿ÍµÄ·ÑÊÂ,Ã÷ÌÃÕýµÀµÄÓëËû×÷ÁËæª.¹ýÁËÃ»°ëÔÂ, Ò²¿´µÄÂíÅï·çÒ»°ãÁË,ÎÒµ¹ÐÄÀï¿ÉÏ§ÁËµÄ."Ò»ÓïÎ´ÁË,¶þÃÅÉÏÐ¡ØË´«±¨:" ÀÏÒ¯ÔÚ´óÊé·¿µÈ¶þÒ¯ÄØ."¼ÖçöÌýÁË,Ã¦Ã¦ÕûÒÂ³öÈ¥.

¡¡¡¡ÕâÀï·ï½ãÄËÎÊÆ½¶ù: "·½²ÅÒÌÂèÓÐÊ²Ã´ÊÂ,°Í°Í´ò·¢ÁËÏãÁâÀ´?"Æ½¶ùÐ¦µÀ:"ÄÇÀïÀ´µÄÏãÁâ,ÊÇÎÒ½èËûÔÝÈö¸ö»Ñ.ÄÌÄÌËµËµ,Íú¶ùÉ©×ÓÔ½·¢Á¬¸ö³ÐËãÒ²Ã»ÁË."Ëµ×Å,ÓÖ×ßÖÁ·ï½ãÉí±ß,ÇÄÇÄµÄËµµÀ:"ÄÌÄÌµÄÄÇÀûÇ®Òø×Ó,³Ù²»ËÍÀ´,Ôç²»ËÍÀ´,Õâ»á×Ó¶þÒ¯ÔÚ¼Ò ,ËûÇÒËÍÕâ¸öÀ´ÁË.ÐÒ¿÷ÎÒÔÚÌÃÎÝÀï×²¼û,²»È»Ê±×ßÁËÀ´»ØÄÌÄÌ,¶þÒ¯ÌÈ»òÎÊÄÌÄÌÊÇÊ²Ã´ÀûÇ®,ÄÌÄÌ×ÔÈ»²»¿ÏÂ÷¶þÒ¯µÄ,ÉÙ²»µÃÕÕÊµ¸æËß¶þÒ¯.ÎÒÃÇ¶þÒ¯ÄÇÆ¢Æø,ÓÍ¹øÀïµÄÇ®»¹ÒªÕÒ³öÀ´»¨ÄØ, Ìý¼ûÄÌÄÌÓÐÁËÕâ¸öÌÝ¼º,Ëû»¹²»·ÅÐÄµÄ»¨ÁËÄØ.ËùÒÔÎÒ¸Ï×Å½ÓÁË¹ýÀ´, ½ÐÎÒËµÁËËûÁ½¾ä,Ë­ÖªÄÌÄÌÆ«Ìý¼ûÁËÎÊ,ÎÒ¾ÍÈö»ÑËµÏãÁâÀ´ÁË."·ï½ãÌýÁËÐ¦µÀ:" ÎÒËµÄØ, ÒÌÂèÖªµÀÄã¶þÒ¯À´ÁË,ºöÀ®°ÍµÄ·´´ò·¢¸ö·¿ÀïÈËÀ´ÁË?Ô­À´ÄãÕâÌã×Ó§å¹í."

¡¡¡¡Ëµ»°Ê±¼ÖçöÒÑ½øÀ´, ·ï½ã±ãÃü°ÚÉÏ¾ÆâÍÀ´,·òÆÞ¶Ô×ø.·ï½ãËäÉÆÒû,È´²»¸ÒÈÎÐË, Ö»ÅãÊÌ×Å¼Öçö.Ò»Ê±¼ÖçöµÄÈéÄ¸ÕÔæÖæÖ×ßÀ´,¼Öçö·ï½ãÃ¦ÈÃ³Ô¾Æ,ÁîÆäÉÏ¿»È¥.ÕÔæÖæÖÖ´Òâ²»¿Ï.Æ½¶ùµÈÔçÓÚ¿»ÑØÏÂÉèÏÂÒ»è»,ÓÖÓÐÒ»Ð¡½ÅÌ¤,ÕÔæÖæÖÔÚ½ÅÌ¤ÉÏ×øÁË.¼ÖçöÏò×ÀÉÏ¼ðÁ½ÅÌëÈâÍÓëËû·ÅÔÚè»ÉÏ×Ô³Ô.·ï½ãÓÖµÀ:"ÂèÂèºÜ½À²»¶¯ÄÇ¸ö,µ¹Ã»µÄ§ÐÁËËûµÄÑÀ."ÒòÏòÆ½¶ùµÀ:"ÔçÆðÎÒËµÄÇÒ»Íë»ðÍÈìÀÖâ×ÓºÜÀÃ,ÕýºÃ¸øÂèÂè³Ô,ÄãÔõÃ´²»ÄÃÁËÈ¥¸Ï×Å½ÐËûÃÇÈÈÀ´?"ÓÖµÀ:"ÂèÂè,Äã³¢Ò»³¢Äã¶ù×Ó´øÀ´µÄ»ÝÈª¾Æ."ÕÔæÖæÖµÀ:"ÎÒºÈÄØ, ÄÌÄÌÒ²ºÈÒ»ÖÑ, ÅÂÊ²Ã´?Ö»²»Òª¹ý¶àÁË¾ÍÊÇÁË.ÎÒÕâ»á×ÓÅÜÁËÀ´,µ¹Ò²²»ÎªÒû¾Æ,µ¹ÓÐÒ»¼þÕý¾­ÊÂ, ÄÌÄÌºÃ´õ¼ÇÔÚÐÄÀï,ÌÛ¹ËÎÒÐ©°Õ.ÎÒÃÇÕâÒ¯,Ö»ÊÇ×ìÀïËµµÄºÃ,µ½ÁË¸úÇ°¾ÍÍüÁËÎÒÃÇ.ÐÒ¿÷ÎÒ´ÓÐ¡¶ùÄÌÁËÄãÕâÃ´´ó.ÎÒÒ²ÀÏÁË,ÓÐµÄÊÇÄÇÁ½¸ö¶ù×Ó,Äã¾ÍÁíÑÛÕÕ¿´ËûÃÇÐ©,±ðÈËÒ²²»¸ÒßÚÑÀ¶ùµÄ.ÎÒ»¹ÔÙËÄµÄÇóÁËÄã¼¸±é,Äã´ðÓ¦µÄµ¹ºÃ,µ½Èç½ñ»¹ÊÇÔïÊº. ÕâÈç½ñÓÖ´ÓÌìÉÏÅÜ³öÕâÒ»¼þ´óÏ²ÊÂÀ´,ÄÇÀïÓÃ²»×ÅÈË?ËùÒÔµ¹ÊÇÀ´ºÍÄÌÄÌÀ´ËµÊÇÕý¾­,¿¿×ÅÎÒÃÇÒ¯,Ö»ÅÂÎÒ»¹¶öËÀÁËÄØ."

¡¡¡¡·ï½ãÐ¦µÀ: "ÂèÂèÄã·ÅÐÄ,Á½¸öÄÌ¸ç¸ç¶¼½»¸øÎÒ.Äã´ÓÐ¡¶ùÄÌµÄ¶ù×Ó,Äã»¹ÓÐÊ²Ã´²»ÖªËûÄÇÆ¢ÆøµÄ? ÄÃ×ÅÆ¤Èâµ¹ÍùÄÇ²»Ïà¸ÉµÄÍâÈËÉíÉÏÌù.¿ÉÊÇÏÖ·Å×ÅÄÌ¸ç¸ç,ÄÇÒ»¸ö²»±ÈÈËÇ¿?ÄãÌÛ¹ËÕÕ¿´ËûÃÇ,Ë­¸ÒËµ¸ö`²»'×Ö¶ù?Ã»µÄ°×±ãÒËÁËÍâÈË.----ÎÒÕâ»°Ò²Ëµ´íÁË, ÎÒÃÇ¿´×ÅÊÇ`ÍâÈË',ÄãÈ´¿´×Å`ÄÚÈË'Ò»ÑùÄØ."ËµµÄÂúÎÝÀïÈË¶¼Ð¦ÁË.ÕÔæÖæÖÒ²Ð¦¸ö²»×¡, ÓÖÄî·ðµÀ:"¿ÉÊÇÎÝ×ÓÀïÅÜ³öÇàÌìÀ´ÁË.ÈôËµ`ÄÚÈË'`ÍâÈË'ÕâÐ©»ìÕÊÔ­¹Ê, ÎÒÃÇÒ¯ÊÇÃ»ÓÐ,²»¹ýÊÇÁ³ÈíÐÄ´È,¸é²»×¡ÈËÇóÁ½¾ä°ÕÁË."·ï½ãÐ¦µÀ:"¿É²»ÊÇÄØ,ÓÐ`ÄÚÈË'µÄËû²Å´ÈÈíÄØ,ËûÔÚÔÛÃÇÄï¶ùÃÇ¸úÇ°²ÅÊÇ¸ÕÓ²ÄØ!"ÕÔæÖæÖÐ¦µÀ:"ÄÌÄÌËµµÄÌ«¾¡ÇéÁË,ÎÒÒ²ÀÖÁË,ÔÙ³ÔÒ»±­ºÃ¾Æ.´Ó´ËÎÒÃÇÄÌÄÌ×÷ÁËÖ÷,ÎÒ¾ÍÃ»µÄ³îÁË."

¡¡¡¡¼Öçö´ËÊ±Ã»ºÃÒâË¼, Ö»ÊÇÚ¨Ð¦³Ô¾Æ,Ëµ`ºúËµ'¶þ×Ö,----"¿ìÊ¢·¹À´,³ÔÍë×Ó»¹ÒªÍùÕä´óÒ¯ÄÇ±ßÈ¥ÉÌÒéÊÂÄØ. "·ï½ãµÀ:"¿ÉÊÇ±ðÎóÁËÕýÊÂ.²Å¸ÕÀÏÒ¯½ÐÄã×÷Ê²Ã´?"¼ÖçöµÀ: "¾ÍÎªÊ¡Ç×."·ï½ãÃ¦ÎÊµÀ:"Ê¡Ç×µÄÊÂ¾¹×¼ÁË²»³É?"¼ÖçöÐ¦µÀ:"Ëä²»Ê®·Ö×¼,Ò²ÓÐ°Ë·Ö×¼ÁË."·ï½ãÐ¦µÀ:"¿É¼ûµ±½ñµÄÂ¡¶÷.ÀúÀ´ÌýÊé¿´Ï·,¹ÅÊ±´ÓÎ´ÓÐµÄ."ÕÔæÖæÖÓÖ½Ó¿ÚµÀ:"¿ÉÊÇÄØ,ÎÒÒ²ÀÏºýÍ¿ÁË.ÎÒÌý¼ûÉÏÉÏÏÂÏÂ³³ÈÂÁËÕâÐ©ÈÕ×Ó,Ê²Ã´Ê¡Ç×²»Ê¡Ç×,ÎÒÒ²²»ÀíÂÛËûÈ¥,Èç½ñÓÖËµÊ¡Ç×,µ½µ×ÊÇÔõÃ´¸öÔ­¹Ê?"¼ÖçöµÀ:"Èç½ñµ±½ñÌùÌåÍòÈËÖ®ÐÄ , ÊÀÉÏÖÁ´óÄªÈç`Ð¢'×Ö,ÏëÀ´¸¸Ä¸¶ùÅ®Ö®ÐÔ,½ÔÊÇÒ»Àí,²»ÊÇ¹ó¼úÉÏ·Ö±ðµÄ.µ±½ñ×ÔÎªÈÕÒ¹ÊÌ·îÌ«ÉÏ»Ê,»ÊÌ«ºó,ÉÐ²»ÄÜÂÔ¾¡Ð¢Òâ,Òò¼û¹¬ÀïæÉåú²ÅÈËµÈ½ÔÊÇÈë¹¬¶àÄê,Å×Àë¸¸Ä¸ÒôÈÝ, ÆñÓÐ²»Ë¼ÏëÖ®Àí?ÔÚ¶ùÅ®Ë¼Ïë¸¸Ä¸,ÊÇ·ÖËùÓ¦µ±.Ïë¸¸Ä¸ÔÚ¼Ò,ÈôÖ»¹ÜË¼ÄîÅ®¶ù,¾¹²»ÄÜ¼û,ÌÈÒò´Ë³É¼²ÖÂ²¡,ÉõÖÁËÀÍö,½ÔÓÉëÞ¹ª½ûïÀ,²»ÄÜÊ¹ÆäËìÌìÂ×Ö®Ô¸,Òà´óÉËÌìºÍÖ®ÊÂ.¹ÊÆô×àÌ«ÉÏ»Ê,»ÊÌ«ºó,Ã¿ÔÂ·ê¶þÁùÈÕÆÚ,×¼Æä½··¿¾ìÊôÈë¹¬Çëºò¿´ÊÓ .ÓÚÊÇÌ«ÉÏ»Ê,»ÊÌ«ºó´óÏ²,ÉîÔÞµ±½ñÖÁÐ¢´¿ÈÊ,ÌåÌì¸ñÎï.Òò´Ë¶þÎ»ÀÏÊ¥ÈËÓÖÏÂÖ¼Òâ, Ëµ½··¿¾ìÊôÈë¹¬,Î´ÃâÓÐ¹úÌåÒÇÖÆ,Ä¸Å®ÉÐ²»ÄÜã«»³.¾¹´ó¿ª·½±ãÖ®¶÷,ÌØ½µÚÍÖî½··¿¹óÆÝ,³ý¶þÁùÈÕÈë¹¬Ö®¶÷Íâ,·²ÓÐÖØÓî±ðÔºÖ®¼Ò,¿ÉÒÔ×¤õÏ¹Ø·ÀÖ®Íâ,²»·ÁÆôÇëÄÚÍ¢ð½ÓßÈëÆäË½µÚ, Êü¿ÉÂÔ¾¡¹ÇÈâË½Çé,ÌìÂ×ÖÐÖ®ÖÁÐÔ.´ËÖ¼Ò»ÏÂ,Ë­²»Ó»Ô¾¸Ð´÷?ÏÖ½ñÖÜ¹óÈËµÄ¸¸Ç×ÒÑÔÚ¼ÒÀï¶¯ÁË¹¤ÁË, ÐÞ¸ÇÊ¡Ç×±ðÔºÄØ.ÓÖÓÐÎâ¹óåúµÄ¸¸Ç×ÎâÌì§»¼Ò,Ò²Íù³ÇÍâÌ¤¿´µØ·½È¥ÁË.ÕâÆñ²»ÓÐ°Ë¾Å·ÖÁË?"

¡¡¡¡ÕÔæÖæÖµÀ: "°¢ÃÖÍÓ·ð!Ô­À´Èç´Ë.ÕâÑùËµ,ÔÛÃÇ¼ÒÒ²ÒªÔ¤±¸½ÓÔÛÃÇ´óÐ¡½ãÁË?"¼ÖçöµÀ: "ÕâºÎÓÃËµÄØ!²»È»,Õâ»á×ÓÃ¦µÄÊÇÊ²Ã´?"·ï½ãÐ¦µÀ:"Èô¹ûÈç´Ë,ÎÒ¿ÉÒ²¼û¸ö´óÊÀÃæÁË.¿ÉºÞÎÒÐ¡¼¸ËêÄê¼Í,ÈôÔçÉú¶þÈýÊ®Äê,Èç½ñÕâÐ©ÀÏÈË¼ÒÒ²²»±¡ÎÒÃ»¼ûÊÀÃæÁË. ËµÆðµ±ÄêÌ«×æ»ÊµÛ·ÂË´Ñ²µÄ¹ÊÊÂ,±ÈÒ»²¿Êé»¹ÈÈÄÖ,ÎÒÆ«Ã»Ôì»¯¸ÏÉÏ."ÕÔæÖæÖµÀ:"°¦Ó´Ó´,ÄÇ¿ÉÊÇÇ§ÔØÏ£·êµÄ!ÄÇÊ±ºòÎÒ²Å¼ÇÊÂ¶ù,ÔÛÃÇ¼Ö¸®ÕýÔÚ¹ÃËÕÑïÖÝÒ»´ø¼àÔìº£ô³, ÐÞÀíº£ÌÁ,Ö»Ô¤±¸½Ó¼ÝÒ»´Î,°ÑÒø×Ó¶¼»¨µÄÌÊº£Ë®ËÆµÄ!ËµÆðÀ´......"·ï½ãÃ¦½ÓµÀ:" ÎÒÃÇÍõ¸®Ò²Ô¤±¸¹ýÒ»´Î. ÄÇÊ±ÎÒÒ¯Ò¯µ¥¹Ü¸÷¹ú½ø¹±³¯ºØµÄÊÂ,·²ÓÐµÄÍâ¹úÈËÀ´,¶¼ÊÇÎÒÃÇ¼ÒÑø»î.ÔÁ,Ãö,µá,ÕãËùÓÐµÄÑó´¬»õÎï¶¼ÊÇÎÒÃÇ¼ÒµÄ."

¡¡¡¡ÕÔæÖæÖµÀ:"ÄÇÊÇË­²»ÖªµÀµÄ?Èç½ñ»¹ÓÐ¸ö¿ÚºÅ¶ùÄØ,Ëµ`¶«º£ÉÙÁË°×Óñ´²,ÁúÍõÀ´Çë½­ÄÏÍõ',ÕâËµµÄ¾ÍÊÇÄÌÄÌ¸®ÉÏÁË.»¹ÓÐÈç½ñÏÖÔÚ½­ÄÏµÄÕç¼Ò,àÈÓ´Ó´,ºÃÊÆÅÉ!¶ÀËû¼Ò½Ó¼ÝËÄ´Î,Èô²»ÊÇÎÒÃÇÇ×ÑÛ¿´¼û,¸æËßË­Ë­Ò²²»ÐÅµÄ.±ð½²Òø×Ó³ÉÁËÍÁÄà,Æ¾ÊÇÊÀÉÏËùÓÐµÄ,Ã»ÓÐ²»ÊÇ¶ÑÉ½Èûº£µÄ,`×ï¹ý¿ÉÏ§'ËÄ¸ö×Ö¾¹¹Ë²»µÃÁË."·ï½ãµÀ:"³£Ìý¼ûÎÒÃÇÌ«Ò¯ÃÇÒ²ÕâÑùËµ,ÆñÓÐ²»ÐÅµÄ.Ö»ÄÉº±Ëû¼ÒÔõÃ´¾ÍÕâÃ´¸»¹óÄØ?"ÕÔæÖæÖµÀ:"¸æËßÄÌÄÌÒ»¾ä»°,Ò²²»¹ýÊÇÄÃ×Å»ÊµÛ¼ÒµÄÒø×ÓÍù»ÊµÛÉíÉÏÊ¹°ÕÁË!Ë­¼ÒÓÐÄÇÐ©Ç®ÂòÕâ¸öÐéÈÈÄÖÈ¥? "ÕýËµµÄÈÈÄÖ,Íõ·òÈËÓÖ´ò·¢ÈËÀ´ÇÆ·ï½ã³ÔÁË·¹²»Ôø.·ï½ã±ãÖªÓÐÊÂµÈËû,Ã¦Ã¦µÄ³ÔÁË°ëÍë·¹, Êþ¿ÚÒª×ß,ÓÖÓÐ¶þÃÅÉÏÐ¡ØËÃÇ»Ø:"¶«¸®ÀïÈØ,Ç¾¶þÎ»¸ç¶ùÀ´ÁË."¼Öçö²ÅÊþÁË¿Ú, Æ½¶ùÅõ×ÅÅèîÂÊÖ,¼ûËû¶þÈËÀ´ÁË,±ãÎÊ:"Ê²Ã´»°?¿ìËµ."·ï½ãÇÒÖ¹²½ÉÔºò,ÌýËû¶þÈË»ØÐ©Ê²Ã´. ¼ÖÈØÏÈ»ØËµ:"ÎÒ¸¸Ç×´ò·¢ÎÒÀ´»ØÊåÊå:ÀÏÒ¯ÃÇÒÑ¾­Òé¶¨ÁË,´Ó¶«±ßÒ»´ø,½è×Å¶«¸®Àï»¨Ô°Æð,×ªÖÁ±±±ß,Ò»¹²ÕÉÁ¿×¼ÁË,ÈýÀï°ë´ó,¿ÉÒÔ¸ÇÔìÊ¡Ç×±ðÔºÁË. ÒÑ¾­´«ÈË»­Í¼ÑùÈ¥ÁË, Ã÷ÈÕ¾ÍµÃ.ÊåÊå²Å»Ø¼Ò,Î´ÃâÀÍ·¦,²»ÓÃ¹ýÎÒÃÇÄÇ±ßÈ¥,ÓÐ»°Ã÷ÈÕÒ»ÔçÔÙÇë¹ýÈ¥ÃæÒé."¼ÖçöÐ¦×ÅÃ¦Ëµ:"¶àÐ»´óÒ¯·ÑÐÄÌåÁÂ,ÎÒ¾Í²»¹ýÈ¥ÁË.Õý¾­ÊÇÕâ¸öÖ÷Òâ²ÅÊ¡ÊÂ, ¸ÇÔìÒ²ÈÝÒ×,Èô²ÉÖÃ±ð´¦µØ·½È¥,ÄÇ¸ü·ÑÊÂ,ÇÒµ¹²»³ÉÌåÍ³.Äã»ØÈ¥ËµÕâÑùºÜºÃ,ÈôÀÏÒ¯ÃÇÔÙÒª¸ÄÊ±,È«ÕÌ´óÒ¯ÚÉ×è,Íò²»¿ÉÁíÑ°µØ·½.Ã÷ÈÕÒ»ÔçÎÒ¸ø´óÒ¯È¥Çë°²È¥,ÔÙÒéÏ¸»°."¼ÖÈØÃ¦Ó¦¼¸¸ö"ÊÇ".

¡¡¡¡¼ÖÇ¾ÓÖ½üÇ°»ØËµ: "ÏÂ¹ÃËÕÆ¸Çë½ÌÏ°,²ÉÂòÅ®º¢×Ó,ÖÃ°ìÀÖÆ÷ÐÐÍ·µÈÊÂ,´óÒ¯ÅÉÁËÖ¶¶ù, ´øÁì×ÅÀ´¹Ü¼ÒÁ½¸ö¶ù×Ó,»¹ÓÐµ¥Æ¸ÈÊ,²·¹ÌÐÞÁ½¸öÇå¿ÍÏà¹«,Ò»Í¬Ç°Íù,ËùÒÔÃüÎÒÀ´¼ûÊåÊå. "¼ÖçöÌýÁË,½«¼ÖÇ¾´òÁÂÁË´òÁÂ,Ð¦µÀ:"ÄãÄÜÔÚÕâÒ»ÐÐÃ´?Õâ¸öÊÂËä²»ËãÉõ´ó,ÀïÍ·´óÓÐ²ØÒ´µÄ."¼ÖÇ¾Ð¦µÀ:"Ö»ºÃÑ§Ï°×Å°ì°ÕÁË."

¡¡¡¡¼ÖÈØÔÚÉíÅÔµÆÓ°ÏÂÇÄÀ­·ï½ãµÄÒÂ½ó, ·ï½ã»áÒâ,ÒòÐ¦µÀ:"ÄãÒ²Ì«²ÙÐÄÁË,ÄÑµÀ´óÒ¯±ÈÔÛÃÇ»¹²»»áÓÃÈË?Æ«ÄãÓÖÅÂËû²»ÔÚÐÐÁË.Ë­¶¼ÊÇÔÚÐÐµÄ?º¢×ÓÃÇÒÑ³¤µÄÕâÃ´´óÁË, `Ã»³Ô¹ýÖíÈâ,Ò²¿´¼û¹ýÖíÅÜ'.´óÒ¯ÅÉËûÈ¥,Ô­²»¹ýÊÇ¸ö×øôîÆì¶ù,ÄÑµÀÈÏÕæµÄ½ÐËûÈ¥½²¼ÛÇ®»á¾­¼ÍÈ¥ÄØ! ÒÀÎÒËµ¾ÍºÜºÃ."¼ÖçöµÀ:"×ÔÈ»ÊÇÕâÑù.²¢²»ÊÇÎÒ²µ»Ø,ÉÙ²»µÃÌæËûËã¼ÆËã¼Æ."ÒòÎÊ:"ÕâÒ»ÏîÒø×Ó¶¯ÄÇÒ»´¦µÄ?"¼ÖÇ¾µÀ:"²ÅÒ²Òéµ½ÕâÀï.ÀµÒ¯Ò¯Ëµ,²»ÓÃ´Ó¾©Àï´øÏÂÈ¥, ½­ÄÏÕç¼Ò»¹ÊÕ×ÅÎÒÃÇÎåÍòÒø×Ó.Ã÷ÈÕÐ´Ò»·âÊéÐÅ»áÆ±ÎÒÃÇ´øÈ¥,ÏÈÖ§ÈýÍò,ÏÂÊ£¶þÍò´æ×Å,µÈÖÃ°ì»¨Öò²ÊµÆ²¢¸÷É«Á±èÐÕÊçÏµÄÊ¹·Ñ."¼ÖçöµãÍ·µÀ:"Õâ¸öÖ÷ÒâºÃ."

¡¡¡¡·ï½ãÃ¦Ïò¼ÖÇ¾µÀ: "¼ÈÕâÑù,ÎÒÓÐÁ½¸öÔÚÐÐÍ×µ±ÈË,Äã¾Í´øËûÃÇÈ¥°ì,Õâ¸ö±ãÒËÁËÄãÄØ."¼ÖÇ¾Ã¦ÅãÐ¦Ëµ:"ÕýÒªºÍÉôÉôÌÖÁ½¸öÈËÄØ,Õâ¿ÉÇÉÁË."ÒòÎÊÃû×Ö.·ï½ã±ãÎÊÕÔæÖæÖ. ±ËÊ±ÕÔæÖæÖÒÑÌý´ôÁË»°,Æ½¶ùÃ¦Ð¦ÍÆËû,Ëû²ÅÐÑÎò¹ýÀ´,Ã¦Ëµ:"Ò»¸ö½ÐÕÔÌìÁº,Ò»¸ö½ÐÕÔÌì¶°. "·ï½ãµÀ:"¿É±ðÍüÁË,ÎÒ¿É¸ÉÎÒµÄÈ¥ÁË."Ëµ×Å±ã³öÈ¥ÁË.¼ÖÈØÃ¦ËÍ³öÀ´, ÓÖÇÄÇÄµÄÏò·ï½ãµÀ:"Éô×ÓÒªÊ²Ã´¶«Î÷,·Ô¸ÀÎÒ¿ª¸öÕÊ¸øÇ¾ÐÖµÜ´øÁËÈ¥,½ÐËû°´ÕÊÖÃ°ìÁËÀ´."·ï½ãÐ¦µÀ:"±ð·ÅÄãÄïµÄÆ¨!ÎÒµÄ¶«Î÷»¹Ã»´¦ÁÌÄØ,Ï£º±ÄãÃÇ¹í¹íËîËîµÄ?"Ëµ×ÅÒ»¾¶È¥ÁË.

¡¡¡¡ÕâÀï¼ÖÇ¾Ò²ÇÄÎÊ¼Öçö:"ÒªÊ²Ã´¶«Î÷?Ë³±ãÖ¯À´Ð¢¾´."¼ÖçöÐ¦µÀ:"Äã±ðÐËÍ·.²ÅÑ§×Å°ìÊÂ,µ¹ÏÈÑ§»áÁËÕâ°ÑÏ·.ÎÒ¶ÌÁËÊ²Ã´,ÉÙ²»µÃÐ´ÐÅÀ´¸æËßÄã,ÇÒ²»ÒªÂÛµ½ÕâÀï."Ëµ±Ï,´ò·¢Ëû¶þÈËÈ¥ÁË.½Ó×Å»ØÊÂµÄÈËÀ´,²»Ö¹ÈýËÄ´Î,¼Öçöº¦·¦,±ã´«Óë¶þÃÅÉÏ,Ò»Ó¦²»Ðí´«±¨,¾ãµÈÃ÷ÈÕÁÏÀí.·ï½ãÖÁÈý¸üÊ±·Ö·½ÏÂÀ´°²Ðª,Ò»ËÞÎÞ»°.

¡¡¡¡´ÎÔç¼ÖçöÆðÀ´,¼û¹ý¼ÖÉâ¼ÖÕþ,±ãÍùÄþ¸®ÖÐÀ´,ºÏÍ¬ÀÏ¹ÜÊÂµÄÈËµÈ,²¢¼¸Î»ÊÀ½»ÃÅÏÂÇå¿ÍÏà¹«, Éó²ìÁ½¸®µØ·½,ÉÉ»­Ê¡Ç×µîÓî,Ò»Ãæ²ì¶È°ìÀíÈË¶¡.×Ô´Ëºó,¸÷ÐÐ½³ÒÛÆë¼¯,½ðÒøÍ­ÎýÒÔ¼°ÍÁÄ¾×©ÍßÖ®Îï,°áÔËÒÆËÍ²»Ðª.ÏÈÁî½³ÈË²ðÄþ¸®»á·¼Ô°Ç½Ô«Â¥¸ó,Ö±½ÓÈëÈÙ¸®¶«´óÔºÖÐ. ÈÙ¸®¶«±ßËùÓÐÏÂÈËÒ»´øÈº·¿¾¡ÒÑ²ðÈ¥.µ±ÈÕÄþÈÙ¶þÕ¬,ËäÓÐÒ»Ð¡Ïï½ç¶Ï²»Í¨,È»ÕâÐ¡ÏïÒàÏµË½µØ,²¢·Ç¹ÙµÀ,¹Ê¿ÉÒÔÁ¬Êô.»á·¼Ô°±¾ÊÇ´Ó±±¹Õ½ÇÇ½ÏÂÒýÀ´Ò»¹É»îË®,½ñÒàÎÞ·³ÔÙÒý.ÆäÉ½Ê¯Ê÷Ä¾Ëä²»·óÓÃ,¼ÖÉâ×¡µÄÄËÊÇÈÙ¸®¾ÉÔ°,ÆäÖÐÖñÊ÷É½Ê¯ÒÔ¼°Í¤é¿À¸¸ËµÈÎï, ½Ô¿ÉÅ²¾ÍÇ°À´.Èç´ËÁ½´¦ÓÖÉõ½ü,´ÕÀ´Ò»´¦,Ê¡µÃÐí¶à²ÆÁ¦, ×ÝÒà²»·ó,ËùÌíÒàÓÐÏÞ.È«¿÷Ò»¸öÀÏÃ÷¹«ºÅÉ½×ÓÒ°Õß,Ò»Ò»³ï»­ÆðÔì.

¡¡¡¡¼ÖÕþ²»¹ßÓÚË×Îñ, Ö»Æ¾¼ÖÉâ,¼ÖÕä,¼Öçö,Àµ´ó,À´Éý,ÁÖÖ®Ð¢,ÎâÐÂµÇ,Õ²¹â,³ÌÈÕÐËµÈ¼¸ÈË°²²å°Ú²¼. ·²¶ÑÉ½Ôä³Ø,ÆðÂ¥Êú¸ó,ÖÖÖñÔÔ»¨,Ò»Ó¦µã¾°µÈÊÂ,ÓÖÓÐÉ½×ÓÒ°ÖÆ¶È.ÏÂ³¯ÏÐÏ¾,²»¹ý¸÷´¦¿´Íû¿´Íû,×îÒª½ô´¦ºÍ¼ÖÉâµÈÉÌÒéÉÌÒé±ã°ÕÁË.¼ÖÉâÖ»ÔÚ¼Ò¸ßÎÔ, ÓÐ½æ¶¹Ö®ÊÂ,¼ÖÕäµÈ»ò×ÔÈ¥»ØÃ÷,»òÐ´ÂÔ½Ú,»òÓÐ»°Ëµ,±ã´«ºô¼Öçö,Àµ´óµÈÁìÃü. ¼ÖÈØµ¥¹Ü´òÔì½ðÒøÆ÷Ãó. ¼ÖÇ¾ÒÑÆðÉíÍù¹ÃËÕÈ¥ÁË.¼ÖÕä,Àµ´óµÈÓÖµãÈË¶¡,¿ª²á¼®,¼à¹¤µÈÊÂ,Ò»±Ê²»ÄÜÐ´µ½,²»¹ýÊÇÐúãÙÈÈÄÖ·Ç³£¶øÒÑ.ÔÝÇÒÎÞ»°.

¡¡¡¡ÇÒËµ±¦Óñ½üÒò¼ÒÖÐÓÐÕâµÈ´óÊÂ, ¼ÖÕþ²»À´ÎÊËûµÄÊé,ÐÄÖÐÊÇ¼þ³©ÊÂ,ÎÞÄÎÇØÖÓÖ®²¡ÈÕÖØÒ»ÈÕ,Ò²×ÅÊµÐüÐÄ,²»ÄÜÀÖÒµ.ÕâÈÕÒ»ÔçÆðÀ´²ÅÊáÏ´Íê±Ï,ÒâÓû»ØÁË¼ÖÄ¸È¥ÍûºòÇØÖÓ,ºö¼ûÜøÑÌÔÚ¶þÃÅÕÕ±ÚÇ°Ì½Í·ËõÄÔ,±¦ÓñÃ¦³öÀ´ÎÊËû:"×÷Ê²Ã´?"ÜøÑÌµÀ:"ÇØÏà¹«²»ÖÐÓÃÁË!"±¦ÓñÌýËµ,ÏÅÁËÒ»Ìø,Ã¦ÎÊµÀ:"ÎÒ×ò¶ù²ÅÇÆÁËËûÀ´,»¹Ã÷Ã÷°×°×,ÔõÃ´¾Í²»ÖÐÓÃÁË?"ÜøÑÌµÀ:"ÎÒÒ²²»ÖªµÀ,²Å¸ÕÊÇËû¼ÒµÄÀÏÍ·×ÓÀ´ÌØ¸æËßÎÒµÄ."±¦ÓñÌýÁË,Ã¦×ªÉí»ØÃ÷¼ÖÄ¸. ¼ÖÄ¸·Ô¸À:"ºÃÉúÅÉÍ×µ±ÈË¸úÈ¥,µ½ÄÇÀï¾¡Ò»¾¡Í¬´°Ö®Çé¾Í»ØÀ´,²»Ðí¶àµ¢¸éÁË. "±¦ÓñÌýÁË,Ã¦Ã¦µÄ¸üÒÂ³öÀ´,³µÓÌÎ´±¸,¼±µÄÂúÌüÂÒ×ª.Ò»Ê±´ß´ÙµÄ³µµ½,Ã¦ÉÏÁË³µ,Àî¹ó,ÜøÑÌµÈ¸úËæ.À´ÖÁÇØÖÓÃÅÊ×,ÇÄÎÞÒ»ÈË,Ëì·äÓµÖÁÄÚÊÒ,»£µÄÇØÖÓµÄÁ½¸öÔ¶·¿ÉôÄ¸²¢¼¸¸öµÜÐÖ¶¼²ØÖ®²»µü.

¡¡¡¡´ËÊ±ÇØÖÓÒÑ·¢¹ýÁ½Èý´Î»èÁË,ÒÆ´²Ò×óå¶àÊ±ÒÓ.±¦ÓñÒ»¼û,±ã²»½ûÊ§Éù.Àî¹óÃ¦È°µÀ:"²»¿É²»¿É,ÇØÏà¹«ÊÇÈõÖ¢,Î´Ãâ¿»ÉÏÍ¦¿¸µÄ¹ÇÍ·²»ÊÜÓÃ,ËùÒÔÔÝÇÒÅ²ÏÂÀ´ËÉÉ¢Ð©. ¸ç¶ùÈç´Ë,Æñ²»·´ÌíÁËËûµÄ²¡?"±¦ÓñÌýÁË,·½ÈÌ×¡½üÇ°,¼ûÇØÖÓÃæÈç°×À¯,ºÏÄ¿ºôÎüÓÚÕíÉÏ.±¦ÓñÃ¦½ÐµÀ:"¾¨ÐÖ!±¦ÓñÀ´ÁË."Á¬½ÐÁ½ÈýÉù,ÇØÖÓ²»²Ç.±¦ÓñÓÖµÀ:"±¦ÓñÀ´ÁË."

¡¡¡¡ÄÇÇØÖÓÔçÒÑ»êÆÇÀëÉí,Ö»Ê£µÃÒ»¿ÚÓÆÓÆÓàÆøÔÚÐØ,Õý¼ûÐí¶à¹íÅÐ³ÖÅÆÌáË÷À´×½Ëû . ÄÇÇØÖÓ»êÆÇÄÇÀï¿Ï¾ÍÈ¥,ÓÖ¼ÇÄî×Å¼ÒÖÐÎÞÈËÕÆ¹Ü¼ÒÎñ,ÓÖ¼Ç¹Ò×Å¸¸Ç×»¹ÓÐÁô»ýÏÂµÄÈýËÄÇ§Á½Òø×Ó, ÓÖ¼Ç¹Ò×ÅÖÇÄÜÉÐÎÞÏÂÂä,Òò´Ë°Ù°ãÇó¸æ¹íÅÐ.ÎÞÄÎÕâÐ©¹íÅÐ¶¼²»¿ÏáßË½, ·´ß³ßåÇØÖÓµÀ:"¿÷Äã»¹ÊÇ¶Á¹ýÊéµÄÈË,Æñ²»ÖªË×ÓïËµµÄ:`ÑÖÍõ½ÐÄãÈý¸üËÀ,Ë­¸ÒÁôÈËµ½Îå¸ü.'ÎÒÃÇÒõ¼äÉÏÏÂ¶¼ÊÇÌúÃæÎÞË½µÄ,²»±ÈÄãÃÇÑô¼äÕ°Çé¹ËÒâ,ÓÐÐí¶àµÄ¹Ø°­´¦. "ÕýÄÖ×Å,ÄÇÇØÖÓ»êÆÇºöÌý¼û"±¦ÓñÀ´ÁË"ËÄ×Ö,±ãÃ¦ÓÖÑëÇóµÀ:"ÁÐÎ»Éñ²î,ÂÔ·¢´È±¯,ÈÃÎÒ»ØÈ¥,ºÍÕâÒ»¸öºÃÅóÓÑËµÒ»¾ä»°¾ÍÀ´µÄ."ÖÚ¹íµÀ:"ÓÖÊÇÊ²Ã´ºÃÅóÓÑ?"ÇØÖÓµÀ :"²»Â÷ÁÐÎ»,¾ÍÊÇÈÙ¹ú¹«µÄËï×Ó,Ð¡Ãû±¦Óñ."¶¼ÅÐ¹ÙÌýÁË,ÏÈ¾Í»£»ÅÆðÀ´,Ã¦ºÈÂî¹íÊ¹µÀ:"ÎÒËµÄãÃÇ·ÅÁËËû»ØÈ¥×ß×ß°Õ,ÄãÃÇ¶Ï²»ÒÀÎÒµÄ»°,Èç½ñÖ»µÈËûÇë³ö¸öÔËÍúÊ±Ê¢µÄÈËÀ´²Å°Õ."ÖÚ¹í¼û¶¼ÅÐÈç´Ë,Ò²¶¼Ã¦ÁËÊÖ½Å,Ò»ÃæÓÖ±§Ô¹µÀ:"ÄãÀÏÈË¼ÒÏÈÊÇÄÇµÈÀ×öªµç±¢,Ô­À´¼û²»µÃ`±¦Óñ'¶þ×Ö.ÒÀÎÒÃÇÓÞ¼û,ËûÊÇÑô,ÎÒÃÇÊÇÒõ,ÅÂËûÃÇÒ²ÎÞÒæÓÚÎÒÃÇ. " ¶¼ÅÐµÀ:"·ÅÆ¨!Ë×ÓïËµµÄºÃ,`ÌìÏÂ¹Ù¹ÜÌìÏÂÊÂ',×Ô¹ÅÈË¹íÖ®µÀÈ´ÊÇÒ»°ã,ÒõÑô²¢ÎÞ¶þÀí.±ð¹ÜËûÒõÒ²°Õ,ÑôÒ²°Õ,»¹ÊÇ°ÑËû·Å»ØÃ»ÓÐ´íÁËµÄ."ÖÚ¹íÌýËµ,Ö»µÃ½«ÇØ»ê·Å»Ø , ºßÁËÒ»Éù,Î¢¿ªË«Ä¿,¼û±¦ÓñÔÚ²à,ÄËÃãÇ¿Ì¾µÀ:"ÔõÃ´²»¿ÏÔçÀ´?ÔÙ³ÙÒ»²½Ò²²»ÄÜ¼ûÁË. "±¦ÓñÃ¦Ð¯ÊÖ´¹ÀáµÀ:"ÓÐÊ²Ã´»°ÁôÏÂÁ½¾ä."ÇØÖÓµÀ:"²¢ÎÞ±ð»°.ÒÔÇ°ÄãÎÒ¼ûÊ¶×ÔÎª¸ß¹ýÊÀÈË,ÎÒ½ñÈÕ²ÅÖª×ÔÎóÁË.ÒÔºó»¹¸ÃÁ¢Ö¾¹¦Ãû,ÒÔÈÙÒ«ÏÔ´ïÎªÊÇ."Ëµ±Ï,±ã³¤Ì¾Ò»Éù,ÏôÈ»³¤ÊÅÁË.ÏôÈ»³¤ÊÅÁË.

    http://www.hongloumengs.cn/hongloumeng/3/hongloumeng105.htm


»°ËµÇØÖÓ¼ÈËÀ,±¦ÓñÍ´¿Þ²»ÒÑ,Àî¹óµÈºÃÈÝÒ×È°½â°ëÈÕ·½×¡,¹éÊ±ÓÌÊÇÆàâü°§Í´. ¼ÖÄ¸°ïÁË¼¸Ê®Á½Òø×Ó, ÍâÓÖÁí±¸µìÒÇ,±¦ÓñÈ¥µõÖ½.ÆßÈÕºó±ãËÍéëÑÚÂñÁË,±ðÎÞÊö¼Ç. Ö»ÓÐ±¦ÓñÈÕÈÕË¼Ä½¸Ðµ¿, È»ÒàÎÞ¿ÉÈçºÎÁË.ÓÖ²»ÖªÀú¼¸ºÎÊ±,ÕâÈÕ¼ÖÕäµÈÀ´»Ø¼ÖÕþ:" Ô°ÄÚ¹¤³Ì¾ãÒÑ¸æ¿¢, ´óÀÏÒ¯ÒÑÇÆ¹ýÁË,Ö»µÈÀÏÒ¯ÇÆÁË,»òÓÐ²»Í×Ö®´¦,ÔÙÐÐ¸ÄÔì,ºÃÌâØÒ¶î¶ÔÁªµÄ. "¼ÖÕþÌýÁË,³ÁË¼Ò»»Ø,ËµµÀ:"ÕâØÒ¶î¶ÔÁªµ¹ÊÇÒ»¼þÄÑÊÂ.ÂÛÀí¸ÃÇë¹óåú´ÍÌâ²ÅÊÇ,È»¹óåúÈô²»Ç×¶ÃÆä¾°,´óÔ¼Òà±Ø²»¿ÏÍýÄâ,ÈôÖ±´ý¹óåúÓÎÐÒ¹ýÔÙÇëÌâ,Ù¼´ó¾°ÖÂ, Èô¸ÉÍ¤é¿,ÎÞ×Ö±êÌâ,Ò²¾õÁÈÂäÎÞÈ¤,ÈÎÓÐ»¨ÁøÉ½Ë®,Ò²¶Ï²»ÄÜÉúÉ«."ÖÚÇå¿ÍÔÚÅÔÐ¦´ðµÀ: "ÀÏÊÀÎÌËù¼û¼«ÊÇ.Èç½ñÎÒÃÇÓÐ¸öÓÞ¼û:¸÷´¦ØÒ¶î¶ÔÁª¶Ï²»¿ÉÉÙ,Òà¶Ï²»¿É¶¨Ãû.Èç½ñÇÒ°´Æä¾°ÖÂ,»òÁ½×Ö,Èý×Ö,ËÄ×Ö,ÐéºÏÆäÒâ,ÄâÁË³öÀ´,ÔÝÇÒ×öµÆØÒÁªÐüÁË. ´ý¹óåúÓÎÐÒÊ±,ÔÙÇë¶¨Ãû,Æñ²»Á½È«?"¼ÖÕþµÈÌýÁË,¶¼µÀ:"Ëù¼û²»²î.ÎÒÃÇ½ñÈÕÇÒ¿´¿´È¥, Ö»¹ÜÌâÁË,ÈôÍ×µ±±ãÓÃ,²»Í×Ê±,È»ºó½«Óê´åÇëÀ´,ÁîËûÔÙÄâ."ÖÚÈËÐ¦µÀ:"ÀÏÒ¯½ñÈÕÒ»Äâ¶¨¼Ñ,ºÎ±ØÓÖ´ýÓê´å."¼ÖÕþÐ¦µÀ:"ÄãÃÇ²»Öª,ÎÒ×ÔÓ×ÓÚ»¨ÄñÉ½Ë®ÌâÓ½ÉÏ¾ÍÆ½Æ½ , Èç½ñÉÏÁËÄê¼Í,ÇÒ°¸ë¹ÀÍ·³,ÓÚÕââùÇéÔÃÐÔÎÄÕÂÉÏ¸üÉúÊèÁË.×ÝÄâÁË³öÀ´,²»ÃâÓØ¸¯¹Å°å,·´²»ÄÜÊ¹»¨ÁøÔ°Í¤ÉúÉ«,ËÆ²»Í×Ð­,·´Ã»ÒâË¼."ÖÚÇå¿ÍÐ¦µÀ:"ÕâÒ²ÎÞ·Á.ÎÒÃÇ´ó¼Ò¿´ÁË¹«Äâ, ¸÷¾ÙÆä³¤,ÓÅÔò´æÖ®,ÁÓÔòÉ¾Ö®,Î´Îª²»¿É."¼ÖÕþµÀ:"´ËÂÛ¼«ÊÇ.ÇÒÏ²½ñÈÕÌìÆøºÍÅ¯,´ó¼ÒÈ¥¹ä¹ä."Ëµ×ÅÆðÉí,ÒýÖÚÈËÇ°Íù.

¡¡¡¡¼ÖÕäÏÈÈ¥Ô°ÖÐÖª»áÖÚÈË. ¿ÉÇÉ½üÈÕ±¦ÓñÒòË¼ÄîÇØÖÓ,ÓÇÆÝ²»¾¡,¼ÖÄ¸³£ÃüÈË´øËûµ½Ô°ÖÐÀ´Ï·Ë£.´ËÊ±Òà²Å½øÈ¥,ºö¼û¼ÖÕä×ßÀ´,ÏòËûÐ¦µÀ:"Äã»¹²»³öÈ¥,ÀÏÒ¯¾ÍÀ´ÁË." ±¦ÓñÌýÁË, ´ø×ÅÄÌÄïÐ¡ØËÃÇ,Ò»ÁïÑÌ¾Í³öÔ°À´.·½×ª¹ýÍä,¶¥Í·¼ÖÕþÒýÖÚ¿ÍÀ´ÁË,¶ãÖ®²»¼°,Ö»µÃÒ»±ßÕ¾ÁË.¼ÖÕþ½üÒòÎÅµÃÛÓÕÆ³ÆÔÞ±¦Óñ×¨ÄÜ¶Ô¶ÔÁª,Ëä²»Ï²¶ÁÊé,Æ«µ¹ÓÐÐ©Íá²ÅÇéËÆµÄ,½ñÈÕÅ¼È»×²¼ûÕâ»ú»á,±ãÃüËû¸úÀ´.±¦ÓñÖ»µÃËæÍù,ÉÐ²»ÖªºÎÒâ.

¡¡¡¡¼ÖÕþ¸ÕÖÁÔ°ÃÅÇ°, Ö»¼û¼ÖÕä´øÁìÐí¶àÖ´ÊÂÈËÀ´,Ò»ÅÔÊÌÁ¢.¼ÖÕþµÀ:"ÄãÇÒ°ÑÔ°ÃÅ¶¼¹ØÉÏ,ÎÒÃÇÏÈÇÆÁËÍâÃæÔÙ½øÈ¥."¼ÖÕäÌýËµ,ÃüÈË½«ÃÅ¹ØÁË.¼ÖÕþÏÈ±üÕý¿´ÃÅ.Ö»¼ûÕýÃÅÎå¼ä, ÉÏÃæÍ°ÍßÄàöú¼¹,ÄÇÃÅÀ¸´°§¬,½ÔÊÇÏ¸µñÐÂÏÊ»¨Ñù,²¢ÎÞÖì·ÛÍ¿ÊÎ,Ò»É«Ë®Ä¥ÈºÇ½,ÏÂÃæ°×Ê¯Ì¨í¶,Ôä³ÉÎ÷·¬²Ý»¨Ñù.×óÓÒÒ»Íû,½ÔÑ©°×·ÛÇ½,ÏÂÃæ»¢Æ¤Ê¯,ËæÊÆÆöÈ¥ ,¹ûÈ»²»Âä¸»ÀöË×Ì×,×ÔÊÇ»¶Ï².ËìÃü¿ªÃÅ,Ö»¼ûÓ­ÃæÒ»´ø´äáÖµ²ÔÚÇ°Ãæ.ÖÚÇå¿Í¶¼µÀ: "ºÃÉ½,ºÃÉ½!"¼ÖÕþµÀ:"·Ç´ËÒ»É½,Ò»½øÀ´Ô°ÖÐËùÓÐÖ®¾°Ï¤ÈëÄ¿ÖÐ,ÔòÓÐºÎÈ¤."ÖÚÈËµÀ :"¼«ÊÇ.·ÇÐØÖÐ´óÓÐÇñÛÖ,ÑÉÏë¼°´Ë."Ëµ±Ï,ÍùÇ°Ò»Íû,¼û°×Ê¯§­§°,»òÈç¹í¹Ö,»òÈçÃÍÊÞ, ×Ýºá¹°Á¢,ÉÏÃæÌ¦Þº³É°ß,ÌÙÂÜÑÚÓ³,ÆäÖÐÎ¢Â¶Ñò³¦Ð¡¾¶.¼ÖÕþµÀ:"ÎÒÃÇ¾Í´Ó´ËÐ¡¾¶ÓÎÈ¥,»ØÀ´ÓÉÄÇÒ»±ß³öÈ¥,·½¿É±éÀÀ."

¡¡¡¡Ëµ±Ï,Ãü¼ÖÕäÔÚÇ°Òýµ¼,×Ô¼º·öÁË±¦Óñ,åÔåÆ½øÈëÉ½¿Ú.Ì§Í·ºö¼ûÉ½ÉÏÓÐ¾µÃæ°×Ê¯Ò»¿é,ÕýÊÇÓ­ÃæÁôÌâ´¦.¼ÖÕþ»ØÍ·Ð¦µÀ:"Öî¹«Çë¿´,´Ë´¦ÌâÒÔºÎÃû·½Ãî?"ÖÚÈËÌýËµ,Ò²ÓÐËµ¸ÃÌâ"µþ´ä"¶þ×Ö,Ò²ÓÐËµ¸ÃÌá"½õáÖ"µÄ,ÓÖÓÐËµ"ÈüÏãÂ¯"µÄ,ÓÖÓÐËµ"Ð¡ÖÕÄÏ"µÄ, ÖÖÖÖÃûÉ«, ²»Ö¹¼¸Ê®¸ö.Ô­À´ÖÚ¿ÍÐÄÖÐÔçÖª¼ÖÕþÒªÊÔ±¦ÓñµÄ¹¦Òµ½øÒæÈçºÎ,Ö»½«Ð©Ë×Ì×À´·óÑÜ.±¦ÓñÒàÁÏ¶¨´ËÒâ.¼ÖÕþÌýÁË,±ã»ØÍ·Ãü±¦ÓñÄâÀ´.±¦ÓñµÀ:"³¢ÎÅ¹ÅÈËÓÐÔÆ:` ±àÐÂ²»ÈçÊö¾É, ¿Ì¹ÅÖÕÊ¤µñ½ñ.'¿ö´Ë´¦²¢·ÇÖ÷É½Õý¾°,Ô­ÎÞ¿ÉÌâÖ®´¦,²»¹ýÊÇÌ½¾°Ò»½ø²½¶ú. ÄªÈôÖ±Êé`Çú¾¶Í¨ÓÄ´¦'Õâ¾ä¾ÉÊ«ÔÚÉÏ,µ¹»¹´ó·½ÆøÅÉ."ÖÚÈËÌýÁË,¶¼ÔÞµÀ:" ÊÇ¼«! ¶þÊÀÐÖÌì·Ö¸ß,²ÅÇéÔ¶,²»ËÆÎÒÃÇ¶Á¸¯ÁËÊéµÄ."¼ÖÕþÐ¦µÀ:"²»¿ÉÃý½±.ËûÄêÐ¡, ²»¹ýÒÔÒ»Öª³äÊ®ÓÃ,È¡Ð¦°ÕÁË.ÔÙÙ¹Ñ¡Äâ."

¡¡¡¡Ëµ×Å, ½øÈëÊ¯¶´À´.Ö»¼û¼ÑÄ¾Ü×´Ð,Ææ»¨ÉÁ×Æ,Ò»´øÇåÁ÷,´Ó»¨Ä¾Éî´¦ÇúÕÛÐºÓÚÊ¯Ï¶Ö®ÏÂ.ÔÙ½øÊý²½,½¥Ïò±±±ß,Æ½Ì¹¿í»í,Á½±ß·ÉÂ¥²å¿Õ,µñ§¯Ðå¼÷,½ÔÒþÓÚÉ½§ûÊ÷èÂÖ®¼ä.¸©¶øÊÓÖ®,ÔòÇåÏªÐºÑ©,Ê¯íã´©ÔÆ,°×Ê¯ÎªÀ¸,»·±§³ØÑØ,Ê¯ÇÅÈý¸Û,ÊÞÃæÏÎÍÂ.ÇÅÉÏÓÐÍ¤. ¼ÖÕþÓëÖîÈËÉÏÁËÍ¤×Ó,ÒÐÀ¸×øÁË,ÒòÎÊ:"Öî¹«ÒÔºÎÌâ´Ë?"ÖîÈË¶¼µÀ:"µ±ÈÕÅ·Ñô¹«< <×íÎÌÍ¤¼Ç>>ÓÐÔÆ:`ÓÐÍ¤ÒíÈ»',¾ÍÃû`ÒíÈ»'."¼ÖÕþÐ¦µÀ:"`ÒíÈ»'Ëä¼Ñ,µ«´ËÍ¤Ñ¹Ë®¶ø³É, »¹ÐëÆ«ÓÚË®Ìâ·½³Æ.ÒÀÎÒ×¾²Ã,Å·Ñô¹«Ö®`Ðº³öÓÚÁ½·åÖ®¼ä',¾¹ÓÃËûÕâÒ»¸ö` Ðº'×Ö."ÓÐÒ»¿ÍµÀ:"ÊÇ¼«,ÊÇ¼«.¾¹ÊÇ`ÐºÓñ'¶þ×ÖÃî."¼ÖÕþÄé÷×Ñ°Ë¼,ÒòÌ§Í·¼û±¦ÓñÊÌ²à,±ãÐ¦ÃüËûÒ²ÄâÒ»¸öÀ´.±¦ÓñÌýËµ,Á¬Ã¦»ØµÀ:"ÀÏÒ¯·½²ÅËùÒéÒÑÊÇ.µ«ÊÇÈç½ñ×·¾¿ÁËÈ¥, ËÆºõµ±ÈÕÅ·Ñô¹«ÌâÄðÈªÓÃÒ»`Ðº'×Ö,ÔòÍ×,½ñÈÕ´ËÈªÈôÒàÓÃ`Ðº'×Ö,Ôò¾õ²»Í×.¿ö´Ë´¦ËäÔÆÊ¡Ç××¤õÏ±ðÊû,Òàµ±ÈëÓÚÓ¦ÖÆÖ®Àý,ÓÃ´ËµÈ×ÖÑÛ,Òà¾õ´ÖÂª²»ÑÅ.ÇóÔÙÄâ½Ï´ËÔÌ¼®º¬ÐîÕß. "¼ÖÕþÐ¦µÀ:"Öî¹«Ìý´ËÂÛÈôºÎ?·½²ÅÖÚÈË±àÐÂ,ÄãÓÖËµ²»ÈçÊö¹Å,Èç½ñÎÒÃÇÊö¹Å,ÄãÓÖËµ´ÖÂª²»Í×.ÄãÇÒËµÄãµÄÀ´ÎÒÌý."±¦ÓñµÀ:"ÓÐÓÃ`ÐºÓñ'¶þ×Ö,ÔòÄªÈô`Çß·¼' ¶þ×Ö,Æñ²»ÐÂÑÅ?"¼ÖÕþÄé÷×µãÍ·²»Óï.ÖÚÈË¶¼Ã¦Ó­ºÏ,ÔÞ±¦Óñ²ÅÇé²»·².¼ÖÕþµÀ:" ØÒÉÏ¶þ×ÖÈÝÒ×. ÔÙ×÷Ò»¸±ÆßÑÔ¶ÔÁªÀ´."±¦ÓñÌýËµ,Á¢ÓÚÍ¤ÉÏ,ËÄ¹ËÒ»Íû,±ã»úÉÏÐÄÀ´, ÄËÄîµÀ:

¡¡¡¡ÈÆµÌÁø½èÈý¸Ý´ä, ¸ô°¶»¨·ÖÒ»ÂöÏã.¼ÖÕþÌýÁË,µãÍ·Î¢Ð¦.ÖÚÈËÏÈ³ÆÔÞ²»ÒÑ.ÓÚÊÇ³öÍ¤¹ý³Ø, Ò»É½Ò»Ê¯,Ò»»¨Ò»Ä¾,Äª²»×ÅÒâ¹ÛÀÀ.ºöÌ§Í·¿´¼ûÇ°ÃæÒ»´ø·ÛÔ«,ÀïÃæÊýéºÐÞÉá, ÓÐÇ§°Ù¸Í´äÖñÕÚÓ³.ÖÚÈË¶¼µÀ:"ºÃ¸öËùÔÚ!"ÓÚÊÇ´ó¼Ò½øÈë,Ö»¼ûÈëÃÅ±ãÊÇÇúÕÛÓÎÀÈ,½×ÏÂÊ¯×ÓÂþ³Éð®Â·.ÉÏÃæÐ¡Ð¡Á½Èý¼ä·¿Éá,Ò»Ã÷Á½°µ,ÀïÃæ¶¼ÊÇºÏ×ÅµØ²½´ò¾ÍµÄ´²¼¸ÒÎ°¸.´ÓÀï¼ä·¿ÄÚÓÖµÃÒ»Ð¡ÃÅ,³öÈ¥ÔòÊÇºóÔº,ÓÐ´óÖêÀæ»¨¼æ×Å°Å½¶.ÓÖÓÐÁ½¼äÐ¡Ð¡ÍË²½.ºóÔºÇ½ÏÂºö¿ªÒ»Ï¶,µÃÈªÒ»ÅÉ,¿ª¹µ½ö³ßÐí,¹àÈëÇ½ÄÚ,ÈÆ½×ÔµÎÝÖÁÇ°Ôº,ÅÌÐýÖñÏÂ¶ø³ö.

¡¡¡¡¼ÖÕþÐ¦µÀ: "ÕâÒ»´¦»¹°ÕÁË.ÈôÄÜÔÂÒ¹×ø´Ë´°ÏÂ¶ÁÊé,²»Í÷ÐéÉúÒ»ÊÀ."Ëµ±Ï,¿´×Å±¦Óñ, »£µÄ±¦ÓñÃ¦´¹ÁËÍ·.ÖÚ¿ÍÃ¦ÓÃ»°¿ªÊÍ,ÓÖËµµÀ:"´Ë´¦µÄØÒ¸ÃÌâËÄ¸ö×Ö."¼ÖÕþÐ¦ÎÊ:"ÄÇËÄ×Ö?"Ò»¸öµÀÊÇ"ä¿Ë®ÒÅ·ç".¼ÖÕþµÀ:"Ë×."ÓÖÒ»¸öÊÇ"î¡Ô°ÑÅ¼£".¼ÖÕþµÀ:"Ò²Ë×."¼ÖÕäÐ¦µÀ:"»¹ÊÇ±¦ÐÖµÜÄâÒ»¸öÀ´."¼ÖÕþµÀ:"ËûÎ´Ôø×÷,ÏÈÒªÒéÂÛÈË¼ÒµÄºÃ´õ,¿É¼û¾ÍÊÇ¸öÇá±¡ÈË. "ÖÚ¿ÍµÀ:"ÒéÂÛµÄ¼«ÊÇ,ÆäÄÎËûºÎ."¼ÖÕþÃ¦µÀ:"ÐÝÈç´Ë×ÝÁËËû."ÒòÃüËûµÀ:"½ñÈÕÈÎÄã¿ñÎªÂÒµÀ,ÏÈÉèÒéÂÛÀ´,È»ºó·½ÐíÄã×÷.·½²ÅÖÚÈËËµµÄ,¿ÉÓÐÊ¹µÃµÄ ? "±¦Óñ¼ûÎÊ,´ðµÀ:"¶¼ËÆ²»Í×."¼ÖÕþÀäÐ¦µÀ:"ÔõÃ´²»Í×?"±¦ÓñµÀ:"ÕâÊÇµÚÒ»´¦ÐÐÐÒÖ®´¦, ±ØÐëËÌÊ¥·½¿É.ÈôÓÃËÄ×ÖµÄØÒ,ÓÖÓÐ¹ÅÈËÏÖ³ÉµÄ,ºÎ±ØÔÙ×÷."¼ÖÕþµÀ:"ÄÑµÀ`ä¿Ë®'`î¡Ô°'²»ÊÇ¹ÅÈËµÄ?"±¦ÓñµÀ:"ÕâÌ«°å¸¯ÁË.ÄªÈô`ÓÐ·ïÀ´ÒÇ'ËÄ×Ö."ÖÚÈË¶¼ºåÈ»½ÐÃî.¼ÖÕþµãÍ·µÀ:"ÐóÉú,ÐóÉú,¿ÉÎ½`¹Ü¿úó»²â'ÒÓ."ÒòÃü:"ÔÙÌâÒ»ÁªÀ´."±¦Óñ±ãÄîµÀ:

¡¡¡¡±¦¶¦²èÏÐÑÌÉÐÂÌ, ÓÄ´°Æå°ÕÖ¸ÓÌÁ¹.¼ÖÕþÒ¡Í·ËµµÀ:"Ò²Î´¼û³¤."Ëµ±Ï,ÒýÖÚÈË³öÀ´.·½Óû×ßÊ±,ºöÓÖÏëÆðÒ»ÊÂÀ´,ÒòÎÊ¼ÖÕäµÀ:"ÕâÐ©ÔºÂä·¿Óî²¢¼¸°¸×ÀÒÎ¶¼ËãÓÐÁË,»¹ÓÐÄÇÐ©ÕÊá£Á±×Ó²¢³ÂÉèÍæÆ÷¹Å¶­, ¿ÉÒ²¶¼ÊÇÒ»´¦Ò»´¦ºÏÊ½Åä¾ÍµÄ?"¼ÖÕä»ØµÀ:"ÄÇ³ÂÉèµÄ¶«Î÷ÔçÒÑÌíÁËÐí¶à, ×ÔÈ»ÁÙÆÚºÏÊ½³ÂÉè.ÕÊá£Á±×Ó,×òÈÕÌý¼ûçöÐÖµÜËµ,»¹²»È«. ÄÇÔ­ÊÇÒ»Æð¹¤³ÌÖ®Ê±¾Í»­ÁË¸÷´¦µÄÍ¼Ñù, Á¿×¼³ß´ç,¾Í´ò·¢ÈË°ìÈ¥µÄ.Ïë±Ø×òÈÕµÃÁËÒ»°ë."¼ÖÕþÌýÁË,±ãÖª´ËÊÂ²»ÊÇ¼ÖÕäµÄÊ×Î²,±ãÃüÈËÈ¥»½¼Öçö.

¡¡¡¡Ò»Ê±,¼Öçö¸ÏÀ´,¼ÖÕþÎÊËû¹²ÓÐ¼¸ÖÖ,ÏÖ½ñµÃÁË¼¸ÖÖ,ÉÐÇ·¼¸ÖÖ.¼Öçö¼ûÎÊ,Ã¦ÏòÑ¥Í°È¡Ñ¥Ò´ÄÚ×°µÄÒ»¸öÖ½ÕÛÂÔ½ÚÀ´, ¿´ÁËÒ»¿´,»ØµÀ:"×±òþÐå¶Ñ,¿ÌË¿µ¯Ä«²¢¸÷É«³ñç±´óÐ¡á£×ÓÒ»°Ù¶þÊ®¼Ü, ×òÈÕµÃÁË°ËÊ®¼Ü,ÏÂÇ·ËÄÊ®¼Ü.Á±×Ó¶þ°Ù¹Ò,×òÈÕ¾ãµÃÁË.ÍâÓÐÐÉÐÉÕ±Á±¶þ°Ù¹Ò,½ðË¿ÌÙºìÆáÖñÁ±¶þ°Ù¹Ò,ºÚÆáÖñÁ±¶þ°Ù¹Ò,Îå²ÊÏßÂçÅÌ»¨Á±¶þ°Ù¹Ò, Ã¿ÑùµÃÁËÒ»°ë,Ò²²»¹ýÇïÌì¶¼È«ÁË.ÒÎ´î,×ÀÎ§,´²È¹,×ÀÌ×,Ã¿·ÖÒ»Ç§¶þ°Ù¼þ,Ò²ÓÐÁË. "Ò»Ãæ×ß,Ò»ÃæËµ,Ù¿¶ûÇàÉ½Ð±×è.×ª¹ýÉ½»³ÖÐ,ÒþÒþÂ¶³öÒ»´ø»ÆÄàÖþ¾Í°«Ç½,Ç½Í·½ÔÓÃµ¾¾¥ÑÚ»¤.ÓÐ¼¸°ÙÖêÐÓ»¨,ÈçÅç»ðÕôÏ¼Ò»°ã.ÀïÃæÊýéºÃ©ÎÝ.ÍâÃæÈ´ÊÇÉ£,ÓÜ,éÈ,èÏ,¸÷É«Ê÷ÖÉÐÂÌõ,ËæÆäÇúÕÛ,±à¾ÍÁ½ÁïÇàÀé.ÀéÍâÉ½ÆÂÖ®ÏÂ,ÓÐÒ»ÍÁ¾®,ÅÔÓÐ½ÛéÀê¤¤ÁÖ®Êô. ÏÂÃæ·ÖÆèÁÐÄ¶,¼ÑÊß²Ë»¨,ÂþÈ»ÎÞ¼Ê.

¡¡¡¡¼ÖÕþÐ¦µÀ: "µ¹ÊÇ´Ë´¦ÓÐÐ©µÀÀí.¹ÌÈ»ÏµÈËÁ¦´©Ôä,´ËÊ±Ò»¼û,Î´Ãâ¹´ÒýÆðÎÒ¹éÅ©Ö®Òâ.ÎÒÃÇÇÒ½øÈ¥ÐªÏ¢ÐªÏ¢."Ëµ±Ï,·½Óû½øÀéÃÅÈ¥,ºö¼ûÂ·ÅÔÓÐÒ»Ê¯íÙ,ÒàÎªÁôÌâÖ®±¸ .ÖÚÈËÐ¦µÀ:"¸üÃî,¸üÃî,´Ë´¦ÈôÐüØÒ´ýÌâ,ÔòÌïÉá¼Ò·çÒ»Ï´¾¡ÒÓ.Á¢´ËÒ»íÙ,ÓÖ¾õÉúÉ«Ðí¶à, ·Ç·¶Ê¯ºþÌï¼ÒÖ®Ó½²»×ãÒÔ¾¡ÆäÃî."¼ÖÕþµÀ:"Öî¹«ÇëÌâ."ÖÚÈËµÀ:"·½²ÅÊÀÐÖÓÐÔÆ,`±àÐÂ²»ÈçÊö¾É',´Ë´¦¹ÅÈËÒÑµÀ¾¡ÒÓ,ÄªÈôÖ±Êé`ÐÓ»¨´å'Ãî¼«,"¼ÖÕþÌýÁË,Ð¦Ïò¼ÖÕäµÀ: "Õý¿÷ÌáÐÑÁËÎÒ.´Ë´¦¶¼Ãî¼«,Ö»ÊÇ»¹ÉÙÒ»¸ö¾Æ»Ï.Ã÷ÈÕ¾¹×÷Ò»¸ö,²»±Ø»ªÀö,¾ÍÒÀÍâÃæ´å×¯µÄÊ½Ñù×÷À´,ÓÃÖñ¸ÍÌôÔÚÊ÷ÉÒ."¼ÖÕä´ðÓ¦ÁË,ÓÖ»ØµÀ:"´Ë´¦¾¹»¹²»¿ÉÑø±ðµÄÈ¸Äñ,Ö»ÊÇÂòÐ©¶ìÑ¼¼¦Àà,²Å¶¼Ïà³ÆÁË."¼ÖÕþÓëÖÚÈË¶¼µÀ:"¸üÃî."¼ÖÕþÓÖÏòÖÚÈËµÀ :"`ÐÓ»¨´å'¹Ì¼Ñ,Ö»ÊÇ·¸ÁËÕýÃû,´åÃûÖ±´ýÇëÃû·½¿É."ÖÚ¿Í¶¼µÀ:"ÊÇÑ½.Èç½ñÐéµÄ,±ãÊÇÊ²Ã´×ÖÑùºÃ?"

¡¡¡¡´ó¼ÒÏë×Å, ±¦ÓñÈ´µÈ²»µÃÁË,Ò²²»µÈ¼ÖÕþµÄÃü,±ãËµµÀ:"¾ÉÊ«ÓÐÔÆ:`ºìÐÓÉÒÍ·¹Ò¾ÆÆì' .Èç½ñÄªÈô`ÐÓÁ±ÔÚÍû'ËÄ×Ö."ÖÚÈË¶¼µÀ:"ºÃ¸ö`ÔÚÍû'!ÓÖ°µºÏ`ÐÓ»¨´å'Òâ."±¦ÓñÀäÐ¦µÀ:"´åÃûÈôÓÃ`ÐÓ»¨'¶þ×Ö,ÔòË×Âª²»¿°ÁË.ÓÖÓÐ¹ÅÈËÊ«ÔÆ:`²ñÃÅÁÙË®µ¾»¨Ïã', ºÎ²»¾ÍÓÃ` µ¾Ïã´å'µÄÃî?"ÖÚÈËÌýÁË,Òà·¢ºåÉùÅÄÊÖµÀ:"Ãî!"¼ÖÕþÒ»Éù¶ÏºÈ:"ÎÞÖªµÄÒµÕÏ,ÄãÄÜÖªµÀ¼¸¸ö¹ÅÈË,ÄÜ¼ÇµÃ¼¸Ê×ÊìÊ«,Ò²¸ÒÔÚÀÏÏÈÉúÇ°ÂôÅª!Äã·½²ÅÄÇÐ©ºúËµµÄ ,²»¹ýÊÇÊÔÄãµÄÇå×Ç,È¡Ð¦¶øÒÑ,Äã¾ÍÈÏÕæÁË!"

¡¡¡¡Ëµ×Å, ÒýÈË²½ÈëÜâÌÃ,ÀïÃæÖ½´°Ä¾é½,¸»¹óÆøÏóÒ»Ï´½Ô¾¡.¼ÖÕþÐÄÖÐ×ÔÊÇ»¶Ï²,È´³ò±¦ÓñµÀ."´Ë´¦ÈçºÎ?"ÖÚÈË¼ûÎÊ,¶¼Ã¦ÇÄÇÄµÄÍÆ±¦Óñ,½ÌËûËµºÃ.±¦Óñ²»ÌýÈËÑÔ,±ãÓ¦ÉùµÀ:"²»¼°`ÓÐ·ïÀ´ÒÇ'¶àÒÓ."¼ÖÕþÌýÁËµÀ:"ÎÞÖªµÄ´ÀÎï!ÄãÖ»ÖªÖìÂ¥»­¶°,¶ñÀµ¸»ÀöÎª¼Ñ, ÄÇÀïÖªµÀÕâÇåÓÄÆøÏó.ÖÕÊÇ²»¶ÁÊéÖ®¹ý!"±¦ÓñÃ¦´ðµÀ:"ÀÏÒ¯½ÌÑµµÄ¹ÌÊÇ,µ«¹ÅÈË³£ÔÆ`ÌìÈ»'¶þ×Ö,²»ÖªºÎÒâ?"

¡¡¡¡ÖÚÈË¼û±¦ÓñÅ£ÐÄ,¶¼¹ÖËû´ô³Õ²»¸Ä.½ñ¼ûÎÊ`ÌìÈ»'¶þ×Ö,ÖÚÈËÃ¦µÀ:"±ðµÄ¶¼Ã÷°×, ÎªºÎÁ¬`ÌìÈ»'²»Öª?`ÌìÈ»'Õß,ÌìÖ®×ÔÈ»¶øÓÐ,·ÇÈËÁ¦Ö®Ëù³ÉÒ²."±¦ÓñµÀ:"È´ÓÖÀ´!´Ë´¦ÖÃÒ»Ìï×¯, ·ÖÃ÷¼ûµÃÈËÁ¦´©ÔäÅ¤Äó¶ø³É.Ô¶ÎÞÁÚ´å,½ü²»¸º¹ù,±³É½É½ÎÞÂö,ÁÙË®Ë®ÎÞÔ´,¸ßÎÞÒþËÂÖ®Ëþ,ÏÂÎÞÍ¨ÊÐÖ®ÇÅ,ÇÍÈ»¹Â³ö,ËÆ·Ç´ó¹Û.ÕùËÆÏÈ´¦ÓÐ×ÔÈ»Ö®Àí,µÃ×ÔÈ»Ö®Æø, ËäÖÖÖñÒýÈª,Òà²»ÉËÓÚ´©Ôä.¹ÅÈËÔÆ`ÌìÈ»Í¼»­'ËÄ×Ö,ÕýÎ··ÇÆäµØ¶øÇ¿ÎªµØ, ·ÇÆäÉ½¶øÇ¿ÎªÉ½, Ëä°Ù°ã¾«¶øÖÕ²»ÏàÒË......"Î´¼°ËµÍê,¼ÖÕþÆøµÄºÈÃü:"²æ³öÈ¥," ¸Õ³öÈ¥,ÓÖºÈÃü:"»ØÀ´!"ÃüÔÙÌâÒ»Áª:"Èô²»Í¨,Ò»²¢´ò×ì!"±¦ÓñÖ»µÃÄîµÀ:

¡¡¡¡ÐÂÕÇÂÌÌíä½¸ð´¦,ºÃÔÆÏã»¤²ÉÇÛÈË.

¡¡¡¡¼ÖÕþÌýÁË, Ò¡Í·Ëµ:"¸ü²»ºÃ."Ò»ÃæÒýÈË³öÀ´,×ª¹ýÉ½ÆÂ,´©»¨¶ÈÁø,¸§Ê¯ÒÀÈª,¹ýÁËÝ±ÞÂ¼Ü, ÔÙÈëÄ¾ÏãÅï,Ô½Äµµ¤Í¤,¶ÈÉÖÒ©ÆÔ,ÈëÇ¾Þ±Ôº,³ö°Å½¶Îë,ÅÌÐýÇúÕÛ.ºöÎÅË®Éùäý¤¶, Ðº³öÊ¯¶´,ÉÏÔòÂÜÞµµ¹´¹,ÏÂÔòÂä»¨¸¡µ´.ÖÚÈË¶¼µÀ:"ºÃ¾°,ºÃ¾°!"¼ÖÕþµÀ:" Öî¹«ÌâÒÔºÎÃû? "ÖÚÈËµÀ:"ÔÙ²»±ØÄâÁË,Ç¡Ç¡ºõÊÇ`ÎäÁêÔ´'Èý¸ö×Ö."¼ÖÕþÐ¦µÀ:"ÓÖÂäÊµÁË, ¶øÇÒ³Â¾É."ÖÚÈËÐ¦µÀ:"²»È»¾ÍÓÃ`ÇØÈË¾ÉÉá'ËÄ×ÖÒ²°ÕÁË."±¦ÓñµÀ:"ÕâÔ½·¢¹ýÂ¶ÁË.`ÇØÈË¾ÉÉá'Ëµ±ÜÂÒÖ®Òâ,ÈçºÎÊ¹µÃ?ÄªÈô`Þ¤Í¡»¨äÓ'ËÄ×Ö."¼ÖÕþÌýÁË,¸üÅúºúËµ . ÓÚÊÇÒª½ø¸Û¶´Ê±,ÓÖÏëÆðÓÐ´¬ÎÞ´¬.¼ÖÕäµÀ:"²ÉÁ«´¬¹²ËÄÖ»,×ù´¬Ò»Ö»,Èç½ñÉÐÎ´Ôì³É."¼ÖÕþÐ¦µÀ:"¿ÉÏ§²»µÃÈëÁË."¼ÖÕäµÀ:"´ÓÉ½ÉÏÅÌµÀÒà¿ÉÒÔ½øÈ¥."Ëµ±Ï,ÔÚÇ°µ¼Òý, ´ó¼ÒÅÊÌÙ¸§Ê÷¹ýÈ¥. Ö»¼ûË®ÉÏÂä»¨Óú¶à,ÆäË®ÓúÇå,ÈÜÈÜµ´µ´,ÇúÕÛÝÓÓØ.³Ø±ßÁ½ÐÐ´¹Áø, ÔÓ×ÅÌÒÐÓ,ÕÚÌì±ÎÈÕ,ÕæÎÞÒ»Ð©³¾ÍÁ.ºö¼ûÁøÒõÖÐÓÖÂ¶³öÒ»¸öÕÛ´øÖìÀ¸°åÇÅÀ´,¶È¹ýÇÅÈ¥,ÖîÂ·¿ÉÍ¨,±ã¼ûÒ»ËùÇåÁ¹ÍßÉá,Ò»É«Ë®Ä¥×©Ç½,ÇåÍß»¨¶Â.ÄÇ´óÖ÷É½Ëù·ÖÖ®Âö, ½Ô´©Ç½¶ø¹ý.

¡¡¡¡¼ÖÕþµÀ:"´Ë´¦ÕâËù·¿×Ó,ÎÞÎ¶µÄºÜ."Òò¶ø²½ÈëÃÅÊ±,ºöÓ­ÃæÍ»³ö²åÌìµÄ´óÁáççÉ½Ê¯À´,ËÄÃæÈºÈÆ¸÷Ê½Ê¯¿é,¾¹°ÑÀïÃæËùÓÐ·¿ÎÝÏ¤½ÔÕÚ×¡,¶øÇÒÒ»Öê»¨Ä¾Ò²ÎÞ.Ö»¼ûÐí¶àÒì²Ý: »òÓÐÇ£ÌÙµÄ,»òÓÐÒýÂûµÄ,»ò´¹É½áÛ,»ò´©Ê¯Ï¶,ÉõÖÁ´¹éÜÈÆÖù,ÝÓÆöÅÌ½×,»òÈç´ä´øÆ®¤·,»òÈç½ðÉþÅÌÇü,»òÊµÈôµ¤É°,»ò»¨Èç½ð¹ð,Î¶·ÒÆøð¥,·Ç»¨ÏãÖ®¿É±È.¼ÖÕþ²»½ûÐ¦µÀ: "ÓÐÈ¤!Ö»ÊÇ²»´óÈÏÊ¶."ÓÐµÄËµ:"ÊÇÞµÀóÌÙÂÜ."¼ÖÕþµÀ:"ÞµÀóÌÙÂÜ²»µÃÈç´ËÒìÏã. "±¦ÓñµÀ:"¹ûÈ»²»ÊÇ.ÕâÐ©Ö®ÖÐÒ²ÓÐÌÙÂÜÞµÀó.ÄÇÏãµÄÊÇ¶ÅÈôÞ¿Îß,ÄÇÒ»ÖÖ´óÔ¼ÊÇ¤¸À¼, ÕâÒ»ÖÖ´óÔ¼ÊÇÇå¸ð,ÄÇÒ»ÖÖÊÇ½ð¤¹²Ý,ÕâÒ»ÖÖÊÇÓñ¤¡ÌÙ,ºìµÄ×ÔÈ»ÊÇ×ÏÜ¿,ÂÌµÄ¶¨ÊÇÇàÜÆ. ÏëÀ´<<ÀëÉ§>>,<<ÎÄÑ¡>>µÈÊéÉÏËùÓÐµÄÄÇÐ©Òì²Ý,Ò²ÓÐ½Ð×÷Ê²Ã´Þ½¤º¤ÂÝ¡µÄ,Ò²ÓÐ½Ð×÷Ê²Ã´ÂÚ×é×Ïç­µÄ,»¹ÓÐÊ¯·«,Ë®ËÉ,·öÁôµÈÑù,ÓÖÓÐ½ÐÊ²Ã´ÂÌÜèµÄ,»¹ÓÐÊ²Ã´µ¤½·, ÞÂÎß,·çÁ¬.Èç½ñÄêÉîËê¸Ä,ÈË²»ÄÜÊ¶,¹Ê½ÔÏóÐÎ¶áÃû,½¥½¥µÄ»½²îÁË,Ò²ÊÇÓÐµÄ."Î´¼°ËµÍê,¼ÖÕþºÈµÀ:"Ë­ÎÊÄãÀ´!"»£µÄ±¦Óñµ¹ÍË,²»¸ÒÔÙËµ.

¡¡¡¡¼ÖÕþÒò¼ûÁ½±ß¾ãÊÇ³¬ÊÖÓÎÀÈ, ±ãË³×ÅÓÎÀÈ²½Èë.Ö»¼ûÉÏÃæÎå¼äÇåÏÃÁ¬×Å¾íÅï,ËÄÃæ³öÀÈ,ÂÌ´°ÓÍ±Ú,¸ü±ÈÇ°¼¸´¦ÇåÑÅ²»Í¬.¼ÖÕþÌ¾µÀ:"´ËÐùÖÐÖó²è²ÙÇÙ,Òà²»±ØÔÙ·ÙÃûÏãÒÓ.´ËÔìÒÑ³öÒâÍâ,Öî¹«±ØÓÐ¼Ñ×÷ÐÂÌâÒÔÑÕÆä¶î,·½²»¸º´Ë."ÖÚÈËÐ¦µÀ:"ÔÙÄªÈô`À¼·çÞ¥Â¶' ÌùÇÐÁË."¼ÖÕþµÀ:"Ò²Ö»ºÃÓÃÕâËÄ×Ö.ÆäÁªÈôºÎ?"Ò»ÈËµÀ:"ÎÒµ¹ÏëÁËÒ»¶Ô,´ó¼ÒÅúÏ÷¸ÄÕý."ÄîµÀÊÇ:

¡¡¡¡÷êÀ¼·¼ö°Ð±ÑôÔº, ¶ÅÈôÏãÆ®Ã÷ÔÂÖÞ.ÖÚÈËµÀ:"ÃîÔòÃîÒÓ,Ö»ÊÇ`Ð±Ñô'¶þ×Ö²»Í×." ÄÇÈËµÀ: "¹ÅÈËÊ«ÔÆ`ÞÂÎßÂúÊÖÆüÐ±êÍ'."ÖÚÈËµÀ:"ÍÇÉ¥,ÍÇÉ¥."ÓÖÒ»ÈËµÀ:"ÎÒÒ²ÓÐÒ»Áª,Öî¹«ÆÀÔÄÆÀÔÄ."ÒòÄîµÀ:

¡¡¡¡Èý¾¶Ïã·çÆ®ÓñÞ¥,Ò»Í¥Ã÷ÔÂÕÕ½ðÀ¼.¼ÖÕþÄé÷×³ÁÒ÷,ÒâÓûÒ²ÌâÒ»Áª.ºöÌ§Í·¼û±¦ÓñÔÚÅÔ²»¸ÒÔòÉù,ÒòºÈµÀ:"ÔõÃ´ÄãÓ¦Ëµ»°Ê±ÓÖ²»ËµÁË?»¹ÒªµÈÈËÇë½ÌÄã²»³É!"±¦ÓñÌýËµ , ±ã»ØµÀ:"´Ë´¦²¢Ã»ÓÐÊ²Ã´`À¼÷ê',`Ã÷ÔÂ',`ÖÞä¾'Ö®Àà,ÈôÒªÕâÑù×Å¼£ËµÆðÀ´,¾ÍÌâ¶þ°ÙÁªÒ²²»ÄÜÍê. "¼ÖÕþµÀ:"Ë­°´×ÅÄãµÄÍ·,½ÐÄã±Ø¶¨ËµÕâÐ©×ÖÑùÄØ?"±¦ÓñµÀ:"Èç´ËËµ,ØÒÉÏÔòÄªÈô`Þ¿ÜÆÇå·Ò'ËÄ×Ö.¶ÔÁªÔòÊÇ:

¡¡¡¡Ò÷³É§ëÞ¢²ÅÓÌÑÞ, Ë¯×ãõ©¤»ÃÎÒ²Ïã.¼ÖÕþÐ¦µÀ:"ÕâÊÇÌ×µÄ`Êé³É½¶Ò¶ÎÄÓÌÂÌ',²»×ãÎªÆæ."ÖÚ¿ÍµÀ:"ÀîÌ«°×`·ï»ËÌ¨'Ö®×÷,È«Ì×`»Æº×Â¥',Ö»ÒªÌ×µÃÃî.Èç½ñÏ¸ÆÀÆðÀ´, ·½²ÅÕâÒ»Áª, ¾¹±È`Êé³É½¶Ò¶'ÓÌ¾õÓÄæµ»îÆÃ.ÊÓ`Êé³É'Ö®¾ä,¾¹ËÆÌ×´Ë¶øÀ´."¼ÖÕþÐ¦µÀ:"ÆñÓÐ´ËÀí!"

¡¡¡¡Ëµ×Å,´ó¼Ò³öÀ´.ÐÐ²»¶àÔ¶,Ôò¼û³ç¸óÎ¡¶ë,²ãÂ¥¸ßÆð,ÃæÃæÁÕ¹¬ºÏ±§,ÌöÌö¸´µÀÝÓæú,ÇàËÉ·÷éÜ,ÓñÀ¸ÈÆÆö,½ð»ÔÊÞÃæ,²Ê»Àó¤Í·.¼ÖÕþµÀ:"ÕâÊÇÕýµîÁË,Ö»ÊÇÌ«¸»ÀöÁËÐ© ."ÖÚÈË¶¼µÀ:"ÒªÈç´Ë·½ÊÇ.ËäÈ»¹óåú³ç½ÚÉÐ¼ó,ÌìÐÔ¶ñ·±ÔÃÆÓ,È»½ñÈÕÖ®×ð,ÀñÒÇÈç´Ë , ²»Îª¹ýÒ²."Ò»ÃæËµ,Ò»Ãæ×ß,Ö»¼ûÕýÃæÏÖ³öÒ»×ùÓñÊ¯ÅÆ·»À´,ÉÏÃæÁúó´ó¤»¤,ÁáççÔä¾Í.¼ÖÕþµÀ:"´Ë´¦ÊéÒÔºÎÎÄ?"ÖÚÈËµÀ:"±ØÊÇ`ÅîÀ³ÏÉ¾³'·½Ãî."¼ÖÕþÒ¡Í·²»Óï.±¦Óñ¼ûÁËÕâ¸öËùÔÚ,ÐÄÖÐºöÓÐËù¶¯,Ñ°Ë¼ÆðÀ´,µ¹ÏóÄÇÀïÔø¼û¹ýµÄÒ»°ã,È´Ò»Ê±Ïë²»ÆðÄÇÄêÔÂÈÕµÄÊÂÁË. ¼ÖÕþÓÖÃüËû×÷Ìâ,±¦ÓñÖ»¹ËÏ¸Ë¼Ç°¾°,È«ÎÞÐÄÓÚ´ËÁË.ÖÚÈË²»ÖªÆäÒâ,Ö»µ±ËûÊÜÁËÕâ°ëÈÕµÄÕÛÄ¥,¾«ÉñºÄÉ¢,²Å¾¡´ÊÇîÁË,ÔÙÒª¿¼ÄÑ±ÆÆÈ,×ÅÁË¼±,»òÉú³öÊÂÀ´,µ¹²»±ã.ËìÃ¦¶¼È°¼ÖÕþ:"°Õ,°Õ,Ã÷ÈÕÔÙÌâ°ÕÁË."¼ÖÕþÐÄÖÐÒ²ÅÂ¼ÖÄ¸²»·ÅÐÄ,ËìÀäÐ¦µÀ:" ÄãÕâÐóÉú,Ò²¾¹ÓÐ²»ÄÜÖ®Ê±ÁË.Ò²°Õ,ÏÞÄãÒ»ÈÕ,Ã÷ÈÕÈôÔÙ²»ÄÜ,ÎÒ¶¨²»ÈÄ.ÕâÊÇÒª½ôÒ»´¦,¸üÒªºÃÉú×÷À´!"

¡¡¡¡Ëµ×Å,ÒýÈË³öÀ´,ÔÙÒ»¹ÛÍû,Ô­À´×Ô½øÃÅÆð,ËùÐÐÖÁ´Ë,²ÅÓÎÁËÊ®Ö®ÎåÁù.ÓÖÖµÈËÀ´»Ø, ÓÐÓê´å´¦Ç²ÈË»Ø»°.¼ÖÕþÐ¦µÀ:"´ËÊý´¦²»ÄÜÓÎÁË.ËäÈç´Ë,µ½µ×´ÓÄÇÒ»±ß³öÈ¥,×Ý²»ÄÜÏ¸¹Û, Ò²¿ÉÉÔÀÀ."Ëµ×Å,Òý¿ÍÐÐÀ´,ÖÁÒ»´óÇÅÇ°,¼ûË®Èç¾§Á±Ò»°ã±¼Èë.Ô­À´ÕâÇÅ±ãÊÇÍ¨ÍâºÓÖ®Õ¢, ÒýÈª¶øÈëÕß.¼ÖÕþÒòÎÊ:"´ËÕ¢ºÎÃû?"±¦ÓñµÀ:"´ËÄËÇß·¼ÈªÖ®ÕýÔ´, ¾ÍÃû` Çß·¼Õ¢'."¼ÖÕþµÀ:"ºúËµ,Æ«²»ÓÃ`Çß·¼'¶þ×Ö."ÓÚÊÇÒ»Â·ÐÐÀ´,»òÇåÌÃÃ©Éá,»ò¶ÑÊ¯ÎªÔ«, »ò±à»¨Îªë»,»òÉ½ÏÂµÃÓÄÄá·ðËÂ,»òÁÖÖÐ²ØÅ®µÀµ¤·¿,»ò³¤ÀÈÇú¶´,»ò·½ÏÃÔ²Í¤, ¼ÖÕþ½Ô²»¼°½øÈ¥.ÒòËµ°ëÈÕÍÈËá,Î´³¢ÐªÏ¢,ºöÓÖ¼ûÇ°ÃæÓÖÂ¶³öÒ»ËùÔºÂäÀ´,¼ÖÕþÐ¦µÀ:"µ½´Ë¿ÉÒª½øÈ¥ÐªÏ¢ÐªÏ¢ÁË."Ëµ×Å,Ò»¾¶ÒýÈËÈÆ×Å±ÌÌÒ»¨,´©¹ýÒ»²ãÖñÀé»¨ÕÏ±à¾ÍµÄÔÂ¶´ÃÅ, ¶í¼û·ÛÇ½»·»¤,ÂÌÁøÖÜ´¹.¼ÖÕþÓëÖÚÈË½øÈ¥,Ò»ÈëÃÅ,Á½±ß¶¼ÊÇÓÎÀÈÏà½Ó. ÔºÖÐµã³Ä¼¸¿éÉ½Ê¯,Ò»±ßÖÖ×ÅÊý±¾°Å½¶,ÄÇÒ»±ßÄËÊÇÒ»¿ÃÎ÷¸®º£ÌÄ,ÆäÊÆÈôÉ¡,Ë¿´¹´äÂÆ, ÝâÍÂµ¤É°.ÖÚÈËÔÞµÀ:"ºÃ»¨,ºÃ»¨!´ÓÀ´Ò²¼û¹ýÐí¶àº£ÌÄ,ÄÇÀïÓÐÕâÑùÃîµÄ." ¼ÖÕþµÀ:"Õâ½Ð×÷`Å®¶ùÌÄ',ÄËÊÇÍâ¹úÖ®ÖÖ.Ë×´«Ïµ³ö`Å®¶ù¹ú'ÖÐ,ÔÆ±Ë¹ú´ËÖÖ×îÊ¢,Òà»ÄÌÆ²»¾­Ö®Ëµ°ÕÁË. "ÖÚÈËÐ¦µÀ:"È»Ëä²»¾­,ÈçºÎ´ËÃû´«¾ÃÁË?"±¦ÓñµÀ:"´óÔ¼É§ÈËÓ½Ê¿, ÒÔ´Ë»¨Ö®É«ºìÔÎÈôÊ©Ö¬,ÇáÈõËÆ·ö²¡,´ó½üºõ¹ë¸ó·ç¶È,ËùÒÔÒÔ`Å®¶ù'ÃüÃû.ÏëÒò±»ÊÀ¼äË×¶ñÌýÁË,Ëû±ãÒÔÒ°Ê·×ëÈëÎªÖ¤,ÒÔË×´«Ë×,ÒÔ¶ï´«¶ï,¶¼ÈÏÕæÁË."ÖÚÈË¶¼Ò¡ÉíÔÞÃî. Ò»ÃæËµ»°,Ò»Ãæ¶¼ÔÚÀÈÍâ±§ÏÃÏÂ´ò¾ÍµÄé½ÉÏ×øÁË.¼ÖÕþÒòÎÊ:"Ïë¼¸¸öÊ²Ã´ÐÂÏÊ×ÖÀ´Ìâ´Ë?"Ò»¿ÍµÀ:"`½¶º×'¶þ×Ö×îÃî."ÓÖÒ»¸öµÀ:"`³ç¹â·º²Ê'·½Ãî."¼ÖÕþÓëÖÚÈË¶¼µÀ:"ºÃ¸ö`³ç¹â·º²Ê'!"±¦ÓñÒ²µÀ:"Ãî¼«."ÓÖÌ¾:"Ö»ÊÇ¿ÉÏ§ÁË."ÖÚÈËÎÊ:"ÈçºÎ¿ÉÏ§?" ±¦ÓñµÀ:"´Ë´¦½¶ÌÄÁ½Ö²,ÆäÒâ°µÐî`ºì'`ÂÌ'¶þ×ÖÔÚÄÚ.ÈôÖ»Ëµ½¶,ÔòÌÄÎÞ×ÅÂä,ÈôÖ»ËµÌÄ, ½¶ÒàÎÞ×ÅÂä.¹ÌÓÐ½¶ÎÞÌÄ²»¿É,ÓÐÌÄÎÞ½¶¸ü²»¿É."¼ÖÕþµÀ:"ÒÀÄãÈçºÎ?"±¦ÓñµÀ:" ÒÀÎÒ,Ìâ`ºìÏãÂÌÓñ'ËÄ×Ö,·½Á½È«ÆäÃî."¼ÖÕþÒ¡Í·µÀ:"²»ºÃ,²»ºÃ!"

¡¡¡¡Ëµ×Å,ÒýÈË½øÈë·¿ÄÚ.Ö»¼ûÕâ¼¸¼ä·¿ÄÚÊÕÊ°µÄÓë±ð´¦²»Í¬,¾¹·Ö²»³ö¼ä¸ôÀ´µÄ.Ô­À´ËÄÃæ½ÔÊÇµñ¿ÕÁáççÄ¾°å, »ò"Á÷ÔÆ°Ùòð",»ò"Ëêº®ÈýÓÑ",»òÉ½Ë®ÈËÎï,»òôáÃ«»¨»Ü, »ò¼¯½õ,»ò²©¹Å,»òÍò¸£ÍòÊÙ¸÷ÖÖ»¨Ñù,½ÔÊÇÃûÊÖµñïÎ,Îå²ÊÏú½ðÇ¶±¦µÄ.Ò»§¬Ò»§¬,»òÓÐÖüÊé´¦,»òÓÐÉè¶¦´¦,»ò°²ÖÃ±ÊÑâ´¦,»ò¹©»¨ÉèÆ¿,°²·ÅÅè¾°´¦.Æä§¬¸÷Ê½¸÷Ñù,»òÌìÔ²µØ·½,»ò¿û»¨½¶Ò¶,»òÁ¬»·°ëèµ.ÕæÊÇ»¨ÍÅ½õ´Ø,ÌÞÍ¸Ááçç.Ù¿¶ûÎåÉ«É´ºý¾Í,¾¹ÏµÐ¡´°, Ù¿¶û²ÊÁèÇá¸²,¾¹ÏµÓÄ»§.ÇÒÂúÇ½Âú±Ú,½ÔÏµËæÒÀ¹Å¶­ÍæÆ÷Ö®ÐÎ¿Ù³ÉµÄ²Û×Ó.ÖîÈçÇÙ, ½£,ÐüÆ¿,×ÀÆÁÖ®Àà,ËäÐüÓÚ±Ú,È´¶¼ÊÇÓë±ÚÏàÆ½µÄ.ÖÚÈË¶¼ÔÞ:"ºÃ¾«ÖÂÏëÍ·!ÄÑÎªÔõÃ´ÏëÀ´,"Ô­À´¼ÖÕþµÈ×ßÁË½øÀ´,Î´½øÁ½²ã,±ã¶¼ÃÔÁË¾ÉÂ·,×óÇÆÒ²ÓÐÃÅ¿ÉÍ¨,ÓÒÇÆÓÖÓÐ´°ÔÝ¸ô,¼°µ½ÁË¸úÇ°,ÓÖ±»Ò»¼ÜÊéµ²×¡.»ØÍ·ÔÙ×ß,ÓÖÓÐ´°É´Ã÷Í¸,ÃÅ¾¶¿ÉÐÐ,¼°ÖÁÃÅÇ°,ºö¼ûÓ­ÃæÒ²½øÀ´ÁËÒ»ÈºÈË,¶¼Óë×Ô¼ºÐÎÏàÒ»Ñù,----È´ÊÇÒ»¼Ü²£Á§´ó¾µÏàÕÕ.¼°×ª¹ý¾µÈ¥, Òæ·¢¼ûÃÅ×Ó¶àÁË.¼ÖÕäÐ¦µÀ:"ÀÏÒ¯ËæÎÒÀ´.´ÓÕâÃÅ³öÈ¥,±ãÊÇºóÔº,´ÓºóÔº³öÈ¥,µ¹±ÈÏÈ½üÁË."Ëµ×Å,ÓÖ×ªÁËÁ½²ãÉ´³ø½õ§¬,¹ûµÃÒ»ÃÅ³öÈ¥,ÔºÖÐÂú¼ÜÇ¾Þ±,±¦Ïà.×ª¹ý»¨ÕÏ,Ôò¼ûÇàÏªÇ°×è.ÖÚÈËßåÒì:"Õâ¹ÉË®ÓÖÊÇ´ÓºÎ¶øÀ´?"¼ÖÕäÒ£Ö¸µÀ:"Ô­´ÓÄÇÕ¢ÆðÁ÷ÖÁÄÇ¶´¿Ú,´Ó¶«±±É½ÛêÀïÒýµ½ÄÇ´å×¯Àï,ÓÖ¿ªÒ»µÀ²í¿Ú,Òýµ½Î÷ÄÏÉÏ,¹²×ÜÁ÷µ½ÕâÀï , ÈÔ¾ÉºÏÔÚÒ»´¦,´ÓÄÇÇ½ÏÂ³öÈ¥."ÖÚÈËÌýÁË,¶¼µÀ:"ÉñÃîÖ®¼«,"Ëµ×Å,ºö¼û´óÉ½×èÂ·. ÖÚÈË¶¼µÀ" ÃÔÁËÂ·ÁË."¼ÖÕäÐ¦µÀ:"ËæÎÒÀ´."ÈÔÔÚÇ°µ¼Òý,ÖÚÈËËæËû,Ö±ÓÉÉ½½Å±ßºöÒ»×ª, ±ãÊÇÆ½Ì¹¿íÀ«´óÂ·,»íÈ»´óÃÅÇ°¼û.ÖÚÈË¶¼µÀ:"ÓÐÈ¤,ÓÐÈ¤,ÕæËÑÉñ¶áÇÉÖ®ÖÁ!"ÓÚÊÇ´ó¼Ò³öÀ´.

¡¡¡¡ÄÇ±¦ÓñÒ»ÐÄÖ»¼Ç¹Ò×ÅÀï±ß,ÓÖ²»¼û¼ÖÕþ·Ô¸À,ÉÙ²»µÃ¸úµ½Êé·¿.¼ÖÕþºöÏëÆðËûÀ´, ·½ºÈµÀ: "Äã»¹²»È¥?ÄÑµÀ»¹¹ä²»×ã!Ò²²»Ïë¹äÁËÕâ°ëÈÕ,ÀÏÌ«Ì«±ØÐü¹Ò×Å.¿ì½øÈ¥,ÌÛÄãÒ²°×ÌÛÁË."±¦ÓñÌýËµ,·½ÍËÁË³öÀ´.ÔÚ¿´ÏÂ»Ø·Ö½â.

    http://www.hongloumengs.cn/hongloumeng/3/hongloumeng104.htm

»°Ëµ±¦ÓñÀ´ÖÁÔºÍâ,¾ÍÓÐ¸ú¼ÖÕþµÄ¼¸¸öÐ¡ØËÉÏÀ´À¹Ñü±§×¡, ¶¼Ëµ:"½ñ¶ù¿÷ÎÒÃÇ, ÀÏÒ¯²ÅÏ²»¶,ÀÏÌ«Ì«´ò·¢ÈË³öÀ´ÎÊÁË¼¸±é,¶¼¿÷ÎÒÃÇ»ØËµÏ²»¶,²»È»,ÈôÀÏÌ«Ì«½ÐÄã½øÈ¥,¾Í²»µÃÕ¹²ÅÁË.ÈËÈË¶¼Ëµ,Äã²ÅÄÇÐ©Ê«±ÈÊÀÈËµÄ¶¼Ç¿.½ñ¶ùµÃÁËÕâÑùµÄ²ÊÍ·. ¸ÃÉÍÎÒÃÇÁË."±¦ÓñÐ¦µÀ:"Ã¿ÈËÒ»µõÇ®."ÖÚÈËµÀ:"Ë­Ã»¼ûÄÇÒ»µõÇ®!°ÑÕâºÉ°üÉÍÁË°Õ." Ëµ×Å,Ò»¸öÉÏÀ´½âºÉ°ü, ÄÇÒ»¸ö¾Í½âÉÈÄÒ,²»ÈÝ·ÖËµ,½«±¦ÓñËùÅåÖ®Îï¾¡ÐÐ½âÈ¥. ÓÖµÀ: "ºÃÉúËÍÉÏÈ¥,°Õ."Ò»¸ö±§ÁËÆðÀ´,¼¸¸öÎ§ÈÆ,ËÍÖÁ¼ÖÄ¸¶þÃÅÇ°. ÄÇÊ±¼ÖÄ¸ÒÑÃüÈË¿´ÁË¼¸´Î. ÖÚÄÌÄïÑ¾÷ß¸úÉÏÀ´,¼û¹ý¼ÖÄ¸,Öª²»ÔøÄÑÎª×ÅËû,ÐÄÖÐ×ÔÊÇ»¶Ï².

¡¡¡¡ÉÙÊ±Ï®ÈËµ¹ÁË²èÀ´,¼ûÉí±ßÅåÎïÒ»¼þÎÞ´æ,ÒòÐ¦µÀ:"´øµÄ¶«Î÷ÓÖÊÇÄÇÆðÃ»Á³µÄ¶«Î÷ÃÇ½âÁËÈ¥ÁË. "ÁÖ÷ìÓñÌýËµ,×ßÀ´ÇÆÇÆ,¹ûÈ»Ò»¼þÎÞ´æ,ÒòÏò±¦ÓñµÀ:"ÎÒ¸øµÄÄÇ¸öºÉ°üÒ²¸øËûÃÇÁË?ÄãÃ÷¶ùÔÙÏëÎÒµÄ¶«Î÷,¿É²»ÄÜ¹»ÁË!"Ëµ±Ï,¶ÄÆø»Ø·¿,½«Ç°ÈÕ±¦ÓñËù·³Ëû×÷µÄÄÇ¸öÏã´ü¶ù----²Å×öÁËÒ»°ë----¶ÄÆøÄÃ¹ýÀ´¾Í½Â. ±¦Óñ¼ûËûÉúÆø,±ãÖª²»Í×, Ã¦¸Ï¹ýÀ´,Ôç¼ôÆÆÁË.±¦ÓñÒÑ¼û¹ýÕâÏãÄÒ,ËäÉÐÎ´Íê,È´Ê®·Ö¾«ÇÉ,·ÑÁËÐí¶à¹¤·ò.½ñ¼ûÎÞ¹Ê¼ôÁË, È´Ò²¿ÉÆø.ÒòÃ¦°ÑÒÂÁì½âÁË,´ÓÀïÃæºì°À½óÉÏ½«÷ìÓñËù¸øµÄÄÇºÉ°ü½âÁËÏÂÀ´, µÝÓë÷ìÓñÇÆµÀ:"ÄãÇÆÇÆ,ÕâÊÇÊ²Ã´!ÎÒÄÇÒ»»Ø°ÑÄãµÄ¶«Î÷¸øÈËÁË?"ÁÖ÷ìÓñ¼ûËûÈç´ËÕäÖØ,´øÔÚÀïÃæ,¿ÉÖªÊÇÅÂÈËÄÃÈ¥Ö®Òâ,Òò´ËÓÖ×Ô»ÚÃ§×²,Î´¼ûÔí°×,¾Í¼ôÁËÏã´ü.Òò´ËÓÖÀ¢ÓÖÆø,µÍÍ·Ò»ÑÔ²»·¢.±¦ÓñµÀ:"ÄãÒ²²»ÓÃ¼ô,ÎÒÖªµÀÄãÊÇÀÁ´ý¸øÎÒ¶«Î÷.ÎÒÁ¬ÕâºÉ°ü·î»¹,ºÎÈç?"Ëµ×Å,ÖÀÏòËû»³ÖÐ±ã×ß.÷ìÓñ¼ûÈç´Ë,Ô½·¢ÆøÆðÀ´,ÉùÑÊÆø¶Â,ÓÖÍôÍôµÄ¹öÏÂÀáÀ´,ÄÃÆðºÉ°üÀ´ÓÖ¼ô.±¦Óñ¼ûËûÈç´Ë,Ã¦»ØÉíÇÀ×¡,Ð¦µÀ:"ºÃÃÃÃÃ,ÈÄÁËËû°Õ! " ÷ìÓñ½«¼ô×ÓÒ»Ë¤,ÊÃÀáËµµÀ:"Äã²»ÓÃÍ¬ÎÒºÃÒ»Õó´õÒ»ÕóµÄ,ÒªÄÕ,¾ÍÁÌ¿ªÊÖ.Õâµ±ÁËÊ²Ã´."Ëµ×Å,¶ÄÆøÉÏ´²,ÃæÏòÀïµ¹ÏÂÊÃÀá.½û²»×¡±¦ÓñÉÏÀ´"ÃÃÃÃ"³¤"ÃÃÃÃ"¶ÌÅâ²»ÊÇ.

¡¡¡¡Ç°Ãæ¼ÖÄ¸Ò»Æ¬ÉùÕÒ±¦Óñ.ÖÚÄÌÄïÑ¾÷ßÃÇÃ¦»ØËµ:"ÔÚÁÖ¹ÃÄï·¿ÀïÄØ."¼ÖÄ¸ÌýËµµÀ: " ºÃ,ºÃ,ºÃ!ÈÃËûæ¢ÃÃÃÇÒ»´¦ÍçÍç°Õ.²ÅËûÀÏ×Ó¾ÐÁËËûÕâ°ëÌì,ÈÃËû¿ªÐÄÒ»»á×Ó°Õ.Ö»±ð½ÐËûÃÇ°è×ì, ²»ÐíÅ¤ÁËËû."ÖÚÈË´ðÓ¦×Å.÷ìÓñ±»±¦Óñ²ø²»¹ý,Ö»µÃÆðÀ´µÀ:"ÄãµÄÒâË¼²»½ÐÎÒ°²Éú, ÎÒ¾ÍÀëÁËÄã."Ëµ×ÅÍùÍâ¾Í×ß.±¦ÓñÐ¦µÀ:"Äãµ½ÄÇÀï,ÎÒ¸úµ½ÄÇÀï."Ò»ÃæÈÔÄÃÆðºÉ°üÀ´´øÉÏ,÷ìÓñÉìÊÖÇÀµÀ:"ÄãËµ²»ÒªÁË,Õâ»á×ÓÓÖ´øÉÏ,ÎÒÒ²ÌæÄã¹ÖëýµÄ! "Ëµ×Å,"àÍ"µÄÒ»ÉùÓÖÐ¦ÁË.±¦ÓñµÀ:"ºÃÃÃÃÃ,Ã÷¶ùÁíÌæÎÒ×÷¸öÏã´ü¶ù°Õ."÷ìÓñµÀ:"ÄÇÒ²Ö»ÇÆÎÒ¸ßÐË°ÕÁË. "Ò»ÃæËµ,Ò»Ãæ¶þÈË³ö·¿,µ½Íõ·òÈËÉÏ·¿ÖÐÈ¥ÁË,¿ÉÇÉ±¦îÎÒàÔÚÄÇÀï.

¡¡¡¡´ËÊ±Íõ·òÈËÄÇ±ßÈÈÄÖ·Ç³£. Ô­À´¼ÖÇ¾ÒÑ´Ó¹ÃËÕ²ÉÂòÁËÊ®¶þ¸öÅ®º¢×Ó----²¢Æ¸ÁË½ÌÏ°----ÒÔ¼°ÐÐÍ·µÈÊÂÀ´ÁË.ÄÇÊ±Ñ¦ÒÌÂèÁíÇ¨ÓÚ¶«±±ÉÏÒ»ËùÓÄ¾²·¿Éá¾Ó×¡,½«ÀæÏãÔºÔçÒÑÌÚÅ²³öÀ´, ÁíÐÐÐÞÀíÁË,¾ÍÁî½ÌÏ°ÔÚ´Ë½ÌÑÝÅ®Ï·.ÓÖÁíÅÉ¼ÒÖÐ¾ÉÓÐÔøÑÝÑ§¹ý¸è³ªµÄÅ®ÈËÃÇ----Èç½ñ½ÔÒÑð«È»ÀÏåýÁË,×ÅËûÃÇ´øÁì¹ÜÀí.¾ÍÁî¼ÖÇ¾×ÜÀíÆäÈÕÓÃ³öÈëÒøÇ®µÈÊÂ,ÒÔ¼°Öî·²´óÐ¡ËùÐèÖ®ÎïÁÏÕËÄ¿.ÓÖÓÐÁÖÖ®Ð¢¼ÒµÄÀ´»Ø:"²É·ÃÆ¸ÂòµÃÊ®¸öÐ¡Äá¹Ã , Ð¡µÀ¹Ã¶¼ÓÐÁË,Á¬ÐÂ×÷µÄ¶þÊ®·ÖµÀÅÛÒ²ÓÐÁË.ÍâÓÐÒ»¸ö´ø·¢ÐÞÐÐµÄ,±¾ÊÇËÕÖÝÈËÊÏ, ×æÉÏÒ²ÊÇ¶ÁÊéÊË»ÂÖ®¼Ò. ÒòÉúÁËÕâÎ»¹ÃÄï×ÔÐ¡¶à²¡,ÂòÁËÐí¶àÌæÉí¶ù½Ô²»ÖÐÓÃ,µ½µ×ÕâÎ»¹ÃÄïÇ××ÔÈëÁË¿ÕÃÅ, ·½²ÅºÃÁË,ËùÒÔ´ø·¢ÐÞÐÐ,½ñÄê²ÅÊ®°ËËê,·¨ÃûÃîÓñ.Èç½ñ¸¸Ä¸¾ãÒÑÍö¹Ê, Éí±ßÖ»ÓÐÁ½¸öÀÏæÖæÖ,Ò»¸öÐ¡Ñ¾Í··üÊÌ.ÎÄÄ«Ò²¼«Í¨,¾­ÎÄÒ²²»ÓÃÑ§ÁË, ÃþÑù¶ùÓÖ¼«ºÃ. ÒòÌý¼û`³¤°²'¶¼ÖÐÓÐ¹ÛÒôÒÅ¼£²¢±´Ò¶ÒÅÎÄ,È¥ËêËæÁËÊ¦¸¸ÉÏÀ´,ÏÖÔÚÎ÷ÃÅÍâÄ²ÄáÔº×¡×Å.ËûÊ¦¸¸¼«¾«ÑÝÏÈÌìÉñÊý,ÓÚÈ¥¶¬Ô²¼ÅÁË.ÃîÓñ±¾Óû·öÁé»ØÏçµÄ,ËûÊ¦¸¸ÁÙ¼ÅÒÅÑÔ,ËµËû`ÒÂÊ³Æð¾Ó²»ÒË»ØÏç.ÔÚ´Ë¾²¾Ó,ºóÀ´×ÔÈ»ÓÐÄãµÄ½á¹û'.ËùÒÔËû¾¹Î´»ØÏç."Íõ·òÈË²»µÈ»ØÍê,±ãËµ:"¼ÈÕâÑù,ÎÒÃÇºÎ²»½ÓÁËËûÀ´."ÁÖÖ®Ð¢¼ÒµÄ»ØµÀ:"ÇëËû,ËûËµ`ºîÃÅ¹«¸®,±ØÒÔ¹óÊÆÑ¹ÈË,ÎÒÔÙ²»È¥µÄ.'"Íõ·òÈËÐ¦µÀ:"Ëû¼ÈÊÇ¹Ù»ÂÐ¡½ã,×ÔÈ»½¾°ÁÐ©,¾ÍÏÂ¸öÌû×ÓÇëËûºÎ·Á."ÁÖÖ®Ð¢¼ÒµÄ´ðÓ¦ÁË³öÈ¥,ÃüÊéÆôÏà¹«Ð´ÇëÌûÈ¥ÇëÃîÓñ.´ÎÈÕÇ²ÈË±¸³µ½ÎÈ¥½ÓµÈºó»°,ÔÝÇÒ¸é¹ý,´ËÊ±²»ÄÜ±í°×.

¡¡¡¡µ±ÏÂÓÖÓÐÈË»Ø,¹¤³ÌÉÏµÈ×Åºý¶«Î÷µÄÉ´ç±,Çë·ï½ãÈ¥¿ªÂ¥¼ðÉ´ç±,ÓÖÓÐÈËÀ´»Ø,Çë·ï½ã¿ª¿â,ÊÕ½ðÒøÆ÷Ãó.Á¬Íõ·òÈË²¢ÉÏ·¿Ñ¾÷ßµÈÖÚ,½ÔÒ»Ê±²»µÃÏÐµÄ.±¦îÎ±ãËµ:"ÔÛÃÇ±ðÔÚÕâÀï°­ÊÖ°­½Å,ÕÒÌ½Ñ¾Í·È¥."Ëµ×Å,Í¬±¦Óñ÷ìÓñÍùÓ­´ºµÈ·¿ÖÐÀ´ÏÐÍç,ÎÞ»°.

¡¡¡¡Íõ·òÈËµÈÈÕÈÕÃ¦ÂÒ,Ö±µ½Ê®ÔÂ½«¾¡,ÐÒ½ÔÈ«±¸:¸÷´¦¼à¹Ü¶¼½»ÇåÕËÄ¿,¸÷´¦¹Å¶­ÎÄÍæ, ½ÔÒÑ³ÂÉèÆë±¸,²É°ìÄñÈ¸µÄ,×ÔÏÉº×,¿×È¸ÒÔ¼°Â¹,ÍÃ,¼¦,¶ìµÈÀà,Ï¤ÒÑÂòÈ«,½»ÓÚÔ°ÖÐ¸÷´¦Ïñ¾°ËÇÑø;¼ÖÇ¾ÄÇ±ßÒ²ÑÝ³ö¶þÊ®³öÔÓÏ·À´, Ð¡Äá¹Ã,µÀ¹ÃÒ²¶¼Ñ§»áÁËÄî¼¸¾í¾­Öä. ¼ÖÕþ·½ÂÔÐÄÒâ¿í³©,ÓÖÇë¼ÖÄ¸µÈ½øÔ°,É«É«Õå×Ã,µã×ºÍ×µ±,ÔÙÎÞÒ»Ð©ÒÅÂ©²»µ±Ö®´¦ÁË. ÓÚÊÇ¼ÖÕþ·½ÔñÈÕÌâ±¾.±¾ÉÏÖ®ÈÕ,·îÖìÅú×¼×à:´ÎÄêÕýÔÂÊ®ÎåÉÏÔªÖ®ÈÕ,¶÷×¼¼ÖåúÊ¡Ç×.¼Ö¸®ÁìÁË´Ë¶÷Ö¼,Òæ·¢ÖçÒ¹²»ÏÐ,ÄêÒ²²»ÔøºÃÉú¹ýµÄ.

¡¡¡¡Õ¹ÑÛÔªÏüÔÚåÇ, ×ÔÕýÔÂ³õ°ËÈÕ,¾ÍÓÐÌ«¼à³öÀ´ÏÈ¿´·½Ïò:ºÎ´¦¸üÒÂ,ºÎ´¦Ñà×ø,ºÎ´¦ÊÜÀñ, ºÎ´¦¿ªÑç,ºÎ´¦ÍËÏ¢.ÓÖÓÐÑ²²ìµØ·½×ÜÀí¹Ø·ÀÌ«¼àµÈ,´øÁËÐí¶àÐ¡Ì«¼à³öÀ´, ¸÷´¦¹Ø·À,µ²Î§¤¼,Ö¸Ê¾¼ÖÕ¬ÈËÔ±ºÎ´¦ÍË,ºÎ´¦¹ò,ºÎ´¦½øÉÅ,ºÎ´¦ÆôÊÂ,ÖÖÖÖÒÇ×¢²»Ò» . ÍâÃæÓÖÓÐ¹¤²¿¹ÙÔ±²¢Îå³Ç±ø±¸µÀ´òÉ¨½ÖµÀ,ÄìÖðÏÐÈË.¼ÖÉâµÈ¶½ÂÊ½³ÈËÔú»¨µÆÑÌ»ðÖ®Àà,ÖÁÊ®ËÄÈÕ,¾ãÒÑÍ£Í×.ÕâÒ»Ò¹,ÉÏÏÂÍ¨²»ÔøË¯.

¡¡¡¡ÖÁÊ®ÎåÈÕÎå¹Ä,×Ô¼ÖÄ¸µÈÓÐ¾ôÕß,½Ô°´Æ··þ´ó×±.Ô°ÄÚ¸÷´¦,ÕÊÎèó´Áú,Á±·É²Ê·ï, ½ðÒø»À²Ê, Öé±¦Õù»Ô,¶¦·Ù°ÙºÏÖ®Ïã,Æ¿²å³¤´ºÖ®Èï,¾²ÇÄÎÞÈË¿ÈËÔ.¼ÖÉâµÈÔÚÎ÷½ÖÃÅÍâ, ¼ÖÄ¸µÈÔÚÈÙ¸®´óÃÅÍâ.½ÖÍ·Ïï¿Ú,¾ãÏµÎ§¤¼µ²ÑÏ.ÕýµÈµÄ²»ÄÍ·³,ºöÒ»Ì«¼à×ø´óÂí¶øÀ´, ¼ÖÄ¸Ã¦½ÓÈë,ÎÊÆäÏûÏ¢.Ì«¼àµÀ:"Ôç¶à×ÅÄØ!Î´³õ¿ÌÓÃ¹ýÍíÉÅ,Î´Õý¶þ¿Ì»¹µ½±¦Áé¹¬°Ý·ð,ÓÏ³õ¿Ì½ø´óÃ÷¹¬ÁìÑç¿´µÆ·½ÇëÖ¼,Ö»ÅÂÐç³õ²ÅÆðÉíÄØ."·ï½ãÌýÁËµÀ:"¼ÈÕâÃ´×Å,ÀÏÌ«Ì«,Ì«Ì«ÇÒÇë»Ø·¿,µÈÊÇÊ±ºòÔÙÀ´Ò²²»³Ù."ÓÚÊÇ¼ÖÄ¸µÈÔÝÇÒ×Ô±ã,Ô°ÖÐÏ¤Àµ·ï½ãÕÕÀí.ÓÖÃüÖ´ÊÂÈË´øÁìÌ«¼àÃÇÈ¥³Ô¾Æ·¹.

¡¡¡¡Ò»Ê±´«ÈËÒ»µ£Ò»µ£µÄÌô½øÀ¯ÖòÀ´,¸÷´¦µãµÆ.·½µãÍêÊ±,ºöÌýÍâ±ßÂíÅÜÖ®Éù.Ò»Ê± , ÓÐÊ®À´¸öÌ«¼à¶¼´­ÓõÓõÅÜÀ´ÅÄÊÖ¶ù.ÕâÐ©Ì«¼à»áÒâ,¶¼ÖªµÀÊÇ"À´ÁË,À´ÁË",¸÷°´·½ÏòÕ¾×¡.¼ÖÉâÁìºÏ×å×ÓÖ¶ÔÚÎ÷½ÖÃÅÍâ,¼ÖÄ¸ÁìºÏ×åÅ®¾ìÔÚ´óÃÅÍâÓ­½Ó.°ëÈÕ¾²ÇÄÇÄµÄ. ºö¼ûÒ»¶ÔºìÒÂÌ«¼àÆïÂí»º»ºµÄ×ßÀ´, ÖÁÎ÷½ÖÃÅÏÂÁËÂí,½«Âí¸Ï³öÎ§¤¼Ö®Íâ,±ã´¹ÊÖÃæÎ÷Õ¾×¡. °ëÈÕÓÖÊÇÒ»¶Ô,ÒàÊÇÈç´Ë.ÉÙÊ±±ãÀ´ÁËÊ®À´¶Ô,·½ÎÅµÃÒþÒþÏ¸ÀÖÖ®Éù.Ò»¶Ô¶ÔÁúìº·ï¤½,ïôÓðÙçÍ·,ÓÖÓÐÏú½ðÌáÂ¯·Ù×ÅÓùÏã,È»ºóÒ»°ÑÇú±úÆß·ï»Æ½ðÉ¡¹ýÀ´,±ãÊÇ¹ÚÅÛ´øÂÄ.ÓÖÓÐÖµÊÂÌ«¼àÅõ×ÅÏãÖé,ÐåÅÁ,ÊþÓÛ,·÷³¾µÈÀà.Ò»¶Ó¶Ó¹ýÍê,ºóÃæ·½ÊÇ°Ë¸öÌ«¼àÌ§×ÅÒ»¶¥½ð¶¥½ð»ÆÐå·ï°æÓß, »º»ºÐÐÀ´.¼ÖÄ¸µÈÁ¬Ã¦Â·ÅÔ¹òÏÂ.Ôç·ÉÅÜ¹ý¼¸¸öÌ«¼àÀ´, ·öÆð¼ÖÄ¸,ÐÏ·òÈË,Íõ·òÈËÀ´.ÄÇ°æÓßÌ§½ø´óÃÅ,ÈëÒÇÃÅÍù¶«È¥,µ½Ò»ËùÔºÂäÃÅÇ°, ÓÐÖ´·÷Ì«¼à¹òÇëÏÂÓß¸üÒÂ.ÓÚÊÇÌ§ÓßÈëÃÅ,Ì«¼àµÈÉ¢È¥,Ö»ÓÐÕÑÈÝ,²ÊæÉµÈÒýÁìÔª´ºÏÂÓß.Ö»¼ûÔºÄÚ¸÷É«»¨µÆÀÃ×Æ,½ÔÏµÉ´ç±Ôú³É,¾«ÖÂ·Ç³£.ÉÏÃæÓÐÒ»ØÒµÆ,Ð´×Å"ÌåÈÊãåµÂ " ËÄ×Ö.Ôª´ºÈëÊÒ,¸üÒÂ±Ï¸´³ö,ÉÏÓß½øÔ°.Ö»¼ûÔ°ÖÐÏãÑÌçÔÈÆ,»¨²ÊçÍ·×,´¦´¦µÆ¹âÏàÓ³,Ê±Ê±Ï¸ÀÖÉùÐú,Ëµ²»¾¡ÕâÌ«Æ½ÆøÏó,¸»¹ó·çÁ÷.----´ËÊ±×Ô¼º»ØÏëµ±³õÔÚ´ó»ÄÉ½ÖÐ ,Çà¹¡·åÏÂ,ÄÇµÈÆàÁ¹¼ÅÄ¯,Èô²»¿÷ñ®Ô÷,õËµÀ¶þÈËÐ¯À´µ½´Ë,ÓÖ°²ÄÜµÃ¼ûÕâ°ãÊÀÃæ.±¾Óû×÷Ò»Æª<<µÆÔÂ¸³>>,<<Ê¡Ç×ËÌ>>,ÒÔÖ¾½ñÈÕÖ®ÊÂ,µ«ÓÖ¿ÖÈëÁË±ðÊéµÄË×Ì×.°´´ËÊ±Ö®¾°, ¼´×÷Ò»¸³Ò»ÔÞ,Ò²²»ÄÜÐÎÈÝµÃ¾¡ÆäÃî,¼´²»×÷¸³ÔÞ,ÆäºÀ»ª¸»Àö,¹ÛÕßÖî¹«Òà¿ÉÏë¶øÖªÒÓ.ËùÒÔµ¹ÊÇÊ¡ÁËÕâ¹¤·òÖ½Ä«,ÇÒËµÕý¾­µÄÎªÊÇ.

¡¡¡¡ÇÒËµ¼ÖåúÔÚ½ÎÄÚ¿´´ËÔ°ÄÚÍâÈç´ËºÀ»ª,ÒòÄ¬Ä¬Ì¾Ï¢ÉÝ»ª¹ý·Ñ.ºöÓÖ¼ûÖ´·÷Ì«¼à¹òÇëµÇÖÛ,¼ÖåúÄËÏÂÓß.Ö»¼ûÇåÁ÷Ò»´ø,ÊÆÈçÓÎÁú,Á½±ßÊ¯À¸ÉÏ,½ÔÏµË®¾§²£Á§¸÷É«·çµÆ, µãµÄÈçÒø»¨Ñ©ÀË, ÉÏÃæÁøÐÓÖîÊ÷ËäÎÞ»¨Ò¶,È»½ÔÓÃÍ¨²Ý³ñç±Ö½¾îÒÀÊÆ×÷³É,Õ³ÓÚÖ¦ÉÏµÄ,Ã¿Ò»ÖêÐüµÆÊýÕµ,¸ü¼æ³ØÖÐºÉÜôÙìðØÖ®Êô,Òà½ÔÏµÂÝ°öÓðÃ«Ö®Àà×÷¾ÍµÄ.ÖîµÆÉÏÏÂÕù»Ô,ÕæÏµ²£Á§ÊÀ½ç,Öé±¦Ç¬À¤.´¬ÉÏÒàÏµ¸÷ÖÖ¾«ÖÂÅè¾°ÖîµÆ,ÖéÁ±Ðå¤¼,¹ðé®À¼èã,×Ô²»±ØËµ. ÒÑ¶øÈëÒ»Ê¯¸Û,¸ÛÉÏÒ»ÃæØÒµÆ,Ã÷ÏÖ×Å"Þ¤Í¡»¨äÓ"ËÄ×Ö.°´´ËËÄ×Ö²¢"ÓÐ·ïÀ´ÒÇ"µÈ´¦,½ÔÏµÉÏ»Ø¼ÖÕþÅ¼È»Ò»ÊÔ±¦ÓñÖ®¿ÎÒÕ²ÅÇé¶ú,ºÎ½ñÈÕÈÏÕæÓÃ´ËØÒÁª?¿ö¼ÖÕþÊÀ´úÊ«Êé,À´ÍùÖî¿ÍÆÁÊÌ×ùÅãÕß,Ï¤½Ô²Å¼¼Ö®Á÷,ÆñÎÞÒ»ÃûÊÖÌâ×«,¾¹ÓÃÐ¡¶ùÒ»Ï·Ö®´Ç¹¶ÇÒÌÂÈû?ÕæËÆ±©·¢ÐÂÈÙÖ®¼Ò,ÀÄÊ¹ÒøÇ®,Ò»Î¶Ä¨ÓÍÍ¿Öì,±ÏÔò´óÊé"Ç°ÃÅÂÌÁø´¹½ðËø,ºó»§ÇàÉ½ÁÐ½õÆÁ"Ö®Àà,ÔòÒÔÎª´óÑÅ¿É¹Û,Æñ<<Ê¯Í·¼Ç>>ÖÐÍ¨²¿Ëù±íÖ®ÄþÈÙ¼Ö¸®ËùÎªÔÕ! ¾Ý´ËÂÛÖ®,¾¹´óÏàÃ¬¶ÜÁË.Öî¹«²»Öª,´ý´ÀÎï½«Ô­Î¯ËµÃ÷,´ó¼Ò·½Öª.

¡¡¡¡µ±ÈÕÕâ¼ÖåúÎ´Èë¹¬Ê±,×ÔÓ×ÒàÏµ¼ÖÄ¸½ÌÑø.ºóÀ´ÌíÁË±¦Óñ,¼ÖåúÄË³¤æ¢,±¦ÓñÎªÈõµÜ,¼ÖåúÖ®ÐÄÉÏÄîÄ¸Äê½«Âõ,Ê¼µÃ´ËµÜ,ÊÇÒÔÁ¯°®±¦Óñ,ÓëÖîµÜ´ýÖ®²»Í¬.ÇÒÍ¬Ëæ×æÄ¸, ¿ÌÎ´ÔÝÀë. ÄÇ±¦ÓñÎ´ÈëÑ§ÌÃÖ®ÏÈ,ÈýËÄËêÊ±,ÒÑµÃ¼ÖåúÊÖÒý¿Ú´«,½ÌÊÚÁË¼¸±¾Êé,ÊýÇ§×ÖÔÚ¸¹ÄÚÁË.ÆäÃû·ÖËäÏµæ¢µÜ,ÆäÇé×´ÓÐÈçÄ¸×Ó.×ÔÈë¹¬ºó,Ê±Ê±´øÐÅ³öÀ´Óë¸¸Ä¸Ëµ:" Ç§ÍòºÃÉú·öÑø,²»ÑÏ²»ÄÜ³ÉÆ÷,¹ýÑÏ¿ÖÉú²»ÓÝ,ÇÒÖÂ¸¸Ä¸Ö®ÓÇ."¾ìÄîÇÐ°®Ö®ÐÄ,¿ÌÎ´ÄÜÍü. Ç°ÈÕ¼ÖÕþÎÅÛÓÊ¦±³ºóÔÞ±¦ÓñÆ«²Å¾¡ÓÐ,¼ÖÕþÎ´ÐÅ,ÊÊÇÉÓöÔ°ÒÑÂä³É,ÁîÆäÌâ×«,ÁÄÒ»ÊÔÆäÇéË¼Ö®Çå×Ç.ÆäËùÄâÖ®ØÒÁªËä·ÇÃî¾ä,ÔÚÓ×Í¯ÎªÖ®,Òà»ò¿ÉÈ¡.¼´ÁíÊ¹Ãû¹«´ó±ÊÎªÖ®, ¹Ì²»·ÑÄÑ,È»ÏëÀ´µ¹²»ÈçÕâ±¾¼Ò·çÎ¶ÓÐÈ¤.¸üÊ¹¼Öåú¼ûÖ®,ÖªÏµÆä°®µÜËùÎª,Òà»ò²»¸ºÆäËØÈÕÇÐÍûÖ®Òâ. ÒòÓÐÕâ¶ÎÔ­Î¯,¹Ê´Ë¾¹ÓÃÁË±¦ÓñËùÌâÖ®Áª¶î.ÄÇÈÕËäÎ´ÔøÌâÍê,ºóÀ´ÒàÔø²¹Äâ.

¡¡¡¡ÏÐÎÄÉÙÊö,ÇÒËµ¼Öåú¿´ÁËËÄ×Ö,Ð¦µÀ:"`»¨äÓ'¶þ×Ö±ãÍ×,ºÎ±Ø,`Þ¤Í¡'?"ÊÌ×ùÌ«¼àÌýÁË,Ã¦ÏÂÐ¡ÖÛµÇ°¶,·É´«Óë¼ÖÕþ.¼ÖÕþÌýÁË,¼´Ã¦ÒÆ»».Ò»Ê±,ÖÛÁÙÄÚ°¶,¸´ÆúÖÛÉÏÓß, ±ã¼ûÁÕ¹¬´ÂÔ¼, ¹ðµîÎ¡¶ë.Ê¯ÅÆ·»ÉÏÃ÷ÏÔ"ÌìÏÉ±¦¾³"ËÄ×Ö,¼ÖåúÃ¦Ãü»»"Ê¡Ç×±ðÊû"ËÄ×Ö. ÓÚÊÇ½øÈëÐÐ¹¬.µ«¼ûÍ¥ÁÇÉÕ¿Õ,ÏãÐ¼²¼µØ,»ðÊ÷ç÷»¨,½ð´°Óñ¼÷.Ëµ²»¾¡Á±¾íÏºÐë, ÌºÆÌÓãÌ¡,¶¦Æ®÷êÄÔÖ®Ïã,ÆÁÁÐïôÎ²Ö®ÉÈ.ÕæÊÇ:

¡¡¡¡½ðÃÅÓñ»§ÉñÏÉ¸®,¹ðµîÀ¼¹¬åú×Ó¼Ò.¼ÖåúÄËÎÊ:"´ËµîºÎÎÞØÒ¶î?"ËæÊÌÌ«¼à¹òÆôÔ» :"´ËÏµÕýµî,Íâ³¼Î´¸ÒÉÃÄâ."¼ÖåúµãÍ·²»Óï.ÀñÒÇÌ«¼à¹òÇëÉý×ùÊÜÀñ,Á½±ÝÀÖÆð.ÀñÒÇÌ«¼à¶þÈËÒý¼ÖÉâ, ¼ÖÕþµÈÓÚÔÂÌ¨ÏÂÅÅ°à,µîÉÏÕÑÈÝ´«ÚÍÔ»:"Ãâ."Ì«¼àÒý¼ÖÉâµÈÍË³ö. ÓÖÓÐÌ«¼àÒýÈÙ¹úÌ«¾ý¼°Å®¾ìµÈ×Ô¶«½×ÉýÔÂÌ¨ÉÏÅÅ°à,ÕÑÈÝÔÙÚÍÔ»:"Ãâ."ÓÚÊÇÒýÍË.

¡¡¡¡²èÒÑÈýÏ×,¼Öåú½µ×ù,ÀÖÖ¹.ÍËÈë²àµî¸üÒÂ,·½±¸Ê¡Ç×³µ¼Ý³öÔ°.ÖÁ¼ÖÄ¸ÕýÊÒ,ÓûÐÐ¼ÒÀñ, ¼ÖÄ¸µÈ¾ã¹òÖ¹²»µü.¼ÖåúÂúÑÛ´¹Àá,·½±Ë´ËÉÏÇ°ØË¼û,Ò»ÊÖ²ó¼ÖÄ¸,Ò»ÊÖ²óÍõ·òÈË, Èý¸öÈËÂúÐÄÀï½ÔÓÐÐí¶à»°,Ö»ÊÇ¾ãËµ²»³ö,Ö»¹ÜÎØÑÊ¶ÔÆü.ÐÏ·òÈË,Àîæý,ÍõÎõ·ï, Ó­,Ì½,Ï§Èýæ¢ÃÃµÈ,¾ãÔÚÅÔÎ§ÈÆ,´¹ÀáÎÞÑÔ.°ëÈÕ,¼Öåú·½ÈÌ±¯Ç¿Ð¦,°²Î¿¼ÖÄ¸,Íõ·òÈËµÀ: "µ±ÈÕ¼ÈËÍÎÒµ½ÄÇ²»µÃ¼ûÈËµÄÈ¥´¦,ºÃÈÝÒ×½ñÈÕ»Ø¼ÒÄï¶ùÃÇÒ»»á,²»ËµËµÐ¦Ð¦,·´µ¹¿ÞÆðÀ´.Ò»»á×ÓÎÒÈ¥ÁË,ÓÖ²»Öª¶àÔçÍí²ÅÀ´!"Ëµµ½Õâ¾ä,²»½ûÓÖßìÑÊÆðÀ´.ÐÏ·òÈËµÈÃ¦ÉÏÀ´½âÈ°.¼ÖÄ¸µÈÈÃ¼Öåú¹é×ù,ÓÖÖð´ÎÒ»Ò»¼û¹ý,ÓÖ²»Ãâ¿ÞÆüÒ»·¬.È»ºó¶«Î÷Á½¸®ÕÆ¼ÒÖ´ÊÂÈË¶¡ÔÚÌüÍâÐÐÀñ, ¼°Á½¸®ÕÆ¼ÒÖ´ÊÂÏ±¸¾ÁìÑ¾÷ßµÈÐÐÀñ±Ï.¼ÖåúÒòÎÊ:"Ñ¦ÒÌÂè, ±¦îÎ,÷ìÓñÒòºÎ²»¼û?"Íõ·òÈËÆôÔ»:"Íâ¾ìÎÞÖ°,Î´¸ÒÉÃÈë."¼ÖåúÌýÁË,Ã¦Ãü¿ìÇë.Ò»Ê± , Ñ¦ÒÌÂèµÈ½øÀ´,ÓûÐÐ¹úÀñ,ÒàÃüÃâ¹ý,ÉÏÇ°¸÷ÐðÀ«±ðº®ÎÂ.ÓÖÓÐ¼ÖåúÔ­´ø½ø¹¬È¥µÄÑ¾÷ß±§ÇÙµÈÉÏÀ´ßµ¼û,¼ÖÄ¸µÈÁ¬Ã¦·öÆð,ÃüÈË±ðÊÒ¿î´ý.Ö´ÊÂÌ«¼à¼°²ÊæÉ,ÕÑÈÝ¸÷ÊÌ´ÓÈËµÈ, Äþ¹ú¸®¼°¼ÖÉâÄÇÕ¬Á½´¦×ÔÓÐÈË¿î´ý,Ö»ÁôÈýËÄ¸öÐ¡Ì«¼à´ðÓ¦.Ä¸Å®æ¢ÃÃÉîÐðÐ©Àë±ðÇé¾°,¼°¼ÒÎñË½Çé.ÓÖÓÐ¼ÖÕþÖÁÁ±ÍâÎÊ°²,¼Öåú´¹Á±ÐÐ²ÎµÈÊÂ.ÓÖ¸ôÁ±º¬ÀáÎ½Æä¸¸Ô» : "ÌïÉáÖ®¼Ò,Ëäì´ÑÎ²¼²¯,ÖÕÄÜ¾ÛÌìÂ×Ö®ÀÖ,½ñËä¸»¹óÒÑ¼«,¹ÇÈâ¸÷·½,È»ÖÕÎÞÒâÈ¤!" ¼ÖÕþÒàº¬ÀáÆôµÀ:"³¼,²ÝÃ§º®ÃÅ,ð¯ÈºÑ»ÊôÖ®ÖÐ,ÆñÒâµÃÕ÷·ïð½Ö®Èð.½ñ¹óÈËÉÏÎýÌì¶÷ , ÏÂÕÑ×æµÂ,´Ë½ÔÉ½´¨ÈÕÔÂÖ®¾«Ææ,×æ×ÚÖ®Ô¶µÂÖÓÓÚÒ»ÈË,ÐÒ¼°Õþ·ò¸¾.ÇÒ½ñÉÏÆôÌìµØÉúÎïÖ®´óµÂ, ´¹¹Å½ñÎ´ÓÐÖ®¿õ¶÷,Ëä¸ÎÄÔÍ¿µØ,³¼×ÓÆñÄÜµÃ±¨ÓÚÍòÒ»!Î©³¯Ç¬Ï¦Ìè,ÖÒÓÚØÊÖ°Íâ,Ô¸ÎÒ¾ýÍòÊÙÇ§Çï,ÄËÌìÏÂ²ÔÉúÖ®Í¬ÐÒÒ².¹óåúÇÐÎðÒÔÕþ·ò¸¾²ÐÄêÎªÄî,í¯·ß½ð»³,¸üÆí×Ô¼ÓÕä°®.Î©ÒµÒµ¾¤¾¤,ÇÚÉ÷¹§ËàÒÔÊÌÉÏ,Êü²»¸ºÉÏÌåÌù¾ì°®Èç´ËÖ®Â¡¶÷Ò² . "¼ÖåúÒàÖö"Ö»ÒÔ¹úÊÂÎªÖØ,Ï¾Ê±±£Ñø,ÇÐÎð¼ÇÄî"µÈÓï.¼ÖÕþÓÖÆô:"Ô°ÖÐËùÓÐÍ¤Ì¨Ðù¹Ý,½ÔÏµ±¦ÓñËùÌâ,Èç¹ûÓÐÒ»¶þÉÔ¿ÉÔ¢Ä¿Õß,Çë±ð´ÍÃûÎªÐÒ."ÔªåúÌýÁË±¦ÓñÄÜÌâ,±ãº¬Ð¦Ëµ: "¹û½øÒæÁË."¼ÖÕþÍË³ö.¼Öåú¼û±¦,ÁÖ¶þÈËÒà·¢±È±ðæ¢ÃÃ²»Í¬,ÕæÊÇæ¯»¨ÈíÓñÒ»°ã. ÒòÎÊ:"±¦ÓñÎªºÎ²»½ø¼û?"¼ÖÄ¸ÄËÆô:"ÎÞÚÍ,ÍâÄÐ²»¸ÒÉÃÈë."ÔªåúÃü¿ìÒý½øÀ´.Ð¡Ì«¼à³öÈ¥Òý±¦Óñ½øÀ´,ÏÈÐÐ¹úÀñ±Ï,ÔªåúÃüËû½øÇ°,Ð¯ÊÖÀ¹ÓÚ»³ÄÚ,ÓÖ¸§ÆäÍ·¾±Ð¦µÀ:" ±ÈÏÈ¾¹³¤ÁËºÃÐ©......"Ò»ÓïÎ´ÖÕ,ÀáÈçÓêÏÂ.

¡¡¡¡ÓÈÊÏ,·ï½ãµÈÉÏÀ´ÆôµÀ:"óÛÑçÆë±¸,Çë¹óåúÓÎÐÒ."ÔªåúµÈÆðÉí,Ãü±¦Óñµ¼Òý,ËìÍ¬ÖîÈË²½ÖÁÔ°ÃÅÇ°, Ôç¼ûµÆ¹â»ðÊ÷Ö®ÖÐ,Öî°ãÂÞÁÐ·Ç³£.½øÔ°À´ÏÈ´Ó"ÓÐ·ïÀ´ÒÇ","ºìÏãÂÌÓñ" ,"ÐÓÁ±ÔÚÍû","Þ¿ÜÆÇå·Ò"µÈ´¦,µÇÂ¥²½¸ó,ÉæË®ÔµÉ½,°Ù°ãÌ÷ÀÀÅÇ»².Ò»´¦´¦ÆÌ³Â²»Ò»,Ò»×®×®µã×ºÐÂÆæ.¼Öåú¼«¼Ó½±ÔÞ,ÓÖÈ°:"ÒÔºó²»¿ÉÌ«ÉÝ,´Ë½Ô¹ý·ÖÖ®¼«."ÒÑ¶øÖÁÕýµî,ÚÍÃâÀñ¹é×ù,´ó¿ªóÛÑç.¼ÖÄ¸µÈÔÚÏÂÏàÅã,ÓÈÊÏ,Àîæý,·ï½ãµÈÇ×Åõ¸þ°ÑÕµ.

¡¡¡¡ÔªåúÄËÃü´«±ÊÑâËÅºò,Ç×ÞùÏæ¹Ü,ÔñÆä¼¸´¦×îÏ²Õß´ÍÃû.°´ÆäÊéÔÆ:

¡¡¡¡"¹Ë¶÷Ë¼Òå"ØÒ¶î

¡¡¡¡ÌìµØÆôºê´È,³à×Ó²ÔÍ·Í¬¸Ð´÷,

¡¡¡¡¹Å½ñ´¹¿õµä,¾ÅÖÝÍò¹ú±»¶÷ÈÙ.´ËÒ»ØÒÒ»ÁªÊéÓÚÕýµî

¡¡¡¡"´ó¹ÛÔ°"Ô°Ö®Ãû

¡¡¡¡"ÓÐ·ïÀ´ÒÇ"´ÍÃûÔ»"äìÏæ¹Ý"

¡¡¡¡"ºìÏãÂÌÓñ"¸Ä×÷"âùºì¿ìÂÌ"¼´ÃûÔ»"âùºìÔº"

¡¡¡¡"Þ¿ÜÆÇå·Ò"´ÍÃûÔ»"Þ¿ÎßÔ·"

¡¡¡¡"ÐÓÁ±ÔÚÍû"´ÍÃûÔ»"ä½¸ðÉ½×¯"ÕýÂ¥Ô»"´ó¹ÛÂ¥".¶«Ãæ·ÉÂ¥Ô»"×º½õ¸ó",Î÷ÃæÐ±Â¥Ô»" º¬·¼¸ó",¸üÓÐ"Þ¤·çÐù","ÅºÏãé¿","×ÏÁâÖÞ","ÜôÒ¶ä¾"µÈÃû,ÓÖÓÐËÄ×ÖµÄØÒ¶îÊ®Êý¸ö, ÖîÈç"Àæ»¨´ºÓê","Í©¼ôÇï·ç","Ý¶Â«Ò¹Ñ©"µÈÃû,´ËÊ±Ï¤ÄÑÈ«¼Ç.ÓÖÃü¾ÉÓÐØÒÁª¾ã²»±ØÕªÈ¥.ÓÚÊÇÏÈÌâÒ»¾øÔÆ:

¡¡¡¡ÏÎÉ½±§Ë®½¨À´¾«,¶àÉÙ¹¤·òÖþÊ¼³É.

¡¡¡¡ÌìÉÏÈË¼äÖî¾°±¸,·¼Ô°Ó¦Îý´ó¹ÛÃû.Ð´±Ï,ÏòÖîæ¢ÃÃÐ¦µÀ:"ÎÒËØ·¦½Ý²Å,ÇÒ²»³¤ÓÚÒ÷Ó½, ÃÃ±²ËØËùÉîÖª.½ñÒ¹ÁÄÒÔÈûÔð,²»¸ºË¹¾°¶øÒÑ.ÒìÈÕÉÙÏ¾,±Ø²¹×«<<´ó¹ÛÔ°¼Ç>> ²¢< <Ê¡Ç×ËÌ>>µÈÎÄ,ÒÔ¼Ç½ñÈÕÖ®ÊÂ.ÃÃ±²Òà¸÷ÌâÒ»ØÒÒ»Ê«,Ëæ²ÅÖ®³¤¶Ì,ÒàÔÝÒ÷³É,²»¿ÉÒòÎÒÎ¢²ÅËù¸¿.ÇÒÏ²±¦Óñ¾¹ÖªÌâÓ½,ÊÇÎÒÒâÍâÖ®Ïë.´ËÖÐ`äìÏæ¹Ý',Þ¿ÎßÔ·'¶þ´¦,ÎÒËù¼«°®, ´ÎÖ®`âùºìÔº',`ä½¸ðÉ½×¯',´ËËÄ´ó´¦,±ØµÃ±ðÓÐÕÂ¾äÌâÓ½·½Ãî.Ç°ËùÌâÖ®ÁªËä¼Ñ, Èç½ñÔÙ¸÷¸³ÎåÑÔÂÉÒ»Ê×,Ê¹ÎÒµ±ÃæÊÔ¹ý,·½²»¸ºÎÒ×ÔÓ×½ÌÊÚÖ®¿àÐÄ."±¦ÓñÖ»µÃ´ðÓ¦ÁË,ÏÂÀ´×ÔÈ¥¹¹Ë¼.

¡¡¡¡Ó­, Ì½,Ï§ÈýÈËÖ®ÖÐ,ÒªËãÌ½´ºÓÖ³öÓÚæ¢ÃÃÖ®ÉÏ,È»×ÔââÒàÄÑÓëÑ¦ÁÖÕùºâ,Ö»µÃÃãÇ¿ËæÖÚÈûÔð¶øÒÑ.ÀîæýÒ²ÃãÇ¿´Õ³ÉÒ»ÂÉ.¼ÖåúÏÈ°¤´Î¿´æ¢ÃÃÃÇµÄ,Ð´µÀÊÇ:

¡¡¡¡¿õÐÔâùÇéØÒ¶îÓ­´º

¡¡¡¡Ô°³É¾°±¸ÌØ¾«Ææ,·îÃüÐßÌâ¶î¿õâù.

¡¡¡¡Ë­ÐÅÊÀ¼äÓÐ´Ë¾³,ÓÎÀ´Äþ²»³©ÉñË¼?

¡¡¡¡ÍòÏóÕù»ÔØÒ¶îÌ½´º

¡¡¡¡ÃûÔ°Öþ³öÊÆÎ¡Î¡,·îÃüºÎ²ÑÑ§Ç³Î¢.

¡¡¡¡¾«ÃîÒ»Ê±ÑÔ²»³ö,¹ûÈ»ÍòÎïÉú¹â»Ô.

¡¡¡¡ÎÄÕÂÔì»¯ØÒ¶îÏ§´º

¡¡¡¡É½Ë®ºáÍÏÇ§ÀïÍâ,Â¥Ì¨¸ßÆðÎåÔÆÖÐ.

¡¡¡¡Ô°ÐÞÈÕÔÂ¹â»ÔÀï,¾°¶áÎÄÕÂÔì»¯¹¦.

¡¡¡¡ÎÄ²É·çÁ÷ØÒ¶îÀîæý

¡¡¡¡ÐãË®Ã÷É½±§¸´»Ø,·çÁ÷ÎÄ²ÉÊ¤ÅîÀ³.

¡¡¡¡ÂÌ²Ã¸èÉÈÃÔ·¼²Ý,ºì³ÄÏæÈ¹ÎèÂäÃ·.

¡¡¡¡ÖéÓñ×ÔÓ¦´«Ê¢ÊÀ,ÉñÏÉºÎÐÒÏÂÑþÌ¨.

¡¡¡¡ÃûÔ°Ò»×ÔÑûÓÎÉÍ,Î´Ðí·²ÈËµ½´ËÀ´.

¡¡¡¡ÄýêÍÖÓÈðØÒ¶îÑ¦±¦îÎ

¡¡¡¡·¼Ô°ÖþÏòµÛ³ÇÎ÷,»ªÈÕÏéÔÆÁýÕÖÆæ.

¡¡¡¡¸ßÁøÏ²Ç¨Ýº³ö¹È,ÐÞóòÊ±´ý·ïÀ´ÒÇ.

¡¡¡¡ÎÄ·çÒÑÖøå·ÓÎÏ¦,Ð¢»¯Ó¦Â¡¹éÊ¡Ê±.

¡¡¡¡î£ÔåÏÉ²ÅÓ¯²Ê±Ê,×Ô²ÑºÎ¸ÒÔÙÎª´Ç.

¡¡¡¡ÊÀÍâÏÉÔ´ØÒ¶îÁÖ÷ìÓñ

¡¡¡¡ÃûÔ°ÖþºÎ´¦,ÏÉ¾³±ðºì³¾.

¡¡¡¡½èµÃÉ½´¨Ðã,ÌíÀ´¾°ÎïÐÂ.

¡¡¡¡ÏãÈÚ½ð¹È¾Æ,»¨ÃÄÓñÌÃÈË.

¡¡¡¡ºÎÐÒÑû¶÷³è,¹¬³µ¹ýÍùÆµ.¼Öåú¿´±Ï,³ÆÉÍÒ»·¬,ÓÖÐ¦µÀ:"ÖÕÊÇÑ¦ÁÖ¶þÃÃÖ®×÷ÓëÖÚ²»Í¬, ·ÇÓÞæ¢ÃÃ¿ÉÍ¬ÁÐÕß."Ô­À´ÁÖ÷ìÓñ°²ÐÄ½ñÒ¹´óÕ¹Ææ²Å,½«ÖÚÈËÑ¹µ¹,²»Ïë¼ÖåúÖ»ÃüÒ»ØÒÒ»Ó½,µ¹²»ºÃÎ¥ÚÍ¶à×÷,Ö»ºúÂÒ×÷Ò»Ê×ÎåÑÔÂÉÓ¦¾°°ÕÁË.

¡¡¡¡±ËÊ±±¦ÓñÉÐÎ´×÷Íê, Ö»¸Õ×÷ÁË"äìÏæ¹Ý"Óë"Þ¿ÎßÔ·"¶þÊ×,Õý×÷"âùºìÔº"Ò»Ê×,Æð²ÝÄÚÓÐ" ÂÌÓñ´ºÓÌ¾í"Ò»¾ä.±¦îÎ×ªÑÛÆ³¼û,±ã³ÃÖÚÈË²»ÀíÂÛ,¼±Ã¦»ØÉíÇÄÍÆËûµÀ:"ËûÒò²»Ï²` ºìÏãÂÌÓñ'ËÄ×Ö,¸ÄÁË`âùºì¿ìÂÌ',ÄãÕâ»á×ÓÆ«ÓÃ`ÂÌÓñ'¶þ×Ö,Æñ²»ÊÇÓÐÒâºÍËûÕù³ÛÁË?¿öÇÒ½¶Ò¶Ö®ËµÒ²ÆÄ¶à,ÔÙÏëÒ»¸ö×Ö¸ÄÁË°Õ."±¦Óñ¼û±¦îÎÈç´ËËµ,±ãÊÃº¹µÀ: " ÎÒÕâ»á×Ó×ÜÏë²»ÆðÊ²Ã´µä¹Ê³ö´¦À´."±¦îÎÐ¦µÀ:"ÄãÖ»°Ñ`ÂÌÓñ'µÄ`Óñ'×Ö¸Ä×÷`À¯' ×Ö¾ÍÊÇÁË. "±¦ÓñµÀ:"`ÂÌÀ¯'¿ÉÓÐ³ö´¦?"±¦îÎ¼ûÎÊ,ÇÄÇÄµÄßÆ×ìµãÍ·Ð¦µÀ:"¿÷Äã½ñÒ¹²»¹ýÈç´Ë, ½«À´½ðµî¶Ô²ß,Äã´óÔ¼Á¬`ÕÔÇ®ËïÀî'¶¼ÍüÁËÄØ!ÌÆÇ®¤¾Ó½°Å½¶Ê«Í·Ò»¾ä:` ÀäÖòÎÞÑÌÂÌÀ¯Ç¬',Äã¶¼ÍüÁË²»³É?"±¦ÓñÌýÁË,²»¾õ¶´¿ªÐÄÒÜ,Ð¦µÀ:"¸ÃËÀ,¸ÃËÀ!ÏÖ³ÉÑÛÇ°Ö®ÎïÆ«µ¹Ïë²»ÆðÀ´ÁË,Õæ¿ÉÎ½`Ò»×ÖÊ¦'ÁË.´Ó´ËºóÎÒÖ»½ÐÄãÊ¦¸¸,ÔÙ²»½Ð½ã½ãÁË. "±¦îÎÒàÇÄÇÄµÄÐ¦µÀ:"»¹²»¿ì×÷ÉÏÈ¥,Ö»¹Ü½ã½ãÃÃÃÃµÄ.Ë­ÊÇÄã½ã½ã?ÄÇÉÏÍ·´©»ÆÅÛµÄ²ÅÊÇÄã½ã½ã, ÄãÓÖÈÏÎÒÕâ½ã½ãÀ´ÁË."Ò»ÃæËµÐ¦,ÒòËµÐ¦ÓÖÅÂËûµ¢ÑÓ¹¤·ò,Ëì³éÉí×ß¿ªÁË.±¦ÓñÖ»µÃÐø³É,¹²ÓÐÁËÈýÊ×.

¡¡¡¡´ËÊ±ÁÖ÷ìÓñÎ´µÃÕ¹Æä±§¸º,×ÔÊÇ²»¿ì.Òò¼û±¦Óñ¶À×÷ËÄÂÉ,´ó·ÑÉñË¼,ºÎ²»´úËû×÷Á½Ê×,Ò²Ê¡ËûÐ©¾«Éñ²»µ½Ö®´¦.Ïë×Å,±ãÒ²×ßÖÁ±¦Óñ°¸ÅÔ,ÇÄÎÊ:"¿É¶¼ÓÐÁË?"±¦ÓñµÀ:" ²ÅÓÐÁËÈýÊ×, Ö»ÉÙ`ÐÓÁ±ÔÚÍû'Ò»Ê×ÁË."÷ìÓñµÀ:"¼ÈÈç´Ë,ÄãÖ»³­Â¼Ç°ÈýÊ×°Õ.¸ÏÄãÐ´ÍêÄÇÈýÊ×, ÎÒÒ²ÌæÄã×÷³öÕâÊ×ÁË."Ëµ±Ï,µÍÍ·Ò»Ïë,ÔçÒÑÒ÷³ÉÒ»ÂÉ,±ãÐ´ÔÚÖ½ÌõÉÏ,´ê³É¸öÍÅ×Ó,ÖÀÔÚËû¸úÇ°.±¦Óñ´ò¿ªÒ»¿´,Ö»¾õ´ËÊ×±È×Ô¼ºËù×÷µÄÈýÊ×¸ß¹ýÊ®±¶,ÕæÊÇÏ²³öÍûÍâ,ËìÃ¦¹§¿¬³ÊÉÏ.¼Öåú¿´µÀ:

¡¡¡¡ÓÐ·ïÀ´ÒÇ³¼±¦Óñ½÷Ìâ

¡¡¡¡ÐãÓñ³õ³ÉÊµ,¿°ÒË´ý·ï»Ë.

¡¡¡¡¸Í¸ÍÇàÓûµÎ,¸ö¸öÂÌÉúÁ¹.

¡¡¡¡±ÅÆö·Á½×Ë®,´©Á±°­¶¦Ïã.

¡¡¡¡ÄªÒ¡ÇåËéÓ°,ºÃÃÎÖç³õ³¤.

¡¡¡¡Þ¿ÜÆÇå·Ò

¡¡¡¡Þ¿ÎßÂú¾»Ô·,ÂÜÞµÖú·Ò·¼.

¡¡¡¡Èí³ÄÈý´º²Ý,ÈáÍÏÒ»ÂÆÏã.

¡¡¡¡ÇáÑÌÃÔÇú¾¶,Àä´äµÎ»ØÀÈ.

¡¡¡¡Ë­Î½³ØÌÁÇú,Ð»¼ÒÓÄÃÎ³¤.

¡¡¡¡âùºì¿ìÂÌ

¡¡¡¡ÉîÍ¥³¤ÈÕ¾²,Á½Á½³öæ¿¾ê.

¡¡¡¡ÂÌÀ¯´ºÓÌ¾í,ºì×±Ò¹Î´Ãß.

¡¡¡¡Æ¾À¸´¹ç­Ðä,ÒÐÊ¯»¤ÇàÑÌ.

¡¡¡¡¶ÔÁ¢¶«·çÀï,Ö÷ÈËÓ¦½âÁ¯.

¡¡¡¡ÐÓÁ±ÔÚÍû

¡¡¡¡ÐÓÁ±ÕÐ¿ÍÒû,ÔÚÍûÓÐÉ½×¯.

¡¡¡¡ÁâÜô¶ì¶ùË®,É£ÓÜÑà×ÓÁº.

¡¡¡¡Ò»Æè´º¾ÂÂÌ,Ê®Àïµ¾»¨Ïã.

¡¡¡¡Ê¢ÊÀÎÞ¼¢ÄÙ,ºÎÐë¸ûÖ¯Ã¦.¼Öåú¿´±Ï,Ï²Ö®²»¾¡,Ëµ:"¹ûÈ»½øÒæÁË!"ÓÖÖ¸"ÐÓÁ±"Ò»Ê×ÎªÇ°ÈýÊ×Ö®¹Ú,Ëì½«"ä½¸ðÉ½×¯"¸ÄÎª"µ¾Ïã´å".ÓÖÃüÌ½´ºÁíÒÔ²Ê¼ãÌÜÂ¼³ö·½²ÅÒ»¹²Ê®ÊýÊ×Ê«, ³öÁîÌ«¼à´«ÓëÍâÏá.¼ÖÕþµÈ¿´ÁË,¶¼³ÆËÌ²»ÒÑ.¼ÖÕþÓÖ½ø<<¹éÊ¡ËÌ>>.Ôª´ºÓÖÃüÒÔÇíËÖ½ðëÚµÈÎï,´ÍÓë±¦Óñ²¢¼ÖÀ¼.´ËÊ±¼ÖÀ¼¼«Ó×,Î´´ïÖîÊÂ,Ö»²»¹ýËæÄ¸ÒÀÊåÐÐÀñ,¹ÊÎÞ±ð´«.¼Ö»·´ÓÄêÄÚÈ¾²¡Î´È¬,×ÔÓÐÏÐ´¦µ÷Ñø,¹ÊÒàÎÞ´«.

¡¡¡¡ÄÇÊ±¼ÖÇ¾´øÁìÊ®¶þ¸öÅ®Ï·,ÔÚÂ¥ÏÂÕýµÈµÄ²»ÄÍ·³,Ö»¼ûÒ»Ì«¼à·ÉÀ´Ëµ:"×÷ÍêÁËÊ« , ¿ìÄÃÏ·Ä¿À´!"¼ÖÇ¾¼±½«½õ²á³ÊÉÏ,²¢Ê®¶þ¸ö»¨Ãûµ¥×Ó.ÉÙÊ±,Ì«¼à³öÀ´,Ö»µãÁËËÄ³öÏ·:

¡¡¡¡µÚÒ»³ö,<<ºÀÑç>>,µÚ¶þ³ö,<<ÆòÇÉ>>,

¡¡¡¡µÚÈý³ö, <<ÏÉÔµ>>,µÚËÄ³ö,<<Àë»ê>>.¼ÖÇ¾Ã¦ÕÅÂÞ°çÑÝÆðÀ´.Ò»¸ö¸ö¸èÆÛÁÑÊ¯Ö®Òô, ÎèÓÐÌìÄ§Ö®Ì¬.ËäÊÇ×±ÑÝµÄÐÎÈÝ,È´×÷¾¡±¯»¶Çé×´.¸ÕÑÝÍêÁË,Ò»Ì«¼àÖ´Ò»½ðÅÌ¸âµãÖ®Êô½øÀ´,ÎÊ:"Ë­ÊÇÁä¹Ù?"¼ÖÇ¾±ãÖªÊÇ´ÍÁä¹ÙÖ®Îï,Ï²µÄÃ¦½ÓÁË,ÃüÁä¹ÙßµÍ·.Ì«¼àÓÖµÀ:"¹óåúÓÐÚÍ,Ëµ`Áä¹Ù¼«ºÃ,ÔÙ×÷Á½³öÏ·,²»¾ÐÄÇÁ½³ö¾ÍÊÇÁË'."¼ÖÇ¾Ã¦´ðÓ¦ÁË,ÒòÃüÁä¹Ù×÷<<ÓÎÔ°>>,<<¾ªÃÎ>>¶þ³ö.Áä¹Ù×ÔÎª´Ë¶þ³öÔ­·Ç±¾½ÇÖ®Ï·,Ö´Òâ²»×÷,¶¨Òª×÷ < <ÏàÔ¼>><<ÏàÂî>>¶þ³ö.¼ÖÇ¾Å¤Ëû²»¹ý,Ö»µÃÒÀËû×÷ÁË.¼ÖåúÉõÏ²,Ãü"²»¿ÉÄÑÎªÁËÕâÅ®º¢×Ó, ºÃÉú½ÌÏ°",¶îÍâÉÍÁËÁ½Æ¥¹¬¶Ð,Á½¸öºÉ°ü²¢½ðÒøï¾×Ó,Ê³ÎïÖ®Àà.È»ºó³·óÛ, ½«Î´µ½Ö®´¦¸´ÓÖÓÎÍç. ºö¼ûÉ½»··ðËÂ,Ã¦Áí¥×ÊÖ½øÈ¥·ÙÏã°Ý·ð,ÓÖÌâÒ»ØÒÔÆ:"¿àº£´Èº½".ÓÖ¶îÍâ¼Ó¶÷ÓëÒ»°ãÓÄÄáÅ®µÀ.

¡¡¡¡ÉÙÊ±, Ì«¼à¹òÆô:"´ÍÎï¾ãÆë,ÇëÑéµÈÀý."ÄË³ÊÉÏÂÔ½Ú.¼Öåú´ÓÍ·¿´ÁË,¾ãÉõÍ×Ð­, ¼´ÃüÕÕ´Ë×ñÐÐ. Ì«¼àÌýÁË,ÏÂÀ´Ò»Ò»·¢·Å.Ô­À´¼ÖÄ¸µÄÊÇ½ð,ÓñÈçÒâ¸÷Ò»±ú,³ÁÏã¹ÕÖôÒ»¸ù,Ù¤éªÄîÖéÒ»´®,"¸»¹ó³¤´º"¹¬¶ÐËÄÆ¥,"¸£ÊÙÃà³¤"¹¬³ñËÄÆ¥,×Ï½ð"±Ê¶§ÈçÒâ"ï¾Ê®¶§,"¼ªÇìÓÐÓã"Òøï¾Ê®¶§.ÐÏ·òÈË,Íõ·òÈË¶þ·Ö,Ö»¼õÁËÈçÒâ,¹Õ,ÖéËÄÑù.¼Ö¾´,¼ÖÉâ ,¼ÖÕþµÈ,Ã¿·ÖÓùÖÆÐÂÊé¶þ²¿,±¦Ä«¶þÏ»,½ð,Òø¾ô¸÷¶þÖ»,±íÀñ°´Ç°.±¦îÎ,÷ìÓñÖîæ¢ÃÃµÈ, Ã¿ÈËÐÂÊéÒ»²¿,±¦ÑâÒ»·½,ÐÂÑù¸ñÊ½½ðÒøï¾¶þ¶Ô.±¦ÓñÒàÍ¬´Ë.¼ÖÀ¼ÔòÊÇ½ðÒøÏîÈ¦¶þ¸ö,½ðÒøï¾¶þ¶Ô.ÓÈÊÏ,Àîæý,·ï½ãµÈ,½Ô½ðÒøï¾ËÄ¶§,±íÀñËÄ¶Ë.Íâ±íÀñ¶þÊ®ËÄ¶Ë,ÇåÇ®Ò»°Ù´®,ÊÇ´ÍÓë¼ÖÄ¸,Íõ·òÈË¼°Öîæ¢ÃÃ·¿ÖÐÄÌÄïÖÚÑ¾÷ßµÄ.¼ÖÕä,¼Öçö,¼Ö»·,¼ÖÈØµÈ ,½ÔÊÇ±íÀñÒ»·Ö,½ðï¾Ò»Ë«.ÆäÓà²Ê¶Ð°Ù¶Ë,½ðÒøÇ§Á½,Óù¾Æ»ªóÛ,ÊÇ´Í¶«Î÷Á½¸®·²Ô°ÖÐ¹ÜÀí¹¤³Ì,³ÂÉè,´ðÓ¦¼°Ë¾Ï·,ÕÆµÆÖîÈËµÄ.ÍâÓÐÇåÇ®Îå°Ù´®,ÊÇ´Í³øÒÛ,ÓÅÁ¯,°ÙÏ·,ÔÓÐÐÈË¶¡µÄ.

¡¡¡¡ÖÚÈËÐ»¶÷ÒÑ±Ï, Ö´ÊÂÌ«¼àÆôµÀ:"Ê±ÒÑ³óÕýÈý¿Ì,Çë¼Ý»ØöÇ."¼ÖåúÌýÁË,²»ÓÉµÄÂúÑÛÓÖ¹öÏÂÀáÀ´. È´ÓÖÃãÇ¿¶ÑÐ¦,À­×¡¼ÖÄ¸,Íõ·òÈËµÄÊÖ,½ô½ôµÄ²»ÈÌÊÍ·Å,ÔÙËÄ¶£ßÌ:" ²»Ðë¹ÒÄî,ºÃÉú×ÔÑø.Èç½ñÌì¶÷ºÆµ´,Ò»ÔÂÐí½øÄÚÊ¡ÊÓÒ»´Î,¼ûÃæÊÇ¾¡ÓÐµÄ,ºÎ±ØÉË²Ò. ÌÈÃ÷ËêÌì¶÷ÈÔÐí¹éÊ¡,Íò²»¿ÉÈç´ËÉÝ»ªÃÒ·ÑÁË!"¼ÖÄ¸µÈÒÑ¿ÞµÄßìÒ­ÄÑÑÔÁË.¼ÖåúËä²»ÈÌ±ð, ÔõÄÎ»Ê¼Ò¹æ·¶,Î¥´í²»µÃ,Ö»µÃÈÌÐÄÉÏÓßÈ¥ÁË.ÕâÀïÖîÈËºÃÈÝÒ×½«¼ÖÄ¸,Íõ·òÈË°²Î¿½âÈ°,·½²Å·ö³öÔ°ÃÅ½øÉÏ·¿È¥ÁË.ÒªÖª¶ËµÄ,ÇÒ¿´ÏÂ»Ø.

    http://www.hongloumengs.cn/hongloumeng/3/hongloumeng103.htm

»°Ëµ¼Öåú»Ø¹¬,´ÎÈÕ¼û¼ÝÐ»¶÷,²¢»Ø×à¹éÊ¡Ö®ÊÂ,ÁúÑÕÉõÔÃ.ÓÖ·¢ÄÚàû²Ê¶Ð½ðÒøµÈÎï,ÒÔ´Í¼ÖÕþ¼°¸÷½··¿µÈÔ±,²»±ØÏ¸Ëµ.ÇÒËµÈÙÄþ¶þ¸®ÖÐÒòÁ¬ÈÕÓÃ¾¡ÐÄÁ¦,ÕæÊÇÈËÈËÁ¦¾ë,¸÷¸÷ÉñÆ£,ÓÖ½«Ô°ÖÐÒ»Ó¦³ÂÉè¶¯ÓÃÖ®ÎïÊÕÊ°ÁËÁ½ÈýÌì·½Íê.µÚÒ»¸ö·ï½ãÊÂ¶àÈÎÖØ, ±ðÈË»ò¿ÉÍµ°²¶ã¾²,¶ÀËûÊÇ²»ÄÜÍÑµÃµÄ,¶þÔò±¾ÐÔÒªÇ¿,²»¿ÏÂäÈË°ý±á,Ö»ÔúÕõ×ÅÓëÎÞÊÂµÄÈËÒ»Ñù. µÚÒ»¸ö±¦ÓñÊÇ¼«ÎÞÊÂ×îÏÐÏ¾µÄ.Æ«ÕâÈÕÒ»Ôç,Ï®ÈËµÄÄ¸Ç×ÓÖÇ×À´»Ø¹ý¼ÖÄ¸, ½ÓÏ®ÈË¼ÒÈ¥³ÔÄê²è,Íí¼ä²ÅµÃ»ØÀ´.Òò´Ë,±¦ÓñÖ»ºÍÖÚÑ¾Í·ÃÇÖÀ÷»×Ó¸ÏÎ§Æå×÷Ï·. ÕýÔÚ·¿ÄÚÍçµÄÃ»ÐËÍ·,ºö¼ûÑ¾Í·ÃÇÀ´»ØËµ:"¶«¸®Õä´óÒ¯À´Çë¹ýÈ¥¿´Ï·,·Å»¨µÆ."±¦ÓñÌýÁË,±ãÃü»»ÒÂÉÑ.²ÅÒªÈ¥Ê±,ºöÓÖÓÐ¼Öåú´Í³öÌÇÕôËÖÀÒÀ´,±¦ÓñÏëÉÏ´ÎÏ®ÈËÏ²³Ô´ËÎï ,±ãÃüÁôÓëÏ®ÈËÁË.×Ô¼º»Ø¹ý¼ÖÄ¸,¹ýÈ¥¿´Ï·.

¡¡¡¡Ë­Ïë¼ÖÕäÕâ±ß³ªµÄÊÇ<<¶¡ÀÉÈÏ¸¸>>,<<»Æ²®Ñë´ó°ÚÒõ»êÕó>>,¸üÓÐ<<ËïÐÐÕß´óÄÖÌì¹¬>>,<<½ª×ÓÑÀÕ¶½«·âÉñ>>µÈÀàµÄÏ·ÎÄ,Ù¿¶ûÉñ¹íÂÒ³ö,ºöÓÖÑýÄ§±ÏÂ¶,ÉõÖÁÓÚÑïá¦¹ý»á,ºÅ·ðÐÐÏã,Âà¹Äº°½ÐÖ®ÉùÔ¶ÎÅÏïÍâ.Âú½ÖÖ®ÈË¸ö¸ö¶¼ÔÞ:"ºÃÈÈÄÖÏ·,±ðÈË¼Ò¶Ï²»ÄÜÓÐµÄ. "±¦Óñ¼û·±»ªÈÈÄÖµ½Èç´Ë²»¿°µÄÌïµØ,Ö»ÂÔ×øÁËÒ»×ø,±ã×ß¿ª¸÷´¦ÏÐË£.ÏÈÊÇ½øÄÚÈ¥ºÍÓÈÊÏºÍÑ¾÷ß¼§æªËµÐ¦ÁËÒ»»Ø, ±ã³ö¶þÃÅÀ´.ÓÈÊÏµÈÈÔÁÏËû³öÀ´¿´Ï·,ËìÒ²²»ÔøÕÕ¹Ü. ¼ÖÕä,¼Öçö,Ñ¦ó´µÈÖ»¹Ë²ÂÃ¶ÐÐÁî,°Ù°ã×÷ÀÖ,Ò²²»ÀíÂÛ,×ÝÒ»Ê±²»¼ûËûÔÚ×ù, Ö»µÀÔÚÀï±ßÈ¥ÁË, ¹ÊÒ²²»ÎÊ.ÖÁÓÚ¸ú±¦ÓñµÄÐ¡ØËÃÇ,ÄÇÄê¼Í´óÐ©µÄ,Öª±¦ÓñÕâÒ»À´ÁË, ±ØÊÇÍí¼ä²ÅÉ¢,Òò´ËÍµ¿ÕÒ²ÓÐÈ¥»á¶ÄµÄ,Ò²ÓÐÍùÇ×ÓÑ¼ÒÈ¥³ÔÄê²èµÄ,¸üÓÐ»òæÎ»òÒûµÄ, ¶¼Ë½É¢ÁË,´ýÍí¼äÔÙÀ´,ÄÇÐ¡Ð©µÄ,¶¼×ê½øÏ··¿ÀïÇÆÈÈÄÖÈ¥ÁË.

¡¡¡¡±¦Óñ¼ûÒ»¸öÈËÃ»ÓÐ,ÒòÏë"ÕâÀïËØÈÕÓÐ¸öÐ¡Êé·¿,ÄÚÔø¹Ò×ÅÒ»ÖáÃÀÈË,¼«»­µÄµÃÉñ .½ñÈÕÕâ°ãÈÈÄÖ,ÏëÄÇÀï×ÔÈ»ÎÞÈË,ÄÇÃÀÈËÒ²×ÔÈ»ÊÇ¼ÅÄ¯µÄ,ÐëµÃÎÒÈ¥ÍûÎ¿ËûÒ»»Ø."Ïë×Å, ±ãÍùÊé·¿ÀïÀ´.¸Õµ½´°Ç°,ÎÅµÃ·¿ÄÚÓÐÉëÒ÷Ö®ÔÏ.±¦Óñµ¹»£ÁËÒ»Ìø:¸ÒÊÇÃÀÈË»îÁË²»³É?ÄËÕ§×Åµ¨×Ó,ÌòÆÆ´°Ö½,ÏòÄÚÒ»¿´----ÄÇÖáÃÀÈËÈ´²»Ôø»î,È´ÊÇÜøÑÌ°´×ÅÒ»¸öÅ®º¢×Ó, Ò²¸ÉÄÇ¾¯»ÃËùÑµÖ®ÊÂ.±¦Óñ½û²»×¡´ó½Ð:"ÁË²»µÃ!"Ò»½Åõß½øÃÅÈ¥,½«ÄÇÁ½¸ö»£¿ªÁË,¶¶ÒÂ¶ø²ü.

¡¡¡¡ÜøÑÌ¼ûÊÇ±¦Óñ, Ã¦¹òÇó²»µü.±¦ÓñµÀ:"ÇàÌì°×ÈÕ,ÕâÊÇÔõÃ´Ëµ.Õä´óÒ¯ÖªµÀ,ÄãÊÇËÀÊÇ»î? "Ò»Ãæ¿´ÄÇÑ¾Í·,Ëä²»±êÖÂ,µ¹»¹°×¾»,Ð©Î¢ÒàÓÐ¶¯ÈË´¦,ÐßµÄÁ³ºì¶ú³à,µÍÊ×ÎÞÑÔ.±¦Óñ¶å½ÅµÀ:"»¹²»¿ìÅÜ!"Ò»ÓïÌáÐÑÁËÄÇÑ¾Í·,·ÉÒ²ËÆÈ¥ÁË.±¦ÓñÓÖ¸Ï³öÈ¥,½ÐµÀ :"Äã±ðÅÂ,ÎÒÊÇ²»¸æËßÈËµÄ."¼±µÄÜøÑÌÔÚºó½Ð:"×æ×Ú,ÕâÊÇ·ÖÃ÷¸æËßÈËÁË!"±¦ÓñÒòÎÊ : "ÄÇÑ¾Í·Ê®¼¸ËêÁË?"ÜøÑÌµÀ:"´ó²»¹ýÊ®ÁùÆßËêÁË."±¦ÓñµÀ:"Á¬ËûµÄËêÊôÒ²²»ÎÊÎÊ, ±ðµÄ×ÔÈ»Ô½·¢²»ÖªÁË. ¿É¼ûËû°×ÈÏµÃÄãÁË.¿ÉÁ¯,¿ÉÁ¯!"ÓÖÎÊ:"Ãû×Ö½ÐÊ²Ã´?"ÜøÑÌ´óÐ¦µÀ:"ÈôËµ³öÃû×ÖÀ´»°³¤,ÕæÕæÐÂÏÊÆæÎÄ,¾¹ÊÇÐ´²»³öÀ´µÄ.¾ÝËûËµ,ËûÄ¸Ç×ÑøËûµÄÊ±½Ú×öÁË¸öÃÎ, ÃÎ¼ûµÃÁËÒ»Æ¥½õ,ÉÏÃæÊÇÎåÉ«¸»¹ó²»¶ÏÍ·¤¿×ÖµÄ»¨Ñù,ËùÒÔËûµÄÃû×Ö½Ð×÷¤¿¶ù."±¦ÓñÌýÁËÐ¦µÀ:"ÕæÒ²ÐÂÆæ,Ïë±ØËû½«À´ÓÐÐ©Ôì»¯."Ëµ×Å,³ÁË¼Ò»»á.

¡¡¡¡¡¡¡¡ÜøÑÌÒòÎÊ: "¶þÒ¯ÎªºÎ²»¿´ÕâÑùµÄºÃÏ·?"±¦ÓñµÀ:"¿´ÁË°ëÈÕ,¹Ö·³µÄ,³öÀ´¹ä¹ä, ¾ÍÓö¼ûÄãÃÇÁË.Õâ»á×Ó×÷Ê²Ã´ÄØ?"ÜøÑÌ¤À¤ÀÐ¦µÀ:"Õâ»á×ÓÃ»ÈËÖªµÀ,ÎÒÇÄÇÄµÄÒý¶þÒ¯Íù³ÇÍâ¹ä¹äÈ¥, Ò»»á×ÓÔÙÍùÕâÀïÀ´,ËûÃÇ¾Í²»ÖªµÀÁË."±¦ÓñµÀ:"²»ºÃ,×ÐÏ¸»¨×Ó¹ÕÁËÈ¥.±ãÊÇËûÃÇÖªµÀÁË,ÓÖÄÖ´óÁË,²»ÈçÍùÊì½üÐ©µÄµØ·½È¥.»¹¿É¾ÍÀ´."ÜøÑÌµÀ:"Êì½üµØ·½,Ë­¼Ò¿ÉÈ¥?ÕâÈ´ÄÑÁË."±¦ÓñÐ¦µÀ:"ÒÀÎÒµÄÖ÷Òâ,ÔÛÃÇ¾¹ÕÒÄã»¨´ó½ã½ãÈ¥,ÇÆËûÔÚ¼Ò×÷Ê²Ã´ÄØ. "ÜøÑÌÐ¦µÀ:"ºÃ,ºÃ!µ¹ÍüÁËËû¼Ò."ÓÖµÀ:"ÈôËûÃÇÖªµÀÁË,ËµÎÒÒý×Å¶þÒ¯ºú×ß,Òª´òÎÒÄØ?"±¦ÓñµÀ:"ÓÐÎÒÄØ."ÜøÑÌÌýËµ,À­ÁËÂí,¶þÈË´ÓºóÃÅ¾Í×ßÁË.ÐÒ¶øÏ®ÈË¼Ò²»Ô¶,²»¹ýÒ»°ëÀïÂ·³Ì,Õ¹ÑÛÒÑµ½ÃÅÇ°.ÜøÑÌÏÈ½øÈ¥½ÐÏ®ÈËÖ®ÐÖ»¨×Ô·¼.±ËÊ±Ï®ÈËÖ®Ä¸½ÓÁËÏ®ÈËÓë¼¸¸öÍâÉûÅ®¶ù,¼¸¸öÖ¶Å®¶ùÀ´¼Ò,Õý³Ô¹û²è,Ìý¼ûÍâÃæÓÐÈË½Ð"»¨´ó¸ç",»¨×Ô·¼Ã¦³öÈ¥¿´Ê±,¼ûÊÇËûÖ÷ÆÍÁ½¸ö,»£µÄ¾ªÒÉ²»Ö¹,Á¬Ã¦±§ÏÂ±¦ÓñÀ´,ÔÚÔºÄÚÈÂµÀ:"±¦¶þÒ¯À´ÁË!"±ðÈËÌý¼û»¹¿É,Ï®ÈËÌýÁË,Ò²²»ÖªÎªºÎ,Ã¦ÅÜ³öÀ´Ó­×Å±¦Óñ,Ò»°ÑÀ­×ÅÎÊ:" ÄãÔõÃ´À´ÁË? "±¦ÓñÐ¦µÀ:"ÎÒ¹ÖÃÆµÄ,À´ÇÆÇÆÄã×÷Ê²Ã´ÄØ."Ï®ÈËÌýÁË,²Å·ÅÏÂÐÄÀ´,¤âÁËÒ»Éù,Ð¦µÀ:"ÄãÒ²ß¯ºúÄÖÁË,¿É×÷Ê²Ã´À´ÄØ!"Ò»ÃæÓÖÎÊÜøÑÌ:"»¹ÓÐË­¸úÀ´?"ÜøÑÌÐ¦µÀ:"±ðÈË¶¼²»Öª,¾ÍÖ»ÓÐÎÒÃÇÁ½¸ö."Ï®ÈËÌýÁË,¸´ÓÖ¾ª»Å,ËµµÀ:"Õâ»¹ÁËµÃ!ÌÈ»òÅö¼ûÁËÈË,»òÊÇÓö¼ûÁËÀÏÒ¯,½ÖÉÏÈË¼·³µÅö,Âí½Î·×·×µÄ,ÈôÓÐ¸öÉÁÊ§,Ò²ÊÇÍçµÃµÄ!ÄãÃÇµÄµ¨×Ó±È¶·»¹´ó.¶¼ÊÇÜøÑÌµ÷ËôµÄ,»ØÈ¥ÎÒ¶¨¸æËßæÖæÖÃÇ´òÄã."ÜøÑÌ¾ïÁË×ìµÀ:"¶þÒ¯Âî×Å´ò×Å,½ÐÎÒÒýÁËÀ´,Õâ»á×ÓÍÆµ½ÎÒÉíÉÏ.ÎÒËµ±ðÀ´°Õ,------²»È»ÎÒÃÇ»¹È¥°Õ."»¨×Ô·¼Ã¦È°:"°ÕÁË,ÒÑÊÇÀ´ÁË,Ò²²»ÓÃ¶àËµÁË.Ö»ÊÇÃ©éÜ²ÝÉá,ÓÖÕ­ÓÖÔà,Ò¯ÔõÃ´×øÄØ?"

¡¡¡¡Ï®ÈËÖ®Ä¸Ò²ÔçÓ­ÁË³öÀ´. Ï®ÈËÀ­ÁË±¦Óñ½øÈ¥.±¦Óñ¼û·¿ÖÐÈýÎå¸öÅ®º¢¶ù,¼ûËû½øÀ´,¶¼µÍÁËÍ·,Ðß²Ñ²ÑµÄ.»¨×Ô·¼Ä¸×ÓÁ½¸ö°Ù°ãÅÂ±¦ÓñÀä,ÓÖÈÃËûÉÏ¿»,ÓÖÃ¦Áí°Ú¹û×À, ÓÖÃ¦µ¹ºÃ²è.Ï®ÈËÐ¦µÀ:"ÄãÃÇ²»ÓÃ°×Ã¦,ÎÒ×ÔÈ»ÖªµÀ.¹û×ÓÒ²²»ÓÃ°Ú,Ò²²»¸ÒÂÒ¸ø¶«Î÷³Ô."Ò»ÃæËµ,Ò»Ãæ½«×Ô¼ºµÄ×øÈìÄÃÁËÆÌÔÚÒ»¸ö¿»ÉÏ,±¦Óñ×øÁË,ÓÃ×Ô¼ºµÄ½ÅÂ¯µæÁË½Å, ÏòºÉ°üÄÚÈ¡³öÁ½¸öÃ·»¨Ïã±ý¶ùÀ´,ÓÖ½«×Ô¼ºµÄÊÖÂ¯ÏÆ¿ª·ÙÉÏ,ÈÔ¸ÇºÃ,·ÅÓë±¦Óñ»³ÄÚ, È»ºó½«×Ô¼ºµÄ²è±­ÕåÁË²è,ËÍÓë±¦Óñ.±ËÊ±ËûÄ¸ÐÖÒÑÊÇÃ¦ÁíÆëÆëÕûÕû°ÚÉÏÒ»×À×Ó¹ûÆ·À´. Ï®ÈË¼û×ÜÎÞ¿É³ÔÖ®Îï,ÒòÐ¦µÀ:"¼ÈÀ´ÁË,Ã»ÓÐ¿ÕÈ¥Ö®Àí,ºÃ´õ³¢Ò»µã¶ù,Ò²ÊÇÀ´ÎÒ¼ÒÒ»ÌË."Ëµ×Å,±ãÄéÁË¼¸¸öËÉ×Óð¦,´µÈ¥Ï¸Æ¤,ÓÃÊÖÅÁÍÐ×ÅËÍÓë±¦Óñ.

¡¡¡¡±¦Óñ¿´¼ûÏ®ÈËÁ½ÑÛÎ¢ºì,·Û¹âÈÚ»¬,ÒòÇÄÎÊÏ®ÈË:"ºÃºÃµÄ¿ÞÊ²Ã´?"Ï®ÈËÐ¦µÀ:"ºÎ³¢¿Þ, ²ÅÃÔÁËÑÛÈàµÄ."Òò´Ë±ãÕÚÑÚ¹ýÁË.µ±ÏÂ±¦Óñ´©×Å´óºì½ðòþºüÒ¸¼ýÐä,ÍâÕÖÊ¯ÇàõõôÃÅÅËë¹Ó.Ï®ÈËµÀ:"ÄãÌØÎªÍùÕâÀïÀ´ÓÖ»»ÐÂ·þ,ËûÃÇ¾Í²»ÎÊÄãÍùÄÇÈ¥µÄ?"±¦ÓñÐ¦µÀ :"Õä´óÒ¯ÄÇÀïÈ¥¿´Ï·»»µÄ."Ï®ÈËµãÍ·.ÓÖµÀ:"×øÒ»×ø¾Í»ØÈ¥°Õ,Õâ¸öµØ·½²»ÊÇÄãÀ´µÄ ."±¦ÓñÐ¦µÀ:"Äã¾Í¼ÒÈ¥²ÅºÃÄØ,ÎÒ»¹ÌæÄãÁô×ÅºÃ¶«Î÷ÄØ."Ï®ÈËÇÄÐ¦µÀ:"ÇÄÇÄµÄ,½ÐËûÃÇÌý×ÅÊ²Ã´ÒâË¼. "Ò»ÃæÓÖÉìÊÖ´Ó±¦ÓñÏîÉÏ½«Í¨ÁéÓñÕªÁËÏÂÀ´,ÏòËûæ¢ÃÃÃÇÐ¦µÀ:"ÄãÃÇ¼ûÊ¶¼ûÊ¶.Ê±³£ËµÆðÀ´¶¼µ±Ï£º±,ºÞ²»ÄÜÒ»¼û,½ñ¶ù¿É¾¡Á¦ÇÆÁË.ÔÙÇÆÊ²Ã´Ï£º±Îï¶ù ,Ò²²»¹ýÊÇÕâÃ´¸ö¶«Î÷."Ëµ±Ï,µÝÓëËûÃÇ´«¿´ÁËÒ»±é,ÈÔÓë±¦Óñ¹ÒºÃ.ÓÖÃüËû¸ç¸çÈ¥»ò¹ÍÒ»³ËÐ¡½Î,»ò¹ÍÒ»Á¾Ð¡³µ,ËÍ±¦Óñ»ØÈ¥.»¨×Ô·¼µÀ:"ÓÐÎÒËÍÈ¥,ÆïÂíÒ²²»·ÁÁË."Ï®ÈËµÀ: "²»Îª²»·Á,ÎªµÄÊÇÅö¼ûÈË."»¨×Ô·¼Ã¦È¥¹ÍÁËÒ»¶¥Ð¡½ÎÀ´,ÖÚÈËÒ²²»¸ÒÏàÁô,Ö»µÃËÍ±¦Óñ³öÈ¥, Ï®ÈËÓÖ×¥¹û×ÓÓëÜøÑÌ,ÓÖ°ÑÐ©Ç®ÓëËûÂò»¨ÅÚ·Å,½ÌËû"²»¿É¸æËßÈË,Á¬ÄãÒ²ÓÐ²»ÊÇ. "Ò»Ö±ËÍ±¦ÓñÖÁÃÅÇ°,¿´×ÅÉÏ½Î,·ÅÏÂ½ÎÁ±.»¨,Üø¶þÈËÇ£Âí¸úËæ.À´ÖÁÄþ¸®½Ö,ÜøÑÌÃü×¡½Î,Ïò»¨×Ô·¼µÀ:"ÐëµÈÎÒÍ¬¶þÒ¯»¹µ½¶«¸®Àï»ìÒ»»ì,²ÅºÃ¹ýÈ¥µÄ,²»È»ÈË¼Ò¾ÍÒÉ»óÁË. "»¨×Ô·¼ÌýËµÓÐÀí,Ã¦½«±¦Óñ±§³ö½ÎÀ´,ËÍÉÏÂíÈ¥.±¦ÓñÐ¦Ëµ:"µ¹ÄÑÎªÄãÁË. "ÓÚÊÇÈÔ½øºóÃÅÀ´.¾ã²»ÔÚ»°ÏÂ.È´Ëµ±¦Óñ×Ô³öÁËÃÅ,Ëû·¿ÖÐÕâÐ©Ñ¾÷ßÃÇ¶¼Ô½ÐÔí§ÒâµÄÍçÐ¦,Ò²ÓÐ¸ÏÎ§ÆåµÄ,Ò²ÓÐÖÀ÷»Ä¨ÅÆµÄ,¿ÄÁËÒ»µØ¹Ï×ÓÆ¤.Æ«ÄÌÄ¸ÀîæÖæÖÖô¹Õ½øÀ´Çë°², ÇÆÇÆ±¦Óñ,¼û±¦Óñ²»ÔÚ¼Ò,Ñ¾÷ßÃÇÖ»¹ËÍæÄÖ,Ê®·Ö¿´²»¹ý.ÒòÌ¾µÀ:"Ö»´ÓÎÒ³öÈ¥ÁË,²»´ó½øÀ´,ÄãÃÇÔ½·¢Ã»¸öÑù¶ùÁË,±ðµÄÂèÂèÃÇÔ½²»¸ÒËµÄãÃÇÁË.ÄÇ±¦ÓñÊÇ¸öÕÉ°ËµÄµÆÌ¨------ÕÕ¼ûÈË¼Ò, ÕÕ²»¼û×Ô¼ÒµÄ.Ö»ÖªÏÓÈË¼ÒÔà,ÕâÊÇËûµÄÎÝ×Ó,ÓÉ×ÅÄãÃÇÔãËú, Ô½²»³ÉÌåÍ³ÁË. "ÕâÐ©Ñ¾Í·ÃÇÃ÷Öª±¦Óñ²»½²¾¿ÕâÐ©,¶þÔòÀîæÖæÖÒÑÊÇ¸æÀÏ½âÊÂ³öÈ¥µÄÁË, Èç½ñ¹ÜËûÃÇ²»×Å,Òò´ËÖ»¹ËÍç,²¢²»ÀíËû.ÄÇÀîæÖæÖ»¹Ö»¹ÜÎÊ"±¦ÓñÈç½ñÒ»¶Ù³Ô¶àÉÙ·¹","Ê²Ã´Ê±³½Ë¯¾õ"µÈÓï.Ñ¾Í·ÃÇ×ÜºúÂÒ´ðÓ¦.ÓÐµÄËµ:"ºÃÒ»¸öÌÖÑáµÄÀÏ»õ!"

¡¡¡¡ÀîæÖæÖÓÖÎÊµÀ:"Õâ¸ÇÍëÀïÊÇËÖÀÒ,Ôõ²»ËÍÓëÎÒÈ¥?ÎÒ¾Í³ÔÁË°Õ."Ëµ±Ï,ÄÃ³×¾Í³Ô. Ò»¸öÑ¾Í·µÀ:"¿ì±ð¶¯!ÄÇÊÇËµÁË¸øÏ®ÈËÁô×ÅµÄ,»ØÀ´ÓÖÈÇÆøÁË.ÄãÀÏÈË¼Ò×Ô¼º³ÐÈÏ,±ð´øÀÛÎÒÃÇÊÜÆø. "ÀîæÖæÖÌýÁË,ÓÖÆøÓÖÀ¢,±ãËµµÀ:"ÎÒ²»ÐÅËûÕâÑù»µÁË.±ðËµÎÒ³ÔÁËÒ»ÍëÅ£ÄÌ,¾ÍÊÇÔÙ±ÈÕâ¸öÖµÇ®µÄ,Ò²ÊÇÓ¦¸ÃµÄ.ÄÑµÀ´ýÏ®ÈË±ÈÎÒ»¹ÖØ?ÄÑµÀËû²»ÏëÏëÔõÃ´³¤´óÁË?ÎÒµÄÑª±äµÄÄÌ,³ÔµÄ³¤ÕâÃ´´ó,Èç½ñÎÒ³ÔËûÒ»ÍëÅ£ÄÌ,Ëû¾ÍÉúÆøÁË?ÎÒÆ«³ÔÁË, ¿´ÔõÃ´Ñù! ÄãÃÇ¿´Ï®ÈË²»ÖªÔõÑù,ÄÇÊÇÎÒÊÖÀïµ÷Àí³öÀ´µÄÃ«Ñ¾Í·,Ê²Ã´°¢Îï¶ù!"Ò»ÃæËµ,Ò»Ãæ¶ÄÆø½«ËÖÀÒ³Ô¾¡.ÓÖÒ»Ñ¾Í·Ð¦µÀ:"ËûÃÇ²»»áËµ»°,Ô¹²»µÃÄãÀÏÈË¼ÒÉúÆø.±¦Óñ»¹Ê±³£ËÍ¶«Î÷Ð¢¾´ÄãÀÏÈ¥, ÆñÓÐÎªÕâ¸ö²»×ÔÔÚµÄ."ÀîæÖæÖµÀ:"ÄãÃÇÒ²²»±Ø×±ºüÃÄ×ÓºåÎÒ,´òÁ¿ÉÏ´ÎÎª²èÄìÜçÑ©µÄÊÂÎÒ²»ÖªµÀÄØ.Ã÷¶ùÓÐÁË²»ÊÇ,ÎÒÔÙÀ´Áì!"Ëµ×Å,¶ÄÆøÈ¥ÁË.

¡¡¡¡ÉÙÊ±, ±¦Óñ»ØÀ´,ÃüÈËÈ¥½ÓÏ®ÈË.Ö»¼ûÇçö©ÌÉÔÚ´²ÉÏ²»¶¯,±¦ÓñÒòÎÊ:"¸ÒÊÇ²¡ÁË? ÔÙ²»È»ÊäÁË? "ÇïÎÆµÀ:"Ëûµ¹ÊÇÓ®µÄ,Ë­ÖªÀîÀÏÌ«Ì«À´ÁË,»ìÊäÁË,ËûÆøµÄË¯È¥ÁË."±¦ÓñÐ¦µÀ:"Äã±ðºÍËûÒ»°ã¼ûÊ¶,ÓÉËûÈ¥¾ÍÊÇÁË."Ëµ×Å,Ï®ÈËÒÑÀ´,±Ë´ËÏà¼û.Ï®ÈËÓÖÎÊ±¦ÓñºÎ´¦³Ô·¹,¶àÔçÍí»ØÀ´,ÓÖ´úÄ¸ÃÃÎÊÖîÍ¬°éæ¢ÃÃºÃ.Ò»Ê±»»ÒÂÐ¶×±.±¦ÓñÃüÈ¡ËÖÀÒÀ´ , Ñ¾÷ßÃÇ»ØËµ:"ÀîÄÌÄÌ³ÔÁË."±¦Óñ²ÅÒªËµ»°,Ï®ÈË±ãÃ¦Ð¦µÀ:"Ô­À´ÊÇÁôµÄÕâ¸ö,¶àÐ»·ÑÐÄ. Ç°¶ùÎÒ³ÔµÄÊ±ºòºÃ³Ô,³Ô¹ýÁËºÃ¶Ç×ÓÌÛ,×ãÄÖµÄÍÂÁË²ÅºÃ.Ëû³ÔÁËµ¹ºÃ,¸éÔÚÕâÀïµ¹°×ÔãËúÁË.ÎÒÖ»Ïë·ç¸ÉÀõ×Ó³Ô,ÄãÌæÎÒ°þÀõ×Ó,ÎÒÈ¥ÆÌ´²."

¡¡¡¡±¦ÓñÌýÁËÐÅÒÔÎªÕæ,·½°ÑËÖÀÒ¶ª¿ª,È¡Àõ×ÓÀ´,×ÔÏòµÆÇ°¼ì°þ,Ò»Ãæ¼ûÖÚÈË²»ÔÚ·¿Àï, ÄËÐ¦ÎÊÏ®ÈËµÀ:"½ñ¶ùÄÇ¸ö´©ºìµÄÊÇÄãÊ²Ã´ÈË?"Ï®ÈËµÀ:"ÄÇÊÇÎÒÁ½ÒÌÃÃ×Ó."±¦ÓñÌýÁË,ÔÞÌ¾ÁËÁ½Éù.Ï®ÈËµÀ:"Ì¾Ê²Ã´?ÎÒÖªµÀÄãÐÄÀïµÄÔµ¹Ê,ÏëÊÇËµËûÄÇÀïÅäºìµÄ."±¦ÓñÐ¦µÀ: "²»ÊÇ,²»ÊÇ.ÄÇÑùµÄ²»Åä´©ºìµÄ,Ë­»¹¸Ò´©.ÎÒÒòÎª¼ûËûÊµÔÚºÃµÄºÜ,ÔõÃ´Ò²µÃËûÔÚÔÛÃÇ¼Ò¾ÍºÃÁË. "Ï®ÈËÀäÐ¦µÀ:"ÎÒÒ»¸öÈËÊÇÅ«²ÅÃü°ÕÁË,ÄÑµÀÁ¬ÎÒµÄÇ×ÆÝ¶¼ÊÇÅ«²ÅÃü²»³É? ¶¨»¹Òª¼ðÊµÔÚºÃµÄÑ¾Í·²ÅÍùÄã¼ÒÀ´."±¦ÓñÌýÁË,Ã¦Ð¦µÀ:"ÄãÓÖ¶àÐÄÁË. ÎÒËµÍùÔÛÃÇ¼ÒÀ´,±Ø¶¨ÊÇÅ«²Å²»³É?ËµÇ×ÆÝ¾ÍÊ¹²»µÃ?"Ï®ÈËµÀ:"ÄÇÒ²°áÅä²»ÉÏ."±¦Óñ±ã²»¿ÏÔÙËµ,Ö»ÊÇ°þÀõ×Ó.Ï®ÈËÐ¦µÀ:"ÔõÃ´²»ÑÔÓïÁË?ÏëÊÇÎÒ²ÅÃ°×²³å·¸ÁËÄã,Ã÷¶ù¶ÄÆø»¨¼¸Á½Òø×ÓÂòËûÃÇ½øÀ´¾ÍÊÇÁË."±¦ÓñÐ¦µÀ:"ÄãËµµÄ»°,ÔõÃ´½ÐÎÒ´ðÑÔÄØ.ÎÒ²»¹ýÊÇÔÞËûºÃ,ÕýÅäÉúÔÚÕâÉîÌÃ´óÔºÀï,Ã»µÄÎÒÃÇÕâÖÖ×ÇÎïµ¹ÉúÔÚÕâÀï."Ï®ÈËµÀ:"ËûËäÃ»ÕâÔì»¯, µ¹Ò²ÊÇ½¿Éú¹ßÑøµÄÄØ,ÎÒÒÌµùÒÌÄïµÄ±¦±´.Èç½ñÊ®ÆßËê,¸÷ÑùµÄ¼Þ×±¶¼Æë±¸ÁË, Ã÷Äê¾Í³ö¼Þ."

¡¡¡¡±¦ÓñÌýÁË" ³ö¼Þ"¶þ×Ö,²»½ûÓÖ¤âÁËÁ½Éù,ÕýÊÇ²»×ÔÔÚ,ÓÖÌýÏ®ÈËÌ¾µÀ:"Ö»´ÓÎÒÀ´Õâ¼¸Äê, æ¢ÃÃÃÇ¶¼²»µÃÔÚÒ»´¦.Èç½ñÎÒÒª»ØÈ¥ÁË,ËûÃÇÓÖ¶¼È¥ÁË."±¦ÓñÌýÕâ»°ÄÚÓÐÎÄÕÂ,²»¾õ³ÔÒ»¾ª,Ã¦¶ªÏÂÀõ×Ó,ÎÊµÀ:"ÔõÃ´,ÄãÈç½ñÒª»ØÈ¥ÁË?"Ï®ÈËµÀ:"ÎÒ½ñ¶ùÌý¼ûÎÒÂèºÍ¸ç¸çÉÌÒé,½ÐÎÒÔÙÄÍ·³Ò»Äê,Ã÷ÄêËûÃÇÉÏÀ´,¾ÍÊêÎÒ³öÈ¥µÄÄØ."±¦ÓñÌýÁËÕâ»°,Ô½·¢ÕúÁË,ÒòÎÊ:"ÎªÊ²Ã´ÒªÊêÄã?"Ï®ÈËµÀ:"Õâ»°ÆæÁË!ÎÒÓÖ±È²»µÃÊÇÄãÕâÀïµÄ¼ÒÉú×Ó¶ù , Ò»¼Ò×Ó¶¼ÔÚ±ð´¦,¶ÀÎÒÒ»¸öÈËÔÚÕâÀï,ÔõÃ´ÊÇ¸öÁË¾Ö?"±¦ÓñµÀ:"ÎÒ²»½ÐÄãÈ¥Ò²ÄÑ." Ï®ÈËµÀ: "´ÓÀ´Ã»ÕâµÀÀí.±ãÊÇ³¯Í¢¹¬Àï,Ò²ÓÐ¸ö¶¨Àý,»ò¼¸ÄêÒ»Ñ¡,¼¸ÄêÒ»Èë,Ò²Ã»ÓÐ¸ö³¤Ô¶ÁôÏÂÈËµÄÀí,±ðËµÄãÁË!"

¡¡¡¡±¦ÓñÏëÒ»Ïë, ¹ûÈ»ÓÐÀí.ÓÖµÀ:"ÀÏÌ«Ì«²»·ÅÄãÒ²ÄÑ."Ï®ÈËµÀ:"ÎªÊ²Ã´²»·Å?ÎÒ¹ûÈ»ÊÇ¸ö×îÄÑµÃµÄ, »òÕß¸Ð¶¯ÁËÀÏÌ«Ì«,ÀÏÌ«Ì«±Ø²»·ÅÎÒ³öÈ¥µÄ,Éè»ò¶à¸øÎÒÃÇ¼Ò¼¸Á½Òø×Ó, ÁôÏÂÎÒ,È»»òÓÐÖ®,ÆäÊµÎÒÒ²²»¹ýÊÇ¸öÆ½³£µÄÈË,±ÈÎÒÇ¿µÄ¶à¶øÇÒ¶à.×ÔÎÒ´ÓÐ¡¶ùÀ´ÁË,¸ú×ÅÀÏÌ«Ì«,ÏÈ·üÊÌÁËÊ·´ó¹ÃÄï¼¸Äê,Èç½ñÓÖ·üÊÌÁËÄã¼¸Äê.Èç½ñÎÒÃÇ¼ÒÀ´Êê ,ÕýÊÇ¸Ã½ÐÈ¥µÄ,Ö»ÅÂÁ¬Éí¼ÛÒ²²»Òª,¾Í¿ª¶÷½ÐÎÒÈ¥ÄØ.ÈôËµÎª·üÊÌµÄÄãºÃ,²»½ÐÎÒÈ¥, ¶ÏÈ»Ã»ÓÐµÄÊÂ.ÄÇ·üÊÌµÄºÃ,ÊÇ·ÖÄÚÓ¦µ±µÄ,²»ÊÇÊ²Ã´Ææ¹¦.ÎÒÈ¥ÁË,ÈÔ¾ÉÓÐºÃµÄÀ´ÁË, ²»ÊÇÃ»ÁËÎÒ¾Í²»³ÉÊÂ."±¦ÓñÌýÁËÕâÐ©»°,¾¹ÊÇÓÐÈ¥µÄÀí,ÎÞÁôµÄÀí,ÐÄÄÚÔ½·¢¼±ÁË,ÒòÓÖµÀ: "ËäÈ»Èç´ËËµ,ÎÒÖ»Ò»ÐÄÁôÏÂÄã,²»ÅÂÀÏÌ«Ì«²»ºÍÄãÄ¸Ç×Ëµ,¶à¶à¸øÄãÄ¸Ç×Ð©Òø×Ó,ËûÒ²²»ºÃÒâË¼½ÓÄãÁË,"Ï®ÈËµÀ:"ÎÒÂè×ÔÈ»²»¸ÒÇ¿.ÇÒÂþËµºÍËûºÃËµ,ÓÖ¶à¸øÒø×Ó, ¾Í±ã²»ºÃºÍËûËµ,Ò»¸öÇ®Ò²²»¸ø,°²ÐÄÒªÇ¿ÁôÏÂÎÒ,ËûÒ²²»¸Ò²»ÒÀ.µ«Ö»ÊÇÔÛÃÇ¼Ò´ÓÃ»¸É¹ýÕâÒÐÊÆÕÈ¹ó°ÔµÀµÄÊÂ,Õâ±È²»µÃ±ðµÄ¶«Î÷,ÒòÎªÄãÏ²»¶,¼ÓÊ®±¶ÀûÅªÁËÀ´¸øÄã,ÄÇÂôµÄÈË²»µÃ³Ô¿÷, ¿ÉÒÔÐÐµÃ.Èç½ñÎÞ¹ÊÆ½¿ÕÁôÏÂÎÒ,ÓÚÄãÓÖÎÞÒæ,·´½ÐÎÒÃÇ¹ÇÈâ·ÖÀë, Õâ¼þÊÂ, ÀÏÌ«Ì«,Ì«Ì«¶Ï²»¿ÏÐÐµÄ."±¦ÓñÌýÁË,Ë¼ââ°ëÉÎ,ÄËËµµÀ:"ÒÀÄãËµ,ÄãÊÇÈ¥¶¨ÁË?"Ï®ÈËµÀ:"È¥¶¨ÁË."±¦ÓñÌýÁË,×ÔË¼µÀ:"Ë­ÖªÕâÑùÒ»¸öÈË,ÕâÑù±¡ÇéÎÞÒå."ÄËÌ¾µÀ : "ÔçÖªµÀ¶¼ÊÇÒªÈ¥µÄ,ÎÒ¾Í²»¸ÃÅªÁËÀ´,ÁÙÁËÊ£ÎÒÒ»¸ö¹Â¹í¶ù."Ëµ×Å,±ã¶ÄÆøÉÏ´²Ë¯È¥ÁË.Ô­À´Ï®ÈËÔÚ¼Ò,Ìý¼ûËûÄ¸ÐÖÒªÊêËû»ØÈ¥,Ëû¾ÍËµÖÁËÀÒ²²»»ØÈ¥µÄ.ÓÖËµ:"µ±ÈÕÔ­ÊÇÄãÃÇÃ»·¹³Ô,¾ÍÊ£ÎÒ»¹Öµ¼¸Á½Òø×Ó,Èô²»½ÐÄãÃÇÂô,Ã»ÓÐ¸ö¿´×ÅÀÏ×ÓÄï¶öËÀµÄÀí.Èç½ñÐÒ¶øÂôµ½Õâ¸öµØ·½,³Ô´©ºÍÖ÷×ÓÒ»Ñù,Ò²²»³¯´òÄºÂî.¿öÇÒÈç½ñµùËäÃ»ÁË,ÄãÃÇÈ´ÓÖÕûÀíµÄ¼Ò³ÉÒµ¾Í,¸´ÁËÔªÆø.Èô¹ûÈ»»¹¼èÄÑ,°ÑÎÒÊê³öÀ´,ÔÙ¶àÌÍ³Î¼¸¸öÇ®,Ò²»¹°ÕÁË, ÆäÊµÓÖ²»ÄÑÁË. Õâ»á×ÓÓÖÊêÎÒ×÷Ê²Ã´?È¨µ±ÎÒËÀÁË,ÔÙ²»±ØÆðÊêÎÒµÄÄîÍ·!"Òò´Ë¿ÞÄÖÁËÒ»Õó.

¡¡¡¡ËûÄ¸ÐÖ¼ûËûÕâ°ã¼áÖ´, ×ÔÈ»±Ø²»³öÀ´µÄÁË.¿öÇÒÔ­ÊÇÂôµ¹µÄËÀÆõ,Ã÷ÕÌ×Å¼ÖÕ¬ÊÇ´ÈÉÆ¿íºñÖ®¼Ò,²»¹ýÇóÒ»Çó,Ö»ÅÂÉí¼ÛÒøÒ»²¢ÉÍÁËÕâÊÇÓÐµÄÊÂÄØ.¶þÔò,¼Ö¸®ÖÐ´Ó²»Ôø×÷¼ùÏÂÈË, Ö»ÓÐ¶÷¶àÍþÉÙµÄ.ÇÒ·²ÀÏÉÙ·¿ÖÐËùÓÐÇ×ÊÌµÄÅ®º¢×ÓÃÇ,¸ü±È´ý¼ÒÏÂÖÚÈË²»Í¬, Æ½³£º®±¡ÈË¼ÒµÄÐ¡½ã,Ò²²»ÄÜÄÇÑù×ðÖØµÄ.Òò´Ë,ËûÄ¸×ÓÁ½¸öÒ²¾ÍËÀÐÄ²»ÊêÁË.´ÎºóºöÈ»±¦ÓñÈ¥ÁË,Ëû¶þÈËÓÖÊÇÄÇ°ã¾°¿ö,ËûÄ¸×Ó¶þÈËÐÄÏÂ¸üÃ÷°×ÁË,Ô½·¢Ê¯Í·ÂäÁËµØ, ¶øÇÒÊÇÒâÍâÖ®Ïë,±Ë´Ë·ÅÐÄ,ÔÙÎÞÊêÄîÁË.

¡¡¡¡Èç½ñÇÒËµÏ®ÈË×ÔÓ×¼û±¦ÓñÐÔ¸ñÒì³£,ÆäÌÔÆøº©Íç×ÔÊÇ³öÓÚÖÚÐ¡¶ùÖ®Íâ,¸üÓÐ¼¸¼þÇ§Ææ°Ù¹Ö¿Ú²»ÄÜÑÔµÄÃ«²¡¶ù. ½üÀ´ÕÌ×Å×æÄ¸Äç°®,¸¸Ä¸Òà²»ÄÜÊ®·ÖÑÏ½ô¾Ð¹Ü,¸ü¾õ·Åµ´³Ú×Ý,ÈÎÐÔí§Çé,×î²»Ï²ÎñÕý.Ã¿ÓûÈ°Ê±,ÁÏ²»ÄÜÌý,½ñÈÕ¿ÉÇÉÓÐÊêÉíÖ®ÂÛ,¹ÊÏÈÓÃÆ­´Ê,ÒÔÌ½ÆäÇé,ÒÔÑ¹ÆäÆø,È»ºóºÃÏÂóð¹æ.½ñ¼ûËûÄ¬Ä¬Ë¯È¥ÁË,ÖªÆäÇéÓÐ²»ÈÌ,ÆøÒÑÄÙ¶é ,×Ô¼ºÔ­²»ÏëÀõ×Ó³ÔµÄ,Ö»ÒòÅÂÎªËÖÀÒÓÖÉúÊÂ¹Ê,ÒàÈçÜçÑ©Ö®²èµÈÊÂ,ÊÇÒÔ¼ÙÒÔÀõ×ÓÎªÓÉ,»ì¹ý±¦Óñ²»Ìá¾ÍÍêÁË.ÓÚÊÇÃüÐ¡Ñ¾Í·ÃÇ½«Àõ×ÓÄÃÈ¥³ÔÁË,×Ô¼ºÀ´ÍÆ±¦Óñ.Ö»¼û±¦ÓñÀáºÛÂúÃæ, Ï®ÈË±ãÐ¦µÀ:"ÕâÓÐÊ²Ã´ÉËÐÄµÄ,Äã¹ûÈ»ÁôÎÒ,ÎÒ×ÔÈ»²»³öÈ¥ÁË."±¦Óñ¼ûÕâ»°ÓÐÎÄÕÂ, ±ãËµµÀ""Äãµ¹ËµËµ,ÎÒ»¹ÒªÔõÃ´ÁôÄã,ÎÒ×Ô¼ºÒ²ÄÑËµÁË."Ï®ÈËÐ¦µÀ:"ÔÛÃÇËØÈÕºÃ´¦, ÔÙ²»ÓÃËµ.µ«½ñÈÕÄã°²ÐÄÁôÎÒ,²»ÔÚÕâÉÏÍ·.ÎÒÁíËµ³öÁ½Èý¼þÊÂÀ´,Äã¹ûÈ»ÒÀÁËÎÒ,¾ÍÊÇÄãÕæÐÄÁôÎÒÁË,µ¶¸éÔÚ²±×ÓÉÏ,ÎÒÒ²ÊÇ²»³öÈ¥µÄÁË."

¡¡¡¡±¦ÓñÃ¦Ð¦µÀ: "ÄãËµ,ÄÇ¼¸¼þ?ÎÒ¶¼ÒÀÄã.ºÃ½ã½ã,ºÃÇ×½ã½ã±ðËµÁ½Èý¼þ,¾ÍÊÇÁ½Èý°Ù¼þ,ÎÒÒ²ÒÀ.Ö»ÇóÄãÃÇÍ¬¿´×ÅÎÒ,ÊØ×ÅÎÒ,µÈÎÒÓÐÒ»ÈÕ»¯³ÉÁË·É»Ò,----·É»Ò»¹²»ºÃ, »Ò»¹ÓÐÐÎÓÐ¼£,»¹ÓÐÖªÊ¶.----µÈÎÒ»¯³ÉÒ»¹ÉÇáÑÌ,·çÒ»´µ±ãÉ¢ÁËµÄÊ±ºò,ÄãÃÇÒ²¹Ü²»µÃÎÒ,ÎÒÒ²¹Ë²»µÃÄãÃÇÁË.ÄÇÊ±Æ¾ÎÒÈ¥,ÎÒÒ²Æ¾ÄãÃÇ°®ÄÇÀïÈ¥¾ÍÈ¥ÁË."»°Î´ËµÍê,¼±µÄÏ®ÈËÃ¦ÎÕËûµÄ×ì, Ëµ:"ºÃºÃµÄ,ÕýÎªÈ°ÄãÕâÐ©,µ¹¸üËµµÄºÝÁË."±¦ÓñÃ¦ËµµÀ:"ÔÙ²»ËµÕâ»°ÁË."Ï®ÈËµÀ:"ÕâÊÇÍ·Ò»¼þÒª¸ÄµÄ."±¦ÓñµÀ:"¸ÄÁË,ÔÙÒªËµ,Äã¾ÍÅ¡×ì.»¹ÓÐÊ²Ã´? "

¡¡¡¡Ï®ÈËµÀ:"µÚ¶þ¼þ,ÄãÕæÏ²¶ÁÊéÒ²°Õ,¼ÙÏ²Ò²°Õ,Ö»ÊÇÔÚÀÏÒ¯¸úÇ°»òÔÚ±ðÈË¸úÇ°,Äã±ðÖ»¹ÜÅú²µÚ½°ù,Ö»×÷³ö¸öÏ²¶ÁÊéµÄÑù×ÓÀ´,Ò²½ÌÀÏÒ¯ÉÙÉúÐ©Æø,ÔÚÈËÇ°Ò²ºÃËµ×ì.ËûÐÄÀïÏë×Å, ÎÒ¼Ò´ú´ú¶ÁÊé,Ö»´ÓÓÐÁËÄã,²»³ÐÍûÄã²»Ï²¶ÁÊé,ÒÑ¾­ËûÐÄÀïÓÖÆøÓÖÀ¢ÁË. ¶øÇÒ±³Ç°±³ºóÂÒËµÄÇÐ©»ì»°,·²¶ÁÊéÉÏ½øµÄÈË,Äã¾ÍÆð¸öÃû×Ö½Ð×÷`Â»ó¼',ÓÖËµÖ»³ý` Ã÷Ã÷µÂ'ÍâÎÞÊé,¶¼ÊÇÇ°ÈË×Ô¼º²»ÄÜ½âÊ¥ÈËÖ®Êé,±ãÁí³ö¼ºÒâ,»ì±à×ë³öÀ´µÄ.ÕâÐ©»°, ÔõÃ´Ô¹µÃÀÏÒ¯²»Æø, ²»Ê±Ê±´òÄã.½Ð±ðÈËÔõÃ´ÏëÄã?"±¦ÓñÐ¦µÀ:"ÔÙ²»ËµÁË,ÄÇÔ­ÊÇÐ¡Ê±²»ÖªÌì¸ßµØºñ,ÐÅ¿ÚºúËµ,Èç½ñÔÙ²»¸ÒËµÁË.»¹ÓÐÊ²Ã´?"

¡¡¡¡Ï®ÈËµÀ: "ÔÙ²»¿É»ÙÉ®°ùµÀ,µ÷Ö¬Åª·Û.»¹ÓÐ¸üÒª½ôµÄÒ»¼þ,ÔÙ²»Ðí³ÔÈË×ìÉÏ²ÁµÄëÙÖ¬ÁË,ÓëÄÇ°®ºìµÄÃ«²¡¶ù."±¦ÓñµÀ:"¶¼¸Ä,¶¼¸Ä.ÔÙÓÐÊ²Ã´,¿ìËµ."Ï®ÈËÐ¦µÀ:"ÔÙÒ²Ã»ÓÐÁË.Ö»ÊÇ°ÙÊÂ¼ìµãÐ©,²»ÈÎÒâÈÎÇéµÄ¾ÍÊÇÁË.ÄãÈô¹û¶¼ÒÀÁË,±ãÄÃ°ËÈË½ÎÒ²Ì§²»³öÎÒÈ¥ÁË. "±¦ÓñÐ¦µÀ:"ÄãÔÚÕâÀï³¤Ô¶ÁË,²»ÅÂÃ»°ËÈË½ÎÄã×ø."Ï®ÈËÀäÐ¦µÀ:"ÕâÎÒ¿É²»Ï£º±µÄ.ÓÐÄÇ¸ö¸£Æø,Ã»ÓÐÄÇ¸öµÀÀí.×Ý×øÁË,Ò²Ã»ÉõÈ¤."

¡¡¡¡¶þÈËÕýËµ×Å,Ö»¼ûÇïÎÆ×ß½øÀ´,Ëµ:"¿ìÈý¸üÁË,¸ÃË¯ÁË.·½²ÅÀÏÌ«Ì«´ò·¢æÖæÖÀ´ÎÊ , ÎÒ´ðÓ¦Ë¯ÁË."±¦ÓñÃüÈ¡±íÀ´¿´Ê±,¹ûÈ»ÕëÒÑÖ¸µ½º¥Õý,·½´ÓÐÂîÂÊþ,¿íÒÂ°²Ðª,²»ÔÚ»°ÏÂ. ÖÁ´ÎÈÕÇå³¿,Ï®ÈËÆðÀ´,±ã¾õÉíÌå·¢ÖØ,Í·ÌÛÄ¿ÕÍ,ËÄÖ«»ðÈÈ.ÏÈÊ±»¹ÕõÔúµÄ×¡, ´ÎºóÞß²»×¡, Ö»ÒªË¯×Å,Òò¶øºÍÒÂÌÉÔÚ¿»ÉÏ.±¦ÓñÃ¦»ØÁË¼ÖÄ¸,´«Ò½ÕïÊÓ,ËµµÀ:"²»¹ýÅ¼¸Ð·çº®,³ÔÒ»Á½¼ÁÒ©ÊèÉ¢ÊèÉ¢¾ÍºÃÁË."¿ª·½È¥ºó,ÁîÈËÈ¡Ò©À´¼åºÃ,¸Õ·þÏÂÈ¥,ÃüËû¸ÇÉÏ±»ä×º¹,±¦Óñ×ÔÈ¥÷ìÓñ·¿ÖÐÀ´¿´ÊÓ.

¡¡¡¡±ËÊ±÷ìÓñ×ÔÔÚ´²ÉÏÐªÎç, Ñ¾÷ßÃÇ½Ô³öÈ¥×Ô±ã,ÂúÎÝÄÚ¾²ÇÄÇÄµÄ,±¦Óñ½ÒÆðÐåÏßÈíÁ±, ½øÈëÀï¼ä,Ö»¼û÷ìÓñË¯ÔÚÄÇÀï,Ã¦×ßÉÏÀ´ÍÆËûµÀ:"ºÃÃÃÃÃ,²Å³ÔÁË·¹,ÓÖË¯¾õ."½«÷ìÓñ»½ÐÑ.÷ìÓñ¼ûÊÇ±¦Óñ,ÒòËµµÀ:"ÄãÇÒ³öÈ¥¹ä¹ä.ÎÒÇ°¶ùÄÖÁËÒ»Ò¹,½ñ¶ù»¹Ã»ÓÐÐª¹ýÀ´,»ëÉíËáÌÛ."±¦ÓñµÀ:"ËáÌÛÊÂÐ¡,Ë¯³öÀ´µÄ²¡´ó.ÎÒÌæÄã½âÃÆ¶ù,»ì¹ýÀ§È¥¾ÍºÃÁË." ÷ìÓñÖ»ºÏ×ÅÑÛ, ËµµÀ:"ÎÒ²»À§,Ö»ÂÔÐªÐª¶ù,ÄãÇÒ±ð´¦È¥ÄÖ»á×ÓÔÙÀ´."±¦ÓñÍÆËûµÀ:" ÎÒÍùÄÇÈ¥ÄØ,¼ûÁË±ðÈË¾Í¹ÖÄåµÄ."

¡¡¡¡÷ìÓñÌýÁË,àÍµÄÒ»ÉùÐ¦µÀ:"Äã¼ÈÒªÔÚÕâÀï,ÄÇ±ßÈ¥ÀÏÀÏÊµÊµµÄ×ø×Å,ÔÛÃÇËµ»°¶ù. "±¦ÓñµÀ:"ÎÒÒ²Íá×Å."÷ìÓñµÀ:"Äã¾ÍÍá×Å."±¦ÓñµÀ:"Ã»ÓÐÕíÍ·,ÔÛÃÇÔÚÒ»¸öÕíÍ·ÉÏ." ÷ìÓñµÀ:"·ÅÆ¨!ÍâÍ·²»ÊÇÕíÍ·?ÄÃÒ»¸öÀ´Õí×Å."±¦Óñ³öÖÁÍâ¼ä,¿´ÁËÒ»¿´,»ØÀ´Ð¦µÀ:" ÄÇ¸öÎÒ²»Òª, Ò²²»ÖªÊÇÄÇ¸öÔàÆÅ×ÓµÄ."÷ìÓñÌýÁË,Õö¿ªÑÛ,ÆðÉíÐ¦µÀ:"ÕæÕæÄã¾ÍÊÇÎÒÃüÖÐµÄ` ÌìÄ§ÐÇ'!ÇëÕíÕâÒ»¸ö."Ëµ×Å,½«×Ô¼ºÕíµÄÍÆÓë±¦Óñ,ÓÖÆðÉí½«×Ô¼ºµÄÔÙÄÃÁËÒ»¸öÀ´,×Ô¼ºÕíÁË,¶þÈË¶ÔÃæµ¹ÏÂ.

¡¡¡¡÷ìÓñÒò¿´¼û±¦Óñ×ó±ßÈùÉÏÓÐÅ¥¿Û´óÐ¡µÄÒ»¿éÑª×Õ,±ãÇ·Éí´Õ½üÇ°À´,ÒÔÊÖ¸§Ö®Ï¸¿´,ÓÖµÀ:"ÕâÓÖÊÇË­µÄÖ¸¼×¹ÎÆÆÁË?"±¦Óñ²àÉí,Ò»Ãæ¶ã,Ò»ÃæÐ¦µÀ:"²»ÊÇ¹ÎµÄ,Ö»ÅÂÊÇ²Å¸ÕÌæËûÃÇÌÔäõëÙÖ¬¸à×Ó, ¥ÅÉÏÁËÒ»µã¶ù."Ëµ×Å,±ãÕÒÊÖÅÁ×ÓÒª¿«ÊÃ.÷ìÓñ±ãÓÃ×Ô¼ºµÄÅÁ×ÓÌæËû¿«ÊÃÁË,¿ÚÄÚËµµÀ:"ÄãÓÖ¸ÉÕâÐ©ÊÂÁË.¸ÉÒ²°ÕÁË,±Ø¶¨»¹Òª´ø³ö»Ï×ÓÀ´.±ãÊÇ¾Ë¾Ë¿´²»¼û,±ðÈË¿´¼ûÁË,ÓÖµ±ÆæÊÂÐÂÏÊ»°¶ùÈ¥Ñ§ÉàÌÖºÃ¶ù,´µµ½¾Ë¾Ë¶ú¶äÀï,ÓÖ¸Ã´ó¼Ò²»¸É¾»ÈÇÆø."

¡¡¡¡±¦Óñ×ÜÎ´Ìý¼ûÕâÐ©»°, Ö»ÎÅµÃÒ»¹ÉÓÄÏã,È´ÊÇ´Ó÷ìÓñÐäÖÐ·¢³ö,ÎÅÖ®ÁîÈË×í»êËÖ¹Ç.±¦ÓñÒ»°Ñ±ã½«÷ìÓñµÄÐä×ÓÀ­×¡,ÒªÇÆÁý×ÅºÎÎï.÷ìÓñÐ¦µÀ:"¶¬º®Ê®ÔÂ,Ë­´øÊ²Ã´ÏãÄØ."±¦ÓñÐ¦µÀ:"¼ÈÈ»Èç´Ë,ÕâÏãÊÇÄÇÀïÀ´µÄ?"÷ìÓñµÀ:"Á¬ÎÒÒ²²»ÖªµÀ.Ïë±ØÊÇ¹ñ×ÓÀïÍ·µÄÏãÆø, ÒÂ·þÉÏÑ¬È¾µÄÒ²Î´¿ÉÖª."±¦ÓñÒ¡Í·µÀ:"Î´±Ø,ÕâÏãµÄÆøÎ¶Ææ¹Ö,²»ÊÇÄÇÐ©Ïã±ý×Ó,Ïã¤ã×Ó,Ïã´ü×ÓµÄÏã."÷ìÓñÀäÐ¦µÀ:"ÄÑµÀÎÒÒ²ÓÐÊ²Ã´`ÂÞºº'`ÕæÈË'¸øÎÒÐ©Ïã²»³É?±ãÊÇµÃÁËÆæÏã,Ò²Ã»ÓÐÇ×¸ç¸çÇ×ÐÖµÜÅªÁË»¨¶ù,¶ä¶ù,Ëª¶ù,Ñ©¶ùÌæÎÒÅÚÖÆ.ÎÒÓÐµÄÊÇÄÇÐ©Ë×Ïã°ÕÁË."

¡¡¡¡±¦ÓñÐ¦µÀ:"·²ÎÒËµÒ»¾ä,Äã¾ÍÀ­ÉÏÕâÃ´Ð©,²»¸øÄã¸öÀûº¦,Ò²²»ÖªµÀ,´Ó½ñ¶ù¿É²»ÈÄÄãÁË. "Ëµ×Å·­ÉíÆðÀ´,½«Á½Ö»ÊÖºÇÁËÁ½¿Ú,±ãÉìÊÖÏò÷ìÓñëõÖ«ÎÑÄÚÁ½ÀßÏÂÂÒÄÓ.÷ìÓñËØÐÔ´¥Ñ÷²»½û, ±¦ÓñÁ½ÊÖÉìÀ´ÂÒÄÓ,±ãÐ¦µÄ´­²»¹ýÆøÀ´,¿ÚÀïËµ:"±¦Óñ,ÄãÔÙÄÖ,ÎÒ¾ÍÄÕÁË. "±¦Óñ·½×¡ÁËÊÖ,Ð¦ÎÊµÀ:"Äã»¹ËµÕâÐ©²»ËµÁË?"÷ìÓñÐ¦µÀ:"ÔÙ²»¸ÒÁË."Ò»ÃæÀí÷ÞÐ¦µÀ:"ÎÒÓÐÆæÏã,ÄãÓÐ`Å¯Ïã'Ã»ÓÐ?"

¡¡¡¡±¦Óñ¼ûÎÊ,Ò»Ê±½â²»À´,ÒòÎÊ:"Ê²Ã´`Å¯Ïã'?"÷ìÓñµãÍ·Ì¾Ð¦µÀ:"´À²Å,´À²Å!ÄãÓÐÓñ,ÈË¼Ò¾ÍÓÐ½ðÀ´ÅäÄã,ÈË¼ÒÓÐ`ÀäÏã',Äã¾ÍÃ»ÓÐ`Å¯Ïã'È¥Åä?"±¦Óñ·½Ìý³öÀ´.±¦ÓñÐ¦µÀ:"·½²ÅÇóÈÄ,Èç½ñ¸üËµºÝÁË."Ëµ×Å,ÓÖÈ¥ÉìÊÖ.÷ìÓñÃ¦Ð¦µÀ:"ºÃ¸ç¸ç,ÎÒ¿É²»¸ÒÁË." ±¦ÓñÐ¦µÀ:"ÈÄ±ãÈÄÄã,Ö»°ÑÐä×ÓÎÒÎÅÒ»ÎÅ."Ëµ×Å,±ãÀ­ÁËÐä×ÓÁýÔÚÃæÉÏ,ÎÅ¸ö²»×¡.÷ìÓñ¶áÁËÊÖµÀ:"Õâ¿É¸ÃÈ¥ÁË."±¦ÓñÐ¦µÀ:"È¥,²»ÄÜ.ÔÛÃÇË¹Ë¹ÎÄÎÄµÄÌÉ×ÅËµ»°¶ù."Ëµ×Å , ¸´ÓÖµ¹ÏÂ.÷ìÓñÒ²µ¹ÏÂ.ÓÃÊÖÅÁ×Ó¸ÇÉÏÁ³.±¦ÓñÓÐÒ»´îÃ»Ò»´îµÄËµÐ©¹í»°,÷ìÓñÖ»²»Àí. ±¦ÓñÎÊËû¼¸ËêÉÏ¾©,Â·ÉÏ¼ûºÎ¾°ÖÂ¹Å¼£,ÑïÖÝÓÐºÎÒÅ¼£¹ÊÊÂ,ÍÁË×Ãñ·ç.÷ìÓñÖ»²»´ð.

¡¡¡¡±¦ÓñÖ»ÅÂËûË¯³ö²¡À´, ±ãºåËûµÀ:"àÈÓ´!ÄãÃÇÑïÖÝÑÃÃÅÀïÓÐÒ»¼þ´ó¹ÊÊÂ,Äã¿ÉÖªµÀ?"÷ìÓñ¼ûËûËµµÄÖ£ÖØ,ÇÒÓÖÕýÑÔÀ÷É«,Ö»µ±ÊÇÕæÊÂ,ÒòÎÊ:"Ê²Ã´ÊÂ?"±¦Óñ¼ûÎÊ,±ãÈÌ×ÅÐ¦Ë³¿ÚÖßµÀ:"ÑïÖÝÓÐÒ»×ù÷ìÉ½.É½ÉÏÓÐ¸öÁÖ×Ó¶´."÷ìÓñÐ¦µÀ:"¾ÍÊÇ³¶»Ñ,×ÔÀ´Ò²Ã»Ìý¼ûÕâÉ½."±¦ÓñµÀ:"ÌìÏÂÉ½Ë®¶à×ÅÄØ,ÄãÄÇÀïÖªµÀÕâÐ©²»³É.µÈÎÒËµÍêÁË,ÄãÔÙÅúÆÀ. " ÷ìÓñµÀ:"ÄãÇÒËµ."±¦ÓñÓÖÖßµÀ:"ÁÖ×Ó¶´ÀïÔ­À´ÓÐÈººÄ×Ó¾«.ÄÇÒ»ÄêÀ°ÔÂ³õÆßÈÕ,ÀÏºÄ×ÓÉý×ùÒéÊÂ,ÒòËµ:`Ã÷ÈÕÄËÊÇÀ°°Ë,ÊÀÉÏÈË¶¼°¾À°°ËÖà.Èç½ñÎÒÃÇ¶´ÖÐ¹ûÆ·¶ÌÉÙ,ÐëµÃ³Ã´Ë´ò½ÙÐ©À´·½Ãî.'ÄË°ÎÁî¼ýÒ»Ö¦,Ç²Ò»ÄÜ¸ÉµÄÐ¡ºÄÇ°È¥´òÌý.Ò»Ê±Ð¡ºÄ»Ø±¨:`¸÷´¦²ì·Ã´òÌýÒÑ±Ï,Î©ÓÐÉ½ÏÂÃíÀï¹ûÃ××î¶à.'ÀÏºÄÎÊ:"Ã×ÓÐ¼¸Ñù?¹ûÓÐ¼¸Æ·?'Ð¡ºÄµÀ:` Ã×¶¹³É²Ö, ²»¿ÉÊ¤¼Ç.¹ûÆ·ÓÐÎåÖÖ:Ò»ºìÔæ,¶þÀõ×Ó,ÈýÂä»¨Éú,ËÄÁâ½Ç,ÎåÏãÓó.'ÀÏºÄÌýÁË´óÏ²,¼´Ê±µãºÄÇ°È¥.ÄË°ÎÁî¼ýÎÊ:`Ë­È¥ÍµÃ×?'Ò»ºÄ±ã½ÓÁîÈ¥ÍµÃ×.ÓÖ°ÎÁî¼ýÎÊ: `Ë­È¥Íµ¶¹?'ÓÖÒ»ºÄ½ÓÁîÈ¥Íµ¶¹.È»ºóÒ»Ò»µÄ¶¼¸÷ÁìÁîÈ¥ÁË.Ö»Ê£ÁËÏãÓóÒ»ÖÖ,ÒòÓÖ°ÎÁî¼ýÎÊ:`Ë­È¥ÍµÏãÓó?'Ö»¼ûÒ»¸ö¼«Ð¡¼«ÈõµÄÐ¡ºÄÓ¦µÀ:`ÎÒÔ¸È¥ÍµÏãÓó.'ÀÏºÄ²¢ÖÚºÄ¼ûËûÕâÑù, ¿Ö²»ÚÏÁ·,ÇÒÇÓÅ³ÎÞÁ¦,¶¼²»×¼ËûÈ¥.Ð¡ºÄµÀ:"ÎÒËäÄêÐ¡ÉíÈõ,È´ÊÇ·¨ÊõÎÞ±ß, ¿Ú³ÝÁæÀþ,»úÄ±ÉîÔ¶.´ËÈ¥¹Ü±ÈËûÃÇÍµµÄ»¹ÇÉÄØ.'ÖÚºÄÃ¦ÎÊ:`ÈçºÎ±ÈËûÃÇÇÉÄØ?' Ð¡ºÄµÀ:"ÎÒ²»Ñ§ËûÃÇÖ±Íµ.ÎÒÖ»Ò¡ÉíÒ»±ä,Ò²±ä³É¸öÏãÓó,¹öÔÚÏãÓó¶ÑÀï,Ê¹ÈË¿´²»³ö ,Ìý²»¼û,È´°µ°µµÄÓÃ·ÖÉí·¨°áÔË,½¥½¥µÄ¾Í°áÔË¾¡ÁË.Æñ²»±ÈÖ±ÍµÓ²È¡µÄÇÉÐ©?'ÖÚºÄÌýÁË,¶¼µÀ:`ÃîÈ´Ãî,Ö»ÊÇ²»ÖªÔõÃ´¸ö±ä·¨,ÄãÏÈ±ä¸öÎÒÃÇÇÆÇÆ.'Ð¡ºÄÌýÁË,Ð¦µÀ:`Õâ¸ö²»ÄÑ,µÈÎÒ±äÀ´.'Ëµ±Ï,Ò¡ÉíËµ`±ä',¾¹±äÁËÒ»¸ö×î±êÖÂÃÀÃ²µÄÒ»Î»Ð¡½ã.ÖÚºÄÃ¦Ð¦µÀ: `±ä´íÁË,±ä´íÁË.Ô­Ëµ±ä¹û×ÓµÄ,ÈçºÎ±ä³öÐ¡½ãÀ´?'Ð¡ºÄÏÖÐÎÐ¦µÀ:`ÎÒËµÄãÃÇÃ»¼ûÊÀÃæ,Ö»ÈÏµÃÕâ¹û×ÓÊÇÏãÓó,È´²»ÖªÑÎ¿ÎÁÖÀÏÒ¯µÄÐ¡½ã²ÅÊÇÕæÕýµÄÏãÓñÄØ.'"

¡¡¡¡÷ìÓñÌýÁË,·­ÉíÅÀÆðÀ´,°´×Å±¦ÓñÐ¦µÀ:"ÎÒ°ÑÄãÀÃÁË×ìµÄ!ÎÒ¾ÍÖªµÀÄãÊÇ±àÎÒÄØ. " Ëµ×Å,±ãÅ¡µÄ±¦ÓñÁ¬Á¬Ñë¸æ,Ëµ:"ºÃÃÃÃÃ,ÈÄÎÒ°Õ,ÔÙ²»¸ÒÁË!ÎÒÒòÎªÎÅÄãÏã,ºöÈ»ÏëÆðÕâ¸ö¹ÊµäÀ´."÷ìÓñÐ¦µÀ:"ÈÄÂîÁËÈË,»¹ËµÊÇ¹ÊµäÄØ."

¡¡¡¡Ò»ÓïÎ´ÁË,Ö»¼û±¦îÎ×ßÀ´,Ð¦ÎÊ:"Ë­Ëµ¹ÊµäÄØ?ÎÒÒ²ÌýÌý."÷ìÓñÃ¦ÈÃ×ø,Ð¦µÀ:"ÄãÇÆÇÆ, ÓÐË­!ËûÈÄÂîÁËÈË,»¹ËµÊÇ¹Êµä."±¦îÎÐ¦µÀ:"Ô­À´ÊÇ±¦ÐÖµÜ,Ô¹²»µÃËû,Ëû¶Ç×ÓÀïµÄ¹ÊµäÔ­¶à. Ö»ÊÇ¿ÉÏ§Ò»¼þ,·²¸ÃÓÃ¹ÊµäÖ®Ê±,ËûÆ«¾ÍÍüÁË.ÓÐ½ñÈÕ¼ÇµÃµÄ,Ç°¶ùÒ¹ÀïµÄ°Å½¶Ê«¾Í¸Ã¼ÇµÃ.ÑÛÃæÇ°µÄµ¹Ïë²»ÆðÀ´,±ðÈËÀäµÄÄÇÑù,Äã¼±µÄÖ»³öº¹.Õâ»á×ÓÆ«ÓÖÓÐ¼ÇÐÔÁË. "÷ìÓñÌýÁËÐ¦µÀ:"°¢ÃÖÍÓ·ð!µ½µ×ÊÇÎÒµÄºÃ½ã½ã,ÄãÒ»°ãÒ²Óö¼û¶Ô×ÓÁË. ¿ÉÖªÒ»»¹Ò»±¨,²»Ë¬²»´íµÄ."¸ÕËµµ½ÕâÀï,Ö»Ìý±¦Óñ·¿ÖÐÒ»Æ¬ÉùÈÂ,³³ÄÖÆðÀ´.ÕýÊÇ-- --

    http://www.hongloumengs.cn/hongloumeng/3/hongloumeng102.htm

»°Ëµ±¦ÓñÔÚÁÖ÷ìÓñ·¿ÖÐËµ" ºÄ×Ó¾«",±¦îÎ×²À´,·í´Ì±¦ÓñÔªÏü²»Öª"ÂÌÀ¯"Ö®µä, ÈýÈËÕýÔÚ·¿ÖÐ»¥Ïà¼¥´ÌÈ¡Ð¦.ÄÇ±¦ÓñÕý¿Ö÷ìÓñ·¹ºóÌ°Ãß,Ò»Ê±´æÁËÊ³,»òÒ¹¼ä×ßÁËÀ§, ½Ô·Ç±£ÑøÉíÌåÖ®·¨, ÐÒ¶ø±¦îÎ×ßÀ´,´ó¼ÒÌ¸Ð¦,ÄÇÁÖ÷ìÓñ·½²»ÓûË¯,×Ô¼º²Å·ÅÁËÐÄ.ºöÌýËû·¿ÖÐÈÂÆðÀ´, ´ó¼Ò²à¶úÌýÁËÒ»Ìý,ÁÖ÷ìÓñÏÈÐ¦µÀ:"ÕâÊÇÄãÂèÂèºÍÏ®ÈË½ÐÈÂÄØ.ÄÇÏ®ÈËÒ²°ÕÁË,ÄãÂèÂèÔÙÒªÈÏÕæÅÅ³¡Ëû,¿É¼ûÀÏ±³»ÞÁË."

¡¡¡¡±¦ÓñÃ¦Òª¸Ï¹ýÀ´, ±¦îÎÃ¦Ò»°ÑÀ­×¡µÀ:"Äã±ðºÍÄãÂèÂè³³²ÅÊÇ,ËûÀÏºýÍ¿ÁË,µ¹ÒªÈÃËûÒ»²½ÎªÊÇ."±¦ÓñµÀ:"ÎÒÖªµÀÁË."Ëµ±Ï×ßÀ´,Ö»¼ûÀîæÖæÖÖô×Å¹Õ¹÷,ÔÚµ±µØÂîÏ®ÈË :"ÍüÁË±¾µÄÐ¡æ½¸¾!ÎÒÌ§¾ÙÆðÄãÀ´,Õâ»á×ÓÎÒÀ´ÁË,Äã´óÄ£´óÑùµÄÌÉÔÚ¿»ÉÏ,¼ûÎÒÀ´Ò²²»ÀíÒ»Àí.Ò»ÐÄÖ»Ïë×±ºüÃÄ×Óºå±¦Óñ,ºåµÄ±¦Óñ²»ÀíÎÒ,ÌýÄãÃÇµÄ»°.Äã²»¹ýÊÇ¼¸Á½³ôÒø×ÓÂòÀ´µÄÃ«Ñ¾Í·,ÕâÎÝÀïÄã¾Í×÷ºÄ,ÈçºÎÊ¹µÃ!ºÃ²»ºÃÀ­³öÈ¥ÅäÒ»¸öÐ¡×Ó,¿´Äã»¹Ñý¾«ËÆµÄºå±¦Óñ²»ºå! "Ï®ÈËÏÈÖ»µÀÀîæÖæÖ²»¹ýÎªËûÌÉ×ÅÉúÆø,ÉÙ²»µÃ·Ö±æËµ"²¡ÁË,²Å³öº¹, ÃÉ×ÅÍ·,Ô­Ã»¿´¼ûÄãÀÏÈË¼Ò"µÈÓï.ºóÀ´Ö»¹ÜÌýËûËµ"ºå±¦Óñ","×±ºüÃÄ",ÓÖËµ" ÅäÐ¡×Ó"µÈ,ÓÉ²»µÃÓÖÀ¢ÓÖÎ¯Çü,½û²»×¡¿ÞÆðÀ´.

¡¡¡¡±¦ÓñËäÌýÁËÕâÐ©»°, Ò²²»ºÃÔõÑù,ÉÙ²»µÃÌæÏ®ÈË·Ö±æ²¡ÁË³ÔÒ©µÈ»°,ÓÖËµ:"Äã²»ÐÅ,Ö»ÎÊ±ðµÄÑ¾Í·ÃÇ."ÀîæÖæÖÌýÁËÕâ»°,Òæ·¢ÆøÆðÀ´ÁË,ËµµÀ:"ÄãÖ»»¤×ÅÄÇÆðºüÀê,ÄÇÀïÈÏµÃÎÒÁË, ½ÐÎÒÎÊË­È¥?Ë­²»°ï×ÅÄãÄØ,Ë­²»ÊÇÏ®ÈËÄÃÏÂÂíÀ´µÄ!ÎÒ¶¼ÖªµÀÄÇÐ©ÊÂ. ÎÒÖ»ºÍÄãÔÚÀÏÌ«Ì«,Ì«Ì«¸úÇ°È¥½²ÁË.°ÑÄãÄÌÁËÕâÃ´´ó,µ½Èç½ñ³Ô²»×ÅÄÌÁË,°ÑÎÒ¶ªÔÚÒ»ÅÔ,³Ñ×ÅÑ¾Í·ÃÇÒªÎÒµÄÇ¿."Ò»ÃæËµ,Ò»ÃæÒ²¿ÞÆðÀ´.±ËÊ±÷ìÓñ±¦îÎµÈÒ²×ß¹ýÀ´È°Ëµ: " ÂèÂèÄãÀÏÈË¼Òµ£´ýËûÃÇÒ»µã×Ó¾ÍÍêÁË."ÀîæÖæÖ¼ûËû¶þÈËÀ´ÁË,±ãÀ­×¡ËßÎ¯Çü,½«µ±ÈÕ³Ô²è,ÜçÑ©³öÈ¥,Óë×òÈÕËÖÀÒµÈÊÂ,ßëßëß¶ß¶Ëµ¸ö²»Çå.¿ÉÇÉ·ï½ãÕýÔÚÉÏ·¿ËãÍêÊäÓ®ÕÊ, ÌýµÃºóÃæÉùÈÂ,±ãÖªÊÇÀîæÖæÖÀÏ²¡·¢ÁË,ÅÅÞï±¦ÓñµÄÈË.----ÕýÖµËû½ñ¶ùÊäÁËÇ®, Ç¨Å­ÓÚÈË. ±ãÁ¬Ã¦¸Ï¹ýÀ´,À­ÁËÀîæÖæÖ,Ð¦µÀ:"ºÃÂèÂè,±ðÉúÆø.´ó½ÚÏÂÀÏÌ«Ì«²ÅÏ²»¶ÁËÒ»ÈÕ, ÄãÊÇ¸öÀÏÈË¼Ò,±ðÈË¸ßÉù,Äã»¹Òª¹ÜËûÃÇÄØ,ÄÑµÀÄã·´²»ÖªµÀ¹æ¾Ø,ÔÚÕâÀïÈÂÆðÀ´, ½ÐÀÏÌ«Ì«ÉúÆø²»³É?ÄãÖ»ËµË­²»ºÃ,ÎÒÌæÄã´òËû.ÎÒ¼ÒÀïÉÕµÄ¹öÈÈµÄÒ°¼¦,¿ìÀ´¸úÎÒ³Ô¾ÆÈ¥."Ò»ÃæËµ,Ò»ÃæÀ­×Å×ß,ÓÖ½Ð:"·á¶ù,ÌæÄãÀîÄÌÄÌÄÃ×Å¹Õ¹÷×Ó,²ÁÑÛÀáµÄÊÖÅÁ×Ó."ÄÇÀîæÖæÖ½Å²»Õ´µØ¸úÁË·ï½ã×ßÁË,Ò»Ãæ»¹Ëµ:"ÎÒÒ²²»ÒªÕâÀÏÃüÁË,Ô½ÐÔ½ñ¶ùÃ»ÁË¹æ¾Ø,ÄÖÒ»³¡×Ó,ÌÖ¸öÃ»Á³,Ç¿ÈçÊÜÄÇæ½¸¾Ìã×ÓµÄÆø!"ºóÃæ±¦îÎ÷ìÓñËæ×Å.¼û·ï½ã¶ùÕâ°ã,¶¼ÅÄÊÖÐ¦µÀ:"¿÷ÕâÒ»Õó·çÀ´,°Ñ¸öÀÏÆÅ×Ó´éÁËÈ¥ÁË."±¦ÓñµãÍ·Ì¾µÀ:"ÕâÓÖ²»ÖªÊÇÄÇÀïµÄÕÊ,Ö»¼ðÈíµÄÅÅÞï.×ò¶ùÓÖ²»ÖªÊÇÄÇ¸ö¹ÃÄïµÃ×ïÁË,ÉÏÔÚËûÕÊÉÏ."Ò»¾äÎ´ÁË, Ççö©ÔÚÅÔÐ¦µÀ:"Ë­ÓÖ²»·èÁË,µÃ×ïËû×÷Ê²Ã´.±ãµÃ×ïÁËËû,¾ÍÓÐ±¾ÊÂ³ÐÈÎ,²»·¸´øÀÛ±ðÈË!"Ï®ÈËÒ»Ãæ¿Þ,Ò»ÃæÀ­×Å±¦ÓñµÀ:"ÎªÎÒµÃ×ïÁËÒ»¸öÀÏÄÌÄÌ,ÄãÕâ»á×ÓÓÖÎªÎÒµÃ×ïÕâÐ©ÈË,Õâ»¹²»¹»ÎÒÊÜµÄ,»¹Ö»ÊÇÀ­±ðÈË."±¦Óñ¼ûËûÕâ°ã²¡ÊÆ,ÓÖÌíÁËÕâÐ©·³ÄÕ,Á¬Ã¦ÈÌÆøÍÌÉù, °²Î¿ËûÈÔ¾ÉË¯ÏÂ³öº¹.ÓÖ¼ûËûÌÀÉÕ»ðÈÈ,×Ô¼ºÊØ×ÅËû,ÍáÔÚÅÔ±ß,È°ËûÖ»Ñø×Å²¡, ±ðÏë×ÅÐ©Ã»Òª½ôµÄÊÂÉúÆø.Ï®ÈËÀäÐ¦µÀ:"ÒªÎªÕâÐ©ÊÂÉúÆø,ÕâÎÝÀïÒ»¿Ì»¹Õ¾²»µÃÁË.µ«Ö»ÊÇÌì³¤ÈÕ¾Ã,Ö»¹ÜÕâÑù,¿É½ÐÈËÔõÃ´Ñù²ÅºÃÄØ.Ê±³£ÎÒÈ°Äã,±ðÎªÎÒÃÇµÃ×ïÈË, ÄãÖ»¹ËÒ»Ê±ÎªÎÒÃÇÄÇÑù,ËûÃÇ¶¼¼ÇÔÚÐÄÀï,Óö×Å¿²¶ù,ËµµÄºÃËµ²»ºÃÌý,´ó¼ÒÊ²Ã´ÒâË¼ ."Ò»ÃæËµ,Ò»Ãæ½û²»×¡Á÷Àá,ÓÖÅÂ±¦Óñ·³ÄÕ,Ö»µÃÓÖÃãÇ¿ÈÌ×Å.

¡¡¡¡Ò»Ê±ÔÓÊ¹µÄÀÏÆÅ×Ó¼åÁË¶þºÍÒ©À´. ±¦Óñ¼ûËû²ÅÓÐº¹Òâ,²»¿Ï½ÐËûÆðÀ´,×Ô¼º±ã¶Ë×Å¾ÍÕíÓëËû³ÔÁË,¼´ÃüÐ¡Ñ¾Í·×ÓÃÇÆÌ¿».Ï®ÈËµÀ:"Äã³Ô·¹²»³Ô·¹,µ½µ×ÀÏÌ«Ì«,Ì«Ì«¸úÇ°×øÒ»»á×Ó, ºÍ¹ÃÄïÃÇÍçÒ»»á×ÓÔÙ»ØÀ´.ÎÒ¾Í¾²¾²µÄÌÉÒ»ÌÉÒ²ºÃ."±¦ÓñÌýËµ,Ö»µÃÌæËûÈ¥ÁËô¢»·,¿´ËûÌÉÏÂ,×ÔÍùÉÏ·¿À´.Í¬¼ÖÄ¸³Ô±Ï·¹,¼ÖÄ¸ÓÌÓûÍ¬ÄÇ¼¸¸öÀÏ¹Ü¼ÒæÖæÖ¶·ÅÆ½âÃÆ,±¦Óñ¼Ç×ÅÏ®ÈË,±ã»ØÖÁ·¿ÖÐ,¼ûÏ®ÈËëüëüË¯È¥.×Ô¼ºÒªË¯,ÌìÆøÉÐÔç.±ËÊ±Ççö© , ç²ö±,ÇïÎÆ,±ÌºÛ¶¼Ñ°ÈÈÄÖ,ÕÒÔ§ÑìçúçêµÈË£Ï·È¥ÁË,¶À¼û÷êÔÂÒ»¸öÈËÔÚÍâ¼ä·¿ÀïµÆÏÂÄ¨¹ÇÅÆ. ±¦ÓñÐ¦ÎÊµÀ:"ÄãÔõ²»Í¬ËûÃÇÍçÈ¥?"÷êÔÂµÀ:"Ã»ÓÐÇ®."±¦ÓñµÀ:"´²µ×ÏÂ¶Ñ×ÅÄÇÃ´Ð©,»¹²»¹»ÄãÊäµÄ?"÷êÔÂµÀ:"¶¼ÍçÈ¥ÁË,ÕâÎÝÀï½»¸øË­ÄØ?ÄÇÒ»¸öÓÖ²¡ÁË.ÂúÎÝÀïÉÏÍ·ÊÇµÆ,µØÏÂÊÇ»ð.ÄÇÐ©ÀÏÂèÂè×ÓÃÇ,ÀÏÌì°ÎµØ,·üÊÌÒ»Ìì,Ò²¸Ã½ÐËûÃÇÐªÐª,Ð¡Ñ¾Í·×ÓÃÇÒ²ÊÇ·üÊÌÁËÒ»Ìì, Õâ»á×Ó»¹²»½ÐËûÃÇÍçÍçÈ¥.ËùÒÔÈÃËûÃÇ¶¼È¥°Õ,ÎÒÔÚÕâÀï¿´×Å."

¡¡¡¡±¦ÓñÌýÁËÕâ»°, ¹«È»ÓÖÊÇÒ»¸öÏ®ÈË.ÒòÐ¦µÀ:"ÎÒÔÚÕâÀï×ø×Å,Äã·ÅÐÄÈ¥°Õ."÷êÔÂµÀ:"Äã¼ÈÔÚÕâÀï,Ô½·¢²»ÓÃÈ¥ÁË,ÔÛÃÇÁ½¸öËµ»°ÍçÐ¦Æñ²»ºÃ?"±¦ÓñÐ¦µÀ:"ÔÛÁ½¸ö×÷Ê²Ã´ÄØ? ¹ÖÃ»ÒâË¼µÄ,Ò²°ÕÁË,ÔçÉÏÄãËµÍ·Ñ÷,Õâ»á×ÓÃ»Ê²Ã´ÊÂ,ÎÒÌæÄãó÷Í·°Õ."÷êÔÂÌýÁË±ãµÀ:"¾ÍÊÇÕâÑù."Ëµ×Å,½«ÎÄ¾ß¾µÏ»°áÀ´,Ð¶È¥îÎîË,´ò¿ªÍ··¢,±¦ÓñÄÃÁËó÷×ÓÌæËûÒ»Ò»µÄÊáó÷.Ö»ó÷ÁËÈýÎåÏÂ,Ö»¼ûÇçö©Ã¦Ã¦×ß½øÀ´È¡Ç®.Ò»¼ûÁËËûÁ½¸ö,±ãÀäÐ¦µÀ:"Å¶ , ½»±­Õµ»¹Ã»³Ô,µ¹ÉÏÍ·ÁË!"±¦ÓñÐ¦µÀ:"ÄãÀ´,ÎÒÒ²ÌæÄãó÷Ò»ó÷."Ççö©µÀ:"ÎÒÃ»ÄÇÃ´´ó¸£."Ëµ×Å,ÄÃÁËÇ®,±ãË¤Á±×Ó³öÈ¥ÁË.

¡¡¡¡±¦ÓñÔÚ÷êÔÂÉíºó, ÷êÔÂ¶Ô¾µ,¶þÈËÔÚ¾µÄÚÏàÊÓ.±¦Óñ±ãÏò¾µÄÚÐ¦µÀ:"ÂúÎÝÀï¾ÍÖ»ÊÇËûÄ¥ÑÀ."÷êÔÂÌýËµ,Ã¦Ïò¾µÖÐ°ÚÊÖ,±¦Óñ»áÒâ.ºöÌýßüÒ»ÉùÁ±×ÓÏì,Ççö©ÓÖÅÜ½øÀ´ÎÊµÀ:"ÎÒÔõÃ´Ä¥ÑÀÁË?ÔÛÃÇµ¹µÃËµËµ."÷êÔÂÐ¦µÀ:"ÄãÈ¥ÄãµÄ°Õ,ÓÖÀ´ÎÊÈËÁË."Ççö©Ð¦µÀ :"ÄãÓÖ»¤×Å.ÄãÃÇÄÇÂ÷ÉñÅª¹íµÄ,ÎÒ¶¼ÖªµÀ.µÈÎÒÀÌ»Ø±¾¶ùÀ´ÔÙËµ»°."Ëµ×Å,Ò»¾¶³öÈ¥ÁË. ÕâÀï±¦ÓñÍ¨ÁËÍ·,Ãü÷êÔÂÇÄÇÄµÄ·üÊÌËûË¯ÏÂ,²»¿Ï¾ª¶¯Ï®ÈË.Ò»ËÞÎÞ»°.ÖÁ´ÎÈÕÇå³¿ÆðÀ´, Ï®ÈËÒÑÊÇÒ¹¼ä·¢ÁËº¹,¾õµÃÇáÊ¡ÁËÐ©,Ö»³ÔÐ©Ã×ÌÀ¾²Ñø.±¦Óñ·ÅÁËÐÄ,Òò·¹ºó×ßµ½Ñ¦ÒÌÂèÕâ±ßÀ´ÏÐ¹ä. ±ËÊ±ÕýÔÂÄÚ,Ñ§·¿ÖÐ·ÅÄêÑ§,¹ë¸óÖÐ¼ÉÕë,È´¶¼ÊÇÏÐÊ±.¼Ö»·Ò²¹ýÀ´Íç, ÕýÓö¼û±¦îÎ,ÏãÁâ,Ýº¶ùÈý¸ö¸ÏÎ§Æå×÷Ë£,¼Ö»·¼ûÁËÒ²ÒªÍç.±¦îÎËØÏ°¿´ËûÒàÈç±¦Óñ, ²¢Ã»ËûÒâ.½ñ¶ùÌýËûÒªÍç,ÈÃËûÉÏÀ´×øÁËÒ»´¦.Ò»ÀÚÊ®¸öÇ®,Í·Ò»»Ø×Ô¼ºÓ®ÁË, ÐÄÖÐÊ®·Ö»¶Ï².ºóÀ´½ÓÁ¬ÊäÁË¼¸ÅÌ,±ãÓÐÐ©×Å¼±.¸Ï×ÅÕâÅÌÕý¸Ã×Ô¼ºÖÀ÷»×Ó,ÈôÖÀ¸öÆßµã±ãÓ®, ÈôÖÀ¸öÁùµã,ÏÂ¸ÃÝº¶ùÖÀÈýµã¾ÍÓ®ÁË.ÒòÄÃÆð÷»×ÓÀ´,ºÝÃüÒ»ÖÀ,Ò»¸ö×÷¶¨ÁËÎå, ÄÇÒ»¸öÂÒ×ª.Ýº¶ùÅÄ×ÅÊÖÖ»½Ð"çÛ",¼Ö»·±ãµÉ×ÅÑÛ,"Áù----Æß----°Ë"»ì½Ð. ÄÇ÷»×ÓÆ«Éú×ª³öçÛÀ´. ¼Ö»·¼±ÁË,ÉìÊÖ±ã×¥Æð÷»×ÓÀ´,È»ºó¾ÍÄÃÇ®,ËµÊÇ¸öÁùµã.Ýº¶ù±ãËµ:"·ÖÃ÷ÊÇ¸öçÛ!"±¦îÎ¼û¼Ö»·¼±ÁË,±ã³òÝº¶ùËµµÀ:"Ô½´óÔ½Ã»¹æ¾Ø,ÄÑµÀÒ¯ÃÇ»¹ÀµÄã? »¹²»·ÅÏÂÇ®À´ÄØ!"Ýº¶ùÂúÐÄÎ¯Çü,¼û±¦îÎËµ,²»¸ÒÔòÉù,Ö»µÃ·ÅÏÂÇ®À´,¿ÚÄÚà½àìËµ:"Ò»¸ö×÷Ò¯µÄ,»¹ÀµÎÒÃÇÕâ¼¸¸öÇ®,Á¬ÎÒÒ²²»·ÅÔÚÑÛÀï.Ç°¶ùÎÒºÍ±¦¶þÒ¯Íç,ËûÊäÁËÄÇÐ©,Ò²Ã»×Å¼±.ÏÂÊ£µÄÇ®,»¹ÊÇ¼¸¸öÐ¡Ñ¾Í·×ÓÃÇÒ»ÇÀ,ËûÒ»Ð¦¾Í°ÕÁË."±¦îÎ²»µÈËµÍê , Á¬Ã¦¶ÏºÈ.¼Ö»·µÀ:"ÎÒÄÃÊ²Ã´±È±¦ÓñÄØ.ÄãÃÇÅÂËû,¶¼ºÍËûºÃ,¶¼ÆÛ¸ºÎÒ²»ÊÇÌ«Ì«ÑøµÄ. "Ëµ×Å,±ã¿ÞÁË.±¦îÎÃ¦È°Ëû:"ºÃÐÖµÜ,¿ì±ðËµÕâ»°,ÈË¼ÒÐ¦»°Äã."ÓÖÂîÝº¶ù.ÕýÖµ±¦Óñ×ßÀ´, ¼ûÁËÕâ°ãÐÎ¿ö,ÎÊÊÇÔõÃ´ÁË.¼Ö»·²»¸ÒÔòÉù.±¦îÎËØÖªËû¼Ò¹æ¾Ø,·²×÷ÐÖµÜµÄ,¶¼ÅÂ¸ç¸ç.È´²»ÖªÄÇ±¦ÓñÊÇ²»ÒªÈËÅÂËûµÄ.ËûÏë×Å:"ÐÖµÜÃÇÒ»²¢¶¼ÓÐ¸¸Ä¸½ÌÑµ,ºÎ±ØÎÒ¶àÊÂ, ·´ÉúÊèÁË.¿öÇÒÎÒÊÇÕý³ö,ËûÊÇÊü³ö,ÈÄÕâÑù»¹ÓÐÈË±³ºóÌ¸ÂÛ,»¹½ûµÃÏ½ÖÎËûÁË. "¸üÓÐ¸ö´ôÒâË¼´æÔÚÐÄÀï.----ÄãµÀÊÇºÎ´ôÒâ?ÒòËû×ÔÓ×æ¢ÃÃ´ÔÖÐ³¤´ó,Ç×æ¢ÃÃÓÐÔª´º, Ì½´º,²®ÊåµÄÓÐÓ­´º,Ï§´º,Ç×ÆÝÖÐÓÖÓÐÊ·ÏæÔÆ,ÁÖ÷ìÓñ,Ñ¦±¦îÎµÈÖîÈË.Ëû±ãÁÏ¶¨,Ô­À´ÌìÉúÈËÎªÍòÎïÖ®Áé,·²É½´¨ÈÕÔÂÖ®¾«Ðã,Ö»ÖÓÓÚÅ®¶ù,ÐëÃ¼ÄÐ×Ó²»¹ýÊÇÐ©Ôü×Ò×ÇÄ­¶øÒÑ.ÒòÓÐÕâ¸ö´ôÄîÔÚÐÄ,°ÑÒ»ÇÐÄÐ×Ó¶¼¿´³É»ìãç×ÇÎï,¿ÉÓÐ¿ÉÎÞ.Ö»ÊÇ¸¸Ç×Êå²®ÐÖµÜÖÐ. Òò¿××ÓÊÇØ¨¹ÅµÚÒ»ÈËËµÏÂµÄ.²»¿ÉâèÂý,Ö»µÃÒªÌýËûÕâ¾ä»°.ËùÒÔ,µÜÐÖÖ®¼ä²»¹ý¾¡Æä´ó¸ÅµÄÇéÀí¾Í°ÕÁË, ²¢²»Ïë×Ô¼ºÊÇÕÉ·ò,ÐëÒªÎª×ÓµÜÖ®±íÂÊ.ÊÇÒÔ¼Ö»·µÈ¶¼²»ÅÂËû, È´ÅÂ¼ÖÄ¸,²ÅÈÃËûÈý·Ö.Èç½ñ±¦îÎ¿ÖÅÂ±¦Óñ½ÌÑµËû,µ¹Ã»ÒâË¼,±ãÁ¬Ã¦Ìæ¼Ö»·ÑÚÊÎ.±¦ÓñµÀ:"´óÕýÔÂÀï¿ÞÊ²Ã´?ÕâÀï²»ºÃ,Äã±ð´¦ÍçÈ¥.ÄãÌìÌìÄîÊé,µ¹ÄîºýÍ¿ÁË. ±ÈÈçÕâ¼þ¶«Î÷²»ºÃ, ºáÊúÄÇÒ»¼þºÃ,¾ÍÆúÁËÕâ¼þÈ¡ÄÇ¸ö.ÄÑµÀÄãÊØ×ÅÕâ¸ö¶«Î÷¿ÞÒ»»á×Ó¾ÍºÃÁË²»³É? ÄãÔ­ÊÇÀ´È¡ÀÖÍçµÄ,¼È²»ÄÜÈ¡ÀÖ,¾ÍÍù±ð´¦È¥Ñ°ÀÖÍçÈ¥.¿ÞÒ»»á×Ó,ÄÑµÀËãÈ¡ÀÖÍçÁË²»³É?µ¹ÕÐ×Ô¼º·³ÄÕ,²»Èç¿ìÈ¥ÎªÊÇ."¼Ö»·ÌýÁË,Ö»µÃ»ØÀ´.

¡¡¡¡ÕÔÒÌÄï¼ûËûÕâ°ã,ÒòÎÊ:"ÓÖÊÇÄÇÀïµæÁËõßÎÑÀ´ÁË?"Ò»ÎÊ²»´ð,ÔÙÎÊÊ±,¼Ö»·±ãËµ: "Í¬±¦½ã½ãÍçµÄ,Ýº¶ùÆÛ¸ºÎÒ,ÀµÎÒµÄÇ®,±¦Óñ¸ç¸çÄìÎÒÀ´ÁË."ÕÔÒÌÄïßýµÀ:"Ë­½ÐÄãÉÏ¸ßÌ¨ÅÌÈ¥ÁË?ÏÂÁ÷Ã»Á³µÄ¶«Î÷!ÄÇÀïÍç²»µÃ?Ë­½ÐÄãÅÜÁËÈ¥ÌÖÃ»ÒâË¼!"ÕýËµ×Å,¿ÉÇÉ·ï½ãÔÚ´°Íâ¹ý.¶¼ÌýÔÚ¶úÄÚ.±ã¸ô´°ËµµÀ:"´óÕýÔÂÓÖÔõÃ´ÁË?»·ÐÖµÜÐ¡º¢×Ó¼Ò,Ò»°ëµã¶ù´íÁË, ÄãÖ»½Ìµ¼Ëû,ËµÕâÐ©µ­»°×÷Ê²Ã´!Æ¾ËûÔõÃ´È¥,»¹ÓÐÌ«Ì«ÀÏÒ¯¹ÜËûÄØ,¾Í´ó¿ÚßýËû!ËûÏÖÊÇÖ÷×Ó,²»ºÃÁË,ºáÊúÓÐ½Ìµ¼ËûµÄÈË,ÓëÄãÊ²Ã´Ïà¸É!»·ÐÖµÜ,³öÀ´,¸úÎÒÍçÈ¥. " ¼Ö»·ËØÈÕÅÂ·ï½ã±ÈÅÂÍõ·òÈË¸üÉõ,Ìý¼û½ÐËû,Ã¦Î¨Î¨µÄ³öÀ´.ÕÔÒÌÄïÒ²²»¸ÒÔòÉù.·ï½ãÏò¼Ö»·µÀ:"ÄãÒ²ÊÇ¸öÃ»ÆøÐÔµÄ!Ê±³£Ëµ¸øÄã:Òª³Ô,ÒªºÈ,ÒªÍç,ÒªÐ¦,Ö»°®Í¬ÄÇÒ»¸ö½ã½ãÃÃÃÃ¸ç¸çÉ©×ÓÍç,¾ÍÍ¬ÄÇ¸öÍç.Äã²»ÌýÎÒµÄ»°,·´½ÐÕâÐ©ÈË½ÌµÄÍáÐÄÐ°Òâ,ºüÃÄ×Ó°ÔµÀµÄ.×Ô¼º²»×ðÖØ,ÒªÍùÏÂÁ÷×ß,°²×Å»µÐÄ,»¹Ö»¹ÜÔ¹ÈË¼ÒÆ«ÐÄ.ÊäÁË¼¸¸öÇ®?¾ÍÕâÃ´¸öÑù¶ù!"¼Ö»·¼ûÎÊ,Ö»µÃÅµÅµµÄ»ØËµ:"ÊäÁËÒ»¶þ°Ù."·ï½ãµÀ:"¿÷Äã»¹ÊÇÒ¯,ÊäÁËÒ»¶þ°ÙÇ®¾ÍÕâÑù! "»ØÍ·½Ð·á¶ù:"È¥È¡Ò»µõÇ®À´,¹ÃÄïÃÇ¶¼ÔÚºóÍ·ÍçÄØ,°ÑËûËÍÁËÍçÈ¥.-- --ÄãÃ÷¶ùÔÙÕâÃ´ÏÂÁ÷ºüÃÄ×Ó,ÎÒÏÈ´òÁËÄã,´ò·¢ÈË¸æËßÑ§Àï,Æ¤²»½ÒÁËÄãµÄ!ÎªÄãÕâ¸ö²»×ðÖØ, ºÞµÄÄã¸ç¸çÑÀ¸ùÑ÷Ñ÷,²»ÊÇÎÒÀ¹×Å,ÎÑÐÄ½Å°ÑÄãµÄ³¦×ÓÎÑ³öÀ´ÁË."ºÈÃü:"È¥°Õ!"¼Ö»·ÅµÅµµÄ¸úÁË·á¶ù,µÃÁËÇ®,×Ô¼ººÍÓ­´ºµÈÍçÈ¥.²»ÔÚ»°ÏÂ.

¡¡¡¡ÇÒËµ±¦ÓñÕýºÍ±¦îÎÍçÐ¦, ºö¼ûÈËËµ:"Ê·´ó¹ÃÄïÀ´ÁË."±¦ÓñÌýÁË,Ì§Éí¾Í×ß.±¦îÎÐ¦µÀ: "µÈ×Å,ÔÛÃÇÁ½¸öÒ»Æë×ß,ÇÆÇÆËûÈ¥."Ëµ×Å,ÏÂÁË¿»,Í¬±¦ÓñÒ»ÆëÀ´ÖÁ¼ÖÄ¸Õâ±ß. Ö»¼ûÊ·ÏæÔÆ´óÐ¦´óËµµÄ,¼ûËûÁ½¸öÀ´,Ã¦ÎÊºÃØË¼û.ÕýÖµÁÖ÷ìÓñÔÚÅÔ,ÒòÎÊ±¦Óñ:"ÔÚÄÇÀïµÄ?"±¦Óñ±ãËµ:"ÔÚ±¦½ã½ã¼ÒµÄ."÷ìÓñÀäÐ¦µÀ:"ÎÒËµÄØ,¿÷ÔÚÄÇÀï°í×¡,²»È»Ôç¾Í·ÉÁËÀ´ÁË. "±¦ÓñÐ¦µÀ:"Ö»ÐíÍ¬ÄãÍç,ÌæÄã½âÃÆ¶ù.²»¹ýÅ¼È»È¥ËûÄÇÀïÒ»ÌË,¾ÍËµÕâ»°." ÁÖ÷ìÓñµÀ: "ºÃÃ»ÒâË¼µÄ»°!È¥²»È¥¹ÜÎÒÊ²Ã´ÊÂ,ÎÒÓÖÃ»½ÐÄãÌæÎÒ½âÃÆ¶ù.¿ÉÐíÄã´Ó´Ë²»ÀíÎÒÄØ!"Ëµ×Å,±ã¶ÄÆø»Ø·¿È¥ÁË.

¡¡¡¡±¦ÓñÃ¦¸úÁËÀ´,ÎÊµÀ:"ºÃºÃµÄÓÖÉúÆøÁË?¾ÍÊÇÎÒËµ´íÁË,Äãµ½µ×Ò²»¹×øÔÚÄÇÀï,ºÍ±ðÈËËµÐ¦Ò»»á×Ó. ÓÖÀ´×Ô¼ºÄÉÃÆ."ÁÖ÷ìÓñµÀ:"Äã¹ÜÎÒÄØ!"±¦ÓñÐ¦µÀ:"ÎÒ×ÔÈ»²»¸Ò¹ÜÄã, Ö»Ã»ÓÐ¸ö¿´×ÅÄã×Ô¼º×÷¼ùÁËÉí×ÓÄØ."ÁÖ÷ìÓñµÀ:"ÎÒ×÷¼ù»µÁËÉí×Ó,ÎÒËÀ,ÓëÄãºÎ¸É!"±¦ÓñµÀ:"ºÎ¿àÀ´,´óÕýÔÂÀï,ËÀÁË»îÁËµÄ."ÁÖ÷ìÓñµÀ:"Æ«ËµËÀ!ÎÒÕâ»á×Ó¾ÍËÀ!ÄãÅÂËÀ, Äã³¤Ãü°ÙËêµÄ,ÈçºÎ?"±¦ÓñÐ¦µÀ:ÒªÏóÖ»¹ÜÕâÑùÄÖ,ÎÒ»¹ÅÂËÀÄØ?µ¹²»ÈçËÀÁË¸É¾»."÷ìÓñÃ¦µÀ:"ÕýÊÇÁË,ÒªÊÇÕâÑùÄÖ,²»ÈçËÀÁË¸É¾»."±¦ÓñµÀ:"ÎÒËµÎÒ×Ô¼ºËÀÁË¸É¾» ,±ðÌý´íÁË»°ÀµÈË."ÕýËµ×Å,±¦îÎ×ßÀ´µÀ:"Ê·´óÃÃÃÃµÈÄãÄØ."Ëµ×Å,±ãÍÆ±¦Óñ×ßÁË.ÕâÀï÷ìÓñÔ½·¢ÆøÃÆ,Ö»Ïò´°Ç°Á÷Àá.

¡¡¡¡Ã»Á½Õµ²èµÄ¹¤·ò,±¦ÓñÈÔÀ´ÁË.ÁÖ÷ìÓñ¼ûÁË,Ô½·¢³é³éÒ­Ò­µÄ¿Þ¸ö²»×¡.±¦Óñ¼ûÁËÕâÑù,ÖªÄÑÍì»Ø,´òµþÆðÇ§°ÙÑùµÄ¿îÓïÎÂÑÔÀ´È°Î¿.²»ÁÏ×Ô¼ºÎ´ÕÅ¿Ú,Ö»¼û÷ìÓñÏÈËµµÀ :"ÄãÓÖÀ´×÷Ê²Ã´?ºáÊúÈç½ñÓÐÈËºÍÄãÍç,±ÈÎÒÓÖ»áÄî,ÓÖ»á×÷,ÓÖ»áÐ´,ÓÖ»áËµÐ¦,ÓÖÅÂÄãÉúÆøÀ­ÁËÄãÈ¥,ÄãÓÖ×÷Ê²Ã´À´?ËÀ»îÆ¾ÎÒÈ¥°ÕÁË!"±¦ÓñÌýÁËÃ¦ÉÏÀ´ÇÄÇÄµÄËµµÀ:"ÄãÕâÃ´¸öÃ÷°×ÈË, ÄÑµÀÁ¬`Ç×²»¼äÊè,ÏÈ²»ÙÔºó'Ò²²»ÖªµÀ?ÎÒËäºýÍ¿,È´Ã÷°×ÕâÁ½¾ä»°. Í·Ò»¼þ, ÔÛÃÇÊÇ¹Ã¾Ëæ¢ÃÃ,±¦½ã½ãÊÇÁ½ÒÌæ¢ÃÃ,ÂÛÇ×ÆÝ,Ëû±ÈÄãÊè.µÚ¶þ¼þ,ÄãÏÈÀ´,ÔÛÃÇÁ½¸öÒ»×À³Ô,Ò»´²Ë¯,³¤µÄÕâÃ´´óÁË,ËûÊÇ²ÅÀ´µÄ,ÆñÓÐ¸öÎªËûÊèÄãµÄ?"ÁÖ÷ìÓñßýµÀ :"ÎÒÄÑµÀÎª½ÐÄãÊèËû?ÎÒ³ÉÁË¸öÊ²Ã´ÈËÁËÄØ!ÎÒÎªµÄÊÇÎÒµÄÐÄ."±¦ÓñµÀ:"ÎÒÒ²ÎªµÄÊÇÎÒµÄÐÄ.ÄÑµÀÄã¾ÍÖªÄãµÄÐÄ,²»ÖªÎÒµÄÐÄ²»³É?"ÁÖ÷ìÓñÌýÁË,µÍÍ·Ò»Óï²»·¢,°ëÈÕËµµÀ : "ÄãÖ»Ô¹ÈËÐÐ¶¯àÁ¹ÖÁËÄã,ÄãÔÙ²»ÖªµÀÄã×Ô¼ºâæÈËÄÑÊÜ.¾ÍÄÃ½ñÈÕÌìÆø±È,·ÖÃ÷½ñ¶ùÀäµÄÕâÑù, ÄãÔõÃ´µ¹·´°Ñ¸öÇàëÉÅû·çÍÑÁËÄØ?"±¦ÓñÐ¦µÀ:"ºÎ³¢²»´©×Å,¼ûÄãÒ»ÄÕ,ÎÒÒ»ÅÚÔï¾ÍÍÑÁË."ÁÖ÷ìÓñÌ¾µÀ:"»ØÀ´ÉËÁË·ç,ÓÖ¸Ã¶ö×Å³³³ÔµÄÁË."

¡¡¡¡¶þÈËÕýËµ×Å, Ö»¼ûÏæÔÆ×ßÀ´,Ð¦µÀ:"¶þ¸ç¸ç,ÁÖ½ã½ã,ÄãÃÇÌìÌìÒ»´¦Íç,ÎÒºÃÈÝÒ×À´ÁË, Ò²²»ÀíÎÒÒ»Àí¶ù."÷ìÓñÐ¦µÀ:"Æ«ÊÇÒ§Éà×Ó°®Ëµ»°,Á¬¸ö`¶þ'¸ç¸çÒ²½Ð²»³öÀ´, Ö»ÊÇ`°®'¸ç¸ç`°®'¸ç¸çµÄ.»ØÀ´¸ÏÎ§Æå¶ù,ÓÖ¸ÃÄãÄÖ`çÛ°®ÈýËÄÎå'ÁË."±¦ÓñÐ¦µÀ:"ÄãÑ§¹ßÁËËû, Ã÷¶ùÁ¬Äã»¹Ò§ÆðÀ´ÄØ."Ê·ÏæÔÆµÀ:"ËûÔÙ²»·ÅÈËÒ»µã¶ù,×¨ÌôÈËµÄ²»ºÃ.Äã×Ô¼º±ã±ÈÊÀÈËºÃ,Ò²²»·¸×Å¼ûÒ»¸ö´òÈ¤Ò»¸ö.Ö¸³öÒ»¸öÈËÀ´,Äã¸ÒÌôËû,ÎÒ¾Í·üÄã."÷ìÓñÃ¦ÎÊÊÇË­.ÏæÔÆµÀ:"Äã¸ÒÌô±¦½ã½ãµÄ¶Ì´¦,¾ÍËãÄãÊÇºÃµÄ.ÎÒËã²»ÈçÄã,ËûÔõÃ´²»¼°ÄãÄØ."÷ìÓñÌýÁË,ÀäÐ¦µÀ:"ÎÒµ±ÊÇË­,Ô­À´ÊÇËû!ÎÒÄÇÀï¸ÒÌôËûÄØ."±¦Óñ²»µÈËµÍê,Ã¦ÓÃ»°²í¿ª.ÏæÔÆÐ¦µÀ:"ÕâÒ»±²×ÓÎÒ×ÔÈ»±È²»ÉÏÄã.ÎÒÖ»±£ÓÓ×ÅÃ÷¶ùµÃÒ»¸öÒ§ÉàµÄÁÖ½ã·ò,Ê±Ê±¿Ì¿ÌÄã¿ÉÌý`°®'`¶ò'È¥.°¢ÃÖÍÓ·ð,ÄÇ²ÅÏÖÔÚÎÒÑÛÀï!"ËµµÄÖÚÈËÒ»Ð¦,ÏæÔÆÃ¦»ØÉíÅÜÁË.ÒªÖª¶ËÏê,ÏÂ»Ø·Ö½â.

    http://www.hongloumengs.cn/hongloumeng/3/hongloumeng101.htm

»°ËµÊ·ÏæÔÆÅÜÁË³öÀ´, ÅÂÁÖ÷ìÓñ¸ÏÉÏ,±¦ÓñÔÚºóÃ¦Ëµ:"×ÐÏ¸°íµøÁË!ÄÇÀï¾Í¸ÏÉÏÁË?"ÁÖ÷ìÓñ¸Ïµ½ÃÅÇ°,±»±¦Óñ²æÊÖÔÚÃÅ¿òÉÏÀ¹×¡,Ð¦È°µÀ:"ÈÄËûÕâÒ»Ôâ°Õ."ÁÖ÷ìÓñ°á×ÅÊÖËµµÀ: "ÎÒÈôÈÄ¹ýÔÆ¶ù,ÔÙ²»»î×Å!"ÏæÔÆ¼û±¦ÓñÀ¹×¡ÃÅ,ÁÏ÷ìÓñ²»ÄÜ³öÀ´,±ãÁ¢×¡½ÅÐ¦µÀ:"ºÃ½ã½ã,ÈÄÎÒÕâÒ»Ôâ°Õ."Ç¡Öµ±¦îÎÀ´ÔÚÏæÔÆÉíºó,Ò²Ð¦µÀ:"ÎÒÈ°ÄãÁ½¸ö¿´±¦ÐÖµÜ·ÖÉÏ,¶¼¶ª¿ªÊÖ°Õ."÷ìÓñµÀ:"ÎÒ²»ÒÀ.ÄãÃÇÊÇÒ»ÆøµÄ,¶¼Ï·ÅªÎÒ²»³É!"±¦ÓñÈ°µÀ: "Ë­¸ÒÏ·ÅªÄã!Äã²»´òÈ¤Ëû,ËûÑÉ¸ÒËµÄã."ËÄÈËÕýÄÑ·Ö½â,ÓÐÈËÀ´Çë³Ô·¹,·½ÍùÇ°±ßÀ´. ÄÇÌìÔçÓÖÕÆµÆÊ±·Ö, Íõ·òÈË,Àîæý,·ï½ã,Ó­,Ì½,Ï§µÈ¶¼Íù¼ÖÄ¸Õâ±ßÀ´,´ó¼ÒÏÐ»°ÁËÒ»»Ø,¸÷×Ô¹éÇÞ.ÏæÔÆÈÔÍù÷ìÓñ·¿ÖÐ°²Ðª.

¡¡¡¡±¦ÓñËÍËû¶þÈËµ½·¿,ÄÇÌìÒÑ¶þ¸ü¶àÊ±,Ï®ÈËÀ´´ßÁË¼¸´Î,·½»Ø×Ô¼º·¿ÖÐÀ´Ë¯.´ÎÈÕÌìÃ÷Ê±,±ãÅûÒÂ§ÚÐ¬Íù÷ìÓñ·¿ÖÐÀ´,²»¼û×Ï¾é,´äÂÆ¶þÈË,Ö»¼ûËûæ¢ÃÃÁ½¸öÉÐÎÔÔÚôÀÄÚ . ÄÇÁÖ÷ìÓñÑÏÑÏÃÜÃÜ¹ü×ÅÒ»·ùÐÓ×Óºìç±±»,°²ÎÈºÏÄ¿¶øË¯.ÄÇÊ·ÏæÔÆÈ´Ò»°ÑÇàË¿ÍÏÓÚÕíÅÏ, ±»Ö»ÆëÐØ,Ò»ÍäÑ©°×µÄ°ò×ÓÁÌÓÚ±»Íâ,ÓÖ´ø×ÅÁ½¸ö½ðïí×Ó.±¦Óñ¼ûÁË,Ì¾µÀ:"Ë¯¾õ»¹ÊÇ²»ÀÏÊµ!»ØÀ´·ç´µÁË,ÓÖÈÂ¼çÎÑÌÛÁË."Ò»ÃæËµ,Ò»ÃæÇáÇáµÄÌæËû¸ÇÉÏ.ÁÖ÷ìÓñÔçÒÑÐÑÁË, ¾õµÃÓÐÈË,¾Í²Â×Å¶¨ÊÇ±¦Óñ,Òò·­ÉíÒ»¿´,¹ûÖÐÆäÁÏ.ÒòËµµÀ:"ÕâÔçÍí¾ÍÅÜ¹ýÀ´×÷Ê²Ã´?"±¦ÓñÐ¦µÀ:"ÕâÌì»¹ÔçÄØ!ÄãÆðÀ´ÇÆÇÆ."÷ìÓñµÀ:"ÄãÏÈ³öÈ¥,ÈÃÎÒÃÇÆðÀ´." ±¦ÓñÌýÁË,×ªÉí³öÖÁÍâ±ß.

¡¡¡¡÷ìÓñÆðÀ´½ÐÐÑÏæÔÆ, ¶þÈË¶¼´©ÁËÒÂ·þ.±¦Óñ¸´ÓÖ½øÀ´,×øÔÚ¾µÌ¨ÅÔ±ß,Ö»¼û×Ï¾é, Ñ©Ñã½øÀ´·üÊÌÊáÏ´.ÏæÔÆÏ´ÁËÃæ,´äÂÆ±ãÄÃ²ÐË®ÒªÆÃ,±¦ÓñµÀ:"Õ¾×Å,ÎÒ³ÃÊÆÏ´ÁË¾ÍÍêÁË, Ê¡µÃÓÖ¹ýÈ¥·ÑÊÂ."Ëµ×Å±ã×ß¹ýÀ´,ÍäÑüÏ´ÁËÁ½°Ñ.×Ï¾éµÝ¹ýÏãÔíÈ¥,±¦ÓñµÀ:ÕâÅèÀïµÄ¾Í²»ÉÙ,²»ÓÃ´êÁË."ÔÙÏ´ÁËÁ½°Ñ,±ãÒªÊÖ½í.´äÂÆµÀ:"»¹ÊÇÕâ¸öÃ«²¡¶ù,¶àÔçÍí²Å¸Ä. "±¦ÓñÒ²²»Àí,Ã¦Ã¦µÄÒª¹ýÇàÑÎ²ÁÁËÑÀ,ËÔÁË¿Ú,Íê±Ï,¼ûÏæÔÆÒÑÊáÍêÁËÍ·,±ã×ß¹ýÀ´Ð¦µÀ:"ºÃÃÃÃÃ,ÌæÎÒÊáÉÏÍ·°Õ."ÏæÔÆµÀ:"Õâ¿É²»ÄÜÁË."±¦ÓñÐ¦µÀ:"ºÃÃÃÃÃ,ÄãÏÈÊ±ÔõÃ´ÌæÎÒÊáÁËÄØ?"ÏæÔÆµÀ:"Èç½ñÎÒÍüÁË,ÔõÃ´ÊáÄØ?"±¦ÓñµÀ:"ºáÊúÎÒ²»³öÃÅ,ÓÖ²»´ø¹Ú×ÓÀÕ×Ó, ²»¹ý´ò¼¸¸ùÉ¢±è×Ó¾ÍÍêÁË."Ëµ×Å,ÓÖÇ§ÃÃÃÃÍòÃÃÃÃµÄÑë¸æ.ÏæÔÆÖ»µÃ·ö¹ýËûµÄÍ·À´, Ò»Ò»Êáó÷.ÔÚ¼Ò²»´÷¹Ú,²¢²»×Ü½Ç,Ö»½«ËÄÎ§¶Ì·¢±à³ÉÐ¡±è,Íù¶¥ÐÄ·¢ÉÏ¹éÁË×Ü,±àÒ»¸ù´ó±è,ºìÌÐ½á×¡.×Ô·¢¶¥ÖÁ±èÉÒ,Ò»Â·ËÄ¿ÅÕäÖé,ÏÂÃæÓÐ½ð×¹½Å.ÏæÔÆÒ»Ãæ±à×Å,Ò»ÃæËµµÀ:"ÕâÖé×ÓÖ»Èý¿ÅÁË,ÕâÒ»¿Å²»ÊÇµÄ.ÎÒ¼ÇµÃÊÇÒ»ÑùµÄ,ÔõÃ´ÉÙÁËÒ»¿Å?" ±¦ÓñµÀ:"¶ªÁËÒ»¿Å."ÏæÔÆµÀ:"±Ø¶¨ÊÇÍâÍ·È¥µôÏÂÀ´,²»·À±»ÈË¼ðÁËÈ¥,µ¹±ãÒËËû."÷ìÓñÒ»ÅÔîÂÊÖ, ÀäÐ¦µÀ:"Ò²²»ÖªÊÇÕæ¶ªÁË,Ò²²»ÖªÊÇ¸øÁËÈËÏâÊ²Ã´´÷È¥ÁË!"±¦Óñ²»´ð, Òò¾µÌ¨Á½±ß¾ãÊÇ×±ÞÆµÈÎï,Ë³ÊÖÄÃÆðÀ´ÉÍÍæ,²»¾õÓÖË³ÊÖÄéÁËëÙÖ¬,ÒâÓûÒªÍù¿Ú±ßËÍ, ÒòÓÖÅÂÊ·ÏæÔÆËµ.ÕýÓÌÔ¥¼ä,ÏæÔÆ¹ûÔÚÉíºó¿´¼û,Ò»ÊÖÂÓ×Å±è×Ó,±ãÉìÊÖÀ´"ÅÄ"µÄÒ»ÏÂ ,´ÓÊÖÖÐ½«ëÙÖ¬´òÂä,ËµµÀ:"Õâ²»³¤½øµÄÃ«²¡¶ù,¶àÔçÍí²Å¸Ä¹ý!"

¡¡¡¡Ò»ÓïÎ´ÁË, Ö»¼ûÏ®ÈË½øÀ´,¿´¼ûÕâ°ã¹â¾°,ÖªÊÇÊáÏ´¹ýÁË,Ö»µÃ»ØÀ´×Ô¼ºÊáÏ´.ºö¼û±¦îÎ×ßÀ´, ÒòÎÊµÀ:"±¦ÐÖµÜÄÇÈ¥ÁË?"Ï®ÈËº¬Ð¦µÀ:"±¦ÐÖµÜÄÇÀï»¹ÓÐÔÚ¼ÒµÄ¹¤·ò!" ±¦îÎÌýËµ,ÐÄÖÐÃ÷°×.ÓÖÌýÏ®ÈËÌ¾µÀ:"æ¢ÃÃÃÇºÍÆø,Ò²ÓÐ¸ö·Ö´çÀñ½Ú,Ò²Ã»¸öºÚ¼Ò°×ÈÕÄÖµÄ!Æ¾ÈËÔõÃ´È°,¶¼ÊÇ¶úÅÔ·ç."±¦îÎÌýÁË,ÐÄÖÐ°µââµÀ:"µ¹±ð¿´´íÁËÕâ¸öÑ¾Í·,ÌýËûËµ»°, µ¹ÓÐÐ©Ê¶¼û."±¦îÎ±ãÔÚ¿»ÉÏ×øÁË,ÂýÂýµÄÏÐÑÔÖÐÌ×ÎÊËûÄê¼Í¼ÒÏçµÈÓï,ÁôÉñ¿ú²ì,ÆäÑÔÓïÖ¾Á¿Éî¿É¾´°®.

¡¡¡¡Ò»Ê±±¦ÓñÀ´ÁË, ±¦îÎ·½³öÈ¥.±¦Óñ±ãÎÊÏ®ÈËµÀ:"ÔõÃ´±¦½ã½ãºÍÄãËµµÄÕâÃ´ÈÈÄÖ, ¼ûÎÒ½øÀ´¾ÍÅÜÁË? "ÎÊÒ»Éù²»´ð,ÔÙÎÊÊ±,Ï®ÈË·½µÀ:"ÄãÎÊÎÒÃ´?ÎÒÄÇÀïÖªµÀÄãÃÇµÄÔ­¹Ê."±¦ÓñÌýÁËÕâ»°,¼ûËûÁ³ÉÏÆøÉ«·ÇÍùÈÕ¿É±È,±ãÐ¦µÀ:"ÔõÃ´¶¯ÁËÕæÆø?"Ï®ÈËÀäÐ¦µÀ :"ÎÒÄÇÀï¸Ò¶¯Æø!Ö»ÊÇ´Ó½ñÒÔºó±ðÔÙ½øÕâÎÝ×ÓÁË.ºáÊúÓÐÈË·üÊÌÄã,ÔÙ±ðÀ´Ö§Ê¹ÎÒ.ÎÒÈÔ¾É»¹·üÊÌÀÏÌ«Ì«È¥. "Ò»ÃæËµ,Ò»Ãæ±ãÔÚ¿»ÉÏºÏÑÛµ¹ÏÂ.±¦Óñ¼ûÁËÕâ°ã¾°¿ö,ÉîÎªº§Òì,½û²»×¡¸ÏÀ´È°Î¿.ÄÇÏ®ÈËÖ»¹ÜºÏÁËÑÛ²»Àí.±¦ÓñÎÞÁËÖ÷Òâ,Òò¼û÷êÔÂ½øÀ´,±ãÎÊµÀ: "Äã½ã½ãÔõÃ´ÁË?"÷êÔÂµÀ:"ÎÒÖªµÀÃ´?ÎÊÄã×Ô¼º±ãÃ÷°×ÁË."±¦ÓñÌýËµ,´ôÁËÒ»»Ø,×Ô¾õÎÞÈ¤, ±ãÆðÉíÌ¾µÀ:"²»ÀíÎÒ°Õ,ÎÒÒ²Ë¯È¥."Ëµ×Å,±ãÆðÉíÏÂ¿»,µ½×Ô¼º´²ÉÏÍáÏÂ.Ï®ÈËÌýËû°ëÈÕÎÞ¶¯¾²,Î¢Î¢µÄ´ò÷ý,ÁÏËûË¯×Å,±ãÆðÉíÄÃÒ»Áì¶·ÅîÀ´,ÌæËû¸ÕÑ¹ÉÏ,Ö»Ìý"ºö " µÄÒ»Éù,±¦Óñ±ãÏÆ¹ýÈ¥,Ò²ÈÔºÏÄ¿×°Ë¯.Ï®ÈËÃ÷ÖªÆäÒâ,±ãµãÍ·ÀäÐ¦µÀ:"ÄãÒ²²»ÓÃÉúÆø,´Ó´ËºóÎÒÖ»µ±ÑÆ×Ó,ÔÙ²»ËµÄãÒ»Éù¶ù,ÈçºÎ?"±¦Óñ½û²»×¡ÆðÉíÎÊµÀ:"ÎÒÓÖÔõÃ´ÁË? ÄãÓÖÈ°ÎÒ. ÄãÈ°ÎÒÒ²°ÕÁË,²Å¸ÕÓÖÃ»¼ûÄãÈ°ÎÒ,Ò»½øÀ´Äã¾Í²»ÀíÎÒ,¶ÄÆøË¯ÁË.ÎÒ»¹Ãþ²»×ÅÊÇÎªÊ²Ã´,Õâ»á×ÓÄãÓÖËµÎÒÄÕÁË.ÎÒºÎ³¢Ìý¼ûÄãÈ°ÎÒÊ²Ã´»°ÁË."Ï®ÈËµÀ:"ÄãÐÄÀï»¹²»Ã÷°×, »¹µÈÎÒËµÄØ!"ÕýÄÖ×Å,¼ÖÄ¸Ç²ÈËÀ´½ÐËû³Ô·¹,·½ÍùÇ°±ßÀ´,ºúÂÒ³ÔÁË°ëÍë, ÈÔ»Ø×Ô¼º·¿ÖÐ. Ö»¼ûÏ®ÈËË¯ÔÚÍâÍ·¿»ÉÏ,÷êÔÂÔÚÅÔ±ßÄ¨¹ÇÅÆ.±¦ÓñËØÖª÷êÔÂÓëÏ®ÈËÇ×ºñ,Ò»²¢Á¬÷êÔÂÒ²²»Àí,½ÒÆðÈíÁ±×ÔÍùÀï¼äÀ´.÷êÔÂÖ»µÃ¸ú½øÀ´.±¦Óñ±ãÍÆËû³öÈ¥,Ëµ: "²»¸Ò¾ª¶¯ÄãÃÇ."÷êÔÂÖ»µÃÐ¦×Å³öÀ´,»½ÁËÁ½¸öÐ¡Ñ¾Í·½øÀ´.±¦ÓñÄÃÒ»±¾Êé,Íá×Å¿´ÁË°ëÌì,ÒòÒª²è,Ì§Í·Ö»¼ûÁ½¸öÐ¡Ñ¾Í·ÔÚµØÏÂÕ¾×Å.Ò»¸ö´óÐ©¶ùµÄÉúµÃÊ®·ÖË®Ðã, ±¦Óñ±ãÎÊ:"Äã½ÐÊ²Ã´Ãû×Ö?"ÄÇÑ¾Í·±ãËµ:"½ÐÞ¥Ïã."±¦Óñ±ãÎÊ: "ÊÇË­ÆðµÄ?"Þ¥ÏãµÀ:"ÎÒÔ­½ÐÜ¿ÏãµÄ,ÊÇ»¨´ó½ã½ã¸ÄÁËÞ¥Ïã."±¦ÓñµÀ:"Õý¾­¸Ã½Ð`»ÞÆø'°ÕÁË,Ê²Ã´Þ¥ÏãÄØ!"ÓÖÎÊ:"Äãæ¢ÃÃ¼¸¸ö?"Þ¥ÏãµÀ:"ËÄ¸ö."±¦ÓñµÀ:"ÄãµÚ¼¸? " Þ¥ÏãµÀ:"µÚËÄ."±¦ÓñµÀ:"Ã÷¶ù¾Í½Ð`ËÄ¶ù',²»±ØÊ²Ã´`Þ¥Ïã'`À¼Æø'µÄ.ÄÇÒ»¸öÅä±ÈÕâÐ©»¨, Ã»µÄçèÈèÁËºÃÃûºÃÐÕ."Ò»ÃæËµ,Ò»ÃæÃüËûµ¹ÁË²èÀ´³Ô.Ï®ÈËºÍ÷êÔÂÔÚÍâ¼äÌýÁËÃò×ì¶øÐ¦.

¡¡¡¡ÕâÒ»ÈÕ,±¦ÓñÒ²²»´ó³ö·¿,Ò²²»ºÍæ¢ÃÃÑ¾Í·µÈØËÄÖ,×Ô¼ºÃÆÃÆµÄ,Ö»²»¹ýÄÃ×ÅÊé½âÃÆ,»òÅª±ÊÄ«,Ò²²»Ê¹»½ÖÚÈË,Ö»½ÐËÄ¶ù´ðÓ¦.

¡¡¡¡Ë­ÖªËÄ¶ùÊÇ¸ö´ÏÃô¹ÔÇÉ²»¹ýµÄÑ¾Í·, ¼û±¦ÓñÓÃËû,Ëû±ä¾¡·½·¨ÁýÂç±¦Óñ.ÖÁÍí·¹ºó,±¦ÓñÒò³ÔÁËÁ½±­¾Æ,ÑÛâ¼¶úÈÈÖ®¼Ê,ÈôÍùÈÕÔòÓÐÏ®ÈËµÈ´ó¼ÒÏ²Ð¦ÓÐÐË,½ñÈÕÈ´ÀäÇåÇåµÄÒ»ÈË¶ÔµÆ, ºÃÃ»ÐËÈ¤.´ýÒª¸ÏÁËËûÃÇÈ¥,ÓÖÅÂËûÃÇµÃÁËÒâ,ÒÔºóÔ½·¢À´È°,ÈôÄÃ³ö×öÉÏµÄ¹æ¾ØÀ´Õò»£,ËÆºõÎÞÇéÌ«Éõ.Ëµ²»µÃºáÐÄÖ»µ±ËûÃÇËÀÁË,ºáÊú×ÔÈ»Ò²Òª¹ýµÄ.±ãÈ¨µ±ËûÃÇËÀÁË,ºÁÎÞÇ£¹Ò,·´ÄÜâùÈ»×ÔÔÃ.ÒòÃüËÄ¶ù¼ôµÆÅë²è,×Ô¼º¿´ÁËÒ»»Ø<<ÄÏ»ª¾­ >>.Õý¿´ÖÁ<<ÍâÆª.¤Æóæ>>Ò»Ôò,ÆäÎÄÔ»:

¡¡¡¡¹Ê¾øÊ¥ÆúÖª,´óµÁÄËÖ¹,¥ÎÓñ»ÙÖé,Ð¡µÁ²»Æð,

¡¡¡¡·Ù·ûÆÆçô,¶øÃñÆÓ±É,Þå¶·ÕÛºâ,¶øÃñ²»Õù,éé²ÐÌì

¡¡¡¡ÏÂÖ®Ê¥·¨,¶øÃñÊ¼¿ÉÓëÂÛÒé.ßªÂÒÁùÂÉ,îå¾øóÄÉª,

¡¡¡¡Èûî­¿õÖ®¶ú,¶øÌìÏÂÊ¼ÈËº¬Æä´ÏÒÓ;ÃðÎÄÕÂ,É¢Îå

¡¡¡¡²É,½ºÀëÖìÖ®Ä¿,¶øÌìÏÂÊ¼ÈËº¬ÆäÃ÷ÒÓ,»Ù¾ø¹³Éþ¶øÆú¹æ

¡¡¡¡¾Ø,¤Ã¹¤¤ÝÖ®Ö¸,¶øÌìÏÂÊ¼ÈËÓÐÆäÇÉÒÓ.¿´ÖÁ´Ë,ÒâÈ¤ÑóÑó,³Ã×Å¾ÆÐË,²»½ûÌá±ÊÐøÔ»:

¡¡¡¡·Ù»¨É¢÷ê,¶ø¹ë¸óÊ¼ÈËº¬ÆäÈ°ÒÓ,ãÞ±¦îÎÖ®ÏÉ×Ë,»Ò÷ì

¡¡¡¡ÓñÖ®ÁéÇÏ, É¥¼õÇéÒâ,¶ø¹ë¸óÖ®ÃÀ¶ñÊ¼ÏàÀàÒÓ.±Ëº¬ÆäÈ°,ÔòÎÞ²ÎÉÌÖ®ÓÝÒÓ,ãÞÆäÏÉ×Ë,ÎÞÁµ°®Ö®ÐÄÒÓ,»ÒÆäÁéÇÏ,ÎÞ²ÅË¼Ö®ÇéÒÓ.±ËîÎ,Óñ,»¨,÷êÕß,½ÔÕÅÆäÂÞ¶øÑ¨ÆäËí,ËùÒÔÃÔÑ£²øÏÝÌìÏÂÕßÒ².Ðø±Ï, ÖÀ±Ê¾ÍÇÞ. Í·¸Õ×ÅÕí±ãºöË¯È¥,Ò»Ò¹¾¹²»ÖªËùÖ®,Ö±ÖÁÌìÃ÷·½ÐÑ.·­Éí¿´Ê±,Ö»¼ûÏ®ÈËºÍÒÂË¯ÔÚôÀÉÏ. ±¦Óñ½«×òÈÕµÄÊÂÒÑ¸¶Óë¶ÈÍâ,±ãÍÆËûËµµÀ:"ÆðÀ´ºÃÉúË¯,¿´¶³×ÅÁË." Ô­À´Ï®ÈË¼ûËûÎÞÏþÒ¹ºÍæ¢ÃÃÃÇØËÄÖ,ÈôÖ±È°Ëû,ÁÏ²»ÄÜ¸Ä,¹ÊÓÃÈáÇéÒÔ¾¯Ö®,ÁÏËû²»¹ý°ëÈÕÆ¬¿ÌÈÔ¸´ºÃÁË.²»Ïë±¦ÓñÒ»ÈÕÒ¹¾¹²»»Ø×ª,×Ô¼º·´²»µÃÖ÷Òâ,Ö±Ò»Ò¹Ã»ºÃÉúË¯µÃ. ½ñºö¼û±¦ÓñÈç´Ë, ÁÏËûÐÄÒâ»Ø×ª,±ãÔ½ÐÔ²»²ÇËû.±¦Óñ¼ûËû²»Ó¦,±ãÉìÊÖÌæËû½âÒÂ,¸Õ½â¿ªÁËÅ¥×Ó,±»Ï®ÈË½«ÊÖÍÆ¿ª,ÓÖ×Ô¿ÛÁË.±¦ÓñÎÞ·¨,Ö»µÃÀ­ËûµÄÊÖÐ¦µÀ:"Äãµ½µ×ÔõÃ´ÁË?"Á¬ÎÊ¼¸Éù,Ï®ÈËÕöÑÛËµµÀ:"ÎÒÒ²²»ÔõÃ´.ÄãË¯ÐÑÁË,Äã×Ô¹ýÄÇ±ß·¿ÀïÈ¥ÊáÏ´,ÔÙ³ÙÁË¾Í¸Ï²»ÉÏ. "±¦ÓñµÀ:"ÎÒ¹ýÄÇÀïÈ¥?"Ï®ÈËÀäÐ¦µÀ:"ÄãÎÊÎÒ,ÎÒÖªµÀ?Äã°®ÍùÄÇÀïÈ¥, ¾ÍÍùÄÇÀïÈ¥. ´Ó½ñÔÛÃÇÁ½¸ö¶ª¿ªÊÖ,Ê¡µÃ¼¦Éù¶ì¶·,½Ð±ðÈËÐ¦.ºáÊúÄÇ±ßÄåÁË¹ýÀ´,Õâ±ßÓÖÓÐ¸öÊ²Ã´`ËÄ¶ù'`Îå¶ù'·üÊÌ.ÎÒÃÇÕâÆð¶«Î÷,¿ÉÊÇ°×`çèÈèÁËºÃÃûºÃÐÕ'µÄ."±¦ÓñÐ¦µÀ:"Äã½ñ¶ù»¹¼Ç×ÅÄØ!"Ï®ÈËµÀ:"Ò»°ÙÄê»¹¼Ç×ÅÄØ!±È²»µÃÄã,ÄÃ×ÅÎÒµÄ»°µ±¶úÅÔ·ç , Ò¹ÀïËµÁË,ÔçÆð¾ÍÍüÁË."±¦Óñ¼ûËû½¿àÁÂúÃæ,Çé²»¿É½û,±ãÏòÕí±ßÄÃÆðÒ»¸ùÓñô¢À´, Ò»µøÁ½¶Î, ËµµÀ:"ÎÒÔÙ²»ÌýÄãËµ,¾ÍÍ¬Õâ¸öÒ»Ñù."Ï®ÈËÃ¦µÄÊ°ÁËô¢×Ó,ËµµÀ:"´óÇåÔçÆð,ÕâÊÇºÎ¿àÀ´!Ìý²»ÌýÊ²Ã´Òª½ô,Ò²ÖµµÃÕâÖÖÑù×Ó."±¦ÓñµÀ:"ÄãÄÇÀïÖªµÀÎÒÐÄÀï¼±! "Ï®ÈËÐ¦µÀ:"ÄãÒ²ÖªµÀ×Å¼±Ã´!¿ÉÖªÎÒÐÄÀïÔõÃ´Ñù?¿ìÆðÀ´Ï´Á³È¥°Õ."Ëµ×Å,¶þÈË·½ÆðÀ´ÊáÏ´.

¡¡¡¡±¦ÓñÍùÉÏ·¿È¥ºó,Ë­Öª÷ìÓñ×ßÀ´,¼û±¦Óñ²»ÔÚ·¿ÖÐ,Òò·­Åª°¸ÉÏÊé¿´,¿ÉÇÉ·­³ö×ò¶ùµÄ<<×¯×Ó>>À´.¿´ÖÁËùÐøÖ®´¦,²»¾õÓÖÆøÓÖÐ¦,²»½ûÒ²Ìá±ÊÐøÊéÒ»¾øÔÆ:

¡¡¡¡ÎÞ¶ËÅª±ÊÊÇºÎÈË?×÷¼ùÄÏ»ª<<×¯×ÓÒò>>.

¡¡¡¡²»»Ú×Ô¼ºÎÞ¼ûÊ¶, È´½«³óÓï¹ÖËûÈË!Ð´±Ï,Ò²ÍùÉÏ·¿À´¼û¼ÖÄ¸,ºóÍùÍõ·òÈË´¦À´.

¡¡¡¡Ë­Öª·ï½ãÖ®Å®´ó½ã²¡ÁË, ÕýÂÒ×ÅÇë´ó·òÀ´ÕïÂö.´ó·ò±ãËµ:"Ìæ·òÈËÄÌÄÌÃÇµÀÏ², ½ã¶ù·¢ÈÈÊÇ¼ûÏ²ÁË,²¢·Ç±ð²¡."Íõ·òÈË·ï½ãÌýÁË,Ã¦Ç²ÈËÎÊ:"¿ÉºÃ²»ºÃ?"Ò½Éú»ØµÀ:" ²¡ËäÏÕ, È´Ë³,µ¹»¹²»·Á.Ô¤±¸É£³æÖíÎ²Òª½ô."·ï½ãÌýÁË,µÇÊ±Ã¦½«ÆðÀ´:Ò»Ãæ´òÉ¨·¿ÎÝ¹©·î¶»ÕîÄïÄï, Ò»Ãæ´«Óë¼ÒÈË¼É¼å³´µÈÎï,Ò»ÃæÃüÆ½¶ù´òµãÆÌ¸ÇÒÂ·þÓë¼Öçö¸ô·¿, Ò»ÃæÓÖÄÃ´óºì³ßÍ·ÓëÄÌ×ÓÑ¾Í·Ç×½üÈËµÈ²ÃÒÂ. ÍâÃæÓÖ´òÉ¨¾»ÊÒ,¿îÁôÁ½¸öÒ½Éú,ÂÖÁ÷Õå×ÃÕïÂöÏÂÒ©, Ê®¶þÈÕ²»·Å¼ÒÈ¥.¼ÖçöÖ»µÃ°á³öÍâÊé·¿À´Õ«½ä,·ï½ãÓëÆ½¶ù¶¼Ëæ×ÅÍõ·òÈËÈÕÈÕ¹©·îÄïÄï.

¡¡¡¡ÄÇ¸ö¼Öçö,Ö»ÀëÁË·ï½ã±ãÒªÑ°ÊÂ,¶ÀÇÞÁËÁ½Ò¹,±ãÊ®·ÖÄÑ°¾, ±ãÔÝ½«Ð¡ØËÃÇÄÚÓÐÇå¿¡µÄÑ¡À´³ö»ð. ²»ÏëÈÙ¹ú¸®ÄÚÓÐÒ»¸ö¼«²»³ÉÆ÷ÆÆÀÃ¾ÆÍ·³ø×Ó,Ãû½Ð¶à¹Ù,ÈË¼ûËûÅ³ÈõÎÞÄÜ,¶¼»½Ëû×÷"¶à»ë³æ".ÒòËû×ÔÐ¡¸¸Ä¸ÌæËûÔÚÍâÈ¢ÁËÒ»¸öÏ±¸¾, ½ñÄê·½¶þÊ®À´ÍùÄê¼Í,ÉúµÃÓÐ¼¸·ÖÈË²Å,¼ûÕßÎÞ²»ÏÛ°®.ËûÉúÐÔÇá¸¡,×îÏ²Äé»¨ÈÇ²Ý,¶à»ë³æÓÖ²»ÀíÂÛ,Ö»ÊÇÓÐ¾ÆÓÐÈâÓÐÇ®,±ãÖîÊÂ²»¹ÜÁË,ËùÒÔÈÙÄþ¶þ¸®Ö®ÈË¶¼µÃÈëÊÖ. ÒòÕâ¸öÏ±¸¾ÃÀÃ²Òì³£,Çá¸¡ÎÞ±È,ÖÚÈË¶¼ºôËû×÷"¶à¹ÃÄï¶ù".Èç½ñ¼ÖçöÔÚÍâ°¾¼å, ÍùÈÕÒ²Ôø¼û¹ýÕâÏ±¸¾, Ê§¹ý»êÆÇ,Ö»ÊÇÄÚ¾å½¿ÆÞ,Íâ¾åæ®³è,²»ÔøÏÂµÃÊÖ.ÄÇ¶à¹ÃÄï¶ùÒ²ÔøÓÐÒâÓÚ¼Öçö,Ö»ºÞÃ»¿Õ.½ñÎÅ¼ÖçöÅ²ÔÚÍâÊé·¿À´,Ëû±ãÃ»ÊÂÒ²Òª×ßÁ½ÌËÈ¥ÕÐÈÇ.ÈÇµÄ¼ÖçöËÆ¼¢ÊóÒ»°ã,ÉÙ²»µÃºÍÐÄ¸¹µÄÐ¡ØËÃÇ¼ÆÒé,ºÏÍ¬ÕÚÑÚÄ±Çó,¶àÒÔ½ð²¯ÏàÐí.Ð¡ØËÃÇÑÉÓÐ²»ÔÊÖ®Àí, ¿ö¶¼ºÍÕâÏ±¸¾ÊÇºÃÓÑ,Ò»Ëµ±ã³É.ÊÇÒ¹¶þ¹ÄÈË¶¨,¶à»ë³æ×í»èÔÚ¿», ¼Öçö±ãÁïÁËÀ´Ïà»á.½øÃÅÒ»¼ûÆäÌ¬,ÔçÒÑÆÇ·É»êÉ¢,Ò²²»ÓÃÇéÌ¸¿îÐð,±ã¿íÒÂ¶¯×÷ÆðÀ´ . Ë­ÖªÕâÏ±¸¾ÓÐÌìÉúµÄÆæÈ¤,Ò»¾­ÄÐ×Ó°¤Éí,±ã¾õ±éÉí½î¹ÇÌ±Èí,Ê¹ÄÐ×ÓÈçÎÔÃàÉÏ,¸ü¼æÒùÌ¬ÀËÑÔ,Ñ¹µ¹æ½¼Ë,ÖîÄÐ×ÓÖÁ´ËÆñÓÐÏ§ÃüÕßÔÕ.ÄÇ¼ÖçöºÞ²»µÃÁ¬Éí×Ó»¯ÔÚËûÉíÉÏ. ÄÇÏ±¸¾¹Ê×÷ÀËÓï,ÔÚÏÂËµµÀ:"Äã¼ÒÅ®¶ù³ö»¨¶ù,¹©×ÅÄïÄï,ÄãÒ²¸Ã¼ÉÁ½ÈÕ,µ¹ÎªÎÒÔàÁËÉí×Ó. ¿ìÀëÁËÎÒÕâÀï°Õ."¼ÖçöÒ»Ãæ´ó¶¯,Ò»Ãæ´­ÓõÓõ´ðµÀ:"Äã¾ÍÊÇÄïÄï!ÎÒÄÇÀï¹ÜÊ²Ã´ÄïÄï! "ÄÇÏ±¸¾Ô½ÀË,¼ÖçöÔ½³óÌ¬±ÏÂ¶.Ò»Ê±ÊÂ±Ï,Á½¸öÓÖº£ÊÄÉ½ÃË,ÄÑ·ÖÄÑÉá,´ËºóËì³ÉÏàÆõ.

¡¡¡¡Ò»ÈÕ´ó½ã¶¾¾¡ñ­»Ø,Ê®¶þÈÕºóËÍÁËÄïÄï,ºÏ¼Ò¼ÀÌììë×æ,»¹Ô¸·ÙÏã,ÇìºØ·ÅÉÍÒÑ±Ï , ¼ÖçöÈÔ¸´°á½øÎÔÊÒ.¼ûÁË·ç½ã,ÕýÊÇË×ÓïÔÆ"ÐÂ»é²»ÈçÔ¶±ð",¸üÓÐÎÞÏÞ¶÷°®,×Ô²»±Ø·³Ðõ.

¡¡¡¡´ÎÈÕÔçÆð, ·ï½ãÍùÉÏÎÝÈ¥ºó,Æ½¶ùÊÕÊ°¼ÖçöÔÚÍâµÄÒÂ·þÆÌ¸Ç,²»³ÐÍûÕíÌ×ÖÐ¶¶³öÒ»ç¸ÇàË¿À´. Æ½¶ù»áÒâ,Ã¦×§ÔÚÐäÄÚ,±ã×ßÖÁÕâ±ß·¿ÄÚÀ´,ÄÃ³öÍ··¢À´,Ïò¼ÖçöÐ¦µÀ:" ÕâÊÇÊ²Ã´? "¼Öçö¿´¼û×ÅÁËÃ¦,ÇÀÉÏÀ´Òª¶á.Æ½¶ù±ãÅÜ,±»¼ÖçöÒ»°Ñ¾¾×¡,°´ÔÚ¿»ÉÏ,êþÊÖÒª¶á, ¿ÚÄÚÐ¦µÀ:"Ð¡Ìã×Ó,Äã²»³ÃÔçÄÃ³öÀ´,ÎÒ°ÑÄã°ò×ÓéÓÕÛÁË."Æ½¶ùÐ¦µÀ:"Äã¾ÍÊÇÃ»Á¼ÐÄµÄ. ÎÒºÃÒâÂ÷×ÅËûÀ´ÎÊ,Äãµ¹¶ÄºÝ!ÄãÖ»¶ÄºÝ,µÈËû»ØÀ´ÎÒ¸æËßËû,¿´ÄãÔõÃ´×Å."¼ÖçöÌýËµ,Ã¦ÅãÐ¦ÑëÇóµÀ:"ºÃÈË,ÉÍÎÒ°Õ,ÎÒÔÙ²»¶ÄºÝÁË."

¡¡¡¡Ò»ÓïÎ´ÁË, Ö»Ìý·ï½ãÉùÒô½øÀ´.¼ÖçöÌý¼ûËÉÁËÊÖ,Æ½¶ù¸ÕÆðÉí,·ï½ãÒÑ×ß½øÀ´,ÃüÆ½¶ù¿ì¿ªÏ»×Ó, ÌæÌ«Ì«ÕÒÑù×Ó.Æ½¶ùÃ¦´ðÓ¦ÁËÕÒÊ±,·ï½ã¼ûÁË¼Öçö,ºöÈ»ÏëÆðÀ´,±ãÎÊÆ½¶ù:"ÄÃ³öÈ¥µÄ¶«Î÷¶¼ÊÕ½øÀ´ÁËÃ´?"Æ½¶ùµÀ:"ÊÕ½øÀ´ÁË."·ï½ãµÀ:"¿ÉÉÙÊ²Ã´Ã»ÓÐ?" Æ½¶ùµÀ: "ÎÒÒ²ÅÂ¶ªÏÂÒ»Á½¼þ,Ï¸Ï¸µÄ²éÁË²é,Ò²²»ÉÙ."·ï½ãµÀ:"²»ÉÙ¾ÍºÃ,Ö»ÊÇ±ð¶à³öÀ´°Õ?"Æ½¶ùÐ¦µÀ:"²»¶ªÍòÐÒ,Ë­»¹Ìí³öÀ´ÄØ?"·ï½ãÀäÐ¦µÀ:"Õâ°ë¸öÔÂÄÑ±£¸É¾»,»òÕßÓÐÏàºñµÄ¶ªÏÂµÄ¶«Î÷: ½äÖ¸,º¹½í,Ïã´ü¶ù,ÔÙÖÁÓÚÍ··¢,Ö¸¼×,¶¼ÊÇ¶«Î÷."Ò»Ï¯»°, ËµµÄ¼ÖçöÁ³¶¼»ÆÁË. ¼ÖçöÔÚ·ï½ãÉíºó,Ö»Íû×ÅÆ½¶ùÉ±¼¦Ä¨²±Ê¹ÑÛÉ«¶ù.Æ½¶ùÖ»×°×Å¿´²»¼û,ÒòÐ¦µÀ:"ÔõÃ´ÎÒµÄÐÄ¾ÍºÍÄÌÄÌµÄÐÄÒ»Ñù!ÎÒ¾ÍÅÂÓÐÕâÐ©¸ö,ÁôÉñËÑÁËÒ»ËÑ,¾¹Ò»µãÆÆÕÀÒ²Ã»ÓÐ.ÄÌÄÌ²»ÐÅÊ±,ÄÇÐ©¶«Î÷ÎÒ»¹Ã»ÊÕÄØ,ÄÌÄÌÇ××Ô·­Ñ°Ò»±éÈ¥."·ï½ãÐ¦µÀ: "ÉµÑ¾Í·,Ëû±ãÓÐÕâÐ©¶«Î÷,ÄÇÀï¾Í½ÐÔÛÃÇ·­×ÅÁË!"Ëµ×Å,Ñ°ÁËÑù×ÓÓÖÉÏÈ¥ÁË.

¡¡¡¡Æ½¶ùÖ¸×Å±Ç×Ó,»Î×ÅÍ·Ð¦µÀ:"Õâ¼þÊÂÔõÃ´»ØÐ»ÎÒÄØ?"Ï²µÄ¸ö¼ÖçöÉíÑ÷ÄÑÄÓ,ÅÜÉÏÀ´Â§×Å,"ÐÄ¸Î³¦Èâ"ÂÒ½ÐÂÒÐ».Æ½¶ùÈÔÄÃÁËÍ··¢Ð¦µÀ:"ÕâÊÇÎÒÒ»ÉúµÄ°Ñ±úÁË.ºÃ¾ÍºÃ, ²»ºÃ¾Í¶¶Â¶³öÕâÊÂÀ´."¼ÖçöÐ¦µÀ:"ÄãÖ»ºÃÉúÊÕ×Å°Õ,Ç§Íò±ð½ÐËûÖªµÀ."¿ÚÀïËµ×Å,³òËû²»·À,±ãÇÀÁË¹ýÀ´,Ð¦µÀ:"ÄãÄÃ×ÅÖÕÊÇ»ö»¼,²»ÈçÎÒÉÕÁËËûÍêÊÂÁË."Ò»ÃæËµ×Å,Ò»Ãæ±ãÈûÓÚÑ¥Ò´ÄÚ. Æ½¶ùÒ§ÑÀµÀ:"Ã»Á¼ÐÄµÄ¶«Î÷,¹ýÁËºÓ¾Í²ðÇÅ,Ã÷¶ù»¹ÏëÎÒÌæÄãÈö»Ñ!" ¼Öçö¼ûËû½¿ÇÎ¶¯Çé, ±ãÂ§×ÅÇó»¶,±»Æ½¶ù¶áÊÖÅÜÁË,¼±µÄ¼ÖçöÍä×ÅÑüºÞµÀ:"ËÀ´ÙÏÁÐ¡Òù¸¾!Ò»¶¨ÀËÉÏÈËµÄ»ðÀ´,ËûÓÖÅÜÁË."Æ½¶ùÔÚ´°ÍâÐ¦µÀ:"ÎÒÀËÎÒµÄ,Ë­½ÐÄã¶¯»ðÁË?ÄÑµÀÍ¼ÄãÊÜÓÃÒ»»Ø,½ÐËûÖªµÀÁË,ÓÖ²»´ý¼ûÎÒ."¼ÖçöµÀ:"Äã²»ÓÃÅÂËû,µÈÎÒÐÔ×ÓÉÏÀ´,°ÑÕâ´×¹Þ´ò¸öÏ¡ÀÃ,Ëû²ÅÈÏµÃÎÒÄØ!Ëû·ÀÎÒÏó·ÀÔôµÄ,Ö»ÐíËûÍ¬ÄÐÈËËµ»°,²»ÐíÎÒºÍÅ®ÈËËµ»°,ÎÒºÍÅ®ÈËÂÔ½üÐ©,Ëû¾ÍÒÉ»ó,Ëû²»ÂÛÐ¡Êå×ÓÖ¶¶ù,´óµÄÐ¡µÄ,ËµËµÐ¦Ð¦,¾Í²»ÅÂÎÒ³Ô´×ÁË. ÒÔºóÎÒÒ²²»ÐíËû¼ûÈË!"Æ½¶ùµÀ:"Ëû´×ÄãÊ¹µÃ,Äã´×ËûÊ¹²»µÃ.ËûÔ­ÐÐµÄÕý×ßµÄÕý,ÄãÐÐ¶¯±ãÓÐ¸ö»µÐÄ,Á¬ÎÒÒ²²»·ÅÐÄ,±ðËµËûÁË."¼ÖçöµÀ:"ÄãÁ½¸öÒ»¿ÚÔôÆø.¶¼ÊÇÄãÃÇÐÐµÄÊÇ,ÎÒ·²ÐÐ¶¯¶¼´æ»µÐÄ.¶àÔçÍí¶¼ËÀÔÚÎÒÊÖÀï!"

¡¡¡¡Ò»¾äÎ´ÁË,·ï½ã×ß½øÔºÀ´,Òò¼ûÆ½¶ùÔÚ´°Íâ,¾ÍÎÊµÀ:"ÒªËµ»°Á½¸öÈË²»ÔÚÎÝÀïËµ, ÔõÃ´ÅÜ³öÒ»¸öÀ´, ¸ô×Å´°×Ó,ÊÇÊ²Ã´ÒâË¼?"¼ÖçöÔÚ´°ÄÚ½ÓµÀ:"Äã¿ÉÎÊËû,µ¹ÏóÎÝÀïÓÐÀÏ»¢³ÔËûÄØ. "Æ½¶ùµÀ:"ÎÝÀïÒ»¸öÈËÃ»ÓÐ,ÎÒÔÚËû¸úÇ°×÷Ê²Ã´?"·ï½ã¶ùÐ¦µÀ:"ÕýÊÇÃ»ÈË²ÅºÃÄØ. "Æ½¶ùÌýËµ,±ãËµµÀ:"Õâ»°ÊÇËµÎÒÄØ?"·ï½ãÐ¦µÀ:"²»ËµÄãËµË­?"Æ½¶ùµÀ:" ±ð½ÐÎÒËµ³öºÃ»°À´ÁË."Ëµ×Å,Ò²²»´òÁ±×ÓÈÃ·ï½ã,×Ô¼ºÏÈË¤Á±×Ó½øÀ´,ÍùÄÇ±ßÈ¥ÁË.·ï½ã×ÔÏÆÁ±×Ó½øÀ´, ËµµÀ:"Æ½¶ù·èÄ§ÁË.ÕâÌã×ÓÈÏÕæÒª½µ·üÎÒ,×ÐÏ¸ÄãµÄÆ¤Òª½ô!"¼ÖçöÌýÁË, ÒÑ¾øµ¹ÔÚ¿»ÉÏ,ÅÄÊÖÐ¦µÀ:"ÎÒ¾¹²»ÖªÆ½¶ùÕâÃ´Àûº¦,´Ó´Ëµ¹·üËûÁË."·ï½ãµÀ:" ¶¼ÊÇÄã¹ßµÄËû, ÎÒÖ»ºÍÄãËµ!"¼ÖçöÌýËµÃ¦µÀ:"ÄãÁ½¸ö²»Ã®,ÓÖÄÃÎÒÀ´×÷ÈË.ÎÒ¶ã¿ªÄãÃÇ."·ï½ãµÀ:"ÎÒ¿´Äã¶ãµ½ÄÇÀïÈ¥."¼ÖçöµÀ:"ÎÒ¾ÍÀ´."·ï½ãµÀ:"ÎÒÓÐ»°ºÍÄãÉÌÁ¿."²»ÖªÉÌÁ¿ºÎÊÂ,ÇÒÌýÏÂ»Ø·Ö½â.ÕýÊÇ:

¡¡¡¡ÊçÅ®´ÓÀ´¶à±§Ô¹,½¿ÆÞ×Ô¹Å±ãº¬Ëá.

    http://www.hongloumengs.cn/hongloumeng/3/hongloumeng100.htm

»°Ëµ¼ÖçöÌý·ï½ã¶ùËµÓÐ»°ÉÌÁ¿,ÒòÖ¹²½ÎÊÊÇºÎ»°.·ï½ãµÀ:"¶þÊ®Ò»ÊÇÑ¦ÃÃÃÃµÄÉúÈÕ, Äãµ½µ×ÔõÃ´ÑùÄØ?"¼ÖçöµÀ:"ÎÒÖªµÀÔõÃ´Ñù!ÄãÁ¬¶àÉÙ´óÉúÈÕ¶¼ÁÏÀí¹ýÁË,Õâ»á×Óµ¹Ã»ÁËÖ÷Òâ? "·ï½ãµÀ:"´óÉúÈÕÁÏÀí,²»¹ýÊÇÓÐÒ»¶¨µÄÔòÀýÔÚÄÇÀï.Èç½ñËûÕâÉúÈÕ,´óÓÖ²»ÊÇ,Ð¡ÓÖ²»ÊÇ,ËùÒÔºÍÄãÉÌÁ¿."¼ÖçöÌýÁË,µÍÍ·ÏëÁË°ëÈÕµÀ:"Äã½ñ¶ùºýÍ¿ÁË.ÏÖÓÐ±ÈÀý, ÄÇÁÖÃÃÃÃ¾ÍÊÇÀý.ÍùÄêÔõÃ´¸øÁÖÃÃÃÃ¹ýµÄ,Èç½ñÒ²ÕÕÒÀ¸øÑ¦ÃÃÃÃ¹ý¾ÍÊÇÁË."·ï½ãÌýÁË,ÀäÐ¦µÀ:"ÎÒÄÑµÀÁ¬Õâ¸öÒ²²»ÖªµÀ?ÎÒÔ­Ò²ÕâÃ´Ïë¶¨ÁË.µ«×ò¶ùÌý¼ûÀÏÌ«Ì«Ëµ, ÎÊÆð´ó¼ÒµÄÄê¼ÍÉúÈÕÀ´,Ìý¼ûÑ¦´óÃÃÃÃ½ñÄêÊ®ÎåËê,Ëä²»ÊÇÕûÉúÈÕ,Ò²ËãµÃ½«óÇÖ®Äê. ÀÏÌ«Ì«ËµÒªÌæËû×÷ÉúÈÕ.ÏëÀ´Èô¹ûÕæÌæËû×÷,×ÔÈ»±ÈÍùÄêÓëÁÖÃÃÃÃµÄ²»Í¬ÁË."¼ÖçöµÀ : "¼ÈÈç´Ë,±ÈÁÖÃÃÃÃµÄ¶àÔöÐ©."·ï½ãµÀ:"ÎÒÒ²ÕâÃÇÏë×Å,ËùÒÔÌÖÄãµÄ¿ÚÆø.ÎÒÈôË½×ÔÌíÁË¶«Î÷,ÄãÓÖ¹ÖÎÒ²»¸æËßÃ÷°×ÄãÁË."¼ÖçöÐ¦µÀ:"°Õ,°Õ,Õâ¿ÕÍ·ÇéÎÒ²»Áì.Äã²»ÅÌ²ìÎÒ¾Í¹»ÁË,ÎÒ»¹¹ÖÄã!"Ëµ×Å,Ò»¾¶È¥ÁË,²»ÔÚ»°ÏÂ.

¡¡¡¡ÇÒËµÊ·ÏæÔÆ×¡ÁËÁ½ÈÕ, ÒòÒª»ØÈ¥.¼ÖÄ¸ÒòËµ:"µÈ¹ýÁËÄã±¦½ã½ãµÄÉúÈÕ,¿´ÁËÏ·ÔÙ»ØÈ¥."Ê·ÏæÔÆÌýÁË,Ö»µÃ×¡ÏÂ.ÓÖÒ»ÃæÇ²ÈË»ØÈ¥,½«×Ô¼º¾ÉÈÕ×÷µÄÁ½É«ÕëÏß»î¼ÆÈ¡À´, Îª±¦îÎÉú³½Ö®ÒÇ.

¡¡¡¡Ë­Ïë¼ÖÄ¸×Ô¼û±¦îÎÀ´ÁË, Ï²ËûÎÈÖØºÍÆ½,ÕýÖµËû²Å¹ýµÚÒ»¸öÉú³½,±ã×Ô¼ºîÃ×Ê¶þÊ®Á½,»½ÁË·ï½ãÀ´,½»ÓëËûÖÃ¾ÆÏ·.·ï½ã´ÕÈ¤Ð¦µÀ:"Ò»¸öÀÏ×æ×Ú¸øº¢×ÓÃÇ×÷ÉúÈÕ,²»¾ÐÔõÑù, Ë­»¹¸ÒÕù,ÓÖ°ìÊ²Ã´¾ÆÏ·.¼È¸ßÐËÒªÈÈÄÖ,¾ÍËµ²»µÃ×Ô¼º»¨ÉÏ¼¸Á½.°Í°ÍµÄÕÒ³öÕâÃ¹ÀÃµÄ¶þÊ®Á½Òø×ÓÀ´×÷¶«µÀ,ÕâÒâË¼»¹½ÐÎÒÅâÉÏ.¹ûÈ»ÄÃ²»³öÀ´Ò²°ÕÁË,½ðµÄ,ÒøµÄ , Ô²µÄ,±âµÄ,Ñ¹ËúÁËÏä×Óµ×,Ö»ÊÇÀÕ§èÎÒÃÇ.¾ÙÑÛ¿´¿´,Ë­²»ÊÇ¶ùÅ®?ÄÑµÀ½«À´Ö»ÓÐ±¦ÐÖµÜ¶¥ÁËÄãÀÏÈË¼ÒÉÏÎåÌ¨É½²»³É? ÄÇÐ©ÌÝ¼ºÖ»ÁôÓÚËû,ÎÒÃÇÈç½ñËä²»ÅäÊ¹,Ò²±ð¿àÁËÎÒÃÇ.Õâ¸ö¹»¾ÆµÄ?¹»Ï·µÄ?"ËµµÄÂúÎÝÀï¶¼Ð¦ÆðÀ´.¼ÖÄ¸ÒàÐ¦µÀ:"ÄãÃÇÌýÌýÕâ×ì!ÎÒÒ²Ëã»áËµµÄ, ÔõÃ´Ëµ²»¹ýÕâºï¶ù.ÄãÆÅÆÅÒ²²»¸ÒÇ¿×ì,ÄãºÍÎÒ¤Þ¤ÞµÄ."·ï½ãÐ¦µÀ:"ÎÒÆÅÆÅÒ²ÊÇÒ»ÑùµÄÌÛ±¦Óñ,ÎÒÒ²Ã»´¦È¥ËßÔ©,µ¹ËµÎÒÇ¿×ì."Ëµ×Å,ÓÖÒý×Å¼ÖÄ¸Ð¦ÁËÒ»»Ø,¼ÖÄ¸Ê®·ÖÏ²ÔÃ. µ½Íí¼ä,ÖÚÈË¶¼ÔÚ¼ÖÄ¸Ç°,¶¨»èÖ®Óà,´ó¼ÒÄï¶ùæ¢ÃÃµÈËµÐ¦Ê±,¼ÖÄ¸ÒòÎÊ±¦îÎ°®ÌýºÎÏ·, °®³ÔºÎÎïµÈÓï.±¦îÎÉîÖª¼ÖÄ¸ÄêÀÏÈË,Ï²ÈÈÄÖÏ·ÎÄ,°®³ÔÌðÀÃÖ®Ê³,±ã×ÜÒÀ¼ÖÄ¸ÍùÈÕËØÏ²ÕßËµÁË³öÀ´.¼ÖÄ¸¸ü¼Ó»¶ÔÃ.´ÎÈÕ±ãÏÈËÍ¹ýÒÂ·þÍæÎïÀñÈ¥,Íõ·òÈË, ·ï½ã,÷ìÓñµÈÖîÈË½ÔÓÐËæ·Ö²»Ò»,²»Ðë¶à¼Ç.ÖÁ¶þÊ®Ò»ÈÕ,¾Í¼ÖÄ¸ÄÚÔºÖÐ´îÁË¼Ò³£Ð¡ÇÉÏ·Ì¨,¶¨ÁËÒ»°àÐÂ³öÐ¡Ï·,À¥ß®Á½Ç»½ÔÓÐ.¾ÍÔÚ¼ÖÄ¸ÉÏ·¿ÅÅÁË¼¸Ï¯¼ÒÑç¾ÆÏ¯,²¢ÎÞÒ»¸öÍâ¿Í,Ö»ÓÐÑ¦ÒÌÂè,Ê·ÏæÔÆ,±¦îÎÊÇ¿Í,ÓàÕß½ÔÊÇ×Ô¼ºÈË.ÕâÈÕÔçÆð,±¦ÓñÒò²»¼ûÁÖ÷ìÓñ , ±ãµ½Ëû·¿ÖÐÀ´Ñ°,Ö»¼ûÁÖ÷ìÓñÍáÔÚ¿»ÉÏ.±¦ÓñÐ¦µÀ:"ÆðÀ´³Ô·¹È¥,¾Í¿ªÏ·ÁË.Äã°®¿´ÄÇÒ»³ö?ÎÒºÃµã."ÁÖ÷ìÓñÀäÐ¦µÀ:"Äã¼ÈÕâÑùËµ,ÄãÌØ½ÐÒ»°àÏ·À´,¼ðÎÒ°®µÄ³ª¸øÎÒ¿´. Õâ»á×Ó·¸²»ÉÏ¤ß×ÅÈË½è¹â¶ùÎÊÎÒ."±¦ÓñÐ¦µÀ:"ÕâÓÐÊ²Ã´ÄÑµÄ.Ã÷¶ù¾ÍÕâÑùÐÐ,Ò²½ÐËûÃÇ½èÔÛÃÇµÄ¹â¶ù."Ò»ÃæËµ,Ò»ÃæÀ­ÆðËûÀ´,Ð¯ÊÖ³öÈ¥.

¡¡¡¡³ÔÁË·¹µãÏ·Ê±,¼ÖÄ¸Ò»¶¨ÏÈ½Ð±¦îÎµã.±¦îÎÍÆÈÃÒ»±é,ÎÞ·¨,Ö»µÃµãÁËÒ»ÕÛ<<Î÷ÓÎ¼Ç> >.¼ÖÄ¸×ÔÊÇ»¶Ï²,È»ºó±ãÃü·ï½ãµã.·ï½ãÒàÖª¼ÖÄ¸Ï²ÈÈÄÖ,¸üÏ²ÚÊÐ¦¿ÆÚ»,±ãµãÁËÒ»³ö<<Áõ¶þµ±ÒÂ>>.¼ÖÄ¸¹ûÕæ¸üÓÖÏ²»¶,È»ºó±ãÃü÷ìÓñµã.÷ìÓñÒòÈÃÑ¦ÒÌÂèÍõ·òÈËµÈ. ¼ÖÄ¸µÀ: "½ñÈÕÔ­ÊÇÎÒÌØ´ø×ÅÄãÃÇÈ¡Ð¦,ÔÛÃÇÖ»¹ÜÔÛÃÇµÄ,±ðÀíËûÃÇ.ÎÒ°Í°ÍµÄ³ªÏ·°Ú¾Æ, ÎªËûÃÇ²»³É?ËûÃÇÔÚÕâÀï°×Ìý°×³Ô,ÒÑ¾­±ãÒËÁË,»¹ÈÃËûÃÇµãÄØ!"Ëµ×Å,´ó¼Ò¶¼Ð¦ÁË. ÷ìÓñ·½µãÁËÒ»³ö.È»ºó±¦Óñ,Ê·ÏæÔÆ,Ó­,Ì½,Ï§,ÀîæýµÈ¾ã¸÷µãÁË,½Ó³ö°çÑÝ.ÖÁÉÏ¾ÆÏ¯Ê±, ¼ÖÄ¸ÓÖÃü±¦îÎµã.±¦îÎµãÁËÒ»³ö<<Â³ÖÇÉî×íÄÖÎåÌ¨É½>>.±¦ÓñµÀ:"Ö»ºÃµãÕâÐ©Ï·."±¦îÎµÀ:"Äã°×ÌýÁËÕâ¼¸ÄêµÄÏ·,ÄÇÀïÖªµÀÕâ³öÏ·µÄºÃ´¦,ÅÅ³¡ÓÖºÃ,´ÊÔå¸üÃî. " ±¦ÓñµÀ:"ÎÒ´ÓÀ´ÅÂÕâÐ©ÈÈÄÖ."±¦îÎÐ¦µÀ:"ÒªËµÕâÒ»³öÈÈÄÖ,Äã»¹Ëã²»ÖªÏ·ÄØ.Äã¹ýÀ´, ÎÒ¸æËßÄã,ÕâÒ»³öÏ·ÈÈÄÖ²»ÈÈÄÖ.----ÊÇÒ»Ì×±±<<µãç­´½>>,ï¬ïÏ¶Ù´ì,ÔÏÂÉ²»ÓÃËµÊÇºÃµÄÁË, Ö»ÄÇ´ÊÔåÖÐÓÐÒ»Ö§<<¼ÄÉú²Ý>>,ÌîµÄ¼«Ãî,ÄãºÎÔøÖªµÀ."±¦Óñ¼ûËµµÄÕâ°ãºÃ,±ã´Õ½üÀ´Ñë¸æ:"ºÃ½ã½ã,ÄîÓëÎÒÌýÌý."±¦îÎ±ãÄîµÀ:

¡¡¡¡Âþ¤ÄÓ¢ÐÛÀá,ÏàÀë´¦Ê¿¼Ò.Ð»´È±¯Ìê¶ÈÔÚÁ«Ì¨

¡¡¡¡ÏÂ.Ã»Ôµ·¨×ªÑÛ·ÖÀëÕ§.³àÌõÌõÀ´È¥ÎÞÇ£¹Ò.ÄÇÀïÌÖ

¡¡¡¡ÑÌËòÓêóÒ¾íµ¥ÐÐ? Ò»ÈÎ°³Ã¢Ð¬ÆÆ²§ËæÔµ»¯!±¦ÓñÌýÁË,Ï²µÄÅÄÏ¥»­È¦,³ÆÉÍ²»ÒÑ, ÓÖÔÞ±¦îÎÎÞÊé²»Öª, ÁÖ÷ìÓñµÀ:"°²¾²¿´Ï·°Õ,»¹Ã»³ª<<É½ÃÅ>>,Äãµ¹<<×±·è>>ÁË."ËµµÄÏæÔÆÒ²Ð¦ÁË.ÓÚÊÇ´ó¼Ò¿´Ï·.ÖÁÍíÉ¢Ê±,¼ÖÄ¸Éî°®ÄÇ×÷Ð¡µ©µÄÓëÒ»¸ö×÷Ð¡³óµÄ,ÒòÃüÈË´ø½øÀ´, Ï¸¿´Ê±Òæ·¢¿ÉÁ¯¼û.ÒòÎÊÄê¼Í,ÄÇÐ¡µ©²ÅÊ®Ò»Ëê,Ð¡³ó²Å¾ÅËê,´ó¼ÒÌ¾Ï¢Ò»»Ø. ¼ÖÄ¸ÁîÈËÁíÄÃÐ©Èâ¹ûÓëËûÁ½¸ö,ÓÖÁíÍâÉÍÇ®Á½´®.·ï½ãÐ¦µÀ:"Õâ¸öº¢×Ó°çÉÏ»îÏóÒ»¸öÈË,ÄãÃÇÔÙ¿´²»³öÀ´."±¦îÎÐÄÀïÒ²ÖªµÀ,±ãÖ»Ò»Ð¦²»¿ÏËµ.±¦ÓñÒ²²Â×ÅÁË,Òà²»¸ÒËµ. Ê·ÏæÔÆ½Ó×ÅÐ¦µÀ:"µ¹ÏóÁÖÃÃÃÃµÄÄ£Ñù¶ù."±¦ÓñÌýÁË,Ã¦°ÑÏæÔÆ³òÁËÒ»ÑÛ,Ê¹¸öÑÛÉ«.ÖÚÈËÈ´¶¼ÌýÁËÕâ»°,ÁôÉñÏ¸¿´,¶¼Ð¦ÆðÀ´ÁË,Ëµ¹ûÈ»²»´í.Ò»Ê±É¢ÁË.

¡¡¡¡Íí¼ä, ÏæÔÆ¸üÒÂÊ±,±ãÃü´äÂÆ°ÑÒÂ°ü´ò¿ªÊÕÊ°,¶¼°üÁËÆðÀ´.´äÂÆµÀ:"Ã¦Ê²Ã´,µÈÈ¥µÄÈÕ×ÓÔÙ°ü²»³Ù."ÏæÔÆµÀ:"Ã÷¶ùÒ»Ôç¾Í×ß.ÔÚÕâÀï×÷Ê²Ã´?----¿´ÈË¼ÒµÄ±Ç×ÓÑÛ¾¦ ,Ê²Ã´ÒâË¼!"±¦ÓñÌýÁËÕâ»°,Ã¦¸Ï½üÇ°À­ËûËµµÀ:"ºÃÃÃÃÃ,Äã´í¹ÖÁËÎÒ.ÁÖÃÃÃÃÊÇ¸ö¶àÐÄµÄÈË. ±ðÈË·ÖÃ÷ÖªµÀ,²»¿ÏËµ³öÀ´,Ò²½ÔÒòÅÂËûÄÕ.Ë­ÖªÄã²»·ÀÍ·¾ÍËµÁË³öÀ´,ËûÆñ²»ÄÕÄã. ÎÒÊÇÅÂÄãµÃ×ïÁËËû,ËùÒÔ²ÅÊ¹ÑÛÉ«.ÄãÕâ»á×ÓÄÕÎÒ,²»µ«¹¼¸ºÁËÎÒ,¶øÇÒ·´µ¹Î¯ÇúÁËÎÒ. ÈôÊÇ±ðÈË,ÄÇÅÂËûµÃ×ïÁËÊ®¸öÈË,ÓëÎÒºÎ¸ÉÄØ."ÏæÔÆË¤ÊÖµÀ:"ÄãÄÇ»¨ÑÔÇÉÓï±ðºåÎÒ. ÎÒÒ²Ô­²»ÈçÄãÁÖÃÃÃÃ,±ðÈËËµËû,ÄÃËûÈ¡Ð¦¶¼Ê¹µÃ,Ö»ÎÒËµÁË¾ÍÓÐ²»ÊÇ.ÎÒÔ­²»ÅäËµËû.ËûÊÇÐ¡½ãÖ÷×Ó,ÎÒÊÇÅ«²ÅÑ¾Í·,µÃ×ïÁËËû,Ê¹²»µÃ!"±¦Óñ¼±µÄËµµÀ:"ÎÒµ¹ÊÇÎªÄã,·´Îª³ö²»ÊÇÀ´ÁË.ÎÒÒªÓÐÍâÐÄ,Á¢¿Ì¾Í»¯³É»Ò,½ÐÍòÈË¼ùõß!"ÏæÔÆµÀ:"´óÕýÔÂÀï, ÉÙÐÅ×ìºúËµ.ÕâÐ©Ã»Òª½ôµÄ¶ñÊÄ,É¢»°,Íá»°,Ëµ¸øÄÇÐ©Ð¡ÐÔ¶ù,ÐÐ¶¯°®ÄÕµÄÈË,»áÏ½ÖÎÄãµÄÈËÌýÈ¥!±ð½ÐÎÒßýÄã."Ëµ×Å,Ò»¾¶ÖÁ¼ÖÄ¸Àï¼ä,·Þ·ÞµÄÌÉ×ÅÈ¥ÁË.

¡¡¡¡±¦ÓñÃ»È¤, Ö»µÃÓÖÀ´Ñ°÷ìÓñ.¸Õµ½ÃÅ¼÷Ç°,÷ìÓñ±ãÍÆ³öÀ´,½«ÃÅ¹ØÉÏ.±¦ÓñÓÖ²»½âÆäÒâ,ÔÚ´°ÍâÖ»ÊÇÍÌÉù½Ð"ºÃÃÃÃÃ".÷ìÓñ×Ü²»ÀíËû.±¦ÓñÃÆÃÆµÄ´¹Í·×ÔÉó.Ï®ÈËÔçÖª¶ËµÄ,µ±´ËÊ±¶Ï²»ÄÜÈ°.ÄÇ±¦ÓñÖ»ÊÇ´ô´ôµÄÕ¾ÔÚÄÇÀï.÷ìÓñÖ»µ±Ëû»Ø·¿È¥ÁË,±ãÆðÀ´¿ªÃÅ , Ö»¼û±¦Óñ»¹Õ¾ÔÚÄÇÀï.÷ìÓñ·´²»ºÃÒâË¼,²»ºÃÔÙ¹Ø,Ö»µÃ³éÉíÉÏ´²ÌÉ×Å.±¦ÓñËæ½øÀ´ÎÊµÀ:"·²ÊÂ¶¼ÓÐ¸öÔ­¹Ê,Ëµ³öÀ´,ÈËÒ²²»Î¯Çú.ºÃºÃµÄ¾ÍÄÕÁË,ÖÕÊÇÊ²Ã´Ô­¹ÊÆðµÄ?"ÁÖ÷ìÓñÀäÐ¦µÀ: "ÎÊµÄÎÒµ¹ºÃ,ÎÒÒ²²»ÖªÎªÊ²Ã´Ô­¹Ê.ÎÒÔ­ÊÇ¸øÄãÃÇÈ¡Ð¦µÄ,----ÄÃÎÒ±ÈÏ·×ÓÈ¡Ð¦. "±¦ÓñµÀ:"ÎÒ²¢Ã»ÓÐ±ÈÄã,ÎÒ²¢Ã»Ð¦,ÎªÊ²Ã´ÄÕÎÒÄØ?"÷ìÓñµÀ:"Äã»¹Òª±È? Äã»¹ÒªÐ¦? Äã²»±È²»Ð¦,±ÈÈË±ÈÁËÐ¦ÁËµÄ»¹Àûº¦ÄØ!"±¦ÓñÌýËµ,ÎÞ¿É·Ö±ç,²»ÔòÒ»Éù. ¡¡¡¡÷ìÓñÓÖµÀ: "ÕâÒ»½Ú»¹Ë¡µÃ.ÔÙÄãÎªÊ²Ã´ÓÖºÍÔÆ¶ùÊ¹ÑÛÉ«?Õâ°²µÄÊÇÊ²Ã´ÐÄ?Äª²»ÊÇËûºÍÎÒÍç, Ëû¾Í×ÔÇá×Ô¼úÁË?ËûÔ­ÊÇ¹«ºîµÄÐ¡½ã,ÎÒÔ­ÊÇÆ¶ÃñµÄÑ¾Í·,ËûºÍÎÒÍç,ÉèÈôÎÒ»ØÁË¿Ú,Æñ²»Ëû×ÔÈÇÈËÇá¼úÄØ.ÊÇÕâÖ÷Òâ²»ÊÇ?ÕâÈ´Ò²ÊÇÄãµÄºÃÐÄ,Ö»ÊÇÄÇÒ»¸öÆ«ÓÖ²»ÁìÄãÕâºÃÇé, Ò»°ãÒ²ÄÕÁË.ÄãÓÖÄÃÎÒ×÷Çé,µ¹ËµÎÒÐ¡ÐÔ¶ù,ÐÐ¶¯¿ÏÄÕ.ÄãÓÖÅÂËûµÃ×ïÁËÎÒ,ÎÒÄÕËû.ÎÒÄÕËû,ÓëÄãºÎ¸É?ËûµÃ×ïÁËÎÒ,ÓÖÓëÄãºÎ¸É?"

¡¡¡¡±¦Óñ¼ûËµ, ·½²ÅÓëÏæÔÆË½Ì¸,ËûÒ²Ìý¼ûÁË.Ï¸Ïë×Ô¼ºÔ­ÎªËû¶þÈË,ÅÂÉúÏ¶ÄÕ,·½ÔÚÖÐµ÷ºÍ,²»Ïë²¢Î´µ÷ºÍ³É¹¦,·´ÒÑÂäÁËÁ½´¦µÄ±á°ù.ÕýºÏ×ÅÇ°ÈÕËù¿´<<ÄÏ»ª¾­>>ÉÏ,ÓÐ "ÇÉÕßÀÍ¶øÖÇÕßÓÇ,ÎÞÄÜÕßÎÞËùÇó,±¥Ê³¶øåÛÓÎ,¤ÅÈô²»ÏµÖ®ÖÛ",ÓÖÔ»"É½Ä¾×Ô¿Ü,Ô´Èª×ÔµÁ"µÈÓï.Òò´ËÔ½ÏëÔ½ÎÞÈ¤.ÔÙÏ¸ÏëÀ´,Ä¿ÏÂ²»¹ýÕâÁ½¸öÈË,ÉÐÎ´Ó¦³êÍ×Ð­,½«À´ÓÌÓûÎªºÎ?Ïëµ½Æä¼äÒ²ÎÞÓ¹·Ö±ç»Ø´ð×Ô¼º×ªÉí»Ø·¿À´.ÁÖ÷ìÓñ¼ûËûÈ¥ÁË,±ãÖª»ØË¼ÎÞÈ¤,¶ÄÆøÈ¥ÁË, Ò»ÑÔÒ²²»Ôø·¢,²»½û×Ô¼ºÔ½·¢ÌíÁËÆø,±ãËµµÀ:"ÕâÒ»È¥,Ò»±²×ÓÒ²±ðÀ´,Ò²±ðËµ»°."

¡¡¡¡±¦Óñ²»Àí, »Ø·¿ÌÉÔÚ´²ÉÏ,Ö»ÊÇµÉµÉµÄ.Ï®ÈËÉîÖªÔ­Î¯,²»¸Ò¾ÍËµ,Ö»µÃÒÔËûÊÂÀ´½âÊÍ, ÒòËµµÀ:"½ñ¶ù¿´ÁËÏ·,ÓÖ¹´³ö¼¸ÌìÏ·À´.±¦¹ÃÄïÒ»¶¨Òª»¹Ï¯µÄ."±¦ÓñÀäÐ¦µÀ:" Ëû»¹²»»¹, ¹ÜË­Ê²Ã´Ïà¸É."Ï®ÈË¼ûÕâ»°²»ÊÇÍùÈÕµÄ¿ÚÎÇ,ÒòÓÖÐ¦µÀ:"ÕâÊÇÔõÃ´Ëµ?ºÃºÃµÄ´óÕýÔÂÀï,Äï¶ùÃÇæ¢ÃÃÃÇ¶¼Ï²Ï²»¶»¶µÄ,ÄãÓÖÔõÃ´Õâ¸öÐÎ¾°ÁË?"±¦ÓñÀäÐ¦µÀ:"ËûÃÇÄï¶ùÃÇæ¢ÃÃÃÇ»¶Ï²²»»¶Ï², Ò²ÓëÎÒÎÞ¸É."Ï®ÈËÐ¦µÀ:"ËûÃÇ¼ÈËæºÍ,ÄãÒ²ËæºÍ,Æñ²»´ó¼Ò±Ë´ËÓÐÈ¤. "±¦ÓñµÀ:"Ê²Ã´ÊÇ`´ó¼Ò±Ë´Ë'!ËûÃÇÓÐ`´ó¼Ò±Ë´Ë',ÎÒÊÇ`³àÌõÌõÀ´È¥ÎÞÇ£¹Ò'."Ì¸¼°´Ë¾ä,²»¾õÀáÏÂ.Ï®ÈË¼û´Ë¹â¾°,²»¿ÏÔÙËµ.±¦ÓñÏ¸ÏëÕâ¾äÈ¤Î¶,²»½û´ó¿ÞÆðÀ´,·­ÉíÆðÀ´ÖÁ°¸,ËìÌá±ÊÁ¢Õ¼Ò»ÙÊÔÆ:

¡¡¡¡ÄãÖ¤ÎÒÖ¤,ÐÄÖ¤ÒâÖ¤.

¡¡¡¡ÊÇÎÞÓÐÖ¤,Ë¹¿ÉÔÆÖ¤.

¡¡¡¡ÎÞ¿ÉÔÆÖ¤,ÊÇÁ¢×ã¾³.Ð´±Ï,×ÔËä½âÎò,ÓÖ¿ÖÈË¿´´Ë²»½â,Òò´ËÒàÌîÒ»Ö§<<¼ÄÉú²Ý> >,Ò²Ð´ÔÚÙÊºó.×Ô¼ºÓÖÄîÒ»±é,×Ô¾õÎÞ¹Ò°­,ÖÐÐÄ×ÔµÃ,±ãÉÏ´²Ë¯ÁË.

¡¡¡¡Ë­Ïë÷ìÓñ¼û±¦Óñ´Ë·¬¹û¶Ï¶øÈ¥, ¹ÊÒÔÑ°Ï®ÈËÎªÓÉ,À´ÊÓ¶¯¾².Ï®ÈËÐ¦»Ø:"ÒÑ¾­Ë¯ÁË."÷ìÓñÌýËµ,±ãÒª»ØÈ¥.Ï®ÈËÐ¦µÀ:"¹ÃÄïÇëÕ¾×¡,ÓÐÒ»¸ö×ÖÌû¶ù,ÇÆÇÆÊÇÊ²Ã´»°."Ëµ×Å,±ã½«·½²ÅÄÇÇú×ÓÓëÙÊÓïÇÄÇÄÄÃÀ´,µÝÓë÷ìÓñ¿´.÷ìÓñ¿´ÁË,ÖªÊÇ±¦ÓñÒ»Ê±¸Ð·Þ¶ø×÷ , ²»¾õ¿ÉÐ¦¿ÉÌ¾,±ãÏòÏ®ÈËµÀ:"×÷µÄÊÇÍæÒâ¶ù,ÎÞÉõ¹ØÏµ."Ëµ±Ï,±ãÐ¯ÁË»Ø·¿È¥,ÓëÏæÔÆÍ¬¿´.´ÎÈÕÓÖÓë±¦îÎ¿´.±¦îÎ¿´Æä´ÊÔ»:

¡¡¡¡ÎÞÎÒÔ­·ÇÄã,´ÓËû²»½âÒÁ.ËÁÐÐÎÞ°­Æ¾À´È¥.Ã£Ã£×Å

¡¡¡¡Éõ±¯³îÏ²,·×·×ËµÉõÇ×ÊèÃÜ.´ÓÇ°ÂµÂµÈ´ÒòºÎ,µ½Èç½ñ

¡¡¡¡»ØÍ·ÊÔÏëÕæÎÞÈ¤! ¿´±Ï,ÓÖ¿´ÄÇÙÊÓï,ÓÖÐ¦µÀ:"Õâ¸öÈËÎòÁË.¶¼ÊÇÎÒµÄ²»ÊÇ,¶¼ÊÇÎÒ×ò¶ùÒ»Ö§Çú×ÓÈÇ³öÀ´µÄ. ÕâÐ©µÀÊéìø»ú×îÄÜÒÆÐÔ.Ã÷¶ùÈÏÕæËµÆðÕâÐ©·è»°À´,´æÁËÕâ¸öÒâË¼,¶¼ÊÇ´ÓÎÒÕâÒ»Ö»Çú×ÓÉÏÀ´,ÎÒ³ÉÁË¸ö×ï¿ýÁË."Ëµ×Å,±ãËºÁË¸ö·ÛËé,µÝÓëÑ¾Í·ÃÇËµ: "¿ìÉÕÁË°Õ."÷ìÓñÐ¦µÀ:"²»¸ÃËº,µÈÎÒÎÊËû.ÄãÃÇ¸úÎÒÀ´,°ü¹Ü½ÐËûÊÕÁËÕâ¸ö³ÕÐÄÐ°»°."ÈýÈË¹ûÈ»¶¼Íù±¦ÓñÎÝÀïÀ´.Ò»½øÀ´,÷ìÓñ±ãÐ¦µÀ:"±¦Óñ,ÎÒÎÊÄã:ÖÁ¹óÕßÊÇ `±¦',ÖÁ¼áÕßÊÇ`Óñ'.¶ûÓÐºÎ¹ó?¶ûÓÐºÎ¼á?"±¦Óñ¾¹²»ÄÜ´ð.ÈýÈËÅÄÊÖÐ¦µÀ:"ÕâÑù¶ÛÓÞ ,»¹²ÎìøÄØ."÷ìÓñÓÖµÀ:"ÄãÄÇÙÊÄ©ÔÆ,`ÎÞ¿ÉÔÆÖ¤,ÊÇÁ¢×ã¾³',¹ÌÈ»ºÃÁË,Ö»ÊÇ¾ÝÎÒ¿´, »¹Î´¾¡ÉÆ.ÎÒÔÙÐøÁ½¾äÔÚºó."ÒòÄîÔÆ:"ÎÞÁ¢×ã¾³,ÊÇ·½¸É¾»."±¦îÎµÀ:"ÊµÔÚÕâ·½Îò³¹ . µ±ÈÕÄÏ×ÚÁù×æ»ÝÄÜ,³õÑ°Ê¦ÖÁÉØÖÝ,ÎÅÎå×æºëÈÌÔÚ»ÆÃ·,Ëû±ã³äÒÛ»ðÍ·É®.Îå×æÓûÇó·¨ËÃ, ÁîÍ½µÜÖîÉ®¸÷³öÒ»ÙÊ.ÉÏ×ùÉñÐãËµµÀ:`ÉíÊÇÆÐÌáÊ÷,ÐÄÈçÃ÷¾µÌ¨,Ê±Ê±ÇÚ·÷ÊÃ, ÄªÊ¹ÓÐ³¾°£. '±ËÊ±»ÝÄÜÔÚ³ø·¿íÔÃ×,ÌýÁËÕâÙÊ,ËµµÀ:`ÃÀÔòÃÀÒÓ,ÁËÔòÎ´ÁË.'Òò×ÔÄîÒ»ÙÊÔ»:`ÆÐÌá±¾·ÇÊ÷,Ã÷¾µÒà·ÇÌ¨,±¾À´ÎÞÒ»Îï,ºÎ´¦È¾³¾°£?"Îå×æ±ã½«ÒÂ²§´«Ëû.½ñ¶ùÕâÙÊÓï,ÒàÍ¬´ËÒâÁË.Ö»ÊÇ·½²ÅÕâ¾ä»ú·æ,ÉÐÎ´ÍêÈ«ÁË½á,Õâ±ã¶ª¿ªÊÖ²»³É?"÷ìÓñÐ¦µÀ:"±ËÊ±²»ÄÜ´ð,¾ÍËãÊäÁË,Õâ»á×Ó´ðÉÏÁËÒ²²»Îª³öÆæ.Ö»ÊÇÒÔºóÔÙ²»ÐíÌ¸ìøÁË.Á¬ÎÒÃÇÁ½¸öËùÖªËùÄÜµÄ, Äã»¹²»Öª²»ÄÜÄØ,»¹È¥²ÎìøÄØ."±¦Óñ×Ô¼ºÒÔÎª¾õÎò,²»Ïëºö±»÷ìÓñÒ»ÎÊ,±ã²»ÄÜ´ð,±¦îÎÓÖ±È³ö"ÓïÂ¼"À´,´Ë½ÔËØ²»¼ûËûÃÇÄÜÕß.×Ô¼ºÏëÁËÒ»Ïë:"Ô­À´ËûÃÇ±ÈÎÒµÄÖª¾õÔÚÏÈ,ÉÐÎ´½âÎò,ÎÒÈç½ñºÎ±Ø×ÔÑ°¿àÄÕ."Ïë±Ï,±ãÐ¦µÀ:"Ë­ÓÖ²Îìø,²»¹ýÒ»Ê±Íç»°°ÕÁË."Ëµ×Å,ËÄÈËÈÔ¸´Èç¾É.ºöÈ»ÈË±¨,ÄïÄï²îÈËËÍ³öÒ»¸öµÆÃÕ¶ù,ÃüÄãÃÇ´ó¼ÒÈ¥²Â,²Â×ÅÁËÃ¿ÈËÒ²×÷Ò»¸ö½øÈ¥.ËÄÈËÌýËµÃ¦³öÈ¥,ÖÁ¼ÖÄ¸ÉÏ·¿.Ö»¼ûÒ»¸öÐ¡Ì«¼à , ÄÃÁËÒ»ÕµËÄ½ÇÆ½Í·°×É´µÆ,×¨ÎªµÆÃÕ¶øÖÆ,ÉÏÃæÒÑÓÐÒ»¸ö,ÖÚÈË¶¼Õù¿´ÂÒ²Â.Ð¡Ì«¼àÓÖÏÂÚÍµÀ:"ÖÚÐ¡½ã²Â×ÅÁË,²»ÒªËµ³öÀ´,Ã¿ÈËÖ»°µ°µµÄÐ´ÔÚÖ½ÉÏ,Ò»Æë·â½ø¹¬È¥,ÄïÄï×ÔÑéÊÇ·ñ. "±¦îÎµÈÌýÁË,½üÇ°Ò»¿´,ÊÇÒ»Ê×ÆßÑÔ¾ø¾ä,²¢ÎÞÉõÐÂÆæ,¿ÚÖÐÉÙ²»µÃ³ÆÔÞ, Ö»ËµÄÑ²Â, ¹ÊÒâÑ°Ë¼,ÆäÊµÒ»¼û¾Í²Â×ÅÁË.±¦Óñ,÷ìÓñ,ÏæÔÆ,Ì½´ºËÄ¸öÈËÒ²¶¼½âÁË,¸÷×Ô°µ°µµÄÐ´ÁË°ëÈÕ. Ò»²¢½«¼Ö»·,¼ÖÀ¼µÈ´«À´,Ò»Æë¸÷´§»úÐÄ¶¼²ÂÁË,Ð´ÔÚÖ½ÉÏ.È»ºó¸÷ÈËÄéÒ»Îï×÷³ÉÒ»ÃÕ,¹§¿¬Ð´ÁË,¹ÒÔÚµÆÉÏ.

¡¡¡¡Ì«¼àÈ¥ÁË,ÖÁÍí³öÀ´´«ÚÍ:"Ç°ÄïÄïËùÖÆ,¾ãÒÑ²Â×Å,Î©¶þÐ¡½ãÓëÈýÒ¯²ÂµÄ²»ÊÇ.Ð¡½ãÃÇ×÷µÄÒ²¶¼²ÂÁË, ²»ÖªÊÇ·ñ."Ëµ×Å,Ò²½«Ð´µÄÄÃ³öÀ´.Ò²ÓÐ²Â×ÅµÄ,Ò²ÓÐ²Â²»×ÅµÄ, ¶¼ºúÂÒËµ²Â×ÅÁË.Ì«¼àÓÖ½«°ä´ÍÖ®ÎïËÍÓë²Â×ÅÖ®ÈË,Ã¿ÈËÒ»¸ö¹¬ÖÆÊ«Í²,Ò»±ú²èóÚ,¶ÀÓ­´º,¼Ö»·¶þÈËÎ´µÃ.Ó­´º×ÔÎªÍæÐ¦Ð¡ÊÂ,²¢²»½éÒâ,¼Ö»·±ã¾õµÃÃ»È¤.ÇÒÓÖÌýÌ«¼àËµ: "ÈýÒ¯ËµµÄÕâ¸ö²»Í¨,ÄïÄïÒ²Ã»²Â,½ÐÎÒ´ø»ØÎÊÈýÒ¯ÊÇ¸öÊ²Ã´."ÖÚÈËÌýÁË,¶¼À´¿´Ëû×÷µÄÊ²Ã´,Ð´µÀÊÇ:

¡¡¡¡´ó¸çÓÐ½ÇÖ»°Ë¸ö,¶þ¸çÓÐ½ÇÖ»Á½¸ù.

¡¡¡¡´ó¸çÖ»ÔÚ´²ÉÏ×ø,¶þ¸ç°®ÔÚ·¿ÉÏ¶×.ÖÚÈË¿´ÁË,´ó·¢Ò»Ð¦.¼Ö»·Ö»µÃ¸æËßÌ«¼àËµ:" Ò»¸öÕíÍ·,Ò»¸öÊÞÍ·."Ì«¼à¼ÇÁË,Áì²è¶øÈ¥.

¡¡¡¡¼ÖÄ¸¼ûÔª´ºÕâ°ãÓÐÐË, ×Ô¼ºÔ½·¢Ï²ÀÖ,±ãÃüËÙ×÷Ò»¼ÜÐ¡ÇÉ¾«ÖÂÎ§ÆÁµÆÀ´,ÉèÓÚµ±ÎÝ,ÃüËûæ¢ÃÃ¸÷×Ô°µ°µµÄ×÷ÁË,Ð´³öÀ´Õ³ÓÚÆÁÉÏ,È»ºóÔ¤±¸ÏÂÏã²èÏ¸¹ûÒÔ¼°¸÷É«ÍæÎï, Îª²Â×ÅÖ®ºØ.¼ÖÕþ³¯°Õ,¼û¼ÖÄ¸¸ßÐË,¿öÔÚ½Ú¼ä,ÍíÉÏÒ²À´³Ð»¶È¡ÀÖ.ÉèÁË¾Æ¹û,±¸ÁËÍæÎï,ÉÏ·¿ÐüÁË²ÊµÆ,Çë¼ÖÄ¸ÉÍµÆÈ¡ÀÖ.ÉÏÃæ¼ÖÄ¸,¼ÖÕþ,±¦ÓñÒ»Ï¯,ÏÂÃæÍõ·òÈË,±¦îÎ,÷ìÓñ, ÏæÔÆÓÖÒ»Ï¯,Ó­,Ì½,Ï§Èý¸öÓÖÒ»Ï¯.µØÏÂÆÅÄïÑ¾÷ßÕ¾Âú.Àî¹¬²Ã,ÍõÎõ·ï¶þÈËÔÚÀï¼äÓÖÒ»Ï¯. ¼ÖÕþÒò²»¼û¼ÖÀ¼,±ãÎÊ:"ÔõÃ´²»¼ûÀ¼¸ç?"µØÏÂÆÅÄïÃ¦½øÀï¼äÎÊÀîÊÏ,ÀîÊÏÆðÉíÐ¦×Å»ØµÀ:"ËûËµ·½²ÅÀÏÒ¯²¢Ã»È¥½ÐËû,Ëû²»¿ÏÀ´."ÆÅÄï»Ø¸´ÁË¼ÖÕþ.ÖÚÈË¶¼Ð¦Ëµ :"ÌìÉúµÄÅ£ÐÄ¹Å¹Ö."¼ÖÕþÃ¦Ç²¼Ö»·ÓëÁ½¸öÆÅÄï½«¼ÖÀ¼»½À´.¼ÖÄ¸ÃüËûÔÚÉíÅÔ×øÁË,×¥¹ûÆ·ÓëËû³Ô.´ó¼ÒËµÐ¦È¡ÀÖ.

¡¡¡¡Íù³£¼äÖ»ÓÐ±¦Óñ³¤Ì¸À«ÂÛ, ½ñÈÕ¼ÖÕþÔÚÕâÀï,±ãÎ©ÓÐÎ¨Î¨¶øÒÑ.ÓàÕßÏæÔÆËäÏµ¹ë¸óÈõÅ®,È´ËØÏ²Ì¸ÂÛ,½ñÈÕ¼ÖÕþÔÚÏ¯,Ò²×Ô¼ê¿Ú½ûÑÔ.÷ìÓñ±¾ÐÔÀÁÓëÈË¹²,Ô­²»¿Ï¶àÓï. ±¦îÎÔ­²»ÍýÑÔÇá¶¯,±ã´ËÊ±ÒàÊÇÌ¹È»×ÔÈô.¹Ê´ËÒ»Ï¯ËäÊÇ¼Ò³£È¡ÀÖ,·´¼û¾ÐÊø²»ÀÖ.¼ÖÄ¸ÒàÖªÒò¼ÖÕþÒ»ÈËÔÚ´ËËùÖÂÖ®¹Ê,¾Æ¹ýÈýÑ²,±ãÄì¼ÖÕþÈ¥ÐªÏ¢.¼ÖÕþÒàÖª¼ÖÄ¸Ö®Òâ,ÄìÁË×Ô¼ºÈ¥ºó,ºÃÈÃËûÃÇæ¢ÃÃÐÖµÜÈ¡ÀÖµÄ.¼ÖÕþÃ¦ÅãÐ¦µÀ:"½ñÈÕÔ­Ìý¼ûÀÏÌ«Ì«ÕâÀï´óÉè´ºµÆÑÅÃÕ,¹ÊÒ²±¸ÁË²ÊÀñ¾ÆÏ¯,ÌØÀ´Èë»á.ºÎÌÛËï×ÓËïÅ®Ö®ÐÄ,±ã²»ÂÔ´ÍÒÔ¶ù×Ó°ëµã?" ¼ÖÄ¸Ð¦µÀ:"ÄãÔÚÕâÀï,ËûÃÇ¶¼²»¸ÒËµÐ¦,Ã»µÄµ¹½ÐÎÒÃÆ.ÄãÒª²ÂÃÕÊ±,ÎÒ±ãËµÒ»¸öÄã²Â , ²Â²»×ÅÊÇÒª·£µÄ."¼ÖÕþÃ¦Ð¦µÀ:"×ÔÈ»Òª·£.Èô²Â×ÅÁË,Ò²ÊÇÒªÁìÉÍµÄ."¼ÖÄ¸µÀ:"Õâ¸ö×ÔÈ»."Ëµ×Å±ãÄîµÀ:

¡¡¡¡ºï×ÓÉíÇáÕ¾Ê÷ÉÒ.

¡¡¡¡----´òÒ»¹ûÃû.

¡¡¡¡¼ÖÕþÒÑÖªÊÇÀóÖ¦,±ã¹ÊÒâÂÒ²Â±ðµÄ,·£ÁËÐí¶à¶«Î÷,È»ºó·½²Â×Å,Ò²µÃÁË¼ÖÄ¸µÄ¶«Î÷.È»ºóÒ²ÄîÒ»¸öÓë¼ÖÄ¸²Â,ÄîµÀ:

¡¡¡¡Éí×Ô¶Ë·½,Ìå×Ô¼áÓ².

¡¡¡¡Ëä²»ÄÜÑÔ,ÓÐÑÔ±ØÓ¦.

¡¡¡¡----´òÒ»ÓÃÎï.

¡¡¡¡Ëµ±Ï, ±ãÇÄÇÄµÄËµÓë±¦Óñ.±¦ÓñÒâ»á,ÓÖÇÄÇÄµÄ¸æËßÁË¼ÖÄ¸.¼ÖÄ¸ÏëÁËÏë,¹ûÈ»²»²î,±ãËµ:"ÊÇÑâÌ¨."¼ÖÕþÐ¦µÀ:"µ½µ×ÊÇÀÏÌ«Ì«,Ò»²Â¾ÍÊÇ."»ØÍ·Ëµ:"¿ì°ÑºØ²ÊËÍÉÏÀ´ . "µØÏÂ¸¾Å®´ðÓ¦Ò»Éù,´óÅÌÐ¡ÅÌÒ»ÆëÅõÉÏ.¼ÖÄ¸Öð¼þ¿´È¥,¶¼ÊÇµÆ½ÚÏÂËùÓÃËùÍçÐÂÇÉÖ®Îï, ÉõÏ²,ËìÃü:"¸øÄãÀÏÒ¯Õå¾Æ."±¦ÓñÖ´ºø,Ó­´ºËÍ¾Æ.¼ÖÄ¸ÒòËµ:"ÄãÇÆÇÆÄÇÆÁÉÏ, ¶¼ÊÇËûæ¢ÃÃÃÇ×öµÄ,ÔÙ²ÂÒ»²ÂÎÒÌý."

¡¡¡¡¼ÖÕþ´ðÓ¦,ÆðÉí×ßÖÁÆÁÇ°,Ö»¼ûÍ·Ò»¸öÐ´µÀÊÇ:

¡¡¡¡ÄÜÊ¹ÑýÄ§µ¨¾¡´Ý,ÉíÈçÊø²¯ÆøÈçÀ×.

¡¡¡¡Ò»ÉùÕðµÃÈË·½¿Ö,»ØÊ×Ïà¿´ÒÑ»¯»Ò.¼ÖÕþµÀ:"ÕâÊÇÅÚÖñàÄ."±¦Óñ´ðµÀ:"ÊÇ."¼ÖÕþÓÖ¿´µÀ:

¡¡¡¡ÌìÔËÈË¹¦Àí²»Çî,ÓÐ¹¦ÎÞÔËÒ²ÄÑ·ê.

¡¡¡¡ÒòºÎÕòÈÕ·×·×ÂÒ,Ö»ÎªÒõÑôÊý²»Í¬.¼ÖÕþµÀ:"ÊÇËãÅÌ."Ó­´ºÐ¦µÀ:"ÊÇ."ÓÖÍùÏÂ¿´ÊÇ:

¡¡¡¡½×ÏÂ¶ùÍ¯ÑöÃæÊ±,ÇåÃ÷×±µã×î¿°ÒË.

¡¡¡¡ÓÎË¿Ò»¶Ï»ëÎÞÁ¦,ÄªÏò¶«·çÔ¹±ðÀë.¼ÖÕþµÀ:"ÕâÊÇ·çóÝ."Ì½´ºÐ¦µÀ:"ÊÇ."ÓÖ¿´µÀÊÇ:

¡¡¡¡Ç°ÉíÉ«Ïà×ÜÎÞ³É,²»ÌýÁâ¸èÌý·ð¾­.

¡¡¡¡ÄªµÀ´ËÉú³ÁºÚº£,ÐÔÖÐ×ÔÓÐ´ó¹âÃ÷.¼ÖÕþµÀ:"ÕâÊÇ·ðÇ°º£µÆàÄ."Ï§´ºÐ¦´ðµÀ:"ÊÇº£µÆ."

¡¡¡¡¼ÖÕþÐÄÄÚ³ÁË¼µÀ: "ÄïÄïËù×÷±¬Öñ,´ËÄËÒ»Ïì¶øÉ¢Ö®Îï.Ó­´ºËù×÷ËãÅÌ,ÊÇ´ò¶¯ÂÒÈçÂé.Ì½´ºËù×÷·çóÝ,ÄËÆ®Æ®¸¡µ´Ö®Îï.Ï§´ºËù×÷º£µÆ,Ò»·¢Çå¾»¹Â¶À.½ñÄËÉÏÔª¼Ñ½Ú, ÈçºÎ½Ô×÷´Ë²»ÏéÖ®ÎïÎªÏ·Ò®? "ÐÄÄÚÓúË¼ÓúÃÆ,ÒòÔÚ¼ÖÄ¸Ö®Ç°,²»¸ÒÐÎÓÚÉ«,Ö»µÃÈÔÃãÇ¿ÍùÏÂ¿´È¥.Ö»¼ûºóÃæÐ´×ÅÆßÑÔÂÉÊ«Ò»Ê×,È´ÊÇ±¦îÎËù×÷,ËæÄîµÀ:

¡¡¡¡³¯°ÕË­Ð¯Á½ÐäÑÌ,ÇÙ±ßôÀÀï×ÜÎÞÔµ.

¡¡¡¡Ïþ³ï²»ÓÃ¼¦ÈË±¨,ÎåÒ¹ÎÞ·³ÊÌÅ®Ìí.

¡¡¡¡½¹Ê×³¯³¯»¹ÄºÄº,¼åÐÄÈÕÈÕ¸´ÄêÄê.

¡¡¡¡¹âÒõÜóÜÛÐëµ±Ï§,·çÓêÒõÇçÈÎ±äÇ¨.¼ÖÕþ¿´Íê,ÐÄÄÚ×ÔââµÀ:"´ËÎï»¹µ¹ÓÐÏÞ.Ö»ÊÇÐ¡Ð¡Ö®ÈË×÷´Ë´Ê¾ä,¸ü¾õ²»Ïé,½Ô·ÇÓÀÔ¶¸£ÊÙÖ®±²."Ïëµ½´Ë´¦,Óú¾õ·³ÃÆ,´óÓÐ±¯ÆÝÖ®×´,Òò¶ø½«ÊÊ²ÅµÄ¾«Éñ¼õÈ¥Ê®·ÖÖ®°Ë¾Å,Ö»´¹Í·³ÁË¼.

¡¡¡¡¼ÖÄ¸¼û¼ÖÕþÈç´Ë¹â¾°,Ïëµ½»òÊÇËûÉíÌåÀÍ·¦ÒàÎ´¿É¶¨,ÓÖ¼æÖ®¿Ö¾ÐÊøÁËÖÚæ¢ÃÃ²»µÃ¸ßÐËÍçË£,¼´¶Ô¼ÖÕþÔÆ:"Äã¾¹²»±Ø²ÂÁË,È¥°²Ðª°Õ.ÈÃÎÒÃÇÔÙ×øÒ»»á,Ò²ºÃÉ¢ÁË."¼ÖÕþÒ»ÎÅ´ËÑÔ,Á¬Ã¦´ðÓ¦¼¸¸ö"ÊÇ"×Ö,ÓÖÃãÇ¿È°ÁË¼ÖÄ¸Ò»»Ø¾Æ,·½²ÅÍË³öÈ¥ÁË.»ØÖÁ·¿ÖÐÖ»ÊÇË¼Ë÷,·­À´¸´È¥¾¹ÄÑ³ÉÃÂ,²»ÓÉÉË±¯¸Ð¿®,²»ÔÚ»°ÏÂ.

¡¡¡¡ÇÒËµ¼ÖÄ¸¼û¼ÖÕþÈ¥ÁË,±ãµÀ:"ÄãÃÇ¿É×ÔÔÚÀÖÒ»ÀÖ°Õ."Ò»ÑÔÎ´ÁË,Ôç¼û±¦ÓñÅÜÖÁÎ§ÆÁµÆÇ°, Ö¸ÊÖ»­½Å,Âú¿ÚÅúÆÀ,Õâ¸öÕâÒ»¾ä²»ºÃ,ÄÇÒ»¸öÆÆµÄ²»Ç¡µ±,ÈçÍ¬¿ªÁËËøµÄºï×ÓÒ»°ã. ±¦îÎ±ãµÀ:"»¹ÏóÊÊ²Å×ø×Å,´ó¼ÒËµËµÐ¦Ð¦,Æñ²»Ë¹ÎÄÐ©¶ù."·ï½ã×ÔÀï¼äÃ¦³öÀ´²å¿ÚµÀ: "ÄãÕâ¸öÈË,¾Í¸ÃÀÏÒ¯Ã¿ÈÕÁîÄã´ç²½²»Àë·½ºÃ.ÊÊ²ÅÎÒÍüÁË,ÎªÊ²Ã´²»µ±×ÅÀÏÒ¯,ß¥¶Þ½ÐÄãÒ²×÷Ê«ÃÕ¶ù.Èô¹ûÈç´Ë,ÅÂ²»µÃÕâ»á×ÓÕý³öº¹ÄØ."ËµµÄ±¦Óñ¼±ÁË,³¶×Å·ï½ã¶ù, Å¤¹É¶ùÌÇËÆµÄÖ»ÊÇØË²ø.¼ÖÄ¸ÓÖÓëÀî¹¬²Ã²¢ÖÚæ¢ÃÃËµÐ¦ÁËÒ»»á,Ò²¾õÓÐÐ©À§¾ëÆðÀ´. ÌýÁËÌýÒÑÊÇÂ©ÏÂËÄ¹Ä,Ãü½«Ê³Îï³·È¥,ÉÍÉ¢ÓëÖÚÈË,ËæÆðÉíµÀ:"ÎÒÃÇ°²Ðª°Õ. Ã÷ÈÕ»¹ÊÇ½ÚÏÂ,¸Ãµ±ÔçÆð.Ã÷ÈÕÍí¼äÔÙÍæ°Õ."ÇÒÌýÏÂ»Ø·Ö½â.

    http://www.hongloumengs.cn/hongloumeng/3/hongloumeng99.htm

»°Ëµ¼ÖÔª´º×ÔÄÇÈÕÐÒ´ó¹ÛÔ°»Ø¹¬È¥ºó,±ãÃü½«ÄÇÈÕËùÓÐµÄÌâÓ½,ÃüÌ½´ºÒÀ´Î³­Â¼Í×Ð­,×Ô¼º±à´Î,ÐðÆäÓÅÁÓ,ÓÖÃüÔÚ´ó¹ÛÔ°ÀÕÊ¯,ÎªÇ§¹Å·çÁ÷ÑÅÊÂ.Òò´Ë,¼ÖÕþÃüÈË¸÷´¦Ñ¡°Î¾«¹¤Ãû½³,ÔÚ´ó¹ÛÔ°Ä¥Ê¯ïÔ×Ö,¼ÖÕäÂÊÁìÈØ,Æ¼µÈ¼à¹¤.Òò¼ÖÇ¾ÓÖ¹ÜÀí×ÅÎÄ¹ÙµÈÊ®¶þ¸öÅ®Ï·²¢ÐÐÍ·µÈÊÂ,²»´óµÃ±ã,Òò´Ë¼ÖÕäÓÖ½«¼ÖÝÅ,¼ÖÁâ»½À´¼à¹¤.Ò»ÈÕ,ÌÀÀ¯¶¤Öì, ¶¯ÆðÊÖÀ´.ÕâÒ²²»ÔÚ»°ÏÂ.

¡¡¡¡ÇÒËµÄÇ¸öÓñ»ÊÃí²¢´ïÄ¦âÖÁ½´¦,Ò»°àµÄÊ®¶þ¸öÐ¡É³ÃÖ²¢Ê®¶þ¸öÐ¡µÀÊ¿,Èç½ñÅ²³ö´ó¹ÛÔ°À´, ¼ÖÕþÕýÏë·¢µ½¸÷ÃíÈ¥·Ö×¡.²»Ïëºó½ÖÉÏ×¡µÄ¼ÖÇÛÖ®Ä¸ÖÜÊÏ,ÕýÅÌËã×ÅÒ²Òªµ½¼ÖÕþÕâ±ßÄ±Ò»¸ö´óÐ¡ÊÂÎñÓë¶ù×Ó¹Ü¹Ü, Ò²ºÃÅªÐ©ÒøÇ®Ê¹ÓÃ,¿ÉÇÉÌý¼ûÕâ¼þÊÂ³öÀ´, ±ã×ø½Î×ÓÀ´Çó·ï½ã. ·ï½ãÒò¼ûËûËØÈÕ²»´óÄÃ°à×÷ÊÆµÄ,±ãÒÀÔÊÁË,ÏëÁË¼¸¾ä»°±ã»ØÍõ·òÈËËµ: "ÕâÐ©Ð¡ºÍÉÐµÀÊ¿Íò²»¿É´ò·¢µ½±ð´¦È¥,Ò»Ê±ÄïÄï³öÀ´¾ÍÒª³ÐÓ¦.ÌÈ»òÉ¢ÁË, ÈôÔÙÓÃÊ±,¿ÉÊÇÓÖ·ÑÊÂ.ÒÀÎÒµÄÖ÷Òâ,²»Èç½«ËûÃÇ¾¹ËÍµ½ÔÛÃÇ¼ÒÃíÀïÌú¼÷ËÂÈ¥,ÔÂ¼ä²»¹ýÅÉÒ»¸öÈËÄÃ¼¸Á½Òø×ÓÈ¥Âò²ñÃ×¾ÍÍêÁË. ËµÉùÓÃ,×ßÈ¥½ÐÀ´,Ò»µã¶ù²»·ÑÊÂÄØ."Íõ·òÈËÌýÁË,±ãÉÌÖ®ÓÚ¼ÖÕþ.¼ÖÕþÌýÁËÐ¦µÀ:"µ¹ÊÇÌáÐÑÁËÎÒ,¾ÍÊÇÕâÑù."¼´Ê±»½¼ÖçöÀ´.

¡¡¡¡µ±ÏÂ¼ÖçöÕýÍ¬·ï½ã³Ô·¹,Ò»ÎÅºô»½,²»ÖªºÎÊÂ,·ÅÏÂ·¹±ã×ß.·ï½ãÒ»°ÑÀ­×¡,Ð¦µÀ: " ÄãÇÒÕ¾×¡,ÌýÎÒËµ»°.ÈôÊÇ±ðµÄÊÂÎÒ²»¹Ü,ÈôÊÇÎªÐ¡ºÍÉÐÃÇµÄÊÂ,ºÃ´õÒÀÎÒÕâÃ´×Å." Èç´ËÕâ°ã½ÌÁËÒ»Ì×»°.¼ÖçöÐ¦µÀ:"ÎÒ²»ÖªµÀ,ÄãÓÐ±¾ÊÂÄãËµÈ¥."·ç½ãÌýÁË,°ÑÍ·Ò»¹£, °Ñ¿ê×ÓÒ»·Å,ÈùÉÏËÆÐ¦²»Ð¦µÄ³ò×Å¼ÖçöµÀ:"Äãµ±ÕæµÄ,ÊÇÍæ»°?"¼ÖçöÐ¦µÀ:"Î÷ÀÈÏÂÎåÉ©×ÓµÄ¶ù×ÓÜ¿¶ùÀ´ÇóÁËÎÒÁ½ÈýÔâ,Òª¸öÊÂÇé¹Ü¹Ü.ÎÒÒÀÁË,½ÐËûµÈ×Å.ºÃÈÝÒ×³öÀ´Õâ¼þÊÂ,ÄãÓÖ¶áÁËÈ¥."·ï½ã¶ùÐ¦µÀ:"Äã·ÅÐÄ.Ô°×Ó¶«±±½Ç×ÓÉÏ,ÄïÄïËµÁË,»¹½Ð¶à¶àµÄÖÖËÉ°ØÊ÷, Â¥µ×ÏÂ»¹½ÐÖÖÐ©»¨²Ý.µÈÕâ¼þÊÂ³öÀ´,ÎÒ¹Ü±£½ÐÜ¿¶ù¹ÜÕâ¼þ¹¤³Ì."¼ÖçöµÀ:"¹ûÕâÑùÒ²°ÕÁË.Ö»ÊÇ×ò¶ùÍíÉÏ,ÎÒ²»¹ýÊÇÒª¸Ä¸öÑù¶ù,Äã¾ÍÅ¤ÊÖÅ¤½ÅµÄ."·ï½ã¶ùÌýÁË,àÍµÄÒ»ÉùÐ¦ÁË,Ïò¼ÖçößýÁËÒ»¿Ú,µÍÏÂÍ·±ã³Ô·¹.

¡¡¡¡¼ÖçöÒÑ¾­Ð¦×ÅÈ¥ÁË, µ½ÁËÇ°Ãæ¼ûÁË¼ÖÕþ,¹ûÈ»ÊÇÐ¡ºÍÉÐÒ»ÊÂ.¼Öçö±ãÒÀÁË·ï½ãÖ÷Òâ,ËµµÀ:"Èç½ñ¿´À´,ÇÛ¶ùµ¹´ó´óµÄ³öÏ¢ÁË,Õâ¼þÊÂ¾¹½»ÓèËûÈ¥¹Ü°ì.ºáÊúÕÕÔÚÀïÍ·µÄ¹æÀý,Ã¿ÔÂ½ÐÇÛ¶ùÖ§Áì¾ÍÊÇÁË."¼ÖÕþÔ­²»´óÀíÂÛÕâÐ©ÊÂ,Ìý¼ÖçöÈç´ËËµ,±ãÈç´ËÒÀÁË. ¼Öçö»Øµ½·¿ÖÐ¸æËß·ï½ã¶ù, ·ï½ã¼´ÃüÈËÈ¥¸æËßÁËÖÜÊÏ.¼ÖÇÛ±ãÀ´¼û¼Öçö·òÆÞÁ½¸ö,¸ÐÐ»²»¾¡.·ç½ãÓÖ×÷ÇéÑë¼ÖçöÏÈÖ§Èý¸öÔÂµÄ,½ÐËûÐ´ÁËÁì×Ö,¼ÖçöÅúÆ±»­ÁËÑº,µÇÊ±·¢ÁË¶ÔÅÆ³öÈ¥.Òø¿âÉÏ°´Êý·¢³öÈý¸öÔÂµÄ¹©¸øÀ´,°×»¨»¨¶þÈý°ÙÁ½.¼ÖÇÛËæÊÖÄéÒ»¿é,ÁÌÓèÕÆÆ½µÄÈË, ½ÐËûÃÇ³Ô²è°Õ.ÓÚÊÇÃüÐ¡ØËÄÃ»Ø¼Ò,ÓëÄ¸Ç×ÉÌÒé.µÇÊ±¹ÍÁË´ó½ÐÂ¿,×Ô¼ºÆïÉÏ, ÓÖ¹ÍÁË¼¸Á¾³µ,ÖÁÈÙ¹ú¸®½ÇÃÅ,»½³ö¶þÊ®ËÄ¸öÈËÀ´,×øÉÏ³µ,Ò»¾¶Íù³ÇÍâÌú¼÷ËÂÈ¥ÁË.µ±ÏÂÎÞ»°.

¡¡¡¡Èç½ñÇÒËµ¼ÖÔª´º, ÒòÔÚ¹¬ÖÐ×Ô±à´ó¹ÛÔ°ÌâÓ½Ö®ºó,ºöÏëÆðÄÇ´ó¹ÛÔ°ÖÐ¾°ÖÂ,×Ô¼ºÐÒ¹ýÖ®ºó,¼ÖÕþ±Ø¶¨¾´½÷·âËø,²»¸ÒÊ¹ÈË½øÈ¥É§ÈÅ,Æñ²»ÁÈÂä.¿ö¼ÒÖÐÏÖÓÐ¼¸¸öÄÜÊ«»á¸³µÄæ¢ÃÃ,ºÎ²»ÃüËûÃÇ½øÈ¥¾Ó×¡,Ò²²»Ê¹¼ÑÈËÂäÆÇ,»¨ÁøÎÞÑÕ.È´ÓÖÏëµ½±¦Óñ×ÔÓ×ÔÚæ¢ÃÃ´ÔÖÐ³¤´ó, ²»±È±ðµÄÐÖµÜ,Èô²»ÃüËû½øÈ¥,Ö»ÅÂËûÀäÇåÁË,Ò»Ê±²»´ó³©¿ì,Î´Ãâ¼ÖÄ¸Íõ·òÈË³îÂÇ,ÐëµÃÒ²ÃüËû½øÔ°¾Ó×¡·½Ãî.Ïë±Ï,ËìÃüÌ«¼àÏÄÊØÖÒµ½ÈÙ¹ú¸®À´ÏÂÒ»µÀÚÍ, Ãü±¦îÎµÈÖ»¹ÜÔÚÔ°ÖÐ¾Ó×¡,²»¿É½ûÔ¼·âïÀ,Ãü±¦ÓñÈÔËæ½øÈ¥¶ÁÊé.

¡¡¡¡¼ÖÕþ, Íõ·òÈË½ÓÁËÕâÚÍ,´ýÏÄÊØÖÒÈ¥ºó,±ãÀ´»ØÃ÷¼ÖÄ¸,Ç²ÈË½øÈ¥¸÷´¦ÊÕÊ°´òÉ¨, °²ÉèÁ±á£´²ÕÊ. ±ðÈËÌýÁË»¹×ÔÓÌ¿É,Î©±¦ÓñÌýÁËÕâÚÍ,Ï²µÄÎÞ¿É²»¿É.ÕýºÍ¼ÖÄ¸ÅÌËã, ÒªÕâ¸ö,ÅªÄÇ¸ö,ºö¼ûÑ¾÷ßÀ´Ëµ:"ÀÏÒ¯½Ð±¦Óñ."±¦ÓñÌýÁË,ºÃËÆ´òÁË¸ö½¹À×,µÇÊ±É¨È¥ÐËÍ·,Á³ÉÏ×ªÁËÑÕÉ«,±ãÀ­×Å¼ÖÄ¸Å¤µÄºÃËÆÅ¤¹É¶ùÌÇ,É±ËÀ²»¸ÒÈ¥.¼ÖÄ¸Ö»µÃ°²Î¿ËûµÀ : "ºÃ±¦±´,ÄãÖ»¹ÜÈ¥,ÓÐÎÒÄØ,Ëû²»¸ÒÎ¯ÇüÁËÄã.¿öÇÒÄãÓÖ×÷ÁËÄÇÆªºÃÎÄÕÂ.ÏëÊÇÄïÄï½ÐÄã½øÈ¥×¡,Ëû·Ô¸ÀÄã¼¸¾ä,²»¹ý²»½ÌÄãÔÚÀïÍ·ÌÔÆø.ËûËµÊ²Ã´,ÄãÖ»ºÃÉú´ðÓ¦×Å¾ÍÊÇÁË."Ò»Ãæ°²Î¿,Ò»Ãæ»½ÁËÁ½¸öÀÏæÖæÖÀ´,·Ô¸À"ºÃÉú´øÁË±¦ÓñÈ¥,±ð½ÐËûÀÏ×Ó»£×ÅËû." ÀÏæÖæÖ´ðÓ¦ÁË.

¡¡¡¡±¦ÓñÖ»µÃÇ°È¥,Ò»²½Å²²»ÁËÈý´ç,²äµ½Õâ±ßÀ´.¿ÉÇÉ¼ÖÕþÔÚÍõ·òÈË·¿ÖÐÉÌÒéÊÂÇé, ½ðîË¶ù,²ÊÔÆ,²ÊÏ¼,Ðåð½,Ðå·ïµÈÖÚÑ¾÷ß¶¼ÔÚÀÈéÜµ×ÏÂÕ¾×ÅÄØ,Ò»¼û±¦ÓñÀ´,¶¼Ãò×Å×ìÐ¦. ½ðîËÒ»°ÑÀ­×¡±¦Óñ,ÇÄÇÄµÄÐ¦µÀ:"ÎÒÕâ×ìÉÏÊÇ²Å²ÁµÄÏã½þëÙÖ¬,ÄãÕâ»á×Ó¿É³Ô²»³ÔÁË?"²ÊÔÆÒ»°ÑÍÆ¿ª½ðîË,Ð¦µÀ:"ÈË¼ÒÕýÐÄÀï²»×ÔÔÚ,Äã»¹ÞÉÂäËû.³ÃÕâ»á×ÓÏ²»¶,¿ì½øÈ¥°Õ. "±¦ÓñÖ»µÃ°¤½øÃÅÈ¥.Ô­À´¼ÖÕþºÍÍõ·òÈË¶¼ÔÚÀï¼äÄØ.ÕÔÒÌÄï´òÆðÁ±×Ó,±¦Óñ¹ªÉí½øÈ¥.Ö»¼û¼ÖÕþºÍÍõ·òÈË¶ÔÃæ×øÔÚ¿»ÉÏËµ»°,µØÏÂÒ»ÁïÒÎ×Ó,Ó­´º,Ì½´º,Ï§´º,¼Ö»·ËÄ¸öÈË¶¼×øÔÚÄÇÀï.Ò»¼ûËû½øÀ´,Î©ÓÐÌ½´ººÍÏ§´º,¼Ö»·Õ¾ÁËÆðÀ´.

¡¡¡¡¼ÖÕþÒ»¾ÙÄ¿,¼û±¦ÓñÕ¾ÔÚ¸úÇ°,Éñ²ÊÆ®ÒÝ,ÐãÉ«¶áÈË,¿´¿´¼Ö»·,ÈËÎïÎ¯Ëö,¾ÙÖ¹»ÄÊè,ºöÓÖÏëÆð¼ÖÖéÀ´,ÔÙ¿´¿´Íõ·òÈËÖ»ÓÐÕâÒ»¸öÇ×ÉúµÄ¶ù×Ó,ËØ°®ÈçÕä,×Ô¼ºµÄºúÐë½«ÒÑ²Ô°×: ÒòÕâ¼¸¼þÉÏ,°ÑËØÈÕÏÓ¶ñ´¦·Ö±¦ÓñÖ®ÐÄ²»¾õ¼õÁË°Ë¾Å.°ëÉÎËµµÀ:"ÄïÄï·Ô¸ÀËµ, ÄãÈÕÈÕÍâÍ·æÒÓÎ,½¥´ÎÊèÀÁ,Èç½ñ½Ð½û¹Ü,Í¬Äãæ¢ÃÃÔÚÔ°Àï¶ÁÊéÐ´×Ö.Äã¿ÉºÃÉúÓÃÐÄÏ°Ñ§, ÔÙÈç²»ÊØ·Ö°²³£,Äã¿É×ÐÏ¸!"±¦ÓñÁ¬Á¬µÄ´ðÓ¦ÁË¼¸¸ö"ÊÇ".Íõ·òÈË±ãÀ­ËûÔÚÉíÅÔ×øÏÂ.Ëûæ¢µÜÈýÈËÒÀ¾É×øÏÂ.

¡¡¡¡Íõ·òÈËÃþêý×Å±¦ÓñµÄ²±ÏîËµµÀ:"Ç°¶ùµÄÍèÒ©¶¼³ÔÍêÁË?"±¦Óñ´ðµÀ:"»¹ÓÐÒ»Íè." Íõ·òÈËµÀ:"Ã÷¶ùÔÙÈ¡Ê®ÍèÀ´,ÌìÌìÁÙË¯µÄÊ±ºò,½ÐÏ®ÈË·üÊÌÄã³ÔÁËÔÙË¯."±¦ÓñµÀ:"Ö»´ÓÌ«Ì«·Ô¸ÀÁË,Ï®ÈËÌìÌìÍíÉÏÏë×Å,´ò·¢ÎÒ³Ô."¼ÖÕþÎÊµÀ:"Ï®ÈËÊÇºÎÈË?"Íõ·òÈËµÀ:" ÊÇ¸öÑ¾Í·."¼ÖÕþµÀ:"Ñ¾Í·²»¹Ü½Ð¸öÊ²Ã´°ÕÁË,ÊÇË­ÕâÑùµó×ê,ÆðÕâÑùµÄÃû×Ö?"Íõ·òÈË¼û¼ÖÕþ²»×ÔÔÚÁË,±ãÌæ±¦ÓñÑÚÊÎµÀ:"ÊÇÀÏÌ«Ì«ÆðµÄ."¼ÖÕþµÀ:"ÀÏÌ«Ì«ÈçºÎÖªµÀÕâ»°, Ò»¶¨ÊÇ±¦Óñ."±¦Óñ¼ûÂ÷²»¹ý,Ö»µÃÆðÉí»ØµÀ:"ÒòËØÈÕ¶ÁÊ«,Ôø¼Ç¹ÅÈËÓÐÒ»¾äÊ«ÔÆ:`»¨ÆøÏ®ÈËÖªÖçÅ¯'.ÒòÕâ¸öÑ¾Í·ÐÕ»¨,±ãËæ¿ÚÆðÁËÕâ¸öÃû×Ö."Íõ·òÈËÃ¦ÓÖµÀ:"±¦Óñ,Äã»ØÈ¥¸ÄÁË°Õ. ÀÏÒ¯Ò²²»ÓÃÎªÕâÐ¡ÊÂ¶¯Æø."¼ÖÕþµÀ:"¾¿¾¹Ò²ÎÞ°­,ÓÖºÎÓÃ¸Ä.Ö»ÊÇ¿É¼û±¦Óñ²»ÎñÕý, ×¨ÔÚÕâÐ©Å¨´ÊÑÞ¸³ÉÏ×÷¹¤·ò."Ëµ±Ï,¶ÏºÈÒ»Éù:"×÷ÒµµÄÐóÉú,»¹²»³öÈ¥!" Íõ·òÈËÒ²Ã¦µÀ: "È¥°Õ,Ö»ÅÂÀÏÌ«Ì«µÈÄã³Ô·¹ÄØ."±¦Óñ´ðÓ¦ÁË,ÂýÂýµÄÍË³öÈ¥,Ïò½ðîË¶ùÐ¦×ÅÉìÉìÉàÍ·,´ø×ÅÁ½¸öæÖæÖÒ»ÁïÑÌÈ¥ÁË.¸ÕÖÁ´©ÌÃÃÅÇ°,Ö»¼ûÏ®ÈËÒÐÃÅÁ¢ÔÚÄÇÀï, Ò»¼û±¦ÓñÆ½°²»ØÀ´,¶ÑÏÂÐ¦À´ÎÊµÀ:"½ÐÄã×÷Ê²Ã´?"±¦Óñ¸æËßËû:"Ã»ÓÐÊ²Ã´,²»¹ýÅÂÎÒ½øÔ°È¥ÌÔÆø,·Ô¸À·Ô¸À."Ò»ÃæËµ,Ò»Ãæ»ØÖÁ¼ÖÄ¸¸úÇ°,»ØÃ÷Ô­Î¯.Ö»¼ûÁÖ÷ìÓñÕýÔÚÄÇÀï , ±¦Óñ±ãÎÊËû:"Äã×¡ÄÇÒ»´¦ºÃ?"ÁÖ÷ìÓñÕýÐÄÀïÅÌËãÕâÊÂ,ºö¼û±¦ÓñÎÊËû,±ãÐ¦µÀ:"ÎÒÐÄÀïÏë×ÅäìÏæ¹ÝºÃ,°®ÄÇ¼¸¸ÍÖñ×ÓÒþ×ÅÒ»µÀÇúÀ¸,±È±ð´¦¸ü¾õÓÄ¾²."±¦ÓñÌýÁËÅÄÊÖÐ¦µÀ:"ÕýºÍÎÒµÄÖ÷ÒâÒ»Ñù,ÎÒÒ²Òª½ÐÄã×¡ÕâÀïÄØ.ÎÒ¾Í×¡âùºìÔº,ÔÛÃÇÁ½¸öÓÖ½ü,ÓÖ¶¼ÇåÓÄ."

¡¡¡¡Á½ÈËÕý¼Æ½Ï,¾ÍÓÐ¼ÖÕþÇ²ÈËÀ´»Ø¼ÖÄ¸Ëµ:"¶þÔÂ¶þÊ®¶þÔ»×ÓºÃ,¸ç¶ù½ã¶ùÃÇºÃ°á½øÈ¥µÄ. Õâ¼¸ÈÕÄÚÇ²ÈË½øÈ¥·ÖÅÉÊÕÊ°."Ñ¦±¦îÎ×¡ÁËÞ¿ÎßÔ·,ÁÖ÷ìÓñ×¡ÁËäìÏæ¹Ý,¼ÖÓ­´º×¡ÁË×º½õÂ¥, Ì½´º×¡ÁËÇïË¬Õ«,Ï§´º×¡ÁËÞ¤·çÐù,ÀîÊÏ×¡ÁËµ¾Ïã´å,±¦Óñ×¡ÁËâùºìÔº. Ã¿Ò»´¦ÌíÁ½¸öÀÏæÖæÖ,ËÄ¸öÑ¾Í·,³ý¸÷ÈËÄÌÄïÇ×ËæÑ¾÷ß²»ËãÍâ,ÁíÓÐ×¨¹ÜÊÕÊ°´òÉ¨µÄ. ÖÁ¶þÊ®¶þÈÕ,Ò»Æë½øÈ¥,µÇÊ±Ô°ÄÚ»¨ÕÐÐå´ø,Áø·÷Ïã·ç,²»ËÆÇ°·¬ÄÇµÈ¼ÅÄ¯ÁË.

¡¡¡¡ÏÐÑÔÉÙÐð.ÇÒËµ±¦Óñ×Ô½ø»¨Ô°ÒÔÀ´,ÐÄÂúÒâ×ã,ÔÙÎÞ±ðÏî¿ÉÉúÌ°ÇóÖ®ÐÄ.Ã¿ÈÕÖ»ºÍæ¢ÃÃÑ¾Í·ÃÇÒ»´¦, »ò¶ÁÊé,»òÐ´×Ö,»òµ¯ÇÙÏÂÆå,×÷»­Ò÷Ê«,ÒÔÖÁÃèð½´Ì·ï,¶·²Ýô¢»¨, µÍÒ÷ÇÄ³ª,²ð×Ö²ÂÃ¶,ÎÞËù²»ÖÁ,µ¹Ò²Ê®·Ö¿ìÀÖ.ËûÔøÓÐ¼¸Ê×¼´ÊÂÊ«,Ëä²»ËãºÃ,È´µ¹ÊÇÕæÇéÕæ¾°,ÂÔ¼Ç¼¸Ê×ÔÆ:

¡¡¡¡´ºÒ¹¼´ÊÂ

¡¡¡¡Ï¼ç¯ÔÆá¢ÈÎÆÌ³Â,¸ôÏïó¡¸üÌýÎ´Õæ.

¡¡¡¡ÕíÉÏÇáº®´°ÍâÓê,ÑÛÇ°´ºÉ«ÃÎÖÐÈË.

¡¡¡¡Ó¯Ó¯ÖòÀáÒòË­Æü,µãµã»¨³îÎªÎÒàÁ.

¡¡¡¡×ÔÊÇÐ¡÷ß½¿ÀÁ¹ß,ÓµôÀ²»ÄÍÐ¦ÑÔÆµ.

¡¡¡¡ÏÄÒ¹¼´ÊÂ

¡¡¡¡¾ëÐå¼ÑÈËÓÄÃÎ³¤,½ðÁýðÐðÄ»½²èÌÀ.

¡¡¡¡´°Ã÷÷êÔÂ¿ª¹¬¾µ,ÊÒö°Ì´ÔÆÆ·ÓùÏã.

¡¡¡¡çúçê±­ÇãºÉÂ¶»¬,²£Á§¼÷ÄÉÁø·çÁ¹.

¡¡¡¡Ë®Í¤´¦´¦Æëæý¶¯,Á±¾íÖìÂ¥°ÕÍí×±.

¡¡¡¡ÇïÒ¹¼´ÊÂ

¡¡¡¡ç­Ü¿ÐùÀï¾øÐú»©,¹ðÆÇÁ÷¹â½þÜçÉ´.

¡¡¡¡Ì¦ËøÊ¯ÎÆÈÝË¯º×,¾®Æ®Í©Â¶ÊªÆÜÑ».

¡¡¡¡±§ôÀæ¾ÖÁÊæ½ð·ï,ÒÐ¼÷ÈË¹éÂä´ä»¨.

¡¡¡¡¾²Ò¹²»ÃßÒò¾Æ¿Ê,³ÁÑÌÖØ²¦Ë÷Åë²è.

¡¡¡¡¶¬Ò¹¼´ÊÂ

¡¡¡¡Ã·»êÖñÃÎÒÑÈý¸ü,½õ¤ä¤àôÀË¯Î´³É.

¡¡¡¡ËÉÓ°Ò»Í¥Î©¼ûº×,Àæ»¨ÂúµØ²»ÎÅÝº.

¡¡¡¡Å®¶ù´äÐäÊ«»³Àä,¹«×Ó½ðõõ¾ÆÁ¦Çá.

¡¡¡¡È´Ï²ÊÌ¶ùÖªÊÔÜø,É¨½«ÐÂÑ©¼°Ê±Åë.ÒòÕâ¼¸Ê×Ê«,µ±Ê±ÓÐÒ»µÈÊÆÀûÈË,¼ûÊÇÈÙ¹ú¸®Ê®¶þÈýËêµÄ¹«×Ó×÷µÄ,³­Â¼³öÀ´¸÷´¦³ÆËÌ,ÔÙÓÐÒ»µÈÇá¸¡×ÓµÜ,°®ÉÏÄÇ·çÉ§ÑýÑÞÖ®¾ä, Ò²Ð´ÔÚÉÈÍ·±ÚÉÏ,²»Ê±Ò÷Å¶ÉÍÔÞ.Òò´Ë¾¹ÓÐÈËÀ´Ñ°Ê«ÃÙ×Ö,Ù»»­ÇóÌâµÄ.±¦ÓñÒà·¢µÃÁËÒâ,ÕòÈÕ¼Ò×÷ÕâÐ©ÍâÎñ.

¡¡¡¡Ë­Ïë¾²ÖÐÉú·³ÄÕ,ºöÒ»ÈÕ²»×ÔÔÚÆðÀ´,ÕâÒ²²»ºÃ,ÄÇÒ²²»ºÃ,³öÀ´½øÈ¥Ö»ÊÇÃÆÃÆµÄ .Ô°ÖÐÄÇÐ©ÈË¶à°ëÊÇÅ®º¢¶ù,ÕýÔÚ»ìãçÊÀ½ç,ÌìÕæÀÃÂþÖ®Ê±,×øÎÔ²»±Ü,ÎûÐ¦ÎÞÐÄ,ÄÇÀïÖª±¦Óñ´ËÊ±µÄÐÄÊÂ. ÄÇ±¦ÓñÐÄÄÚ²»×ÔÔÚ,±ãÀÁÔÚÔ°ÄÚ,Ö»ÔÚÍâÍ·¹í»ì,È´ÓÖ³Õ³ÕµÄ.ÜøÑÌ¼ûËûÕâÑù,ÒòÏëÓëËû¿ªÐÄ,×óË¼ÓÒÏë,½ÔÊÇ±¦ÓñÍç·³ÁËµÄ,²»ÄÜ¿ªÐÄ,Î©ÓÐÕâ¼þ,±¦Óñ²»Ôø¿´¼û¹ý.Ïë±Ï,±ã×ßÈ¥µ½Êé·»ÄÚ,°ÑÄÇ¹Å½ñÐ¡Ëµ²¢ÄÇ·ÉÑà,ºÏµÂ,ÎäÔòÌì,Ñî¹óåúµÄÍâ´«ÓëÄÇ´«Ææ½Ç±¾ÂòÁËÐí¶àÀ´, Òý±¦Óñ¿´.±¦ÓñºÎÔø¼û¹ýÕâÐ©Êé,Ò»¿´¼ûÁË±ãÈçµÃÁËÕä±¦.ÜøÑÌÓÖÖö¸ÀËû²»¿ÉÄÃ½øÔ°È¥,"Èô½ÐÈËÖªµÀÁË,ÎÒ¾Í³Ô²»ÁË¶µ×Å×ßÄØ."±¦ÓñÄÇÀïÉáµÄ²»ÄÃ½øÔ°È¥,õØõéÔÙÈý,µ¥°ÑÄÇÎÄÀíÏ¸ÃÜµÄ¼ðÁË¼¸Ì×½øÈ¥,·ÅÔÚ´²¶¥ÉÏ,ÎÞÈËÊ±×Ô¼ºÃÜ¿´.ÄÇ´ÖË×¹ýÂ¶µÄ,¶¼²ØÔÚÍâÃæÊé·¿Àï.

¡¡¡¡ÄÇÒ»ÈÕÕýµ±ÈýÔÂÖÐä½, Ôç·¹ºó,±¦ÓñÐ¯ÁËÒ»Ì×<<»áÕæ¼Ç>>,×ßµ½Çß·¼Õ¢ÇÅ±ßÌÒ»¨µ×ÏÂÒ»¿éÊ¯ÉÏ×ø×Å, Õ¹¿ª<<»áÕæ¼Ç>>,´ÓÍ·Ï¸Íæ.Õý¿´µ½"Âäºì³ÉÕó",Ö»¼ûÒ»Õó·ç¹ý, °ÑÊ÷Í·ÉÏÌÒ»¨´µÏÂÒ»´ó°ëÀ´, ÂäµÄÂúÉíÂúÊéÂúµØ½ÔÊÇ.±¦ÓñÒª¶¶½«ÏÂÀ´,¿ÖÅÂ½Å²½¼ùÌ¤ÁË,Ö»µÃ¶µÁËÄÇ»¨°ê,À´ÖÁ³Ø±ß,¶¶ÔÚ³ØÄÚ.ÄÇ»¨°ê¸¡ÔÚË®Ãæ,Æ®Æ®µ´µ´,¾¹Á÷³öÇß·¼Õ¢È¥ÁË.

¡¡¡¡»ØÀ´Ö»¼ûµØÏÂ»¹ÓÐÐí¶à,±¦ÓñÕýõØõé¼ä,Ö»Ìý±³ºóÓÐÈËËµµÀ:"ÄãÔÚÕâÀï×÷Ê²Ã´?" ±¦ÓñÒ»»ØÍ·, È´ÊÇÁÖ÷ìÓñÀ´ÁË,¼çÉÏµ£×Å»¨³ú,³úÉÏ¹Ò×Å»¨ÄÒ,ÊÖÄÚÄÃ×Å»¨Öã.±¦ÓñÐ¦µÀ:"ºÃ,ºÃ,À´°ÑÕâ¸ö»¨É¨ÆðÀ´,ÁÌÔÚÄÇË®Àï.ÎÒ²ÅÁÌÁËºÃÐ©ÔÚÄÇÀïÄØ."ÁÖ÷ìÓñµÀ:"ÁÌÔÚË®Àï²»ºÃ.Äã¿´ÕâÀïµÄË®¸É¾»,Ö»Ò»Á÷³öÈ¥,ÓÐÈË¼ÒµÄµØ·½ÔàµÄ³ôµÄ»ìµ¹,ÈÔ¾É°Ñ»¨ÔâËúÁË. ÄÇ»û½ÇÉÏÎÒÓÐÒ»¸ö»¨Ú£,Èç½ñ°ÑËûÉ¨ÁË,×°ÔÚÕâ¾î´üÀï,ÄÃÍÁÂñÉÏ,ÈÕ¾Ã²»¹ýËæÍÁ»¯ÁË,Æñ²»¸É¾»."

¡¡¡¡±¦ÓñÌýÁËÏ²²»×Ô½û,Ð¦µÀ:"´ýÎÒ·ÅÏÂÊé,°ïÄãÀ´ÊÕÊ°."÷ìÓñµÀ:"Ê²Ã´Êé?"±¦Óñ¼ûÎÊ,»ÅµÄ²ØÖ®²»µü,±ãËµµÀ:"²»¹ýÊÇ<<ÖÐÓ¹>><<´óÑ§>>."÷ìÓñÐ¦µÀ:"ÄãÓÖÔÚÎÒ¸úÇ°Åª¹í.³ÃÔç¶ù¸øÎÒÇÆ,ºÃ¶à×ÅÄØ."±¦ÓñµÀ:"ºÃÃÃÃÃ,ÈôÂÛÄã,ÎÒÊÇ²»ÅÂµÄ.Äã¿´ÁË,ºÃ´õ±ð¸æËß±ðÈËÈ¥. ÕæÕæÕâÊÇºÃÊé!ÄãÒª¿´ÁË,Á¬·¹Ò²²»Ïë³ÔÄØ."Ò»ÃæËµ,Ò»ÃæµÝÁË¹ýÈ¥.ÁÖ÷ìÓñ°Ñ»¨¾ßÇÒ¶¼·ÅÏÂ, ½ÓÊéÀ´ÇÆ,´ÓÍ·¿´È¥,Ô½¿´Ô½°®¿´,²»µ½Ò»¶Ù·¹¹¤·ò,½«Ê®Áù³ö¾ãÒÑ¿´Íê,×Ô¾õ´ÊÔå¾¯ÈË,ÓàÏãÂú¿Ú.Ëä¿´ÍêÁËÊé,È´Ö»¹Ü³öÉñ,ÐÄÄÚ»¹Ä¬Ä¬¼ÇËÐ.

¡¡¡¡±¦ÓñÐ¦µÀ:"ÃÃÃÃ,ÄãËµºÃ²»ºÃ?"ÁÖ÷ìÓñÐ¦µÀ:"¹ûÈ»ÓÐÈ¤."±¦ÓñÐ¦µÀ:"ÎÒ¾ÍÊÇ¸ö` ¶à³î¶à²¡Éí',Äã¾ÍÊÇÄÇ`Çã¹úÇã³ÇÃ²'."ÁÖ÷ìÓñÌýÁË,²»¾õ´øÈùÁ¬¶úÍ¨ºì,µÇÊ±Ö±ÊúÆðÁ½µÀËÆõ¾·Çõ¾µÄÃ¼,µÉÁËÁ½Ö»ËÆÕö·ÇÕöµÄÑÛ,Î¢Èù´øÅ­,±¡Ãæº¬àÁ,Ö¸±¦ÓñµÀ:"ÄãÕâ¸ÃËÀµÄºúËµ! ºÃºÃµÄ°ÑÕâÒù´ÊÑÞÇúÅªÁËÀ´,»¹Ñ§ÁËÕâÐ©»ì»°À´ÆÛ¸ºÎÒ.ÎÒ¸æËß¾Ë¾Ë¾ËÄ¸È¥."Ëµµ½"ÆÛ¸º"Á½¸ö×ÖÉÏ,ÔçÓÖ°ÑÑÛ¾¦È¦¶ùºìÁË,×ªÉí¾Í×ß.±¦Óñ×ÅÁË¼±,ÏòÇ°À¹×¡ËµµÀ: "ºÃÃÃÃÃ,Ç§ÍòÈÄÎÒÕâÒ»Ôâ,Ô­ÊÇÎÒËµ´íÁË.ÈôÓÐÐÄÆÛ¸ºÄã,Ã÷¶ùÎÒµôÔÚ³Ø×ÓÀï,½Ì¸öñ®Í·ö½ÍÌÁËÈ¥, ±ä¸ö´óÍü°Ë,µÈÄãÃ÷¶ù×öÁË`Ò»Æ··òÈË'²¡ÀÏ¹éÎ÷µÄÊ±ºò,ÎÒÍùÄã·ØÉÏÌæÄãÍÔÒ»±²×ÓµÄ±®È¥."ËµµÄÁÖ÷ìÓñàÍµÄÒ»ÉùÐ¦ÁË,Èà×ÅÑÛ¾¦,Ò»ÃæÐ¦µÀ:"Ò»°ãÒ²»£µÄÕâ¸öµ÷¶ù,»¹Ö»¹ÜºúËµ.`ÅÞ,Ô­À´ÊÇÃç¶ø²»Ðã,ÊÇ¸öÒøÑù¤áÇ¹Í·.'"±¦ÓñÌýÁË,Ð¦µÀ: " ÄãÕâ¸öÄØ?ÎÒÒ²¸æËßÈ¥."ÁÖ÷ìÓñÐ¦µÀ:"ÄãËµÄã»á¹ýÄ¿³ÉËÐ,ÄÑµÀÎÒ¾Í²»ÄÜÒ»Ä¿Ê®ÐÐÃ´?"

¡¡¡¡±¦ÓñÒ»ÃæÊÕÊé, Ò»ÃæÐ¦µÀ:"Õý¾­¿ì°Ñ»¨ÂñÁË°Õ,±ðÌáÄÇ¸öÁË."¶þÈË±ãÊÕÊ°Âä»¨, Õý²ÅÑÚÂñÍ×Ð­,Ö»¼ûÏ®ÈË×ßÀ´,ËµµÀ:"ÄÇÀïÃ»ÕÒµ½,ÃþÔÚÕâÀïÀ´.ÄÇ±ß´óÀÏÒ¯ÉíÉÏ²»ºÃ ,¹ÃÄïÃÇ¶¼¹ýÈ¥Çë°²,ÀÏÌ«Ì«½Ð´ò·¢ÄãÈ¥ÄØ.¿ì»ØÈ¥»»ÒÂÉÑÈ¥°Õ."±¦ÓñÌýÁË,Ã¦ÄÃÁËÊé ,±ðÁË÷ìÓñ,Í¬Ï®ÈË»Ø·¿»»ÒÂ²»Ìá.

¡¡¡¡ÕâÀïÁÖ÷ìÓñ¼û±¦ÓñÈ¥ÁË,ÓÖÌý¼ûÖÚæ¢ÃÃÒ²²»ÔÚ·¿,×Ô¼ºÃÆÃÆµÄ.ÕýÓû»Ø·¿,¸Õ×ßµ½ÀæÏãÔºÇ½½ÇÉÏ, Ö»ÌýÇ½ÄÚµÑÔÏÓÆÑï,¸èÉùÍñ×ª.ÁÖ÷ìÓñ±ãÖªÊÇÄÇÊ®¶þ¸öÅ®º¢×ÓÑÝÏ°Ï·ÎÄÄØ. Ö»ÊÇÁÖ÷ìÓñËØÏ°²»´óÏ²¿´Ï·ÎÄ,±ã²»ÁôÐÄ,Ö»¹ÜÍùÇ°×ß.Å¼È»Á½¾ä´µµ½¶úÄÚ,Ã÷Ã÷°×°×, Ò»×Ö²»Âä,³ªµÀÊÇ:"Ô­À´æ±×ÏæÌºì¿ª±é,ËÆÕâ°ã¶¼¸¶Óë¶Ï¾®ÍÇÔ«."ÁÖ÷ìÓñÌýÁË,µ¹Ò²Ê®·Ö¸Ð¿®²øÃà,±ãÖ¹×¡²½²à¶úÏ¸Ìý,ÓÖÌý³ªµÀÊÇ:"Á¼³½ÃÀ¾°ÄÎºÎÌì,ÉÍÐÄÀÖÊÂË­¼ÒÔº. "ÌýÁËÕâÁ½¾ä,²»¾õµãÍ·×ÔÌ¾,ÐÄÏÂ×ÔË¼µÀ:"Ô­À´Ï·ÉÏÒ²ÓÐºÃÎÄÕÂ.¿ÉÏ§ÊÀÈËÖ»Öª¿´Ï·,Î´±ØÄÜÁìÂÔÕâÆäÖÐµÄÈ¤Î¶."Ïë±Ï,ÓÖºó»Ú²»¸ÃºúÏë,µ¢ÎóÁËÌýÇú×Ó.ÓÖ²à¶úÊ±,Ö»Ìý³ªµÀ:"ÔòÎªÄãÈç»¨ÃÀ¾ì,ËÆË®Á÷Äê......"ÁÖ÷ìÓñÌýÁËÕâÁ½¾ä,²»¾õÐÄ¶¯ÉñÒ¡ . ÓÖÌýµÀ:"ÄãÔÚÓÄ¹ë×ÔÁ¯"µÈ¾ä,Òà·¢Èç×íÈç³Õ,Õ¾Á¢²»×¡,±ãÒ»¶×Éí×øÔÚÒ»¿éÉ½×ÓÊ¯ÉÏ,Ï¸½À"Èç»¨ÃÀ¾ì,ËÆË®Á÷Äê"°Ë¸ö×ÖµÄ×ÌÎ¶.ºöÓÖÏëÆðÇ°ÈÕ¼û¹ÅÈËÊ«ÖÐÓÐ"Ë®Á÷»¨Ð»Á½ÎÞÇé"Ö®¾ä,ÔÙÓÖÓÐ´ÊÖÐÓÐ"Á÷Ë®Âä»¨´ºÈ¥Ò²,ÌìÉÏÈË¼ä"Ö®¾ä,ÓÖ¼æ·½²ÅËù¼û<<Î÷Ïá¼Ç> >ÖÐ"»¨ÂäË®Á÷ºì,ÏÐ³îÍòÖÖ"Ö®¾ä,¶¼Ò»Ê±ÏëÆðÀ´,´Õ¾ÛÔÚÒ»´¦.×ÐÏ¸ââ¶È,²»¾õÐÄÍ´Éñ³Õ, ÑÛÖÐÂäÀá.ÕýÃ»¸ö¿ª½»,ºö¾õ±³ÉÏ»÷ÁËÒ»ÏÂ,¼°»ØÍ·¿´Ê±,Ô­À´ÊÇ......ÇÒÌýÏÂ»Ø·Ö½â.ÕýÊÇ:

¡¡¡¡×±³¿ÐåÒ¹ÐÄÎÞÒÓ,¶ÔÔÂÁÙ·çºÞÓÐÖ®.

    http://www.hongloumengs.cn/hongloumeng/3/hongloumeng98.htm

»°ËµÁÖ÷ìÓñÕý×ÔÇéË¼ÝÓ¶º, ²øÃà¹Ì½áÖ®Ê±,ºöÓÐÈË´Ó±³ºó»÷ÁËÒ»ÕÆ,ËµµÀ:"Äã×÷Ê²Ã´Ò»¸öÈËÔÚÕâÀï?"ÁÖ÷ìÓñµ¹»£ÁËÒ»Ìø,»ØÍ·¿´Ê±,²»ÊÇ±ðÈË,È´ÊÇÏãÁâ.ÁÖ÷ìÓñµÀ:" ÄãÕâ¸öÉµÑ¾Í·,»£ÎÒÕâÃ´Ò»ÌøºÃµÄ.ÄãÕâ»á×Ó´òÄÇÀïÀ´?"ÏãÁâÎûÎûµÄÐ¦µÀ:"ÎÒÀ´Ñ°ÎÒÃÇµÄ¹ÃÄïµÄ,ÕÒËû×ÜÕÒ²»×Å.ÄãÃÇ×Ï¾éÒ²ÕÒÄãÄØ,Ëµçö¶þÄÌÄÌËÍÁËÊ²Ã´²èÒ¶À´¸øÄãµÄ. ×ß°Õ, »Ø¼ÒÈ¥×ø×Å."Ò»ÃæËµ×Å,Ò»ÃæÀ­×Å÷ìÓñµÄÊÖ»ØäìÏæ¹ÝÀ´ÁË.¹ûÈ»·ï½ã¶ùËÍÁËÁ½Ð¡Æ¿ÉÏÓÃÐÂ²èÀ´.ÁÖ÷ìÓñºÍÏãÁâ×øÁË.¿öËûÃÇÓÐÉõÕýÊÂÌ¸½²,²»¹ýËµÐ©ÕâÒ»¸öÐåµÄºÃ, ÄÇÒ»¸ö´ÌµÄ¾«,ÓÖÏÂÒ»»ØÆå,¿´Á½¾äÊé,ÏãÁâ±ã×ßÁË.²»ÔÚ»°ÏÂ.

¡¡¡¡Èç½ñÇÒËµ±¦ÓñÒò±»Ï®ÈËÕÒ»Ø·¿È¥,¹û¼ûÔ§ÑìÍáÔÚ´²ÉÏ¿´Ï®ÈËµÄÕëÏßÄØ,¼û±¦ÓñÀ´ÁË,±ãËµµÀ:"ÄãÍùÄÇÀïÈ¥ÁË?ÀÏÌ«Ì«µÈ×ÅÄãÄØ,½ÐÄã¹ýÄÇ±ßÇë´óÀÏÒ¯µÄ°²È¥.»¹²»¿ì»»ÁËÒÂ·þ×ßÄØ. "Ï®ÈË±ã½ø·¿È¥È¡ÒÂ·þ.±¦Óñ×øÔÚ´²ÑØÉÏ,ÍÊÁËÐ¬µÈÑ¥×Ó´©µÄ¹¤·ò,»ØÍ·¼ûÔ§Ñì´©×ÅË®ºìç±×Ó°À¶ù,Çà¶Ð×Ó±³ÐÄ,Êø×Å°×ç§³ñº¹½í¶ù,Á³ÏòÄÇ±ßµÍ×ÅÍ·¿´ÕëÏß, ²±×ÓÉÏ´÷×Å»¨Áì×Ó.±¦Óñ±ã°ÑÁ³´ÕÔÚËû²±ÏîÉÏ,ÎÅÄÇÏãÓÍÆø,²»×¡ÓÃÊÖÄ¦êý,Æä°×Äå²»ÔÚÏ®ÈËÖ®ÏÂ,±ãºïÉÏÉíÈ¥ÏÑÆ¤Ð¦µÀ:"ºÃ½ã½ã,°ÑÄã×ìÉÏµÄëÙÖ¬ÉÍÎÒ³ÔÁË°Õ."Ò»ÃæËµ×Å , Ò»ÃæÅ¤¹ÉÌÇËÆµÄÕ³ÔÚÉíÉÏ.Ô§Ñì±ã½ÐµÀ:"Ï®ÈË,Äã³öÀ´ÇÆÇÆ.Äã¸úËûÒ»±²×Ó,Ò²²»È°È°,»¹ÊÇÕâÃ´×Å."Ï®ÈË±§ÁËÒÂ·þ³öÀ´,Ïò±¦ÓñµÀ:"×óÈ°Ò²²»¸Ä,ÓÒÈ°Ò²²»¸Ä,Äãµ½µ×ÊÇÔõÃ´Ñù?ÄãÔÙÕâÃ´×Å,Õâ¸öµØ·½¿É¾ÍÄÑ×¡ÁË."Ò»±ßËµ,Ò»±ß´ßËû´©ÁËÒÂ·þ,Í¬Ô§ÑìÍùÇ°ÃæÀ´¼û¼ÖÄ¸.

¡¡¡¡¼û¹ý¼ÖÄ¸,³öÖÁÍâÃæ,ÈËÂí¾ãÒÑÆë±¸.¸ÕÓûÉÏÂí,Ö»¼û¼ÖçöÇë°²»ØÀ´ÁË,ÕýÏÂÂí,¶þÈË¶ÔÃæ, ±Ë´ËÎÊÁËÁ½¾ä»°.Ö»¼ûÅÔ±ß×ª³öÒ»¸öÈËÀ´,"Çë±¦Êå°²".±¦Óñ¿´Ê±,Ö»¼ûÕâÈËÈÝ³¤Á³, ³¤ÌôÉí²Ä,Äê¼ÍÖ»ºÃÊ®°Ë¾ÅËê,ÉúµÃ×ÅÊµË¹ÎÄÇåÐã,µ¹Ò²Ê®·ÖÃæÉÆ,Ö»ÊÇÏë²»ÆðÊÇÄÇÒ»·¿µÄ,½ÐÊ²Ã´Ãû×Ö.¼ÖçöÐ¦µÀ:"ÄãÔõÃ´·¢´ô,Á¬ËûÒ²²»ÈÏµÃ?ËûÊÇºóÀÈÉÏ×¡µÄÎåÉ©×ÓµÄ¶ù×ÓÜ¿¶ù. "±¦ÓñÐ¦µÀ:"ÊÇÁË,ÊÇÁË,ÎÒÔõÃ´¾ÍÍüÁË."ÒòÎÊËûÄ¸Ç×ºÃ,Õâ»á×ÓÊ²Ã´¹´µ±.¼ÖÜ¿Ö¸¼ÖçöµÀ:"ÕÒ¶þÊåËµ¾ä»°."±¦ÓñÐ¦µÀ:"Äãµ¹±ÈÏÈÔ½·¢³öÌôÁË,µ¹ÏóÎÒµÄ¶ù×Ó."¼ÖçöÐ¦µÀ:"ºÃ²»º¦ëý!ÈË¼Ò±ÈÄã´óËÄÎåËêÄØ,¾ÍÌæÄã×÷¶ù×ÓÁË?"±¦ÓñÐ¦µÀ:" Äã½ñÄêÊ®¼¸ËêÁË?"¼ÖÜ¿µÀ:"Ê®°ËËê."

¡¡¡¡Ô­À´Õâ¼ÖÜ¿×îÁæÀþ¹Ô¾õ, Ìý±¦ÓñÕâÑùËµ,±ãÐ¦µÀ:"Ë×ÓïËµµÄ,`Ò¡³µÀïµÄÒ¯Ò¯,Öô¹ÕµÄËïËï'.ËäÈ»ËêÊý´ó,É½¸ß¸ß²»¹ýÌ«Ñô.Ö»´ÓÎÒ¸¸Ç×Ã»ÁË,Õâ¼¸ÄêÒ²ÎÞÈËÕÕ¹Ü½Ìµ¼. ÈçÈô±¦Êå²»ÏÓÖ¶¶ù´À±¿, ÈÏ×÷¶ù×Ó,¾ÍÊÇÎÒµÄÔì»¯ÁË."¼ÖçöÐ¦µÀ:"ÄãÌý¼ûÁË?ÈÏ¶ù×Ó²»ÊÇºÃ¿ª½»µÄÄØ. "Ëµ×Å¾Í½øÈ¥ÁË.±¦ÓñÐ¦µÀ:"Ã÷¶ùÄãÏÐÁË,Ö»¹ÜÀ´ÕÒÎÒ,±ðºÍËûÃÇ¹í¹íËîËîµÄ.Õâ»á×ÓÎÒ²»µÃÏÐ¶ù.Ã÷¶ùÄãµ½Êé·¿ÀïÀ´,ºÍÄãËµÌì»°¶ù,ÎÒ´øÄãÔ°ÀïÍçË£È¥ ."Ëµ×Å°â°°ÉÏÂí,ÖÚÐ¡ØËÎ§ËæÍù¼ÖÉâÕâ±ßÀ´.

¡¡¡¡¼ûÁË¼ÖÉâ,²»¹ýÊÇÅ¼¸ÐÐ©·çº®,ÏÈÊöÁË¼ÖÄ¸ÎÊµÄ»°,È»ºó×Ô¼ºÇëÁË°².¼ÖÉâÏÈÕ¾ÆðÀ´»ØÁË¼ÖÄ¸»°, ´Îºó±ã»½ÈËÀ´:"´ø¸ç¶ù½øÈ¥Ì«Ì«ÎÝÀï×ø×Å."±¦ÓñÍË³ö,À´ÖÁºóÃæ,½øÈëÉÏ·¿. ÐÏ·òÈË¼ûÁËËûÀ´,ÏÈµ¹Õ¾ÁËÆðÀ´,Çë¹ý¼ÖÄ¸°²,±¦Óñ·½Çë°².ÐÏ·òÈËÀ­ËûÉÏ¿»×øÁË,·½ÎÊ±ðÈËºÃ,ÓÖÃüÈËµ¹²èÀ´.Ò»ÖÓ²èÎ´³ÔÍê,Ö»¼ûÄÇ¼ÖçýÀ´ÎÊ±¦ÓñºÃ.ÐÏ·òÈËµÀ: " ÄÇÀïÕÒ»îºï¶ùÈ¥!ÄãÄÇÄÌÂè×ÓËÀ¾øÁË,Ò²²»ÊÕÊ°ÊÕÊ°Äã,ÅªµÄºÚÃ¼ÎÚ×ìµÄ,ÄÇÀïÏó´ó¼Ò×ÓÄîÊéµÄº¢×Ó!"ÕýËµ×Å,Ö»¼û¼Ö»·,¼ÖÀ¼Ð¡ÊåÖ¶Á½¸öÒ²À´ÁË,Çë¹ý°²,ÐÏ·òÈË±ã½ÐËûÁ½¸öÒÎ×ÓÉÏ×øÁË. ¼Ö»·¼û±¦ÓñÍ¬ÐÏ·òÈË×øÔÚÒ»¸ö×øÈìÉÏ,ÐÏ·òÈËÓÖ°Ù°ãÄ¦êý¸§ÅªËû, ÔçÒÑÐÄÖÐ²»×ÔÔÚÁË,×ø²»¶àÊ±,±ãºÍ¼ÖÀ¼Ê¹ÑÛÉ«¶ùÒª×ß.¼ÖÀ¼Ö»µÃÒÀËû,Ò»Í¬ÆðÉí¸æ´Ç . ±¦Óñ¼ûËûÃÇÒª×ß,×Ô¼ºÒ²¾ÍÆðÉí,ÒªÒ»Í¬»ØÈ¥.ÐÏ·òÈËÐ¦µÀ:"ÄãÇÒ×ø×Å,ÎÒ»¹ºÍÄãËµ»°ÄØ. "±¦ÓñÖ»µÃ×øÁË.ÐÏ·òÈËÏòËûÁ½¸öµÀ:"ÄãÃÇ»ØÈ¥,¸÷ÈËÌæÎÒÎÊÄãÃÇ¸÷ÈËÄ¸Ç×ºÃ. ÄãÃÇ¹ÃÄï,½ã½ã,ÃÃÃÃ¶¼ÔÚÕâÀïÄØ,ÄÖµÄÎÒÍ·ÔÎ,½ñ¶ù²»ÁôÄãÃÇ³Ô·¹ÁË."¼Ö»·µÈ´ðÓ¦×Å ,±ã³öÀ´»Ø¼ÒÈ¥ÁË.

¡¡¡¡±¦ÓñÐ¦µÀ:"¿ÉÊÇ½ã½ãÃÇ¶¼¹ýÀ´ÁË,ÔõÃ´²»¼û?"ÐÏ·òÈËµÀ:"ËûÃÇ×øÁËÒ»»á×Ó,¶¼ÍùºóÍ·²»ÖªÄÇÎÝÀïÈ¥ÁË. "±¦ÓñµÀ:"´óÄï·½²ÅËµÓÐ»°Ëµ,²»ÖªÊÇÊ²Ã´»°?"ÐÏ·òÈËÐ¦µÀ:" ÄÇÀïÓÐÊ²Ã´»°, ²»¹ýÊÇ½ÐÄãµÈ×Å,Í¬Äãæ¢ÃÃÃÇ³ÔÁË·¹È¥.»¹ÓÐÒ»¸öºÃÍæµÄ¶«Î÷¸øÄã´ø»ØÈ¥Íæ."Äï¶ùÁ½¸öËµ»°,²»¾õÔçÓÖÍí·¹Ê±½Ú.µ÷¿ª×ÀÒÎ,ÂÞÁÐ±­ÅÌ,Ä¸Å®æ¢ÃÃÃÇ³Ô±ÏÁË·¹.±¦ÓñÈ¥´Ç¼ÖÉâ,Í¬æ¢ÃÃÃÇÒ»Í¬»Ø¼Ò,¼û¹ý¼ÖÄ¸,Íõ·òÈËµÈ,¸÷×Ô»Ø·¿°²Ï¢.²»ÔÚ»°ÏÂ . ÇÒËµ¼ÖÜ¿½øÈ¥¼ûÁË¼Öçö,Òò´òÌý¿ÉÓÐÊ²Ã´ÊÂÇé.¼Öçö¸æËßËû:"Ç°¶ùµ¹ÓÐÒ»¼þÊÂÇé³öÀ´,Æ«ÉúÄãÉô×ÓÔÙÈýÇóÁËÎÒ,¸øÁË¼ÖÇÛÁË.ËûÐíÁËÎÒ,ËµÃ÷¶ùÔ°Àï»¹ÓÐ¼¸´¦ÒªÔÔ»¨Ä¾µÄµØ·½,µÈÕâ¸ö¹¤³Ì³öÀ´,Ò»¶¨¸øÄã¾ÍÊÇÁË."¼ÖÜ¿ÌýÁË,°ëÉÎËµµÀ:"¼ÈÊÇÕâÑù,ÎÒ¾ÍµÈ×Å°Õ.ÊåÊåÒ²²»±ØÏÈÔÚÉô×Ó¸úÇ°ÌáÎÒ½ñ¶ùÀ´´òÌýµÄ»°,µ½¸úÇ°ÔÙËµÒ²²»³Ù."¼ÖçöµÀ:"ÌáËû×÷Ê²Ã´,ÎÒÄÇÀïÓÐÕâÐ©¹¤·òËµÏÐ»°¶ùÄØ.Ã÷¶ùÒ»¸öÎå¸ü,»¹Òªµ½ÐËÒØÈ¥×ßÒ»ÌË,ÐëµÃµ±ÈÕ¸Ï»ØÀ´²ÅºÃ. ÄãÏÈÈ¥µÈ×Å,ºóÈÕÆð¸üÒÔºóÄãÀ´ÌÖÐÅ¶ù,À´ÔçÁËÎÒ²»µÃÏÐ."Ëµ×Å±ã»ØºóÃæ»»ÒÂ·þÈ¥ÁË.

¡¡¡¡¼ÖÜ¿³öÁËÈÙ¹ú¸®»Ø¼Ò,Ò»Â·Ë¼Á¿,Ïë³öÒ»¸öÖ÷ÒâÀ´,±ãÒ»¾¶ÍùËûÄ¸¾Ë²·ÊÀÈÊ¼ÒÀ´. Ô­À´²·ÊÀÈÊÏÖ¿ªÏãÁÏÆÌ,·½²Å´ÓÆÌ×ÓÀïÀ´,ºö¼û¼ÖÜ¿½øÀ´,±Ë´Ë¼û¹ýÁË,ÒòÎÊËûÕâÔçÍíÊ²Ã´ÊÂÅÜÁËÀ´.¼ÖÜ¿µÀ:"ÓÐ¼þÊÂÇó¾Ë¾Ë°ï³Ä°ï³Ä.ÎÒÓÐÒ»¼þÊÂ,ÓÃÐ©±ùÆ¬÷êÏãÊ¹ÓÃ,ºÃ´õ¾Ë¾ËÃ¿ÑùÉÞËÄÁ½¸øÎÒ,°ËÔÂÀï°´ÊýËÍÁËÒø×ÓÀ´."²·ÊÀÈÊÀäÐ¦µÀ:"ÔÙÐÝÌáÉÞÇ·Ò»ÊÂ. Ç°¶ùÒ²ÊÇÎÒÃÇÆÌ×ÓÀïÒ»¸ö»ï¼Æ, ÌæËûµÄÇ×ÆÝÉÞÁË¼¸Á½Òø×ÓµÄ»õ,ÖÁ½ñ×ÜÎ´»¹ÉÏ.Òò´ËÎÒÃÇ´ó¼ÒÅâÉÏ,Á¢ÁËºÏÍ¬,ÔÙ²»ÐíÌæÇ×ÓÑÉÞÇ·.Ë­ÒªÉÞÇ·,¾ÍÒª·£Ëû¶þÊ®Á½Òø×ÓµÄ¶«µÀ . ¿öÇÒÈç½ñÕâ¸ö»õÒ²¶Ì,Äã¾ÍÄÃÏÖÒø×Óµ½ÎÒÃÇÕâ²»Èý²»ËÄµÄÆÌ×ÓÀïÀ´Âò,Ò²»¹Ã»ÓÐÕâÐ©, Ö»ºÃµ¹±â¶ùÈ¥.ÕâÊÇÒ».¶þÔòÄãÄÇÀïÓÐÕý¾­ÊÂ,²»¹ýÉÞÁËÈ¥ÓÖÊÇºúÄÖ.ÄãÖ»Ëµ¾Ë¾Ë¼ûÄãÒ»Ôâ¶ù¾ÍÅÉÄãÒ»Ôâ¶ù²»ÊÇ.ÄãÐ¡ÈË¶ù¼ÒºÜ²»ÖªºÃ´õ,Ò²µ½µ×Á¢¸öÖ÷¼û,×¬¼¸¸öÇ®, ÅªµÃ´©ÊÇ´©³ÔÊÇ³ÔµÄ,ÎÒ¿´×ÅÒ²Ï²»¶."

¡¡¡¡¼ÖÜ¿Ð¦µÀ:"¾Ë¾ËËµµÄµ¹¸É¾».ÎÒ¸¸Ç×Ã»µÄÊ±ºò,ÎÒÄê¼ÍÓÖÐ¡,²»ÖªÊÂ.ºóÀ´Ìý¼ûÎÒÄ¸Ç×Ëµ,¶¼»¹¿÷¾Ë¾ËÃÇÔÚÎÒÃÇ¼Ò³öÖ÷Òâ,ÁÏÀíµÄÉ¥ÊÂ.ÄÑµÀ¾Ë¾Ë¾Í²»ÖªµÀµÄ,»¹ÊÇÓÐÒ»Ä¶µØÁ½¼ä·¿×Ó,Èç½ñÔÚÎÒÊÖÀï»¨ÁË²»³É?ÇÉÏ±¸¾×ö²»³öÃ»Ã×µÄÖàÀ´,½ÐÎÒÔõÃ´ÑùÄØ?»¹¿÷ÊÇÎÒÄØ,ÒªÊÇ±ð¸ö,ËÀÆ¤ÀµÁ³ÈýÈÕÁ½Í·¶ùÀ´²ø×Å¾Ë¾Ë,ÒªÈýÉýÃ×¶þÉý¶¹×ÓµÄ,¾Ë¾ËÒ²¾ÍÃ»ÓÐ·¨ÄØ."

¡¡¡¡²·ÊÀÈÊµÀ:"ÎÒµÄ¶ù,¾Ë¾ËÒªÓÐ,»¹²»ÊÇ¸ÃµÄ.ÎÒÌìÌìºÍÄã¾ËÄ¸Ëµ,Ö»³îÄãÃ»Ëã¼Æ¶ù . Äãµ«·²Á¢µÄÆðÀ´,µ½Äã´ó·¿Àï,¾ÍÊÇËûÃÇÒ¯¶ùÃÇ¼û²»×Å,±ãÏÂ¸öÆø,ºÍËûÃÇµÄ¹Ü¼Ò»òÕß¹ÜÊÂµÄÈËÃÇæÒºÍæÒºÍ,Ò²Åª¸öÊÂ¶ù¹Ü¹Ü.Ç°ÈÕÎÒ³ö³ÇÈ¥,×²¼ûÁËÄãÃÇÈý·¿ÀïµÄÀÏËÄ, Æï×Å´ó½ÐÂ¿, ´ø×ÅÎåÁ¾³µ,ÓÐËÄÎåÊ®ºÍÉÐµÀÊ¿,Íù¼ÒÃíÈ¥ÁË.ËûÄÇ²»¿÷ÄÜ¸É,ÕâÊÂ¾Íµ½ËûÁË!"¼ÖÜ¿ÌýËûÉØµ¶µÄ²»¿°,±ãÆðÉí¸æ´Ç.²·ÊÀÈÊµÀ:"ÔõÃ´¼±µÄÕâÑù,³ÔÁË·¹ÔÙÈ¥°Õ. "Ò»¾äÎ´Íê,Ö»¼ûËûÄï×ÓËµµÀ:"ÄãÓÖºýÍ¿ÁË.Ëµ×ÅÃ»ÓÐÃ×,ÕâÀïÂòÁË°ë½ïÃæÀ´ÏÂ¸øÄã³Ô ,Õâ»á×Ó»¹×°ÅÖÄØ.ÁôÏÂÍâÉû°¤¶ö²»³É?"²·ÊÀÈÊËµ:"ÔÙÂò°ë½ïÀ´ÌíÉÏ¾ÍÊÇÁË."ËûÄï×Ó±ã½ÐÅ®º¢¶ù: "Òø½ã,Íù¶ÔÃÅÍõÄÌÄÌ¼ÒÈ¥ÎÊ,ÓÐÇ®½è¶þÈýÊ®¸ö,Ã÷¶ù¾ÍËÍ¹ýÀ´."·òÆÞÁ½¸öËµ»°,ÄÇ¼ÖÜ¿ÔçËµÁË¼¸¸ö"²»ÓÃ·ÑÊÂ",È¥µÄÎÞÓ°ÎÞ×ÙÁË.²»ÑÔ²·¼Ò·ò¸¾,ÇÒËµ¼ÖÜ¿¶ÄÆøÀëÁËÄ¸¾Ë¼ÒÃÅ, Ò»¾¶»Ø¹é¾ÉÂ·,ÐÄÏÂÕý×Ô·³ÄÕ,Ò»±ßÏë,Ò»±ßµÍÍ·Ö»¹Ü×ß,²»ÏëÒ»Í·¾ÍÅöÔÚÒ»¸ö×íººÉíÉÏ,°Ñ¼ÖÜ¿»£ÁËÒ»Ìø.ÌýÄÇ×íººÂîµÀ:"ëýÄãÄïµÄ!Ï¹ÁËÑÛ¾¦,ÅöÆðÎÒÀ´ÁË. "¼ÖÜ¿Ã¦Òª¶ãÉí,Ôç±»ÄÇ×íººÒ»°Ñ×¥×¡,¶ÔÃæÒ»¿´,²»ÊÇ±ðÈË,È´ÊÇ½ôÁÚÄß¶þ.Ô­À´ÕâÄß¶þÊÇ¸öÆÃÆ¤,×¨·ÅÖØÀûÕ®,ÔÚ¶Ä²©³¡³ÔÏÐÇ®,×¨¹Ü´ò½µ³Ô¾Æ.Èç½ñÕý´ÓÇ·Ç®ÈË¼ÒË÷ÁËÀûÇ®, ³Ô×í»ØÀ´,²»Ïë±»¼ÖÜ¿ÅöÁËÒ»Í·,ÕýÃ»ºÃÆø,ÂÕÈ­¾ÍÒª´ò.Ö»ÌýÄÇÈË½ÐµÀ:" ÀÏ¶þ×¡ÊÖ!ÊÇÎÒ³å×²ÁËÄã."Äß¶þÌý¼ûÊÇÊìÈËµÄÓïÒô,½«×íÑÛÕö¿ª¿´Ê±,¼ûÊÇ¼ÖÜ¿,Ã¦°ÑÊÖËÉÁË,ôóôò×ÅÐ¦µÀ:"Ô­À´ÊÇ¼Ö¶þÒ¯,ÎÒ¸ÃËÀ,ÎÒ¸ÃËÀ.Õâ»á×ÓÍùÄÇÀïÈ¥?"¼ÖÜ¿µÀ:"¸æËß²»µÃÄã,Æ½°×µÄÓÖÌÖÁË¸öÃ»È¤¶ù."Äß¶þµÀ:"²»·Á²»·Á,ÓÐÊ²Ã´²»Æ½µÄÊÂ,¸æËßÎÒ,ÌæÄã³öÆø.ÕâÈý½ÖÁùÏï,Æ¾ËûÊÇË­,ÓÐÈËµÃ×ïÁËÎÒ×í½ð¸ÕÄß¶þµÄ½Ö·»,¹Ü½ÐËûÈËÀë¼ÒÉ¢!"

¡¡¡¡¼ÖÜ¿µÀ: "ÀÏ¶þ,ÄãÇÒ±ðÆø,ÌýÎÒ¸æËßÄãÕâÔ­¹Ê."Ëµ×Å,±ã°Ñ²·ÊÀÈÊÒ»¶ÎÊÂ¸æËßÁËÄß¶þ. Äß¶þÌýÁË´óÅ­,"Òª²»ÊÇÁî¾Ë,ÎÒ±ãÂî²»³öºÃ»°À´,ÕæÕæÆøËÀÎÒÄß¶þ.Ò²°Õ,ÄãÒ²²»ÓÃ³î·³, ÎÒÕâÀïÏÖÓÐ¼¸Á½Òø×Ó,ÄãÈôÓÃÊ²Ã´,Ö»¹ÜÄÃÈ¥Âò°ì.µ«Ö»Ò»¼þ,ÄãÎÒ×÷ÁËÕâÐ©ÄêµÄ½Ö·»,ÎÒÔÚÍâÍ·ÓÐÃû·ÅÕÊ,ÄãÈ´´ÓÃ»ÓÐºÍÎÒÕÅ¹ý¿Ú.Ò²²»ÖªÄãÑá¶ñÎÒÊÇ¸öÆÃÆ¤, ÅÂµÍÁËÄãµÄÉí·Ö,Ò²²»ÖªÊÇÄãÅÂÎÒÄÑ²ø,ÀûÇ®ÖØ?ÈôËµÅÂÀûÇ®ÖØ,ÕâÒø×ÓÎÒÊÇ²»ÒªÀûÇ®µÄ, Ò²²»ÓÃÐ´ÎÄÔ¼,ÈôËµÅÂµÍÁËÄãµÄÉí·Ö,ÎÒ¾Í²»¸Ò½è¸øÄãÁË,¸÷×Ô×ß¿ª."Ò»ÃæËµ,Ò»Ãæ¹ûÈ»´Ó´î°üÀïÌÍ³öÒ»¾íÒø×ÓÀ´.

¡¡¡¡¼ÖÜ¿ÐÄÏÂ×ÔË¼: "ËØÈÕÄß¶þËäÈ»ÊÇÆÃÆ¤ÎÞÀµ,È´ÒòÈË¶øÊ¹,ÆÄÆÄµÄÓÐÒåÏÀÖ®Ãû.Èô½ñÈÕ²»ÁìËûÕâÇé,ÅÂËûëýÁË,µ¹¿ÖÉúÊÂ.²»Èç½èÁËËûµÄ,¸ÄÈÕ¼Ó±¶»¹ËûÒ²µ¹°ÕÁË."Ïë±ÏÐ¦µÀ:"ÀÏ¶þ,Äã¹ûÈ»ÊÇ¸öºÃºº,ÎÒºÎÔø²»Ïë×ÅÄã,ºÍÄãÕÅ¿Ú.µ«Ö»ÊÇÎÒ¼ûÄãËùÏàÓë½»½áµÄ,¶¼ÊÇÐ©ÓÐµ¨Á¿µÄÓÐ×÷ÎªµÄÈË,ËÆÎÒÃÇÕâµÈÎÞÄÜÎÞÁ¦µÄÄãµ¹²»Àí.ÎÒÈôºÍÄãÕÅ¿Ú,ÄãÆñ¿Ï½è¸øÎÒ. ½ñÈÕ¼ÈÃÉ¸ßÇé,ÎÒÔõ¸Ò²»Áì,»Ø¼Ò°´ÀýÐ´ÁËÎÄÔ¼¹ýÀ´±ãÊÇÁË."Äß¶þ´óÐ¦µÀ:"ºÃ»áËµ»°µÄÈË.ÎÒÈ´Ìý²»ÉÏÕâ»°.¼ÈËµ`ÏàÓë½»½á'ËÄ¸ö×Ö,ÈçºÎ·ÅÕÊ¸øËû,Ê¹ËûµÄÀûÇ®!¼È°ÑÒø×Ó½èÓëËû,Í¼ËûµÄÀûÇ®,±ã²»ÊÇÏàÓë½»½áÁË.ÏÐ»°Ò²²»±Ø½².¼È¿ÏÇàÄ¿,ÕâÊÇÊ®ÎåÁ½ÈýÇ®ÓÐÁãµÄÒø×Ó,±ãÄÃÈ¥ÖÎÂò¶«Î÷.ÄãÒªÐ´Ê²Ã´ÎÄÆõ,³ÃÔç°ÑÒø×Ó»¹ÎÒ,ÈÃÎÒ·Å¸øÄÇÐ©ÓÐÖ¸ÍûµÄÈËÊ¹È¥. "¼ÖÜ¿ÌýÁË,Ò»Ãæ½ÓÁËÒø×Ó,Ò»ÃæÐ¦µÀ:"ÎÒ±ã²»Ð´°ÕÁË,ÓÐºÎ×Å¼±µÄ."Äß¶þÐ¦µÀ:"Õâ²»ÊÇ»°.ÌìÆøºÚÁË,Ò²²»ÈÃ²èÈÃ¾Æ,ÎÒ»¹µ½ÄÇ±ßÓÐµãÊÂÇéÈ¥, Äã¾¹Çë»ØÈ¥.ÎÒ»¹ÇóÄã´ø¸öÐÅ¶ùÓëÉáÏÂ,½ÐËûÃÇÔçÐ©¹ØÃÅË¯°Õ,ÎÒ²»»Ø¼ÒÈ¥ÁË,ÌÈ»òÓÐÒª½ôÊÂ¶ù,½ÐÎÒÃÇÅ®¶ùÃ÷¶ùÒ»Ôçµ½Âí··×ÓÍõ¶ÌÍÈ¼ÒÀ´ÕÒÎÒ."Ò»ÃæËµ,Ò»Ãæôóôò×Å½Å¶ùÈ¥ÁË,²»ÔÚ»°ÏÂ.

¡¡¡¡ÇÒËµ¼ÖÜ¿Å¼È»ÅöÁËÕâ¼þÊÂ, ÐÄÖÐÒ²Ê®·Öº±Ï£,ÏëÄÇÄß¶þµ¹¹ûÈ»ÓÐÐ©ÒâË¼,Ö»ÊÇ»¹ÅÂËûÒ»Ê±×íÖÐ¿¶¿®, µ½Ã÷ÈÕ¼Ó±¶µÄÒªÆðÀ´,±ãÔõ´¦,ÐÄÄÚÓÌÔ¥²»¾ö.ºöÓÖÏëµÀ:"²»·Á, µÈÄÇ¼þÊÂ³ÉÁË,Ò²¿É¼Ó±¶»¹Ëû."Ïë±Ï,Ò»Ö±×ßµ½¸öÇ®ÆÌÀï,½«ÄÇÒø×Ó³ÆÒ»³Æ,Ê®ÎåÁ½ÈýÇ®ËÄ·Ö¶þÀå. ¼ÖÜ¿¼ûÄß¶þ²»Èö»Ñ,ÐÄÏÂÔ½·¢»¶Ï²,ÊÕÁËÒø×Ó,À´ÖÁ¼ÒÃÅ,ÏÈµ½¸ô±Ú½«Äß¶þµÄÐÅÉÓÁËÓëËûÄï×ÓÖªµÀ,·½»Ø¼ÒÀ´.¼ûËûÄ¸Ç××ÔÔÚ¿»ÉÏÄéÏß,¼ûËû½øÀ´,±ãÎÊÄÇÈ¥ÁËÒ»ÈÕ.¼ÖÜ¿¿ÖËûÄ¸Ç×ÉúÆø,±ã²»ËµÆð²·ÊÀÈÊµÄÊÂÀ´,Ö»ËµÔÚÎ÷¸®ÀïµÈçö¶þÊåµÄ,ÎÊËûÄ¸Ç×³ÔÁË·¹²»Ôø.ËûÄ¸Ç×ÒÑ³Ô¹ýÁË,ËµÁôµÄ·¹ÔÚÄÇÀï.Ð¡Ñ¾Í·×ÓÄÃ¹ýÀ´ÓëËû³Ô.

¡¡¡¡ÄÇÌìÒÑÊÇÕÆµÆÊ±ºò, ¼ÖÜ¿³ÔÁË·¹ÊÕÊ°ÐªÏ¢,Ò»ËÞÎÞ»°.´ÎÈÕÒ»ÔçÆðÀ´,Ï´ÁËÁ³,±ã³öÄÏÃÅ, ´óÏãÆÌÀïÂòÁË±ù÷ê,±ãÍùÈÙ¹ú¸®À´.´òÌý¼Öçö³öÁËÃÅ,¼ÖÜ¿±ãÍùºóÃæÀ´.µ½¼ÖçöÔºÃÅÇ°,Ö»¼û¼¸¸öÐ¡ØËÄÃ×Å´ó¸ßóÔÖãÔÚÄÇÀïÉ¨Ôº×ÓÄØ.ºö¼ûÖÜÈð¼ÒµÄ´ÓÃÅÀï³öÀ´½ÐÐ¡ØËÃÇ: "ÏÈ±ðÉ¨,ÄÌÄÌ³öÀ´ÁË."¼ÖÜ¿Ã¦ÉÏÇ°Ð¦ÎÊ:"¶þÉôÉôÄÇÈ¥?"ÖÜÈð¼ÒµÄµÀ:"ÀÏÌ«Ì«½Ð, Ïë±ØÊÇ²ÃÊ²Ã´³ßÍ·."ÕýËµ×Å,Ö»¼ûÒ»ÈºÈË´Ø×Å·ï½ã³öÀ´ÁË.¼ÖÜ¿ÉîÖª·ï½ãÊÇÏ²·î³ÐÉÐÅÅ³¡µÄ, Ã¦°ÑÊÖ±Æ×Å,¹§¹§¾´¾´ÇÀÉÏÀ´Çë°².·ï½ãÁ¬ÕýÑÛÒ²²»¿´,ÈÔÍùÇ°×ß×Å, Ö»ÎÊËûÄ¸Ç×ºÃ, "ÔõÃ´²»À´ÎÒÃÇÕâÀï¹ä¹ä?"¼ÖÜ¿µÀ:"Ö»ÊÇÉíÉÏ²»´óºÃ,µ¹Ê±³£¼Ç¹Ò×ÅÉô×Ó,ÒªÀ´ÇÆÇÆ,ÓÖ²»ÄÜÀ´."·ï½ãÐ¦µÀ:"¿ÉÊÇ»áÈö»Ñ,²»ÊÇÎÒÌáÆðËûÀ´,Äã¾Í²»ËµËûÏëÎÒÁË. "¼ÖÜ¿Ð¦µÀ:"Ö¶¶ù²»ÅÂÀ×´òÁË,¾Í¸ÒÔÚ³¤±²Ç°Èö»Ñ.×ò¶ùÍíÉÏ»¹ÌáÆðÉô×ÓÀ´,ËµÉô×ÓÉí×ÓÉúµÄµ¥Èõ,ÊÂÇéÓÖ¶à,¿÷Éô×ÓºÃ´ó¾«Éñ,¾¹ÁÏÀíµÄÖÜÖÜÈ«È«,ÒªÊÇ²îÒ»µã¶ùµÄ ,ÔçÀÛµÄ²»ÖªÔõÃ´ÑùÄØ."

¡¡¡¡·ï½ãÌýÁËÂúÁ³ÊÇÐ¦,²»ÓÉµÄ±ãÖ¹ÁË²½,ÎÊµÀ:"ÔõÃ´ºÃºÃµÄÄãÄï¶ùÃÇÔÚ±³µØÀï½ÀÆðÎÒÀ´?"¼ÖÜ¿µÀ:"ÓÐ¸öÔ­¹Ê,Ö»ÒòÎÒÓÐ¸öÅóÓÑ,¼ÒÀïÓÐ¼¸¸öÇ®,ÏÖ¿ªÏãÆÌ.Ö»ÒòËûÉíÉÏ¾è×Å¸öÍ¨ÅÐ,Ç°¶ùÑ¡ÁËÔÆÄÏ²»ÖªÄÇÒ»´¦,Á¬¼Ò¾ìÒ»ÆëÈ¥,°ÑÕâÏãÆÌÒ²²»ÔÚÕâÀï¿ªÁË.±ã°ÑÕÊÎïÔÜÁËÒ»ÔÜ, ¸Ã¸øÈËµÄ¸øÈË,¸Ã¼ú·¢µÄ¼ú·¢ÁË,ÏóÕâÏ¸¹óµÄ»õ,¶¼·Ö×ÅËÍÓëÇ×Åó.Ëû¾ÍÒ»¹²ËÍÁËÎÒÐ©±ùÆ¬, ÷êÏã.ÎÒ¾ÍºÍÎÒÄ¸Ç×ÉÌÁ¿,ÈôÒª×ªÂò,²»µ«Âô²»³öÔ­¼ÛÀ´,¶øÇÒË­¼ÒÄÃÕâÐ©Òø×ÓÂòÕâ¸ö×÷Ê²Ã´,±ãÊÇºÜÓÐÇ®µÄ´ó¼Ò×Ó,Ò²²»¹ýÊ¹¸ö¼¸·Ö¼¸Ç®¾ÍÍ¦ÕÛÑüÁË,ÈôËµËÍÈË,Ò²Ã»¸öÈËÅäÊ¹ÕâÐ©,µ¹½ÐËûÒ»ÎÄ²»Öµ°ëÎÄ×ªÂôÁË.Òò´ËÎÒ¾ÍÏëÆðÉô×ÓÀ´ . ÍùÄê¼äÎÒ»¹¼ûÉô×Ó´ó°üµÄÒø×ÓÂòÕâÐ©¶«Î÷ÄØ,±ðËµ½ñÄê¹óåú¹¬ÖÐ,¾ÍÊÇÕâ¸ö¶ËÑô½ÚÏÂ, ²»ÓÃËµÕâÐ©ÏãÁÏ×ÔÈ»ÊÇ±ÈÍù³£¼ÓÉÏÊ®±¶È¥µÄ.Òò´ËÏëÀ´ÏëÈ¥,Ö»Ð¢Ë³Éô×ÓÒ»¸öÈË²ÅºÏÊ½,·½²»ËãÔâËúÕâ¶«Î÷."Ò»±ßËµ,Ò»±ß½«Ò»¸ö½õÏ»¾ÙÆðÀ´.

¡¡¡¡·ï½ãÕýÊÇÒª°ì¶ËÑôµÄ½ÚÀñ, ²ÉÂòÏãÁÏÒ©¶üµÄÊ±½Ú,ºö¼û¼ÖÜ¿Èç´ËÒ»À´,ÌýÕâÒ»Æª»°,ÐÄÏÂÓÖÊÇµÃÒâÓÖÊÇ»¶Ï²,±ãÃü·á¶ù:"½Ó¹ýÜ¿¸ç¶ùµÄÀ´,ËÍÁË¼ÒÈ¥,½»¸øÆ½¶ù."ÒòÓÖËµµÀ: "¿´×ÅÄãÕâÑùÖªºÃ´õ,¹ÖµÀÄãÊåÊå³£ÌáÄã,ËµÄãËµ»°¶ùÒ²Ã÷°×,ÐÄÀïÓÐ¼ûÊ¶."¼ÖÜ¿ÌýÕâ»°ÈëÁË¸Û, ±ã´ò½øÒ»²½À´,¹ÊÒâÎÊµÀ:"Ô­À´ÊåÊåÒ²ÔøÌáÎÒµÄ?"·ï½ã¼ûÎÊ,²ÅÒª¸æËßËûÓëËû¹ÜÊÂÇéµÄÄÇ»°, ±ãÃ¦ÓÖÖ¹×¡,ÐÄÏÂÏëµÀ:"ÎÒÈç½ñÒª¸æËßËûÄÇ»°,µ¹½ÐËû¿´×ÅÎÒ¼û²»µÃ¶«Î÷ËÆµÄ,ÎªµÃÁËÕâµã×ÓÏã,¾Í»ìÐíËû¹ÜÊÂÁË.½ñ¶ùÏÈ±ðÌáÆðÕâÊÂ."Ïë±Ï, ±ã°ÑÅÉËû¼àÖÖ»¨Ä¾¹¤³ÌµÄÊÂ¶¼ÒþÂ÷µÄÒ»×Ö²»Ìá,Ëæ¿ÚËµÁËÁ½¾äµ­»°,±ãÍù¼ÖÄ¸ÄÇÀïÈ¥ÁË. ¼ÖÜ¿Ò²²»ºÃÌáµÄ,Ö»µÃ»ØÀ´.Òò×òÈÕ¼ûÁË±¦Óñ,½ÐËûµ½ÍâÊé·¿µÈ×Å,¼ÖÜ¿³ÔÁË·¹±ãÓÖ½øÀ´, µ½¼ÖÄ¸ÄÇ±ßÒÇÃÅÍâç²ö±Õ«Êé·¿ÀïÀ´.Ö»¼û±ºÜø,³úÒ©Á½¸öÐ¡ØËÏÂÏóÆå,Îª¶á" ³µ" Õý°è×ì,»¹ÓÐÒýÈª,É¨»¨,ÌôÔÆ,°éº×ËÄÎå¸ö,ÓÖÔÚ·¿éÜÉÏÌÍÐ¡È¸¶ùÍæ.¼ÖÜ¿½øÈëÔºÄÚ, °Ñ½ÅÒ»¶å,ËµµÀ:"ºïÍ·ÃÇÌÔÆø,ÎÒÀ´ÁË."ÖÚÐ¡ØË¿´¼û¼ÖÜ¿½øÀ´,¶¼²ÅÉ¢ÁË.¼ÖÜ¿½øÈë·¿ÄÚ, ±ã×øÔÚÒÎ×ÓÉÏÎÊ:"±¦¶þÒ¯Ã»ÏÂÀ´?"±ºÜøµÀ:"½ñ¶ù×ÜÃ»ÏÂÀ´.¶þÒ¯ËµÊ²Ã´,ÎÒÌæÄãÉÚÌ½ÉÚÌ½È¥."Ëµ×Å,±ã³öÈ¥ÁË.

¡¡¡¡ÕâÀï¼ÖÜ¿±ã¿´×Ö»­¹ÅÍæ,ÓÐÒ»¶Ù·¹¹¤·ò»¹²»¼ûÀ´,ÔÙ¿´¿´±ðµÄÐ¡ØË,¶¼ÍçÈ¥ÁË.ÕýÊÇ·³ÃÆ,Ö»ÌýÃÅÇ°½¿ÉùÄÛÓïµÄ½ÐÁËÒ»Éù"¸ç¸ç".¼ÖÜ¿ÍùÍâÇÆÊ±,¿´ÊÇÒ»¸öÊ®ÁùÆßËêµÄÑ¾Í·,ÉúµÄµ¹Ò²Ï¸ÇÉ¸É¾».ÄÇÑ¾Í·¼ûÁË¼ÖÜ¿,±ã³éÉí¶ãÁË¹ýÈ¥ .Ç¡Öµ±ºÜø×ßÀ´,¼ûÄÇÑ¾Í·ÔÚÃÅÇ°,±ãËµµÀ:"ºÃ,ºÃ,Õý×¥²»×Å¸öÐÅ¶ù."¼ÖÜ¿¼ûÁË±ºÜø, Ò²¾Í¸ÏÁË³öÀ´,ÎÊÔõÃ´Ñù.±ºÜøµÀ:"µÈÁËÕâÒ»ÈÕ,Ò²Ã»¸öÈË¶ù¹ýÀ´.Õâ¾ÍÊÇ±¦¶þÒ¯·¿ÀïµÄ.ºÃ¹ÃÄï,Äã½øÈ¥´ø¸öÐÅ¶ù,¾ÍËµÀÈÉÏµÄ¶þÒ¯À´ÁË."

¡¡¡¡ÄÇÑ¾Í·ÌýËµ,·½ÖªÊÇ±¾¼ÒµÄÒ¯ÃÇ,±ã²»ËÆÏÈÇ°ÄÇµÈ»Ø±Ü,ÏÂËÀÑÛ°Ñ¼ÖÜ¿¶¤ÁËÁ½ÑÛ. ÌýÄÇ¼ÖÜ¿ËµµÀ:"Ê²Ã´ÊÇÀÈÉÏÀÈÏÂµÄ,ÄãÖ»ËµÊÇÜ¿¶ù¾ÍÊÇÁË."°ëÉÎ,ÄÇÑ¾Í·ÀäÐ¦ÁËÒ»Ð¦ :"ÒÀÎÒËµ,¶þÒ¯¾¹Çë»Ø¼ÒÈ¥,ÓÐÊ²Ã´»°Ã÷¶ùÔÙÀ´.½ñ¶ùÍíÉÏµÃ¿Õ¶ùÎÒ»ØÁËËû."±ºÜøµÀ: "ÕâÊÇÔõÃ´Ëµ?"ÄÇÑ¾Í·µÀ:"Ëû½ñ¶ùÒ²Ã»Ë¯ÖÐ¾õ,×ÔÈ»³ÔµÄÍí·¹Ôç.ÍíÉÏËûÓÖ²»ÏÂÀ´.ÄÑµÀÖ»ÊÇË£µÄ¶þÒ¯ÔÚÕâÀïµÈ×Å°¤¶ö²»³É!²»Èç¼ÒÈ¥,Ã÷¶ùÀ´ÊÇÕý¾­.±ãÊÇ»ØÀ´ÓÐÈË´øÐÅ, ÄÇ¶¼ÊÇ²»ÖÐÓÃµÄ. Ëû²»¹ý¿ÚÀïÓ¦×Å,Ëûµ¹¸ø´øÄØ!"¼ÖÜ¿ÌýÕâÑ¾Í·Ëµ»°¼ò±ãÇÎÀö,´ýÒªÎÊËûµÄÃû×Ö,ÒòÊÇ±¦Óñ·¿ÀïµÄ,ÓÖ²»±ãÎÊ,Ö»µÃËµµÀ:"Õâ»°µ¹ÊÇ,ÎÒÃ÷¶ùÔÙÀ´."Ëµ×Å±ãÍùÍâ×ß.±ºÜøµÀ:"ÎÒµ¹²èÈ¥,¶þÒ¯³ÔÁË²èÔÙÈ¥."¼ÖÜ¿Ò»Ãæ×ß,Ò»Ãæ»ØÍ·Ëµ:"²»³Ô²è,ÎÒ»¹ÓÐÊÂÄØ."¿ÚÀïËµ»°,ÑÛ¾¦ÇÆÄÇÑ¾Í·»¹Õ¾ÔÚÄÇÀïÄØ.

¡¡¡¡ÄÇ¼ÖÜ¿Ò»¾¶»Ø¼Ò.ÖÁ´ÎÈÕÀ´ÖÁ´óÃÅÇ°,¿ÉÇÉÓö¼û·ï½ãÍùÄÇ±ßÈ¥Çë°²,²ÅÉÏÁË³µ,¼û¼ÖÜ¿À´,±ãÃüÈË»½×¡,¸ô´°×ÓÐ¦µÀ:"Ü¿¶ù,Äã¾¹ÓÐµ¨×ÓÔÚÎÒµÄ¸úÇ°Åª¹í.¹ÖµÀÄãËÍ¶«Î÷¸øÎÒ, Ô­À´ÄãÓÐÊÂÇóÎÒ.×ò¶ùÄãÊåÊå²Å¸æËßÎÒËµÄãÇóËû."¼ÖÜ¿Ð¦µÀ:"ÇóÊåÊåÕâÊÂ,Éô×ÓÐÝÌá, ÎÒ×ò¶ùÕýºó»ÚÄØ.ÔçÖªÕâÑù,ÎÒ¾¹Ò»ÆðÍ·ÇóÉô×Ó,Õâ»á×ÓÒ²ÔçÍêÁË.Ë­³ÐÍûÊåÊå¾¹²»ÄÜµÄ. "·ï½ãÐ¦µÀ:"¹ÖµÀÄãÄÇÀïÃ»³É¶ù,×ò¶ùÓÖÀ´Ñ°ÎÒ."¼ÖÜ¿µÀ:"Éô×Ó¹¼¸ºÁËÎÒµÄÐ¢ÐÄ, ÎÒ²¢Ã»ÓÐÕâ¸öÒâË¼.ÈôÓÐÕâ¸öÒâË¼,×ò¶ù»¹²»ÇóÉô×Ó.Èç½ñÉô×Ó¼ÈÖªµÀÁË, ÎÒµ¹Òª°ÑÊåÊå¶ªÏÂ,ÉÙ²»µÃÇóÉô×ÓºÃ´õÌÛÎÒÒ»µã¶ù."

¡¡¡¡·ï½ãÀäÐ¦µÀ:"ÄãÃÇÒª¼ðÔ¶Â·¶ù×ß,½ÐÎÒÒ²ÄÑËµ.Ôç¸æËßÎÒÒ»Éù¶ù,ÓÐÊ²Ã´²»³ÉµÄ, ¶à´óµã×ÓÊÂ,µ¢Îóµ½Õâ»á×Ó.ÄÇÔ°×ÓÀï»¹ÒªÖÖ»¨,ÎÒÖ»Ïë²»³öÒ»¸öÈËÀ´,ÄãÔçÀ´²»ÔçÍêÁË."¼ÖÜ¿Ð¦µÀ:"¼ÈÕâÑù,Éô×ÓÃ÷¶ù¾ÍÅÉÎÒ°Õ."·ï½ã°ëÉÎµÀ:"Õâ¸öÎÒ¿´×Å²»´óºÃ.µÈÃ÷ÄêÕýÔÂÀïÑÌ»ðµÆÖòÄÇ¸ö´ó×Ú¶ùÏÂÀ´,ÔÙÅÉÄã°Õ."¼ÖÜ¿µÀ:"ºÃÉô×Ó,ÏÈ°ÑÕâ¸öÅÉÁËÎÒ°Õ .¹ûÈ»Õâ¸ö°ìµÄºÃ,ÔÙÅÉÎÒÄÇ¸ö."·ï½ãÐ¦µÀ:"Äãµ¹»áÀ­³¤Ïß¶ù.°ÕÁË,Òª²»ÊÇÄãÊåÊåËµ ,ÎÒ²»¹ÜÄãµÄÊÂ.ÎÒÒ²²»¹ý³ÔÁË·¹¾Í¹ýÀ´,Äãµ½Îç´íµÄÊ±ºòÀ´ÁìÒø×Ó,ºó¶ù¾Í½øÈ¥ÖÖÊ÷ ."Ëµ±Ï,ÁîÈË¼ÝÆðÏã³µ,Ò»¾¶È¥ÁË.

¡¡¡¡¼ÖÜ¿Ï²²»×Ô½û, À´ÖÁç²ö±Õ«´òÌý±¦Óñ,Ë­Öª±¦ÓñÒ»Ôç±ãÍù±±¾²Íõ¸®ÀïÈ¥ÁË.¼ÖÜ¿±ã´ô´ôµÄ×øµ½ÉÎÎç, ´òÌý·ï½ã»ØÀ´,±ãÐ´¸öÁìÆ±À´Áì¶ÔÅÆ.ÖÁÔºÍâ,ÃüÈËÍ¨±¨ÁË,²ÊÃ÷×ßÁË³öÀ´, µ¥ÒªÁËÁìÆ±½øÈ¥,ÅúÁËÒøÊýÄêÔÂ,Ò»²¢Á¬¶ÔÅÆ½»ÓëÁË¼ÖÜ¿.¼ÖÜ¿½ÓÁË,¿´ÄÇÅúÉÏÒøÊýÅúÁË¶þ°ÙÁ½, ÐÄÖÐÏ²²»×Ô½û,·­Éí×ßµ½Òø¿âÉÏ,½»ÓëÊÕÅÆÆ±µÄ,ÁìÁËÒø×Ó.»Ø¼Ò¸æËßÄ¸Ç×, ×ÔÊÇÄ¸×Ó¾ã¸÷»¶Ï².´ÎÈÕÒ»¸öÎå¹Ä,¼ÖÜ¿ÏÈÕÒÁËÄß¶þ,½«Ç°Òø°´Êý»¹Ëû. ÄÇÄß¶þ¼û¼ÖÜ¿ÓÐÁËÒø×Ó,Ëû±ã°´ÊýÊÕ»Ø,²»ÔÚ»°ÏÂ.ÕâÀï¼ÖÜ¿ÓÖÄÃÁËÎåÊ®Á½,³öÎ÷ÃÅÕÒµ½»¨¶ù½³·½´»¼ÒÀïÈ¥ÂòÊ÷,²»ÔÚ»°ÏÂ.

¡¡¡¡Èç½ñÇÒËµ±¦Óñ,×ÔÄÇÈÕ¼ûÁË¼ÖÜ¿,ÔøËµÃ÷ÈÕ×ÅËû½øÀ´Ëµ»°¶ù.Èç´ËËµÁËÖ®ºó,ËûÔ­ÊÇ¸»¹ó¹«×ÓµÄ¿Ú½Ç,ÄÇÀï»¹°ÑÕâ¸ö·ÅÔÚÐÄÉÏ,Òò¶ø±ãÍü»³ÁË.ÕâÈÕÍíÉÏ,´Ó±±¾²Íõ¸®Àï»ØÀ´,¼û¹ý¼ÖÄ¸,Íõ·òÈËµÈ,»ØÖÁÔ°ÄÚ,»»ÁËÒÂ·þ,ÕýÒªÏ´Ôè.Ï®ÈËÒò±»Ñ¦±¦îÎ·³ÁËÈ¥´ò½á×Ó,ÇïÎÆ,±ÌºÛÁ½¸öÈ¥´ßË®,Ì´ÔÆÓÖÒòËûÄ¸Ç×µÄÉúÈÕ½ÓÁË³öÈ¥,÷êÔÂÓÖÏÖÔÚ¼ÒÖÐÑø²¡ ,Ëä»¹ÓÐ¼¸¸ö×÷´Ö»îÌý»½µÄÑ¾Í·,¹À×Å½Ð²»×ÅËûÃÇ,¶¼³öÈ¥Ñ°»ïÃÙ°éµÄÍæÈ¥ÁË.²»ÏëÕâÒ»¿ÌµÄ¹¤·ò,Ö»Ê£ÁË±¦ÓñÔÚ·¿ÄÚ.Æ«ÉúµÄ±¦ÓñÒª³Ô²è,Ò»Á¬½ÐÁËÁ½ÈýÉù,·½¼ûÁ½Èý¸öÀÏæÖæÖ×ß½øÀ´.±¦Óñ¼ûÁËËûÃÇ,Á¬Ã¦Ò¡ÊÖ¶ùËµ:"°Õ,°Õ,²»ÓÃÄãÃÇÁË."ÀÏÆÅ×ÓÃÇÖ»µÃÍË³ö .

¡¡¡¡±¦Óñ¼ûÃ»Ñ¾Í·ÃÇ, Ö»µÃ×Ô¼ºÏÂÀ´,ÄÃÁËÍëÏò²èºøÈ¥µ¹²è.Ö»Ìý±³ºóËµµÀ:"¶þÒ¯×ÐÏ¸ÌÌÁËÊÖ, ÈÃÎÒÃÇÀ´µ¹."Ò»ÃæËµ,Ò»Ãæ×ßÉÏÀ´,Ôç½ÓÁËÍë¹ýÈ¥.±¦Óñµ¹»£ÁËÒ»Ìø,ÎÊ:" ÄãÔÚÄÇÀïµÄ?ºöÈ»À´ÁË,»£ÎÒÒ»Ìø."ÄÇÑ¾Í·Ò»ÃæµÝ²è,Ò»Ãæ»ØËµ:"ÎÒÔÚºóÔº×ÓÀï,²Å´ÓÀï¼äµÄºóÃÅ½øÀ´, ÄÑµÀ¶þÒ¯¾ÍÃ»Ìý¼û½Å²½Ïì?"±¦ÓñÒ»Ãæ³Ô²è,Ò»Ãæ×ÐÏ¸´òÁ¿ÄÇÑ¾Í·: ´©×Å¼¸¼þ°ëÐÂ²»¾ÉµÄÒÂÉÑ, µ¹ÊÇÒ»Í·ºÚ¤­¤­µÄÍ··¢,Íì×Å¸ö¥·,ÈÝ³¤Á³Ãæ,Ï¸ÇÉÉí²Ä, È´Ê®·ÖÇÎÀö¸É¾».

¡¡¡¡±¦Óñ¿´ÁË, ±ãÐ¦ÎÊµÀ:"ÄãÒ²ÊÇÎÒÕâÎÝÀïµÄÈËÃ´?"ÄÇÑ¾Í·µÀ:"ÊÇµÄ."±¦ÓñµÀ:"¼ÈÊÇÕâÎÝÀïµÄ, ÎÒÔõÃ´²»ÈÏµÃ?"ÄÇÑ¾Í·ÌýËµ,±ãÀäÐ¦ÁËÒ»ÉùµÀ:"ÈÏ²»µÃµÄÒ²¶à,ÆñÖ»ÎÒÒ»¸ö.´ÓÀ´ÎÒÓÖ²»µÝ²èµÝË®,ÄÃ¶«ÄÃÎ÷,ÑÛ¼ûµÄÊÂÒ»µã¶ù²»×÷,ÄÇÀïÈÏµÃÄØ."±¦ÓñµÀ:" ÄãÎªÊ²Ã´²»×÷ÄÇÑÛ¼ûµÄÊÂ?"ÄÇÑ¾Í·µÀ:"Õâ»°ÎÒÒ²ÄÑËµ.Ö»ÊÇÓÐÒ»¾ä»°»Ø¶þÒ¯:×ò¶ùÓÐ¸öÊ²Ã´Ü¿¶ùÀ´ÕÒ¶þÒ¯.ÎÒÏë¶þÒ¯²»µÃ¿Õ¶ù,±ã½Ð±ºÜø»ØËû,½ÐËû½ñÈÕÔçÆðÀ´,²»Ïë¶þÒ¯ÓÖÍù±±¸®ÀïÈ¥ÁË. "¸ÕËµµ½Õâ¾ä»°,Ö»¼ûÇïÎÆ,±ÌºÛÎûÎû¹þ¹þµÄËµÐ¦×Å½øÀ´,Á½¸öÈË¹²Ìá×ÅÒ»Í°Ë®,Ò»ÊÖÁÃ×ÅÒÂÉÑ,ôóôóôòôò,ÆÃÆÃÈöÈöµÄ.ÄÇÑ¾Í·±ãÃ¦Ó­È¥½Ó.ÄÇÇïÎÆ,±ÌºÛÕý¶Ô×Å±§Ô¹,"ÄãÊªÁËÎÒµÄÈ¹×Ó",ÄÇ¸öÓÖËµ"ÄãõßÁËÎÒµÄÐ¬".ºö¼û×ß³öÒ»¸öÈËÀ´½ÓË®, ¶þÈË¿´Ê±,²»ÊÇ±ðÈË,Ô­À´ÊÇÐ¡ºì.¶þÈË±ã¶¼²ïÒì,½«Ë®·ÅÏÂ,Ã¦½ø·¿À´¶«ÇÆÎ÷Íû,²¢Ã»¸ö±ðÈË, Ö»ÓÐ±¦Óñ,±ãÐÄÖÐ´ó²»×ÔÔÚ.Ö»µÃÔ¤±¸ÏÂÏ´ÔèÖ®Îï,´ý±¦ÓñÍÑÁËÒÂÉÑ,¶þÈË±ã´øÉÏÃÅ³öÀ´, ×ßµ½ÄÇ±ß·¿ÄÚ±ãÕÒÐ¡ºì,ÎÊËû·½²ÅÔÚÎÝÀïËµÊ²Ã´.Ð¡ºìµÀ:"ÎÒºÎÔøÔÚÎÝÀïµÄ?Ö»ÒòÎÒµÄÊÖÅÁ×Ó²»¼ûÁË,ÍùºóÍ·ÕÒÊÖÅÁ×ÓÈ¥.²»Ïë¶þÒ¯Òª²è³Ô,½Ð½ã½ãÃÇÒ»¸öÃ»ÓÐ,ÊÇÎÒ½øÈ¥ÁË,²Åµ¹ÁË²è,½ã½ãÃÇ±ãÀ´ÁË."

¡¡¡¡ÇïÎÆÌýÁË,¶µÁ³ßýÁËÒ»¿Ú,ÂîµÀ:"Ã»Á³µÄÏÂÁ÷¶«Î÷!Õý¾­½ÐÄãÈ¥´ßË®È¥,ÄãËµÓÐÊÂ¹Ê, µ¹½ÐÎÒÃÇÈ¥,Äã¿ÉµÈ×Å×öÕâ¸öÇÉ×Ú¶ù.Ò»ÀïÒ»ÀïµÄ,Õâ²»ÉÏÀ´ÁË.ÄÑµÀÎÒÃÇµ¹¸ú²»ÉÏÄãÁË? ÄãÒ²ÄÃ¾µ×ÓÕÕÕÕ,ÅäµÝ²èµÝË®²»Åä!"±ÌºÛµÀ:"Ã÷¶ùÎÒËµ¸øËûÃÇ,·²Òª²èÒªË®ËÍ¶«ËÍÎ÷µÄÊÂ,ÔÛÃÇ¶¼±ð¶¯,Ö»½ÐËûÈ¥±ãÊÇÁË."ÇïÎÆµÀ:"ÕâÃ´Ëµ,²»ÈçÎÒÃÇÉ¢ÁË,µ¥ÈÃËûÔÚÕâÎÝÀïÄØ. "¶þÈËÄãÒ»¾ä,ÎÒÒ»¾ä,ÕýÄÖ×Å,Ö»¼ûÓÐ¸öÀÏæÖæÖ½øÀ´´«·ï½ãµÄ»°Ëµ:" Ã÷ÈÕÓÐÈË´ø»¨¶ù½³À´ÖÖÊ÷, ½ÐÄãÃÇÑÏ½ûÐ©,ÒÂ·þÈ¹×Ó±ð»ìÉ¹»ìÁÀµÄ.ÄÇÍÁÉ½ÉÏÒ»Áï¶¼À¹×Åàø¤¼ÄØ, ¿É±ð»ìÅÜ."ÇïÎÆ±ãÎÊ:"Ã÷¶ù²»ÖªÊÇË­´ø½ø½³ÈËÀ´¼à¹¤?"ÄÇÆÅ×ÓµÀ:"ËµÊ²Ã´ºóÀÈÉÏµÄÜ¿¸ç¶ù."ÇïÎÆ,±ÌºÛÌýÁË¶¼²»ÖªµÀ,Ö»¹Ü»ìÎÊ±ðµÄ»°.ÄÇÐ¡ºìÌý¼ûÁË,ÐÄÄÚÈ´Ã÷°×,¾ÍÖªÊÇ×ò¶ùÍâÊé·¿Ëù¼ûÄÇÈËÁË.Ô­À´ÕâÐ¡ºì±¾ÐÕÁÖ,Ð¡ÃûºìÓñ,Ö»Òò"Óñ"×Ö·¸ÁËÁÖ÷ìÓñ,±¦Óñ,±ã¶¼°ÑÕâ¸ö×ÖÒþÆðÀ´,±ã¶¼½ÐËû"Ð¡ºì".Ô­ÊÇÈÙ¹ú¸®ÖÐÊÀ´úµÄ¾ÉÆÍ ,Ëû¸¸Ä¸ÏÖÔÚÊÕ¹Ü¸÷´¦·¿ÌïÊÂÎñ.ÕâºìÓñÄê·½Ê®ÁùËê,Òò·ÖÈËÔÚ´ó¹ÛÔ°µÄÊ±½Ú,°ÑËû±ã·ÖÔÚâùºìÔºÖÐ,µ¹Ò²ÇåÓÄÑÅ¾².²»ÏëºóÀ´ÃüÈË½øÀ´¾Ó×¡,Æ«ÉúÕâÒ»Ëù¶ùÓÖ±»±¦ÓñÕ¼ÁË. ÕâºìÓñËäÈ»ÊÇ¸ö²»ÚÏÊÂµÄÑ¾Í·, È´ÒòËûÓÐÈý·ÖÈÝÃ²,ÐÄÄÚ×ÅÊµÍýÏë³ÕÐÄµÄÍùÉÏÅÊ¸ß, Ã¿Ã¿µÄÒªÔÚ±¦ÓñÃæÇ°ÏÖÅªÏÖÅª. Ö»ÊÇ±¦ÓñÉí±ßÒ»¸ÉÈË,¶¼ÊÇÁæÑÀÀû×¦µÄ,ÄÇÀï²åµÄÏÂÊÖÈ¥. ²»Ïë½ñ¶ù²ÅÓÐÐ©ÏûÏ¢,ÓÖÔâÇïÎÆµÈÒ»³¡¶ñÒâ,ÐÄÄÚÔç»ÒÁËÒ»°ë.ÕýÃÆÃÆµÄ,ºöÈ»Ìý¼ûÀÏæÖæÖËµÆð¼ÖÜ¿À´,²»¾õÐÄÖÐÒ»¶¯,±ãÃÆÃÆµÄ»ØÖÁ·¿ÖÐ,Ë¯ÔÚ´²ÉÏ°µ°µÅÌËã,·­À´µôÈ¥, ÕýÃ»¸ö×¥Ñ°.ºöÌý´°ÍâµÍµÍµÄ½ÐµÀ:"ºìÓñ,ÄãµÄÊÖÅÁ×ÓÎÒÊ°ÔÚÕâÀïÄØ."ºìÓñÌýÁËÃ¦×ß³öÀ´¿´,²»ÊÇ±ðÈË,ÕýÊÇ¼ÖÜ¿.ºìÓñ²»¾õµÄ·ÛÃæº¬Ðß,ÎÊµÀ:"¶þÒ¯ÔÚÄÇÀïÊ°×ÅµÄ ?"¼ÖÜ¿Ð¦µÀ:"Äã¹ýÀ´,ÎÒ¸æËßÄã."Ò»ÃæËµ,Ò»Ãæ¾ÍÉÏÀ´À­Ëû.ÄÇºìÓñ¼±»ØÉíÒ»ÅÜ,È´±»ÃÅ¼÷°íµ¹.ÒªÖª¶ËµÄ,ÏÂ»Ø·Ö½â.

    http://www.hongloumengs.cn/hongloumeng/3/hongloumeng97.htm

»°ËµºìÓñÐÄÉñ»Ðã±, ÇéË¼²øÃà,ºöëüëÊË¯È¥,Óö¼û¼ÖÜ¿ÒªÀ­Ëû,È´»ØÉíÒ»ÅÜ,±»ÃÅ¼÷°íÁËÒ»õÓ, »£ÐÑ¹ýÀ´,·½ÖªÊÇÃÎ.Òò´Ë·­À´¸´È¥,Ò»Ò¹ÎÞÃß.ÖÁ´ÎÈÕÌìÃ÷,·½²ÅÆðÀ´, ¾ÍÓÐ¼¸¸öÑ¾Í·×ÓÀ´»áËûÈ¥´òÉ¨·¿×ÓµØÃæ, ÌáÏ´Á³Ë®.ÕâºìÓñÒ²²»ÊáÏ´,Ïò¾µÖÐºúÂÒÍìÁËÒ»ÍìÍ··¢,Ï´ÁËÏ´ÊÖ,ÑüÄÚÊøÁËÒ»Ìõº¹½í×Ó,±ãÀ´´òÉ¨·¿ÎÝ.Ë­Öª±¦Óñ×ò¶ù¼ûÁËºìÓñ ,Ò²¾ÍÁôÁËÐÄ.ÈôÒªÖ±µãÃû»½ËûÀ´Ê¹ÓÃ,Ò»ÔòÅÂÏ®ÈËµÈº®ÐÄ,¶þÔòÓÖ²»ÖªºìÓñÊÇºÎµÈÐÐÎª,ÈôºÃ»¹°ÕÁË,Èô²»ºÃÆðÀ´,ÄÇÊ±µ¹²»ºÃÍËËÍµÄ.Òò´ËÐÄÏÂÃÆÃÆµÄ,ÔçÆðÀ´Ò²²»ÊáÏ´, Ö»×ø×Å³öÉñ.Ò»Ê±ÏÂÁË´°×Ó,¸ô×ÅÉ´Ìë×Ó,ÏòÍâ¿´µÄÕæÇÐ,Ö»¼ûºÃ¼¸¸öÑ¾Í·ÔÚÄÇÀïÉ¨µØ , ¶¼²ÁëÙÄ¨·Û,ô¢»¨²åÁøµÄ,¶À²»¼û×ò¶ùÄÇÒ»¸ö.±¦Óñ±ã§ÚÁËÐ¬»Î³öÁË·¿ÃÅ,Ö»×°×Å¿´»¨¶ù,ÕâÀïÇÆÇÆ,ÄÇÀïÍûÍû,Ò»Ì§Í·,Ö»¼ûÎ÷ÄÏ½ÇÉÏÓÎÀÈµ×ÏÂÀ¸¸ËÉÏËÆÓÐÒ»¸öÈËÒÐÔÚÄÇÀï, È´ºÞÃæÇ°ÓÐÒ»Öêº£ÌÄ»¨ÕÚ×Å,¿´²»ÕæÇÐ.Ö»µÃÓÖ×ªÁËÒ»²½,×ÐÏ¸Ò»¿´,¿É²»ÊÇ×ò¶ùÄÇ¸öÑ¾Í·ÔÚÄÇÀï³öÉñ. ´ýÒªÓ­ÉÏÈ¥,ÓÖ²»ºÃÈ¥µÄ.ÕýÏë×Å,ºö¼û±ÌºÛÀ´´ßËûÏ´Á³,Ö»µÃ½øÈ¥ÁË.²»ÔÚ»°ÏÂ.

¡¡¡¡È´ËµºìÓñÕý×Ô³öÉñ, ºö¼ûÏ®ÈËÕÐÊÖ½ÐËû,Ö»µÃ×ßÉÏÇ°À´.Ï®ÈËÐ¦µÀ:"ÎÒÃÇÕâÀïµÄÅçºø»¹Ã»ÓÐÊÕÊ°ÁËÀ´ÄØ, Äãµ½ÁÖ¹ÃÄïÄÇÀïÈ¥,°ÑËûÃÇµÄ½èÀ´Ê¹Ê¹."ºìÓñ´ðÓ¦ÁË,±ã×ß³öÀ´ÍùäìÏæ¹ÝÈ¥.Õý×ßÉÏ´äÑÌÇÅ,Ì§Í·Ò»Íû,Ö»¼ûÉ½ÆÂÉÏ¸ß´¦¶¼ÊÇÀ¹×Åàø¤¼,·½ÏëÆð½ñ¶ùÓÐ½³ÒÛÔÚÀïÍ·ÖÖÊ÷. Òò×ªÉíÒ»Íû,Ö»¼ûÄÇ±ßÔ¶Ô¶Ò»´ØÈËÔÚÄÇÀï¾òÍÁ,¼ÖÜ¿Õý×øÔÚÄÇÉ½×ÓÊ¯ÉÏ.ºìÓñ´ýÒª¹ýÈ¥,ÓÖ²»¸Ò¹ýÈ¥,Ö»µÃÃÆÃÆµÄÏòäìÏæ¹ÝÈ¡ÁËÅçºø»ØÀ´,ÎÞ¾«´ò²Ê×ÔÏò·¿ÄÚµ¹×Å.ÖÚÈËÖ»ËµËûÒ»Ê±ÉíÉÏ²»Ë¬¿ì,¶¼²»ÀíÂÛ.

¡¡¡¡Õ¹ÑÛ¹ýÁËÒ»ÈÕ,Ô­À´´ÎÈÕ¾ÍÊÇÍõ×ÓÌÚ·òÈËµÄÊÙµ®,ÄÇÀïÔ­´ò·¢ÈËÀ´Çë¼ÖÄ¸Íõ·òÈËµÄ, Íõ·òÈË¼û¼ÖÄ¸²»×ÔÔÚ,Ò²±ã²»È¥ÁË.µ¹ÊÇÑ¦ÒÌÂèÍ¬·ï½ã¶ù²¢¼Ö¼Ò¼¸¸öæ¢ÃÃ,±¦îÎ, ±¦ÓñÒ»Æë¶¼È¥ÁË, ÖÁÍí·½»Ø.¿ÉÇÉÍõ·òÈË¼û¼Ö»·ÏÂÁËÑ§,±ãÃüËûÀ´³­¸ö<<½ð¸ÕÖä>>ßôËÐßôËÐ.ÄÇ¼Ö»·ÕýÔÚÍõ·òÈË¿»ÉÏ×ø×Å,ÃüÈËµãµÆ,ÄÃÇ»×÷ÊÆµÄ³­Ð´.Ò»Ê±ÓÖ½Ð²ÊÔÆµ¹±­²èÀ´,Ò»Ê±ÓÖ½ÐÓñîË¶ùÀ´¼ô¼ôÀ¯»¨,Ò»Ê±ÓÖËµ½ðîË¶ùµ²ÁËµÆÓ°.ÖÚÑ¾÷ßÃÇËØÈÕÑá¶ñËû, ¶¼²»´ðÀí.Ö»ÓÐ²ÊÏ¼»¹ºÍËûºÏµÄÀ´,µ¹ÁËÒ»ÖÓ²èÀ´µÝÓëËû.Òò¼ûÍõ·òÈËºÍÈËËµ»°¶ù,Ëû±ãÇÄÇÄµÄÏò¼Ö»·ËµµÀ:"Äã°²Ð©·Ö°Õ,ºÎ¿àÌÖÕâ¸öÑáÄÇ¸öÑáµÄ."¼Ö»·µÀ:"ÎÒÒ²ÖªµÀÁË, Äã±ðºåÎÒ.Èç½ñÄãºÍ±¦ÓñºÃ,°ÑÎÒ²»´ðÀí,ÎÒÒ²¿´³öÀ´ÁË."²ÊÏ¼Ò§×Å×ì´½,Ïò¼Ö»·Í·ÉÏ´ÁÁËÒ»Ö¸Í·,ËµµÀ:"Ã»Á¼ÐÄµÄ!¹·Ò§ÂÀ¶´±ö,²»Ê¶ºÃÈËÐÄ."

¡¡¡¡Á½ÈËÕýËµ×Å,Ö»¼û·ï½ãÀ´ÁË,°Ý¼û¹ýÍõ·òÈË.Íõ·òÈË±ãÒ»³¤Ò»¶ÌµÄÎÊËû,½ñ¶ùÊÇÄÇ¼¸Î»ÌÃ¿Í,Ï·ÎÄºÃ´õ,¾ÆÏ¯ÈçºÎµÈÓï.ËµÁË²»¶à¼¸¾ä»°,±¦ÓñÒ²À´ÁË,½øÃÅ¼ûÁËÍõ·òÈË,²»¹ý¹æ¹æ¾Ø¾ØËµÁË¼¸¾ä,±ãÃüÈË³ýÈ¥Ä¨¶î,ÍÑÁËÅÛ·þ,À­ÁËÑ¥×Ó,±ãÒ»Í·¹öÔÚÍõ·òÈË»³Àï.Íõ·òÈË±ãÓÃÊÖÂúÉíÂúÁ³Ä¦êý¸§ÅªËû,±¦ÓñÒ²°á×ÅÍõ·òÈËµÄ²±×ÓËµ³¤µÀ¶ÌµÄ.Íõ·òÈËµÀ:"ÎÒµÄ¶ù,ÄãÓÖ³Ô¶àÁË¾Æ,Á³ÉÏ¹öÈÈ.Äã»¹Ö»ÊÇÈà´ê,Ò»»áÄÖÉÏ¾ÆÀ´.»¹²»ÔÚÄÇÀï¾²¾²µÄµ¹Ò»»á×ÓÄØ."Ëµ×Å,±ã½ÐÈËÄÃ¸öÕíÍ·À´.±¦ÓñÌýËµ±ãÏÂÀ´,ÔÚÍõ·òÈËÉíºóµ¹ÏÂ,ÓÖ½Ð²ÊÏ¼À´ÌæËûÅÄ×Å.±¦Óñ±ãºÍ²ÊÏ¼ËµÐ¦,Ö»¼û²ÊÏ¼µ­µ­µÄ,²»´ó´ðÀí,Á½ÑÛ¾¦Ö»Ïò¼Ö»·´¦¿´.±¦Óñ±ãÀ­ËûµÄÊÖÐ¦µÀ:"ºÃ½ã½ã,ÄãÒ²ÀíÎÒÀí¶ùÄØ."Ò»ÃæËµ,Ò»ÃæÀ­ËûµÄÊÖ,²ÊÏ¼¶áÊÖ²»¿Ï,±ãËµ:"ÔÙÄÖ,ÎÒ¾ÍÈÂÁË. "

¡¡¡¡¶þÈËÕýÄÖ×Å,Ô­À´¼Ö»·ÌýµÄ¼û,ËØÈÕÔ­ºÞ±¦Óñ,Èç½ñÓÖ¼ûËûºÍ²ÊÏ¼ÄÖ,ÐÄÖÐÔ½·¢°´²»ÏÂÕâ¿Ú¶¾Æø. Ëä²»¸ÒÃ÷ÑÔ,È´Ã¿Ã¿°µÖÐËã¼Æ,Ö»ÊÇ²»µÃÏÂÊÖ,½ñ¼ûÏàÀëÉõ½ü,±ãÒªÓÃÈÈÓÍÌÌÏ¹ËûµÄÑÛ¾¦. Òò¶ø¹ÊÒâ×°×÷Ê§ÊÖ,°ÑÄÇÒ»ÕµÓÍÍôÍôµÄÀ¯µÆÏò±¦ÓñÁ³ÉÏÖ»Ò»ÍÆ. Ö»Ìý±¦Óñ" àÈÓ´"ÁËÒ»Éù,ÂúÎÝÀïÖÚÈË¶¼»£ÁËÒ»Ìø.Á¬Ã¦½«µØÏÂµÄ´ÁµÆÅ²¹ýÀ´,ÓÖ½«ÀïÍâ¼äÎÝµÄµÆÄÃÁËÈýËÄÕµ¿´Ê±, Ö»¼û±¦ÓñÂúÁ³ÂúÍ·¶¼ÊÇÓÍ.Íõ·òÈËÓÖ¼±ÓÖÆø,Ò»ÃæÃüÈËÀ´Ìæ±¦Óñ²ÁÏ´, Ò»ÃæÓÖÂî¼Ö»·.·ï½ãÈý²½Á½²½µÄÉÏ¿»È¥Ìæ±¦ÓñÊÕÊ°×Å,Ò»ÃæÐ¦µÀ:"ÀÏÈý»¹ÊÇÕâÃ´»Å½Å¼¦ËÆµÄ,ÎÒËµÄãÉÏ²»µÃ¸ßÌ¨ÅÌ.ÕÔÒÌÄïÊ±³£Ò²¸Ã½Ìµ¼½Ìµ¼Ëû."Ò»¾ä»°ÌáÐÑÁËÍõ·òÈË,ÄÇÍõ·òÈË²»Âî¼Ö»·,±ã½Ð¹ýÕÔÒÌÄïÀ´ÂîµÀ:"Ñø³öÕâÑùºÚÐÄ²»ÖªµÀÀíÏÂÁ÷ÖÖ×ÓÀ´,Ò²²»¹Ü¹Ü!¼¸·¬¼¸´ÎÎÒ¶¼²»ÀíÂÛ,ÄãÃÇµÃÁËÒâÁË,Ô½·¢ÉÏÀ´ÁË!"

¡¡¡¡ÄÇÕÔÒÌÄïËØÈÕËäÈ»³£»³¼µ¶ÊÖ®ÐÄ, ²»·Þ·ï½ã±¦ÓñÁ½¸ö,Ò²²»¸ÒÂ¶³öÀ´,Èç½ñ¼Ö»·ÓÖÉúÁËÊÂ,ÊÜÕâ³¡¶ñÆø,²»µ«ÍÌÉù³ÐÊÜ,¶øÇÒ»¹Òª×ßÈ¥Ìæ±¦ÓñÊÕÊ°.Ö»¼û±¦Óñ×ó±ßÁ³ÉÏÌÌÁËÒ»ÁïÁÇÅÝ³öÀ´,ÐÒ¶øÑÛ¾¦¾¹Ã»¶¯.Íõ·òÈË¿´ÁË,ÓÖÊÇÐÄÌÛ,ÓÖÅÂÃ÷ÈÕ¼ÖÄ¸ÎÊÔõÃ´»Ø´ð,¼±µÄÓÖ°ÑÕÔÒÌÄïÊýÂäÒ»¶Ù.È»ºóÓÖ°²Î¿ÁË±¦ÓñÒ»»Ø,ÓÖÃüÈ¡°Ü¶¾ÏûÖ×Ò©À´·óÉÏ.±¦ÓñµÀ: "ÓÐÐ©ÌÛ,»¹²»·ÁÊÂ.Ã÷¶ùÀÏÌ«Ì«ÎÊ,¾ÍËµÊÇÎÒ×Ô¼ºÌÌµÄ°ÕÁË."·ï½ãÐ¦µÀ:"±ãËµÊÇ×Ô¼ºÌÌµÄ,Ò²ÒªÂîÈËÎªÊ²Ã´²»Ð¡ÐÄ¿´×Å,½ÐÄãÌÌÁË!ºáÊúÓÐÒ»³¡ÆøÉúµÄ,µ½Ã÷¶ùÆ¾ÄãÔõÃ´ËµÈ¥°Õ."Íõ·òÈËÃüÈËºÃÉúËÍÁË±¦Óñ»Ø·¿È¥ºó,Ï®ÈËµÈ¼ûÁË,¶¼»ÅµÄÁË²»µÃ.

¡¡¡¡ÁÖ÷ìÓñ¼û±¦Óñ³öÁËÒ»ÌìÃÅ, ¾Í¾õÃÆÃÆµÄ,Ã»¸ö¿ÉËµ»°µÄÈË.ÖÁÍíÕý´ò·¢ÈËÀ´ÎÊÁËÁ½Èý±é»ØÀ´²»Ôø,Õâ±é·½²Å»ØÀ´,ÓÖÆ«ÉúÌÌÁË.ÁÖ÷ìÓñ±ã¸Ï×ÅÀ´ÇÆ,Ö»¼û±¦ÓñÕýÄÃ¾µ×ÓÕÕÄØ,×ó±ßÁ³ÉÏÂúÂúµÄ·óÁËÒ»Á³µÄÒ©.ÁÖ÷ìÓñÖ»µ±ÌÌµÄÊ®·ÖÀûº¦,Ã¦ÉÏÀ´ÎÊÔõÃ´ÌÌÁË, ÒªÇÆÇÆ. ±¦Óñ¼ûËûÀ´ÁË,Ã¦°ÑÁ³ÕÚ×Å,Ò¡ÊÖ½ÐËû³öÈ¥,²»¿Ï½ÐËû¿´.----ÖªµÀËûµÄñ±ÐÔÏ²½à, ¼û²»µÃÕâÐ©¶«Î÷.ÁÖ÷ìÓñ×Ô¼ºÒ²ÖªµÀ×Ô¼ºÒ²ÓÐÕâ¼þñ±ÐÔ,ÖªµÀ±¦ÓñµÄÐÄÄÚÅÂËûÏÓÔà, ÒòÐ¦µÀ:"ÎÒÇÆÇÆÌÌÁËÄÇÀïÁË,ÓÐÊ²Ã´ÕÚ×Å²Ø×ÅµÄ."Ò»ÃæËµÒ»Ãæ¾Í´ÕÉÏÀ´,Ç¿°á×Å²±×ÓÇÆÁËÒ»ÇÆ, ÎÊËûÌÛµÄÔõÃ´Ñù.±¦ÓñµÀ:"Ò²²»ºÜÌÛ,ÑøÒ»Á½ÈÕ¾ÍºÃÁË."ÁÖ÷ìÓñ×øÁËÒ»»Ø,ÃÆÃÆµÄ»Ø·¿È¥ÁË.Ò»ËÞÎÞ»°.´ÎÈÕ,±¦Óñ¼ûÁË¼ÖÄ¸,ËäÈ»×Ô¼º³ÐÈÏÊÇ×Ô¼ºÌÌµÄ, ²»Óë±ðÈËÏà¸É, Ãâ²»µÃÄÇ¼ÖÄ¸ÓÖ°Ñ¸ú´ÓµÄÈËÂîÒ»¶Ù.¹ýÁËÒ»ÈÕ,¾ÍÓÐ±¦Óñ¼ÄÃûµÄ¸ÉÄïÂíµÀÆÅ½øÈÙ¹ú¸®À´Çë°².¼ûÁË±¦Óñ,»£Ò»´óÌø,ÎÊÆðÔ­ÓÉ,ËµÊÇÌÌµÄ,±ãµãÍ·Ì¾Ï¢Ò»»Ø, Ïò±¦ÓñÁ³ÉÏÓÃÖ¸Í·»­ÁËÒ»»­, ¿ÚÄÚà½à½àìàìµÄÓÖ³ÖËÐÁËÒ»»Ø,ËµµÀ:"¹Ü±£¾ÍºÃÁË,Õâ²»¹ýÊÇÒ»Ê±·ÉÔÖ."ÓÖÏò¼ÖÄ¸µÀ:"×æ×ÚÀÏÆÐÈøÄÇÀïÖªµÀ,ÄÇ¾­µä·ð·¨ÉÏËµµÄÀûº¦,´ó·²ÄÇÍõ¹«ÇäÏàÈË¼ÒµÄ×ÓµÜ, Ö»Ò»Éú³¤ÏÂÀ´,°µÀï±ãÓÐÐí¶à´ÙÏÁ¹í¸ú×ÅËû,µÃ¿Õ±ãÅ¡ËûÒ»ÏÂ,»òÆþËûÒ»ÏÂ,»ò³Ô·¹Ê±´òÏÂËûµÄ·¹ÍëÀ´,»ò×ß×ÅÍÆËûÒ»õÓ,ËùÒÔÍùÍùµÄÄÇÐ©´ó¼Ò×ÓËï¶àÓÐ³¤²»´óµÄ."¼ÖÄ¸ÌýÈç´ËËµ,±ã¸Ï×ÅÎÊ:"ÕâÓÐÊ²Ã´·ð·¨½âÊÍÃ»ÓÐÄØ?"ÂíµÀÆÅµÀ: "Õâ¸öÈÝÒ×,Ö»ÊÇÌæËû¶à×÷Ð©Òò¹ûÉÆÊÂÒ²¾Í°ÕÁË.ÔÙÄÇ¾­ÉÏ»¹Ëµ,Î÷·½ÓÐÎ»´ó¹âÃ÷ÆÕÕÕÆÐÈø,×¨¹ÜÕÕÒ«Òõ°µÐ°Ëî,ÈôÓÐÉÆÄÐ×ÓÉÆÅ®×Óò¯ÐÄ¹©·îÕß,¿ÉÒÔÓÀÓÓ¶ùËï¿µÄþ°²¾²,ÔÙÎÞ¾ª¿ÖÐ°Ëî×²¿ÍÖ®ÔÖ."¼ÖÄ¸µÀ:"µ¹²»ÖªÔõÃ´¸ö¹©·îÕâÎ»ÆÐÈø?"ÂíµÀÆÅµÀ:"Ò²²»ÖµÐ©Ê²Ã´, ²»¹ý³ýÏãÖò¹©ÑøÖ®Íâ,Ò»Ìì¶àÌí¼¸½ïÏãÓÍ,µãÉÏ¸ö´óº£µÆ.Õâº£µÆ,±ãÊÇÆÐÈøÏÖÉí·¨Ïñ, ÖçÒ¹²»¸ÒÏ¢µÄ."¼ÖÄ¸µÀ:"Ò»ÌìÒ»Ò¹Ò²µÃ¶àÉÙÓÍ?Ã÷°×¸æËßÎÒ,ÎÒÒ²ºÃ×÷Õâ¼þ¹¦µÂµÄ. "ÂíµÀÆÅÌýÈç´ËËµ,±ãÐ¦µÀ:"ÕâÒ²²»¾Ð,ËæÊ©Ö÷ÆÐÈøÃÇËæÐÄÔ¸Éá°ÕÁË.ÏóÎÒÃÇÃíÀï, ¾ÍÓÐºÃ¼¸´¦µÄÍõåúÚ¾Ãü¹©·îµÄ:ÄÏ°²¿¤Íõ¸®ÀïµÄÌ«åú,ËûÐíµÄ¶à,Ô¸ÐÄ´ó,Ò»ÌìÊÇËÄÊ®°Ë½ïÓÍ,Ò»½ïµÆ²Ý,ÄÇº£µÆÒ²Ö»±È¸×ÂÔÐ¡Ð©,½õÌïºîµÄÚ¾Ãü´ÎÒ»µÈ,Ò»Ìì²»¹ý¶þÊ®ËÄ½ïÓÍ, ÔÙ»¹ÓÐ¼¸¼ÒÒ²ÓÐÎå½ïµÄ,Èý½ïµÄ,Ò»½ïµÄ,¶¼²»¾ÐÊý.ÄÇÐ¡¼Ò×ÓÇîÈË¼ÒÉá²»ÆðÕâÐ©,¾ÍÊÇËÄÁ½°ë½ï,Ò²ÉÙ²»µÃÌæËûµã."¼ÖÄ¸ÌýÁË,µãÍ·Ë¼ââ.ÂíµÀÆÅÓÖµÀ:"»¹ÓÐÒ»¼þ,ÈôÊÇÎª¸¸Ä¸×ðÇ×³¤ÉÏµÄ,¶àÉáÐ©²»·Á,ÈôÊÇÏóÀÏ×æ×ÚÈç½ñÎª±¦Óñ,ÈôÉá¶àÁËµ¹²»ºÃ ,»¹ÅÂ¸ç¶ù½û²»Æð,µ¹ÕÛÁË¸£.Ò²²»µ±¼Ò»¨»¨µÄ,ÒªÉá,´óÔòÆß½ï,Ð¡ÔòÎå½ï,Ò²¾ÍÊÇÁË. "¼ÖÄ¸Ëµ:"¼ÈÊÇÕâÑùËµ,Äã±ãÒ»ÈÕÎå½ïºÏ×¼ÁË,Ã¿ÔÂ´òõ»À´¹ØÁËÈ¥."ÂíµÀÆÅÄîÁËÒ»Éù" °¢ÃÖÍÓ·ð´È±¯´óÆÐÈø" .¼ÖÄ¸ÓÖÃüÈËÀ´·Ô¸À:"ÒÔºó´ó·²±¦Óñ³öÃÅµÄÈÕ×Ó,ÄÃ¼¸´®Ç®½»¸øËûµÄÐ¡×ÓÃÇ´ø×Å,Óö¼ûÉ®µÀÇî¿àÈËºÃÉá."

¡¡¡¡Ëµ±Ï,ÄÇÂíµÀÆÅÓÖ×øÁËÒ»»Ø,±ãÓÖÍù¸÷Ôº¸÷·¿ÎÊ°²,ÏÐ¹äÁËÒ»»Ø.Ò»Ê±À´ÖÁÕÔÒÌÄï·¿ÄÚ, ¶þÈË¼û¹ý,ÕÔÒÌÄïÃüÐ¡Ñ¾Í·µ¹ÁË²èÀ´ÓëËû³Ô.ÂíµÀÆÅÒò¼û¿»ÉÏ¶Ñ×ÅÐ©ÁãËé³ñ¶ÐÍå½Ç,ÕÔÒÌÄïÕýÕ³Ð¬ÄØ.ÂíµÀÆÅµÀ:"¿ÉÊÇÎÒÕýÃ»ÁËÐ¬Ãæ×ÓÁË.ÕÔÄÌÄÌÄãÓÐÁãËé¶Ð×Ó,²»¾ÐÊ²Ã´ÑÕÉ«µÄ, ÅªÒ»Ë«Ð¬Ãæ¸øÎÒ."ÕÔÒÌÄïÌýËµ,±ãÌ¾¿ÚÆøËµµÀ:"ÄãÇÆÇÆÄÇÀïÍ·,»¹ÓÐÄÇÒ»¿éÊÇ³ÉÑùµÄ? ³ÉÁËÑùµÄ¶«Î÷,Ò²²»ÄÜµ½ÎÒÊÖÀïÀ´!ÓÐµÄÃ»µÄ¶¼ÔÚÕâÀï,Äã²»ÏÓ,¾ÍÌôÁ½¿é×ÓÈ¥."ÂíµÀÆÅ¼ûËµ,¹ûÕæ±ãÌôÁËÁ½¿éÐä½«ÆðÀ´.

¡¡¡¡ÕÔÒÌÄïÎÊµÀ:"Ç°ÈÕÎÒËÍÁËÎå°ÙÇ®È¥,ÔÚÒ©Íõ¸úÇ°ÉÏ¹©,Äã¿ÉÊÕÁËÃ»ÓÐ?"ÂíµÀÆÅµÀ :"ÔçÒÑÌæÄãÉÏÁË¹©ÁË."ÕÔÒÌÄïÌ¾¿ÚÆøµÀ:"°¢ÃÖÍÓ·ð!ÎÒÊÖÀïµ«·²´ÓÈÝÐ©,Ò²Ê±³£µÄÉÏ¸ö¹©, Ö»ÊÇÐÄÓÐÓàÁ¦Á¿²»×ã."ÂíµÀÆÅµÀ:"ÄãÖ»¹Ü·ÅÐÄ,½«À´°¾µÄ»·¸ç¶ù´óÁË,µÃ¸öÒ»¹Ù°ëÖ°, ÄÇÊ±ÄãÒª×÷¶à´óµÄ¹¦µÂ²»ÄÜ?"ÕÔÒÌÄïÌýËµ,±Ç×ÓÀïÐ¦ÁËÒ»Éù,ËµµÀ:"°Õ,°Õ, ÔÙ±ðËµÆð.Èç½ñ¾ÍÊÇ¸öÑù¶ù,ÎÒÃÇÄï¶ùÃÇ¸úµÄÉÏÕâÎÝÀïÄÇÒ»¸ö¶ù!Ò²²»ÊÇÓÐÁË±¦Óñ,¾¹ÊÇµÃÁË»îÁú.Ëû»¹ÊÇÐ¡º¢×Ó¼Ò,³¤µÄµÃÈËÒâ¶ù,´óÈËÆ«ÌÛËûÐ©Ò²»¹°ÕÁË,ÎÒÖ»²»·üÕâ¸öÖ÷¶ù. "Ò»ÃæËµ,Ò»ÃæÉì³öÁ½¸öÖ¸Í·¶ùÀ´.ÂíµÀÆÅ»áÒâ,±ãÎÊµÀ:"¿ÉÊÇçö¶þÄÌÄÌ?"ÕÔÒÌÄï»£µÄÃ¦Ò¡ÊÖ¶ù, ×ßµ½ÃÅÇ°,ÏÆÁ±×ÓÏòÍâ¿´¿´ÎÞÈË,·½½øÀ´ÏòÂíµÀÆÅÇÄÇÄËµµÀ:"ÁË²»µÃ,ÁË²»µÃ!ÌáÆðÕâ¸öÖ÷¶ù,ÕâÒ»·Ö¼ÒË½Òª²»¶¼½ÐËû°áËÍµ½Äï¼ÒÈ¥,ÎÒÒ²²»ÊÇ¸öÈË."

¡¡¡¡ÂíµÀÆÅ¼ûËûÈç´ËËµ, ±ãÌ½Ëû¿ÚÆøËµµÀ:"ÎÒ»¹ÓÃÄãËµ,ÄÑµÀ¶¼¿´²»³öÀ´.Ò²¿÷ÄãÃÇÐÄÀïÒ²²»ÀíÂÛ,Ö»Æ¾ËûÈ¥.µ¹Ò²Ãî."ÕÔÒÌÄïµÀ:"ÎÒµÄÄï,²»Æ¾ËûÈ¥,ÄÑµÀË­»¹¸Ò°ÑËûÔõÃ´ÑùÄØ?"ÂíµÀÆÅÌýËµ,±Ç×ÓÀïÒ»Ð¦,°ëÉÎËµµÀ:"²»ÊÇÎÒËµ¾äÔìÄõµÄ»°,ÄãÃÇÃ»ÓÐ±¾ÊÂ! ----Ò²ÄÑ¹Ö±ðÈË. Ã÷²»¸ÒÔõÑù,°µÀïÒ²¾ÍËã¼ÆÁË,»¹µÈµ½ÕâÈç½ñ!"ÕÔÒÌÄïÎÅÌýÕâ»°ÀïÓÐµÀÀí,ÐÄÄÚ°µ°µµÄ»¶Ï²,±ãËµµÀ:"ÔõÃ´°µÀïËã¼Æ?ÎÒµ¹ÓÐÕâ¸öÒâË¼,Ö»ÊÇÃ»ÕâÑùµÄÄÜ¸ÉÈË. ÄãÈô½Ì¸øÎÒÕâ·¨×Ó,ÎÒ´ó´óµÄÐ»Äã."ÂíµÀÆÅÌýËµÕâ»°´òÂ£ÁËÒ»´¦,±ãÓÖ¹ÊÒâËµµÀ: "°¢ÃÖÍÓ·ð!Äã¿ìÐÝÎÊÎÒ,ÎÒÄÇÀïÖªµÀÕâÐ©ÊÂ.×ï¹ý,×ï¹ý."ÕÔÒÌÄïµÀ:"ÄãÓÖÀ´ÁË. ÄãÊÇ×î¿Ï¼ÃÀ§·öÎ£µÄÈË,ÄÑµÀ¾ÍÑÛÕöÕöµÄ¿´ÈË¼ÒÀ´°Ú²¼ËÀÁËÎÒÃÇÄï¶ùÁ½¸ö²»³É?ÄÑµÀ»¹ÅÂÎÒ²»Ð»Äã?"ÂíµÀÆÅÌýËµÈç´Ë,±ãÐ¦µÀ:"ÈôËµÎÒ²»ÈÌ½ÐÄãÄï¶ùÃÇÊÜÈËÎ¯Çú»¹ÓÌ¿É, ÈôËµÐ»ÎÒµÄÕâÁ½¸ö×Ö, ¿ÉÊÇÄã´í´òËãÅÌÁË.¾Í±ãÊÇÎÒÏ£Í¼ÄãÐ»,¿¿ÄãÓÐÐ©Ê²Ã´¶«Î÷ÄÜ´ò¶¯ÎÒ? "ÕÔÒÌÄïÌýÕâ»°¿ÚÆøËÉ¶¯ÁË,±ãËµµÀ:"ÄãÕâÃ´¸öÃ÷°×ÈË,ÔõÃ´ºýÍ¿ÆðÀ´ÁË.ÄãÈô¹ûÈ»·¨×ÓÁéÑé,°ÑËûÁ½¸ö¾øÁË,Ã÷ÈÕÕâ¼ÒË½²»ÅÂ²»ÊÇÎÒ»·¶ùµÄ.ÄÇÊ±ÄãÒªÊ²Ã´²»µÃ? " ÂíµÀÆÅÌýÁË,µÍÁËÍ·,°ëÉÎËµµÀ:"ÄÇÊ±ºòÊÂÇéÍ×ÁË,ÓÖÎÞÆ¾¾Ý,Äã»¹ÀíÎÒÄØ!"ÕÔÒÌÄïµÀ:"ÕâÓÖºÎÄÑ.Èç½ñÎÒËäÊÖÀïÃ»Ê²Ã´,Ò²ÁãËéÔÜÁË¼¸Á½ÌÝ¼º,»¹ÓÐ¼¸¼þÒÂ·þô¢×Ó,ÄãÏÈÄÃÐ©È¥.ÏÂÊ£µÄ,ÎÒÐ´¸öÇ·Òø×ÓÎÄÆõ¸øÄã,ÄãÒªÊ²Ã´±£ÈËÒ²ÓÐ,ÄÇÊ±ÎÒÕÕÊý¸øÄã."ÂíµÀÆÅµÀ: "¹ûÈ»ÕâÑù?"ÕÔÒÌÄïµÀ:"ÕâÈçºÎ»¹ÈöµÃ»Ñ."Ëµ×Å±ã½Ð¹ýÒ»¸öÐÄ¸¹ÆÅ×ÓÀ´,¶ú¸ùµ×ÏÂàÒàÒÔûÔûËµÁË¼¸¾ä»°.ÄÇÆÅ×Ó³öÈ¥ÁË,Ò»Ê±»ØÀ´,¹ûÈ»Ð´ÁË¸öÎå°ÙÁ½Ç·ÆõÀ´.ÕÔÒÌÄï±ãÓ¡ÁË¸öÊÖÄ£, ×ßµ½³÷¹ñÀï½«ÌÝ¼ºÄÃÁË³öÀ´,ÓëÂíµÀÆÅ¿´¿´,µÀ:"Õâ¸öÄãÏÈÄÃÁËÈ¥×öÏãÖò¹©·îÊ¹·Ñ, ¿ÉºÃ²»ºÃ?"ÂíµÀÆÅ¿´¿´°×»¨»¨µÄÒ»¶ÑÒø×Ó,ÓÖÓÐÇ·Æõ,²¢²»¹ËÇàºìÔí°×, Âú¿ÚÀïÓ¦×Å,ÉìÊÖÏÈÈ¥×¥ÁËÒø×ÓÒ´ÆðÀ´,È»ºóÊÕÁËÇ·Æõ.ÓÖÏò¿ãÑüÀïÌÍÁË°ëÉÎ, ÌÍ³öÊ®¸öÖ½½ÂµÄÇàÃæ°×·¢µÄ¹íÀ´, ²¢Á½¸öÖ½ÈË,µÝÓëÕÔÒÌÄï,ÓÖÇÄÇÄµÄ½ÌËûµÀ:"°ÑËûÁ½¸öµÄÄê¸ý°Ë×ÖÐ´ÔÚÕâÁ½¸öÖ½ÈËÉíÉÏ,Ò»²¢Îå¸ö¹í¶¼Ò´ÔÚËûÃÇ¸÷ÈËµÄ´²ÉÏ¾ÍÍêÁË.ÎÒÖ»ÔÚ¼ÒÀï×÷·¨,×ÔÓÐÐ§Ñé.Ç§ÍòÐ¡ÐÄ,²»Òªº¦ÅÂ!"Õý²ÅËµ×Å,Ö»¼ûÍõ·òÈËµÄÑ¾÷ß½øÀ´ÕÒµÀ:"ÄÌÄÌ¿ÉÔÚÕâÀï,Ì«Ì«µÈÄãÄØ."¶þÈË·½É¢ÁË,²»ÔÚ»°ÏÂ.

¡¡¡¡È´ËµÁÖ÷ìÓñÒò¼û±¦Óñ½üÈÕÌÌÁËÁ³, ×Ü²»³öÃÅ,µ¹Ê±³£ÔÚÒ»´¦ËµËµ»°¶ù.ÕâÈÕ·¹ºó¿´ÁËÁ½ÆªÊé,×Ô¾õÎÞÈ¤,±ãÍ¬×Ï¾éÑ©Ñã×öÁËÒ»»ØÕëÏß,¸ü¾õ·³ÃÆ.±ãÒÐ×Å·¿ÃÅ³öÁËÒ»»ØÉñ,ÐÅ²½³öÀ´,¿´½×ÏÂÐÂ±Å³öµÄÖÉËñ,²»¾õ³öÁËÔºÃÅ.Ò»ÍûÔ°ÖÐ,ËÄ¹ËÎÞÈË,Î©¼û»¨¹âÁøÓ°,ÄñÓïÏªÉù.ÁÖ÷ìÓñÐÅ²½±ãÍùâùºìÔºÖÐÀ´,Ö»¼û¼¸¸öÑ¾Í·Ò¨Ë®,¶¼ÔÚ»ØÀÈÉÏÎ§×Å¿´»­Ã¼Ï´ÔèÄØ. Ìý¼û·¿ÄÚÓÐÐ¦Éù,ÁÖ÷ìÓñ±ãÈë·¿ÖÐ¿´Ê±,Ô­À´ÊÇÀî¹¬²Ã,·ï½ã,±¦îÎ¶¼ÔÚÕâÀïÄØ,Ò»¼ûËû½øÀ´¶¼Ð¦µÀ:"Õâ²»ÓÖÀ´ÁËÒ»¸ö."ÁÖ÷ìÓñÐ¦µÀ:"½ñ¶ùÆëÈ«,Ë­ÏÂÌû×ÓÇëÀ´µÄ?"·ï½ãµÀ:"Ç°¶ùÎÒ´ò·¢ÁËÑ¾Í·ËÍÁËÁ½Æ¿²èÒ¶È¥,ÄãÍùÄÇÈ¥ÁË?"ÁÖ÷ìÓñÐ¦µÀ:"Å¶,¿ÉÊÇµ¹ÍüÁË,¶àÐ»¶àÐ»."·ï½ã¶ùÓÖµÀ:"Äã³¢ÁË¿É»¹ºÃ²»ºÃ?"Ã»ÓÐËµÍê,±¦Óñ±ãËµµÀ:"ÂÛÀí¿Éµ¹°ÕÁË, Ö»ÊÇÎÒËµ²»´óÉõºÃ,Ò²²»Öª±ðÈË³¢×ÅÔõÃ´Ñù."±¦îÎµÀ:"Î¶µ¹Çá,Ö»ÊÇÑÕÉ«²»´óºÃÐ©."·ï½ãµÀ:"ÄÇÊÇåßÂÞ½ø¹±À´µÄ.ÎÒ³¢×ÅÒ²Ã»Ê²Ã´È¤¶ù,»¹²»ÈçÎÒÃ¿ÈÕ³ÔµÄÄØ."ÁÖ÷ìÓñµÀ:"ÎÒ³Ô×ÅºÃ,²»ÖªÄãÃÇµÄÆ¢Î¸ÊÇÔõÑù?"±¦ÓñµÀ:"Äã¹ûÈ»°®³Ô,°ÑÎÒÕâ¸öÒ²ÄÃÁËÈ¥³Ô°Õ."·ï½ãÐ¦µÀ:"ÄãÒª°®³Ô,ÎÒÄÇÀï»¹ÓÐÄØ."ÁÖ÷ìÓñµÀ:"¹ûÕæµÄ,ÎÒ¾Í´ò·¢Ñ¾Í·È¡È¥ÁË. "·ï½ãµÀ:"²»ÓÃÈ¡È¥,ÎÒ´ò·¢ÈËËÍÀ´¾ÍÊÇÁË.ÎÒÃ÷¶ù»¹ÓÐÒ»¼þÊÂÇóÄã,Ò»Í¬´ò·¢ÈËËÍÀ´."

¡¡¡¡ÁÖ÷ìÓñÌýÁËÐ¦µÀ:"ÄãÃÇÌýÌý,ÕâÊÇ³ÔÁËËûÃÇ¼ÒÒ»µã×Ó²èÒ¶,¾ÍÀ´Ê¹»½ÈËÁË."·ï½ãÐ¦µÀ:"µ¹ÇóÄã,Äãµ¹ËµÕâÐ©ÏÐ»°,³Ô²è³ÔË®µÄ.Äã¼È³ÔÁËÎÒÃÇ¼ÒµÄ²è,ÔõÃ´»¹²»¸øÎÒÃÇ¼Ò×÷Ï±¸¾?"ÖÚÈËÌýÁËÒ»Æë¶¼Ð¦ÆðÀ´.ÁÖ÷ìÓñºìÁËÁ³,Ò»Éù¶ù²»ÑÔÓï,±ã»Ø¹ýÍ·È¥ÁË.Àî¹¬²ÃÐ¦Ïò±¦îÎµÀ: "ÕæÕæÎÒÃÇ¶þÉô×ÓµÄÚ¶Ð³ÊÇºÃµÄ."ÁÖ÷ìÓñµÀ:"Ê²Ã´Ú¶Ð³,²»¹ýÊÇÆ¶×ì¼úÉàÌÖÈËÑá¶ñ°ÕÁË."Ëµ×Å±ãßýÁËÒ»¿Ú.·ï½ãÐ¦µÀ:"Äã±ð×÷ÃÎ!Äã¸øÎÒÃÇ¼Ò×÷ÁËÏ±¸¾ ,ÉÙÊ²Ã´?"Ö¸±¦ÓñµÀ:"ÄãÇÆÇÆ,ÈËÎï¶ù,ÃÅµÚÅä²»ÉÏ,¸ù»ùÅä²»ÉÏ,¼ÒË½Åä²»ÉÏ?ÄÇÒ»µã»¹çèÈèÁËË­ÄØ?"

¡¡¡¡ÁÖ÷ìÓñÌ§Éí¾Í×ß. ±¦îÎ±ã½Ð:"ò­¶ù¼±ÁË,»¹²»»ØÀ´×ø×Å.×ßÁËµ¹Ã»ÒâË¼."Ëµ×Å±ãÕ¾ÆðÀ´À­×¡.¸ÕÖÁ·¿ÃÅÇ°,Ö»¼ûÕÔÒÌÄïºÍÖÜÒÌÄïÁ½¸öÈË½øÀ´ÇÆ±¦Óñ.Àî¹¬²Ã,±¦îÎ±¦ÓñµÈ¶¼ÈÃËûÁ½¸ö×ø.¶À·ï½ãÖ»ºÍÁÖ÷ìÓñËµÐ¦,ÕýÑÛÒ²²»¿´ËûÃÇ.±¦îÎ·½ÓûËµ»°Ê±,Ö»¼ûÍõ·òÈË·¿ÄÚµÄÑ¾Í·À´Ëµ:"¾ËÌ«Ì«À´ÁË,ÇëÄÌÄÌ¹ÃÄïÃÇ³öÈ¥ÄØ."Àî¹¬²ÃÌýÁË,Á¬Ã¦½Ð×Å·ï½ãµÈ×ßÁË.ÕÔ,ÖÜÁ½¸öÃ¦´ÇÁË±¦Óñ³öÈ¥.±¦ÓñµÀ:"ÎÒÒ²²»ÄÜ³öÈ¥,ÄãÃÇºÃ´õ±ð½Ð¾ËÄ¸½øÀ´. "ÓÖµÀ:"ÁÖÃÃÃÃ,ÄãÏÈÂÔÕ¾Ò»Õ¾,ÎÒËµÒ»¾ä»°."·ï½ãÌýÁË,»ØÍ·ÏòÁÖ÷ìÓñÐ¦µÀ:"ÓÐÈË½ÐÄãËµ»°ÄØ."Ëµ×Å±ã°ÑÁÖ÷ìÓñÍùÀïÒ»ÍÆ,ºÍÀîæýÒ»Í¬È¥ÁË.

¡¡¡¡ÕâÀï±¦ÓñÀ­×ÅÁÖ÷ìÓñµÄÐä×Ó,Ö»ÊÇÎûÎûµÄÐ¦,ÐÄÀïÓÐ»°,Ö»ÊÇ¿ÚÀïËµ²»³öÀ´.´ËÊ±ÁÖ÷ìÓñÖ»ÊÇ½û²»×¡°ÑÁ³ºìÕÇÁË, Õõ×ÅÒª×ß.±¦ÓñºöÈ»"àÈÓ´"ÁËÒ»Éù,Ëµ:"ºÃÍ·ÌÛ!"ÁÖ÷ìÓñµÀ:"¸Ã,°¢ÃÖÍÓ·ð!"Ö»¼û±¦Óñ´ó½ÐÒ»Éù:"ÎÒÒªËÀ!"½«ÉíÒ»×Ý,ÀëµØÌøÓÐÈýËÄ³ß¸ß ,¿ÚÄÚÂÒÈÂÂÒ½Ð,ËµÆðºú»°À´ÁË.ÁÖ÷ìÓñ²¢Ñ¾Í·ÃÇ¶¼»£»ÅÁË,Ã¦È¥±¨ÖªÍõ·òÈË,¼ÖÄ¸µÈ. ´ËÊ±Íõ×ÓÌÚµÄ·òÈËÒ²ÔÚÕâÀï,¶¼Ò»ÆëÀ´Ê±,±¦ÓñÒæ·¢ÄÃµ¶ÅªÕÈ,Ñ°ËÀÃÙ»îµÄ,ÄÖµÃÌì·­µØ¸². ¼ÖÄ¸,Íõ·òÈË¼ûÁË,»£µÄ¶¶ÒÂ¶ø²ü,ÇÒ"¶ù"Ò»Éù"Èâ"Ò»Éù·ÅÉùâú¿Þ.ÓÚÊÇ¾ª¶¯ÖîÈË,Á¬¼ÖÉâ,ÐÏ·òÈË,¼ÖÕä,¼ÖÕþ,¼Öçö,¼ÖÈØ,¼ÖÜ¿,¼ÖÆ¼,Ñ¦ÒÌÂè,Ñ¦ó´²¢ÖÜÈð¼ÒµÄÒ»¸É¼ÒÖÐÉÏÉÏÏÂÏÂÀïÀïÍâÍâÖÚÏ±¸¾Ñ¾Í·µÈ, ¶¼À´Ô°ÄÚ¿´ÊÓ.µÇÊ±Ô°ÄÚÂÒÂéÒ»°ã.ÕýÃ»¸öÖ÷¼û, Ö»¼û·ï½ãÊÖ³ÖÒ»°ÑÃ÷»Î»Î¸Öµ¶¿³½øÔ°À´,¼û¼¦É±¼¦,¼û¹·É±¹·,¼ûÈË¾ÍÒªÉ±ÈË.ÖÚÈËÔ½·¢»ÅÁË. ÖÜÈðÏ±¸¾Ã¦´ø×Å¼¸¸öÓÐÁ¦Á¿µÄµ¨×³µÄÆÅÄïÉÏÈ¥±§×¡,¶áÏÂµ¶À´,Ì§»Ø·¿È¥.Æ½¶ù,·á¶ùµÈ¿ÞµÄÀáÌìÀáµØ.¼ÖÕþµÈÐÄÖÐÒ²ÓÐÐ©·³ÄÑ,¹ËÁËÕâÀï,¶ª²»ÏÂÄÇÀï.

¡¡¡¡±ðÈË»ÅÕÅ×Ô²»±Ø½², ¶ÀÓÐÑ¦ó´¸ü±ÈÖîÈËÃ¦µ½Ê®·ÖÈ¥:ÓÖ¿ÖÑ¦ÒÌÂè±»ÈË¼·µ¹,ÓÖ¿ÖÑ¦±¦îÎ±»ÈËÇÆ¼û, ÓÖ¿ÖÏãÁâ±»ÈËëýÆ¤,----ÖªµÀ¼ÖÕäµÈÊÇÔÚÅ®ÈËÉíÉÏ×ö¹¦·òµÄ,Òò´ËÃ¦µÄ²»¿°.ºöÒ»ÑÛÆ³¼ûÁËÁÖ÷ìÓñ·çÁ÷Íñ×ª,ÒÑËÖµ¹ÔÚÄÇÀï.

¡¡¡¡µ±ÏÂÖÚÈËÆßÑÔ°ËÓï, ÓÐµÄËµÇë¶Ë¹«ËÍËîµÄ,ÓÐµÄËµÇëÎ×ÆÅÌøÉñµÄ,ÓÐµÄÓÖ¼öÓñ»Ê¸óµÄÕÅÕæÈË,ÖÖÖÖÐúÌÚ²»Ò».Ò²Ôø°Ù°ãÒ½ÖÎÆíµ»,ÎÊ²·ÇóÉñ,×ÜÎÞÐ§Ñé.¿°¿°ÈÕÂä.Íõ×ÓÌÚ·òÈË¸æ´ÇÈ¥ºó, ´ÎÈÕÍõ×ÓÌÚÒ²À´ÇÆÎÊ.½Ó×ÅÐ¡Ê·ºî¼Ò,ÐÏ·òÈËµÜÐÖ±²²¢¸÷Ç×ÆÝ¾ìÊô¶¼À´ÇÆ¿´,Ò²ÓÐËÍ·ûË®µÄ,Ò²ÓÐ¼öÉ®µÀµÄ,×Ü²»¼ûÐ§.ËûÊåÉ©¶þÈËÓú·¢ºýÍ¿,²»Ê¡ÈËÊÂ, Ë¯ÔÚ´²ÉÏ,»ëÉí»ðÌ¿Ò»°ã,¿ÚÄÚÎÞ°ã²»Ëµ.µ½Ò¹Íí¼ä,ÄÇÐ©ÆÅÄïÏ±¸¾Ñ¾Í·ÃÇ¶¼²»¸ÒÉÏÇ° . Òò´Ë°ÑËû¶þÈË¶¼Ì§µ½Íõ·òÈËµÄÉÏ·¿ÄÚ,Ò¹¼äÅÉÁË¼ÖÜ¿´ø×ÅÐ¡ØËÃÇ°¤´ÎÂÖ°à¿´ÊØ.¼ÖÄ¸,Íõ·òÈË,ÐÏ·òÈËÑ¦ÒÌÂèµÈ´çµØ²»Àë,Ö»Î§×Å¸É¿Þ.

¡¡¡¡¡¡¡¡´ËÊ±¼ÖÉâ, ¼ÖÕþÓÖ¿Ö¿Þ»µÁË¼ÖÄ¸,ÈÕÒ¹°¾ÓÍ·Ñ»ð,ÄÖµÄÈË¿Ú²»°²,Ò²¶¼Ã»ÁËÖ÷Òâ. ¼ÖÉâ»¹¸÷´¦È¥Ñ°É®ÃÙµÀ.¼ÖÕþ¼û²»ÁéÐ§,×ÅÊµ°ÃÄÕ,Òò×è¼ÖÉâµÀ:"¶ùÅ®Ö®Êý,½ÔÓÉÌìÃü , ·ÇÈËÁ¦¿ÉÇ¿Õß.Ëû¶þÈËÖ®²¡³öÓÚ²»Òâ,°Ù°ãÒ½ÖÎ²»Ð§,ÏëÌìÒâ¸ÃÈç´Ë,Ò²Ö»ºÃÓÉËûÃÇÈ¥°Õ."¼ÖÉâÒ²²»Àí´Ë»°,ÈÔÊÇ°Ù°ãÃ¦ÂÒ,ÄÇÀï¼ûÐ©Ð§Ñé.¿´¿´ÈýÈÕ¹âÒõ,ÄÇ·ï½ãºÍ±¦ÓñÌÉÔÚ´²ÉÏ,Òà·¢Á¬Æø¶¼½«Ã»ÁË.ºÏ¼ÒÈË¿ÚÎÞ²»¾ª»Å,¶¼ËµÃ»ÁËÖ¸Íû,Ã¦×Å½«Ëû¶þÈËµÄºóÊÀµÄÒÂÂÄ¶¼ÖÎ±¸ÏÂÁË. ¼ÖÄ¸,Íõ·òÈË,¼Öçö,Æ½¶ù,Ï®ÈËÕâ¼¸¸öÈË¸ü±ÈÖîÈË¿ÞµÄÍü²Í·ÏÇÞ,ÃÙËÀÑ°»î.ÕÔÒÌÄï,¼Ö»·µÈ×ÔÊÇ³ÆÔ¸.µ½ÁËµÚËÄÈÕÔç³¿,¼ÖÄ¸µÈÕýÎ§×Å±¦Óñ¿ÞÊ±,Ö»¼û±¦ÓñÕö¿ªÑÛËµµÀ: "´Ó½ñÒÔºó,ÎÒ¿É²»ÔÚÄã¼ÒÁË!¿ìÊÕÊ°ÁË,´ò·¢ÎÒ×ß°Õ."¼ÖÄ¸ÌýÁËÕâ»°, ÈçÍ¬ÕªÐÄÈ¥¸ÎÒ»°ã.ÕÔÒÌÄïÔÚÅÔÈ°µÀ:"ÀÏÌ«Ì«Ò²²»±Ø¹ýÓÚ±¯Í´.¸ç¶ùÒÑÊÇ²»ÖÐÓÃÁË,²»Èç°Ñ¸ç¶ùµÄÒÂ·þ´©ºÃ,ÈÃËûÔçÐ©»ØÈ¥,Ò²ÃâÐ©¿à,Ö»¹ÜÉá²»µÃËû,Õâ¿ÚÆø²»¶Ï, ËûÔÚÄÇÊÀÀïÒ²ÊÜ×ï²»°²Éú."ÕâÐ©»°Ã»ËµÍê,±»¼ÖÄ¸ÕÕÁ³ßýÁËÒ»¿ÚÍÙÄ­,ÂîµÀ:"ÀÃÁËÉàÍ·µÄ»ìÕÊÀÏÆÅ, Ë­½ÐÄãÀ´¶à×ì¶àÉàµÄ!ÄãÔõÃ´ÖªµÀËûÔÚÄÇÊÀÀïÊÜ×ï²»°²Éú?ÔõÃ´¼ûµÃ²»ÖÐÓÃÁË?ÄãÔ¸ËûËÀÁË,ÓÐÊ²Ã´ºÃ´¦?Äã±ð×öÃÎ!ËûËÀÁË,ÎÒÖ»ºÍÄãÃÇÒªÃü.ËØÈÕ¶¼²»ÊÇÄãÃÇµ÷Ëô×Å±ÆËûÐ´×ÖÄîÊé, °Ñµ¨×Ó»£ÆÆÁË,¼ûÁËËûÀÏ×Ó²»Ïó¸ö±ÜÃ¨Êó¶ù?¶¼²»ÊÇÄãÃÇÕâÆðÒù¸¾µ÷ËôµÄ! Õâ»á×Ó±ÆËÀÁË,ÄãÃÇËìÁËÐÄ,ÎÒÈÄÄÇÒ»¸ö!"Ò»ÃæÂî,Ò»Ãæ¿Þ.¼ÖÕþÔÚÅÔÌý¼ûÕâÐ©»°,ÐÄÀïÔ½·¢ÄÑ¹ý,±ãºÈÍËÕÔÒÌÄï,×Ô¼ºÉÏÀ´Î¯Íñ½âÈ°.Ò»Ê±ÓÖÓÐÈËÀ´»ØËµ : "Á½¿Ú¹×é¤¶¼×öÆëÁË,ÇëÀÏÒ¯³öÈ¥¿´."¼ÖÄ¸ÌýÁË,Èç»ðÉÏ½½ÓÍÒ»°ã,±ãÂî:"ÊÇË­×öÁË¹×é¤? "Ò»µþÉùÖ»½Ð°Ñ×ö¹×²ÄµÄÀ­À´´òËÀ.ÕýÄÖµÄÌì·­µØ¸²,Ã»¸ö¿ª½»,Ö»ÎÅµÃÒþÒþµÄÄ¾ÓãÉùÏì, ÄîÁËÒ»¾ä:"ÄÏÎÞ½âÔ©ÄõÆÐÈø.ÓÐÄÇÈË¿Ú²»Àû,¼ÒÕ¬µßÇã,»ò·êÐ×ÏÕ,»òÖÐÐ°ËîÕß, ÎÒÃÇÉÆÄÜÒ½ÖÎ."¼ÖÄ¸,Íõ·òÈËÌý¼ûÕâÐ©»°,ÄÇÀï»¹ÄÍµÃ×¡,±ãÃüÈËÈ¥¿ìÇë½øÀ´. ¼ÖÕþËä²»×ÔÔÚ, ÄÎ¼ÖÄ¸Ö®ÑÔÈçºÎÎ¥ÞÖ,ÏëÈç´ËÉîÕ¬,ºÎµÃÌýµÄÕâÑùÕæÇÐ,ÐÄÖÐÒàÏ£º±, ÃüÈËÇëÁË½øÀ´. ÖÚÈË¾ÙÄ¿¿´Ê±,Ô­À´ÊÇÒ»¸öñ®Í·ºÍÉÐÓëÒ»¸öõË×ãµÀÈË.¼ûÄÇºÍÉÐÊÇÔõµÄÄ£Ñù:

¡¡¡¡±ÇÈçÐüµ¨Á½Ã¼³¤,Ä¿ËÆÃ÷ÐÇÐî±¦¹â,

¡¡¡¡ÆÆñÄÃ¢Ð¬ÎÞ×¡¼£,ëç¤«¸üÓÐÂúÍ·´¯.ÄÇµÀÈËÓÖÊÇÔõÉúÄ£Ñù:

¡¡¡¡Ò»×ã¸ßÀ´Ò»×ãµÍ,»ëÉí´øË®ÓÖÍÏÄà.

¡¡¡¡Ïà·êÈôÎÊ¼ÒºÎ´¦,È´ÔÚÅîÀ³ÈõË®Î÷.

¡¡¡¡¼ÖÕþÎÊµÀ: "ÄãµÀÓÑ¶þÈËÔÚÄÇÃíÀï·ÙÐÞ."ÄÇÉ®Ð¦µÀ:"³¤¹Ù²»Ðë¶à»°.ÒòÎÅµÃ¸®ÉÏÈË¿Ú²»Àû,¹ÊÌØÀ´Ò½ÖÎ."¼ÖÕþµÀ:"µ¹ÓÐÁ½¸öÈËÖÐÐ°,²»ÖªÄãÃÇÓÐºÎ·ûË®?"ÄÇµÀÈËÐ¦µÀ : "Äã¼ÒÏÖÓÐÏ£ÊÀÆæÕä,ÈçºÎ»¹ÎÊÎÒÃÇÓÐ·ûË®?"¼ÖÕþÌýÕâ»°ÓÐÒâË¼,ÐÄÖÐ±ã¶¯ÁË,ÒòËµµÀ:"Ð¡¶ùÂä²ÝÊ±Ëä´øÁËÒ»¿é±¦ÓñÏÂÀ´,ÉÏÃæËµÄÜ³ýÐ°Ëî,Ë­Öª¾¹²»ÁéÑé."ÄÇÉ®µÀ:"³¤¹ÙÄãÄÇÀïÖªµÀÄÇÎïµÄÃîÓÃ. Ö»ÒòËûÈç½ñ±»ÉùÉ«»õÀûËùÃÔ,¹Ê²»ÁéÑéÁË.Äã½ñÇÒÈ¡Ëû³öÀ´,´ýÎÒÃÇ³ÖËÌ³ÖËÌ,Ö»ÅÂ¾ÍºÃÁË."

¡¡¡¡¼ÖÕþÌýËµ,±ãÏò±¦ÓñÏîÉÏÈ¡ÏÂÄÇÓñÀ´µÝÓëËû¶þÈË.ÄÇºÍÉÐ½ÓÁË¹ýÀ´,ÇæÔÚÕÆÉÏ,³¤Ì¾Ò»ÉùµÀ: "Çà¹¡·åÒ»±ð,Õ¹ÑÛÒÑ¹ýÊ®ÈýÔØÒÓ!ÈËÊÀ¹âÒõ,Èç´ËÑ¸ËÙ,³¾ÔµÂúÈÕ,ÈôËÆµ¯Ö¸!¿ÉÏÛÄãµ±Ê±µÄÄÇ¶ÎºÃ´¦:

¡¡¡¡Ìì²»¾ÐÙâµØ²»î¿,ÐÄÍ·ÎÞÏ²ÒàÎÞ±¯,

¡¡¡¡È´Òò¶ÍÁ¶Í¨Áéºó,±ãÏòÈË¼äÃÙÊÇ·Ç.¿ÉÌ¾Äã½ñÈÕÕâ·¬¾­Àú:

¡¡¡¡·Û×ÕÖ¬ºÛÎÛ±¦¹â,ç²èÐÖçÒ¹À§Ô§Ñì.

¡¡¡¡³Áº¨Ò»ÃÎÖÕÐëÐÑ,Ô©Äõ³¥ÇåºÃÉ¢³¡!Äî±Ï,ÓÖÄ¦ÅªÒ»»Ø,ËµÁËÐ©·è»°,µÝÓë¼ÖÕþµÀ: "´ËÎïÒÑÁé,²»¿ÉÙôäÂ,ÐüÓÚÎÔÊÒÉÏ¼÷,½«Ëû¶þÈË°²ÔÚÒ»ÊÒÖ®ÄÚ,³ýÇ×ÉíÆÞÄ¸Íâ,²»¿ÉÊ¹ÒõÈË³å·¸.ÈýÊ®ÈýÈÕÖ®ºó,°ü¹ÜÉí°²²¡ÍË,¸´¾ÉÈç³õ."Ëµ×Å»ØÍ·±ã×ßÁË.¼ÖÕþ¸Ï×Å»¹Ëµ»°, ÈÃ¶þÈË×øÁË³Ô²è,ÒªËÍÐ»Àñ,Ëû¶þÈËÔçÒÑ³öÈ¥ÁË.¼ÖÄ¸µÈ»¹Ö»¹Ü×ÅÈËÈ¥¸Ï,ÄÇÀïÓÐ¸ö×ÙÓ°. ÉÙ²»µÃÒÀÑÔ½«Ëû¶þÈË¾Í°²·ÅÔÚÍõ·òÈËÎÔÊÒÖ®ÄÚ,½«ÓñÐüÔÚÃÅÉÏ.Íõ·òÈËÇ×ÉíÊØ×Å, ²»Ðí±ð¸öÈË½øÀ´.ÖÁÍí¼äËû¶þÈË¾¹½¥½¥ÐÑÀ´,Ëµ¸¹ÖÐ¼¢¶ö.¼ÖÄ¸,Íõ·òÈËÈçµÃÁËÕä±¦Ò»°ã, Ðý°¾ÁËÃ×ÌÀÓëËû¶þÈË³ÔÁË,¾«Éñ½¥³¤,Ð°ËîÉÔÍË,Ò»¼Ò×Ó²Å°ÑÐÄ·ÅÏÂÀ´.Àî¹¬²Ã²¢¼Ö¸®ÈýÑÞ,Ñ¦±¦îÎ,ÁÖ÷ìÓñ,Æ½¶ù,Ï®ÈËµÈÔÚÍâ¼äÌýÐÅÏ¢.ÎÅµÃ³ÔÁËÃ×ÌÀ,Ê¡ÁËÈËÊÂ,±ðÈËÎ´¿ª¿Ú,ÁÖ÷ìÓñÏÈ¾ÍÄîÁËÒ»Éù"°¢ÃÖÍÓ·ð".Ñ¦±¦îÎ±ã»ØÍ·¿´ÁËËû°ëÈÕ,àÍµÄÒ»ÉùÐ¦. ÖÚÈË¶¼²»»áÒâ,¼ÖÏ§´ºµÀ:"±¦½ã½ã,ºÃºÃµÄÐ¦Ê²Ã´?"±¦îÎÐ¦µÀ:"ÎÒÐ¦ÈçÀ´·ð±ÈÈË»¹Ã¦:ÓÖÒª½²¾­Ëµ·¨,ÓÖÒªÆÕ¶ÉÖÚÉú,ÕâÈç½ñ±¦Óñ,·ï½ã½ã²¡ÁË,ÓÖÉÕÏã»¹Ô¸,´Í¸£ÏûÔÖ,½ñ²ÅºÃÐ©,ÓÖ¹ÜÁÖ¹ÃÄïµÄÒöÔµÁË.ÄãËµÃ¦µÄ¿ÉÐ¦²»¿ÉÐ¦."ÁÖ÷ìÓñ²»¾õµÄºìÁËÁ³,ßýÁËÒ»¿ÚµÀ: "ÄãÃÇÕâÆðÈË²»ÊÇºÃÈË,²»ÖªÔõÃ´ËÀ!ÔÙ²»¸ú×ÅºÃÈËÑ§,Ö»¸ú×Å·ï½ãÆ¶×ìÀÃÉàµÄÑ§."Ò»ÃæËµ,Ò»ÃæË¤Á±×Ó³öÈ¥ÁË.²»Öª¶ËÏê,ÇÒÌýÏÂ»Ø·Ö½â.

    http://www.hongloumengs.cn/hongloumeng/3/hongloumeng96.htm

»°Ëµ±¦ÓñÑø¹ýÁËÈýÊ®ÈýÌìÖ®ºó, ²»µ«ÉíÌåÇ¿×³,ÒàÇÒÁ¬Á³ÉÏ´¯ºÛÆ½·þ,ÈÔ»Ø´ó¹ÛÔ°ÄÚÈ¥.ÕâÒ²²»ÔÚ»°ÏÂ.ÇÒËµ½üÈÕ±¦Óñ²¡µÄÊ±½Ú,¼ÖÜ¿´ø×Å¼ÒÏÂÐ¡ØË×ø¸ü¿´ÊØ,ÖçÒ¹ÔÚÕâÀï,ÄÇºìÓñÍ¬ÖÚÑ¾÷ßÒ²ÔÚÕâÀïÊØ×Å±¦Óñ,±Ë´ËÏà¼û¶àÈÕ,¶¼½¥½¥»ìÊìÁË.ÄÇºìÓñ¼û¼ÖÜ¿ÊÖÀïÄÃµÄÊÖÅÁ×Ó,µ¹ÏóÊÇ×Ô¼º´ÓÇ°µôµÄ,´ýÒªÎÊËû,ÓÖ²»ºÃÎÊµÄ.²»ÁÏÄÇºÍÉÐµÀÊ¿À´¹ý,ÓÃ²»×ÅÒ»ÇÐÄÐÈË,¼ÖÜ¿ÈÔÖÖÊ÷È¥ÁË.Õâ¼þÊÂ´ýÒª·ÅÏÂ,ÐÄÄÚÓÖ·Å²»ÏÂ,´ýÒªÎÊÈ¥,ÓÖÅÂÈË²ÂÒÉ,ÕýÊÇÓÌÔ¥²»¾öÉñ»ê²»¶¨Ö®¼Ê,ºöÌý´°ÍâÎÊµÀ:"½ã½ãÔÚÎÝÀïÃ»ÓÐ?"ºìÓñÎÅÌý ,ÔÚ´°ÑÛÄÚÍûÍâÒ»¿´,Ô­À´ÊÇ±¾ÔºµÄ¸öÐ¡Ñ¾Í·Ãû½Ð¼ÑÞ¥µÄ,Òò´ðËµ:"ÔÚ¼ÒÀï,Äã½øÀ´°Õ ."¼ÑÞ¥ÌýÁËÅÜ½øÀ´,¾Í×øÔÚ´²ÉÏ,Ð¦µÀ:"ÎÒºÃÔì»¯!²Å¸ÕÔÚÔº×ÓÀïÏ´¶«Î÷,±¦Óñ½ÐÍùÁÖ¹ÃÄïÄÇÀïËÍ²èÒ¶, »¨´ó½ã½ã½»¸øÎÒËÍÈ¥.¿ÉÇÉÀÏÌ«Ì«ÄÇÀï¸øÁÖ¹ÃÄïËÍÇ®À´,Õý·Ö¸øËûÃÇµÄÑ¾Í·ÃÇÄØ.¼ûÎÒÈ¥ÁË,ÁÖ¹ÃÄï¾Í×¥ÁËÁ½°Ñ¸øÎÒ,Ò²²»Öª¶àÉÙ.ÄãÌæÎÒÊÕ×Å."±ã°ÑÊÖÅÁ×Ó´ò¿ª,°ÑÇ®µ¹ÁË³öÀ´,ºìÓñÌæËûÒ»ÎåÒ»Ê®µÄÊýÁËÊÕÆð.

¡¡¡¡¼ÑÞ¥µÀ: "ÄãÕâÒ»³Ì×ÓÐÄÀïµ½µ×¾õÔõÃ´Ñù?ÒÀÎÒËµ,Äã¾¹¼ÒÈ¥×¡Á½ÈÕ,ÇëÒ»¸ö´ó·òÀ´ÇÆÇÆ, ³ÔÁ½¼ÁÒ©¾ÍºÃÁË."ºìÓñµÀ:"ÄÇÀïµÄ»°,ºÃºÃµÄ,¼ÒÈ¥×÷Ê²Ã´!"¼ÑÞ¥µÀ:"ÎÒÏëÆðÀ´ÁË, ÁÖ¹ÃÄïÉúµÄÈõ,Ê±³£Ëû³ÔÒ©,Äã¾ÍºÍËûÒªÐ©À´³Ô,Ò²ÊÇÒ»Ñù."ºìÓñµÀ:"ºúËµ! Ò©Ò²ÊÇ»ì³ÔµÄ."¼ÑÞ¥µÀ:"ÄãÕâÒ²²»ÊÇ¸ö³¤·¨¶ù,ÓÖÀÁ³ÔÀÁºÈµÄ,ÖÕ¾ÃÔõÃ´Ñù?"ºìÓñµÀ :"ÅÂÊ²Ã´,»¹²»ÈçÔçÐ©¶ùËÀÁËµ¹¸É¾»!"¼ÑÞ¥µÀ:"ºÃºÃµÄ,ÔõÃ´ËµÕâÐ©»°?"ºìÓñµÀ:"ÄãÄÇÀïÖªµÀÎÒÐÄÀïµÄÊÂ!"

¡¡¡¡¼ÑÞ¥µãÍ·ÏëÁËÒ»»á, µÀ:"¿ÉÒ²Ô¹²»µÃ,Õâ¸öµØ·½ÄÑÕ¾.¾ÍÏó×ò¶ùÀÏÌ«Ì«Òò±¦Óñ²¡ÁËÕâÐ©ÈÕ×Ó,Ëµ¸ú×Å·üÊÌµÄÕâÐ©ÈË¶¼ÐÁ¿àÁË,Èç½ñÉíÉÏºÃÁË,¸÷´¦»¹ÍêÁËÔ¸,½Ð°Ñ¸ú×ÅµÄÈË¶¼°´×ÅµÈ¶ùÉÍËûÃÇ.ÎÒÃÇËãÄê¼ÍÐ¡,ÉÏ²»È¥,ÎÒÒ²²»±§Ô¹,ÏóÄãÔõÃ´Ò²²»ËãÔÚÀïÍ· ? ÎÒÐÄÀï¾Í²»·þ.Ï®ÈËÄÇÅÂËûµÃÊ®·Ö¶ù,Ò²²»ÄÕËû,Ô­¸ÃµÄ.ËµÁ¼ÐÄ»°,Ë­»¹¸Ò±ÈËûÄØ? ±ðËµËûËØÈÕÒóÇÚÐ¡ÐÄ, ±ãÊÇ²»ÒóÇÚÐ¡ÐÄ,Ò²Æ´²»µÃ.¿ÉÆøÇçö©,ç²ö±ËûÃÇÕâ¼¸¸ö,¶¼ËãÔÚÉÏµÈÀïÈ¥, ÕÌ×ÅÀÏ×ÓÄïµÄÁ³Ãæ,ÖÚÈËµ¹Åõ×ÅËûÈ¥.ÄãËµ¿ÉÆø²»¿ÉÆø?"ºìÓñµÀ:"Ò²²»·¸×ÅÆøËûÃÇ. Ë×ÓïËµµÄºÃ,`Ç§Àï´î³¤Åï,Ã»ÓÐ¸ö²»É¢µÄóÛÏ¯',Ë­ÊØË­Ò»±²×ÓÄØ?²»¹ýÈýÄêÎåÔØ, ¸÷ÈË¸É¸÷ÈËµÄÈ¥ÁË.ÄÇÊ±Ë­»¹¹ÜË­ÄØ?"ÕâÁ½¾ä»°²»¾õ¸Ð¶¯ÁË¼ÑÞ¥µÄÐÄ³¦, ÓÉ²»µÃÑÛ¾¦ºìÁË, ÓÖ²»ºÃÒâË¼ºÃ¶Ë¶ËµÄ¿Þ,Ö»µÃÃãÇ¿Ð¦µÀ:"ÄãÕâ»°ËµµÄÈ´ÊÇ.×ò¶ù±¦Óñ»¹Ëµ,Ã÷¶ùÔõÃ´ÑùÊÕÊ°·¿×Ó,ÔõÃ´Ñù×öÒÂÉÑ,µ¹ÏóÓÐ¼¸°ÙÄêµÄ°¾¼å."

¡¡¡¡ºìÓñÌýÁËÀäÐ¦ÁËÁ½Éù, ·½ÒªËµ»°,Ö»¼ûÒ»¸öÎ´ÁôÍ·µÄÐ¡Ñ¾Í·×Ó×ß½øÀ´,ÊÖÀïÄÃ×ÅÐ©»¨Ñù×Ó²¢Á½ÕÅÖ½, ËµµÀ:"ÕâÊÇÁ½¸öÑù×Ó,½ÐÄãÃè³öÀ´ÄØ."Ëµ×ÅÏòºìÓñÖÀÏÂ,»ØÉí¾ÍÅÜÁË.ºìÓñÏòÍâÎÊµÀ:"µ¹ÊÇË­µÄ?Ò²µÈ²»µÃËµÍê¾ÍÅÜ,Ë­ÕôÏÂÂøÍ·µÈ×ÅÄã,ÅÂÀäÁË²»³É ! "ÄÇÐ¡Ñ¾Í·ÔÚ´°ÍâÖ»ËµµÃÒ»Éù:"ÊÇç²´ó½ã½ãµÄ."Ì§Æð½ÅÀ´¹¾ßË¹¾ßËÓÖÅÜÁË.ºìÓñ±ã¶ÄÆø°ÑÄÇÑù×ÓÖÀÔÚÒ»±ß, Ïò³éÌëÄÚÕÒ±Ê,ÕÒÁË°ëÌì¶¼ÊÇÍºÁËµÄ,ÒòËµµÀ:"Ç°¶ùÒ»Ö¦ÐÂ±Ê, ·ÅÔÚÄÇÀïÁË?ÔõÃ´Ò»Ê±Ïë²»ÆðÀ´."Ò»ÃæËµ×Å,Ò»Ãæ³öÉñ,ÏëÁËÒ»»á·½Ð¦µÀ:"ÊÇÁË, Ç°¶ùÍíÉÏÝº¶ùÄÃÁËÈ¥ÁË."±ãÏò¼Ñ»ÝµÀ:"ÄãÌæÎÒÈ¡ÁËÀ´."¼Ñ»ÝµÀ:"»¨´ó½ã½ã»¹µÈ×ÅÎÒÌæËûÌ§Ïä×ÓÄØ, Äã×Ô¼ºÈ¡È¥°Õ."ºìÓñµÀ:"ËûµÈ×ÅÄã,Äã»¹×ø×ÅÏÐ´òÑÀ¶ù?ÎÒ²»½ÐÄãÈ¡È¥, ËûÒ²²»µÈ×ÅÄãÁË.»µÍ¸ÁËµÄÐ¡Ìã×Ó!"Ëµ×Å,×Ô¼º±ã³ö·¿À´,³öÁËâùºìÔº,Ò»¾¶Íù±¦îÎÔºÄÚÀ´. ¸ÕÖÁÇß·¼Í¤ÅÏ,Ö»¼û±¦ÓñµÄÄÌÄïÀîæÖæÖ´ÓÄÇ±ß×ßÀ´.ºìÓñÁ¢×¡Ð¦ÎÊµÀ:"ÀîÄÌÄÌ, ÄãÀÏÈË¼ÒÄÇÈ¥ÁË?Ôõ´òÕâÀïÀ´?"ÀîæÖæÖÕ¾×¡½«ÊÖÒ»ÅÄµÀ:"ÄãËµËµ,ºÃºÃµÄÓÖ¿´ÉÏÁËÄÇ¸öÖÖÊ÷µÄÊ²Ã´ÔÆ¸ç¶ùÓê¸ç¶ùµÄ, Õâ»á×Ó±Æ×ÅÎÒ½ÐÁËËûÀ´.Ã÷¶ù½ÐÉÏ·¿ÀïÌý¼û, ¿ÉÓÖÊÇ²»ºÃ."ºìÓñÐ¦µÀ:"ÄãÀÏÈË¼Òµ±ÕæµÄ¾ÍÒÀÁËËûÈ¥½ÐÁË?"ÀîæÖæÖµÀ:"¿ÉÔõÃ´ÑùÄØ ?"ºìÓñÐ¦µÀ:"ÄÇÒ»¸öÒªÊÇÖªµÀºÃ´õ,¾Í»Ø²»½øÀ´²ÅÊÇ."ÀîæÖæÖµÀ:"ËûÓÖ²»³Õ,ÎªÊ²Ã´²»½øÀ´? "ºìÓñµÀ:"¼ÈÊÇ½øÀ´,ÄãÀÏÈË¼Ò¸ÃÍ¬ËûÒ»ÆëÀ´,»ØÀ´½ÐËûÒ»¸öÈËÂÒÅö,¿ÉÊÇ²»ºÃÄØ."ÀîæÖæÖµÀ:"ÎÒÓÐÄÇÑù¹¤·òºÍËû×ß?²»¹ý¸æËßÁËËû,»ØÀ´´ò·¢¸öÐ¡Ñ¾Í·×Ó»òÊÇÀÏÆÅ×Ó, ´ø½øËûÀ´¾ÍÍêÁË."Ëµ×Å,Öô×Å¹ÕÕÈÒ»¾¶È¥ÁË.ºìÓñÌýËµ,±ãÕ¾×Å³öÉñ,ÇÒ²»È¥È¡±Ê.

¡¡¡¡Ò»Ê±,Ö»¼ûÒ»¸öÐ¡Ñ¾Í·×ÓÅÜÀ´,¼ûºìÓñÕ¾ÔÚÄÇÀï,±ãÎÊµÀ:"ÁÖ½ã½ã,ÄãÔÚÕâÀï×÷Ê²Ã´ÄØ? "ºìÓñÌ§Í·¼ûÊÇÐ¡Ñ¾Í·×Ó×¹¶ù.ºìÓñµÀ:"ÄÇÈ¥?"×¹¶ùµÀ:"½ÐÎÒ´ø½øÜ¿¶þÒ¯À´." Ëµ×ÅÒ»¾¶ÅÜÁË. ÕâÀïºìÓñ¸Õ×ßÖÁ·äÑüÇÅÃÅÇ°,Ö»¼ûÄÇ±ß×¹¶ùÒý×Å¼ÖÜ¿À´ÁË.ÄÇ¼ÖÜ¿Ò»Ãæ×ß,Ò»ÃæÄÃÑÛ°ÑºìÓñÒ»Áï,ÄÇºìÓñÖ»×°×ÅºÍ×¹¶ùËµ»°,Ò²°ÑÑÛÈ¥Ò»Áï¼ÖÜ¿:ËÄÄ¿Ç¡Ïà¶ÔÊ±,ºìÓñ²»¾õÁ³ºìÁË,Ò»Å¤ÉíÍùÞ¿ÎßÔ·È¥ÁË.²»ÔÚ»°ÏÂ.

¡¡¡¡ÕâÀï¼ÖÜ¿Ëæ×Å×¹¶ù,åÔåÆÀ´ÖÁâùºìÔºÖÐ.×¹¶ùÏÈ½øÈ¥»ØÃ÷ÁË,È»ºó·½Áì¼ÖÜ¿½øÈ¥. ¼ÖÜ¿¿´Ê±,Ö»¼ûÔºÄÚÂÔÂÔÓÐ¼¸µãÉ½Ê¯,ÖÖ×Å°Å½¶,ÄÇ±ßÓÐÁ½Ö»ÏÉº×ÔÚËÉÊ÷ÏÂÌÞôá.Ò»Áï»ØÀÈÉÏµõ×Å¸÷É«Áý×Ó,¸÷É«ÏÉÇÝÒìÄñ.ÉÏÃæÐ¡Ð¡Îå¼ä±§ÏÃ,Ò»É«µñïÎÐÂÏÊ»¨Ñù¸ôÉÈ,ÉÏÃæÐü×ÅÒ»¸öØÒ¶î,ËÄ¸ö´ó×Ö,ÌâµÀÊÇ"âùºì¿ìÂÌ".¼ÖÜ¿ÏëµÀ:"¹ÖµÀ½Ð`âùºìÔº',Ô­À´ØÒÉÏÊÇí¥ÑùËÄ¸ö×Ö."ÕýÏë×Å,Ö»ÌýÀïÃæ¸ô×ÅÉ´´°×ÓÐ¦ËµµÀ:"¿ì½øÀ´°Õ.ÎÒÔõÃ´¾ÍÍüÁËÄãÁ½Èý¸öÔÂ!"¼ÖÜ¿ÌýµÃÊÇ±¦ÓñµÄÉùÒô,Á¬Ã¦½øÈë·¿ÄÚ.Ì§Í·Ò»¿´,Ö»¼û½ð±Ì»Ô»Í,ÎÄÕÂ§® ×Æ,È´¿´²»¼û±¦ÓñÔÚÄÇÀï.Ò»»ØÍ·,Ö»¼û×ó±ßÁ¢×ÅÒ»¼Ü´ó´©ÒÂ¾µ,´Ó¾µºó×ª³öÁ½¸öÒ»°ã´óµÄÊ®ÎåÁùËêµÄÑ¾Í·À´Ëµ:"Çë¶þÒ¯ÀïÍ·ÎÝÀï×ø."¼ÖÜ¿Á¬ÕýÑÛÒ²²»¸Ò¿´,Á¬Ã¦´ðÓ¦ÁË. ÓÖ½øÒ»µÀ±ÌÉ´³ø, Ö»¼ûÐ¡Ð¡Ò»ÕÅÌîÆá´²ÉÏ,Ðü×Å´óºìÏú½ðÈö»¨ÕÊ×Ó.±¦Óñ´©×Å¼Ò³£ÒÂ·þ,§Ú×ÅÐ¬,ÒÐÔÚ´²ÉÏÄÃ×Å±¾Êé,¿´¼ûËû½øÀ´,½«ÊéÖÀÏÂ,Ôç¶Ñ×ÅÐ¦Á¢ÆðÉíÀ´.¼ÖÜ¿Ã¦ÉÏÇ°ÇëÁË°².±¦ÓñÈÃ×ø,±ãÔÚÏÂÃæÒ»ÕÅÒÎ×ÓÉÏ×øÁË.±¦ÓñÐ¦µÀ:"Ö»´ÓÄÇ¸öÔÂ¼ûÁËÄã,ÎÒ½ÐÄãÍùÊé·¿ÀïÀ´, Ë­Öª½Ó½ÓÁ¬Á¬Ðí¶àÊÂÇé,¾Í°ÑÄãÍüÁË."¼ÖÜ¿Ð¦µÀ:"×ÜÊÇÎÒÃ»¸£,Æ«Æ«ÓÖÓö×ÅÊåÊåÉíÉÏÇ·°².ÊåÊåÈç½ñ¿É´ó°²ÁË?"±¦ÓñµÀ:"´óºÃÁË.ÎÒµ¹Ìý¼ûËµÄãÐÁ¿àÁËºÃ¼¸Ìì."¼ÖÜ¿µÀ:"ÐÁ¿àÒ²ÊÇ¸Ãµ±µÄ.ÊåÊå´ó°²ÁË,Ò²ÊÇÎÒÃÇÒ»¼Ò×ÓµÄÔì»¯."

¡¡¡¡Ëµ×Å, Ö»¼ûÓÐ¸öÑ¾÷ß¶ËÁË²èÀ´ÓëËû.ÄÇ¼ÖÜ¿¿ÚÀïºÍ±¦ÓñËµ×Å»°,ÑÛ¾¦È´Áï³òÄÇÑ¾÷ß: Ï¸ÌôÉí²Ä,ÈÝ³¤Á³Ãæ,´©×ÅÒøºì°À¶ù,Çà¶Ð±³ÐÄ,°×ç±Ï¸ÕÛÈ¹.----²»ÊÇ±ð¸ö,È´ÊÇÏ®ÈË.ÄÇ¼ÖÜ¿×Ô´Ó±¦Óñ²¡ÁË¼¸Ìì,ËûÔÚÀïÍ·»ìÁËÁ½ÈÕ,ËûÈ´°ÑÄÇÓÐÃûÈË¿ÚÈÏ¼ÇÁËÒ»°ë. ËûÒ²ÖªµÀÏ®ÈËÔÚ±¦Óñ·¿ÖÐ±È±ð¸ö²»Í¬, ½ñ¼ûËû¶ËÁË²èÀ´,±¦ÓñÓÖÔÚÅÔ±ß×ø×Å,±ãÃ¦Õ¾ÆðÀ´Ð¦µÀ: "½ã½ãÔõÃ´ÌæÎÒµ¹Æð²èÀ´.ÎÒÀ´µ½ÊåÊåÕâÀï,ÓÖ²»ÊÇ¿Í,ÈÃÎÒ×Ô¼ºµ¹°Õ."±¦ÓñµÀ:"ÄãÖ»¹Ü×ø×Å°Õ.Ñ¾Í·ÃÇ¸úÇ°Ò²ÊÇÕâÑù."¼ÖÜ¿Ð¦µÀ:"ËäÈç´ËËµ,ÊåÊå·¿Àï½ã½ãÃÇ ,ÎÒÔõÃ´¸Ò·ÅËÁÄØ."Ò»ÃæËµ,Ò»Ãæ×øÏÂ³Ô²è.

¡¡¡¡ÄÇ±¦Óñ±ãºÍËûËµÐ©Ã»Òª½ôµÄÉ¢»°. ÓÖËµµÀË­¼ÒµÄÏ·×ÓºÃ,Ë­¼ÒµÄ»¨Ô°ºÃ,ÓÖ¸æËßËûË­¼ÒµÄÑ¾Í·±êÖÂ,Ë­¼ÒµÄ¾ÆÏ¯·áÊ¢,ÓÖÊÇË­¼ÒÓÐÆæ»õ,ÓÖÊÇË­¼ÒÓÐÒìÎï.ÄÇ¼ÖÜ¿¿ÚÀïÖ»µÃË³×ÅËûËµ, ËµÁËÒ»»á,¼û±¦ÓñÓÐÐ©ÀÁÀÁµÄÁË,±ãÆðÉí¸æ´Ç.±¦ÓñÒ²²»ÉõÁô,Ö»Ëµ:" ÄãÃ÷¶ùÏÐÁË,Ö»¹ÜÀ´."ÈÔÃüÐ¡Ñ¾Í·×Ó×¹¶ùËÍËû³öÈ¥.

¡¡¡¡³öÁËâùºìÔº,¼ÖÜ¿¼ûËÄ¹ËÎÞÈË,±ã°Ñ½ÅÂýÂýÍ£×ÅÐ©×ß,¿ÚÀïÒ»³¤Ò»¶ÌºÍ×¹¶ùËµ»°, ÏÈÎÊËû"¼¸ËêÁË?Ãû×Ö½ÐÊ²Ã´?Äã¸¸Ä¸ÔÚÄÇÒ»ÐÐÉÏ?ÔÚ±¦Êå·¿ÄÚ¼¸ÄêÁË?Ò»¸öÔÂ¶àÉÙÇ®? ¹²×Ü±¦Êå·¿ÄÚÓÐ¼¸¸öÅ®º¢×Ó?"ÄÇ×¹¶ù¼ûÎÊ,±ãÒ»×®×®µÄ¶¼¸æËßËûÁË.¼ÖÜ¿ÓÖµÀ:"²Å¸ÕÄÇ¸öÓëÄãËµ»°µÄ,Ëû¿ÉÊÇ½ÐÐ¡ºì?"×¹¶ùÐ¦µÀ:"Ëûµ¹½ÐÐ¡ºì.ÄãÎÊËû×÷Ê²Ã´?"¼ÖÜ¿µÀ:" ·½²ÅËûÎÊÄãÊ²Ã´ÊÖÅÁ×Ó,ÎÒµ¹¼ðÁËÒ»¿é."×¹¶ùÌýÁËÐ¦µÀ:"ËûÎÊÁËÎÒºÃ¼¸±é,¿ÉÓÐ¿´¼ûËûµÄÅÁ×Ó.ÎÒÓÐÄÇÃ´´ó¹¤·ò¹ÜÕâÐ©ÊÂ!½ñ¶ùËûÓÖÎÊÎÒ,ËûËµÎÒÌæËûÕÒ×ÅÁË,Ëû»¹Ð»ÎÒÄØ . ²ÅÔÚÞ¿ÎßÔ·ÃÅ¿ÚËµµÄ,¶þÒ¯Ò²Ìý¼ûÁË,²»ÊÇÎÒÈö»Ñ.ºÃ¶þÒ¯,Äã¼È¼ðÁË,¸øÎÒ°Õ.ÎÒ¿´ËûÄÃÊ²Ã´Ð»ÎÒ."Ô­À´ÉÏÔÂ¼ÖÜ¿½øÀ´ÖÖÊ÷Ö®Ê±,±ã¼ðÁËÒ»¿éÂÞÅÁ,±ãÖªÊÇËùÔÚÔ°ÄÚµÄÈËÊ§ÂäµÄ, µ«²»ÖªÊÇÄÇÒ»¸öÈËµÄ,¹Ê²»¸ÒÔì´Î.½ñÌý¼ûºìÓñÎÊ×¹¶ù,±ãÖªÊÇºìÓñµÄ,ÐÄÄÚ²»Ê¤Ï²ÐÒ.ÓÖ¼û×¹¶ù×·Ë÷,ÐÄÖÐÔçµÃÁËÖ÷Òâ,±ãÏòÐäÄÚ½«×Ô¼ºµÄÒ»¿éÈ¡ÁË³öÀ´,Ïò×¹¶ùÐ¦µÀ:"ÎÒ¸øÊÇ¸øÄã,ÄãÈôµÃÁËËûµÄÐ»Àñ,²»ÐíÂ÷×ÅÎÒ."×¹¶ùÂú¿ÚÀï´ðÓ¦ÁË,½ÓÁËÊÖÅÁ×Ó,ËÍ³ö¼ÖÜ¿,»ØÀ´ÕÒºìÓñ,²»ÔÚ»°ÏÂ.

¡¡¡¡Èç½ñÇÒËµ±¦Óñ´ò·¢ÁË¼ÖÜ¿È¥ºó, ÒâË¼ÀÁÀÁµÄÍáÔÚ´²ÉÏ,ËÆÓÐëüëÊÖ®Ì¬.Ï®ÈË±ã×ßÉÏÀ´, ×øÔÚ´²ÑØÉÏÍÆËû,ËµµÀ:"ÔõÃ´ÓÖÒªË¯¾õ?ÃÆµÄºÜ,Äã³öÈ¥¹ä¹ä²»ÊÇ?"±¦Óñ¼ûËµ, ±ãÀ­ËûµÄÊÖÐ¦µÀ:"ÎÒÒªÈ¥,Ö»ÊÇÉá²»µÃÄã."Ï®ÈËÐ¦µÀ:"¿ìÆðÀ´°Õ!"Ò»ÃæËµ,Ò»ÃæÀ­ÁË±¦ÓñÆðÀ´. ±¦ÓñµÀ:"¿ÉÍùÄÇÈ¥ÄØ?¹ÖÄåÄå·³·³µÄ."Ï®ÈËµÀ:"Äã³öÈ¥ÁË¾ÍºÃÁË.Ö»¹ÜÕâÃ´ÝÚÞ¨,Ô½·¢ÐÄÀï·³Äå."

¡¡¡¡±¦ÓñÎÞ¾«´ò²ÉµÄ, Ö»µÃÒÀËû.»Î³öÁË·¿ÃÅ,ÔÚ»ØÀÈÉÏµ÷ÅªÁËÒ»»ØÈ¸¶ù,³öÖÁÔºÍâ, Ë³×ÅÇß·¼Ïª¿´ÁËÒ»»Ø½ðÓã. Ö»¼ûÄÇ±ßÉ½ÆÂÉÏÁ½Ö»Ð¡Â¹¼ýÒ²ËÆµÄÅÜÀ´,±¦Óñ²»½âÆäÒâ. Õý×ÔÄÉÃÆ,Ö»¼û¼ÖÀ¼ÔÚºóÃæÄÃ×ÅÒ»ÕÅÐ¡¹­×·ÁËÏÂÀ´,Ò»¼û±¦ÓñÔÚÇ°Ãæ,±ãÕ¾×¡ÁË,Ð¦µÀ :"¶þÊåÊåÔÚ¼ÒÀïÄØ,ÎÒÖ»µ±³öÃÅÈ¥ÁË."±¦ÓñµÀ:"ÄãÓÖÌÔÆøÁË.ºÃºÃµÄÉäËû×÷Ê²Ã´?"¼ÖÀ¼Ð¦µÀ: "Õâ»á×Ó²»ÄîÊé,ÏÐ×Å×÷Ê²Ã´?ËùÒÔÑÝÏ°ÑÝÏ°ÆïÉä."±¦ÓñµÀ:"°ÑÑÀÔÔÁË,ÄÇÊ±²Å²»ÑÝÄØ."

¡¡¡¡Ëµ×Å, Ë³×Å½ÅÒ»¾¶À´ÖÁÒ»¸öÔºÃÅÇ°,Ö»¼û·ïÎ²É­É­,ÁúÒ÷Ï¸Ï¸.¾ÙÄ¿ÍûÃÅÉÏÒ»¿´, Ö»¼ûØÒÉÏÐ´×Å" äìÏæ¹Ý"Èý×Ö.±¦ÓñÐÅ²½×ßÈë,Ö»¼ûÏæÁ±´¹µØ,ÇÄÎÞÈËÉù.×ßÖÁ´°Ç°,¾õµÃÒ»ÂÆÓÄÏã´Ó±ÌÉ´´°ÖÐ°µ°µÍ¸³ö. ±¦Óñ±ã½«Á³ÌùÔÚÉ´´°ÉÏ,ÍùÀï¿´Ê±,¶úÄÚºöÌýµÃÏ¸Ï¸µÄ³¤Ì¾ÁËÒ»ÉùµÀ: "`Ã¿ÈÕ¼ÒÇéË¼Ë¯»è»è.'"±¦ÓñÌýÁË,²»¾õÐÄÄÚÑ÷½«ÆðÀ´,ÔÙ¿´Ê±, Ö»¼û÷ìÓñÔÚ´²ÉÏÉìÀÁÑü.±¦ÓñÔÚ´°ÍâÐ¦µÀ:"ÎªÉõÃ´`Ã¿ÈÕ¼ÒÇéË¼Ë¯»è»è'?"Ò»ÃæËµ,Ò»ÃæÏÆÁ±×Ó½øÀ´ÁË.

¡¡¡¡ÁÖ÷ìÓñ×Ô¾õÍüÇé,²»¾õºìÁËÁ³,ÄÃÐä×ÓÕÚÁËÁ³,·­ÉíÏòÀï×°Ë¯×ÅÁË.±¦Óñ²Å×ßÉÏÀ´Òª°áËûµÄÉí×Ó,Ö»¼û÷ìÓñµÄÄÌÄï²¢Á½¸öÆÅ×ÓÈ´¸úÁË½øÀ´Ëµ:"ÃÃÃÃË¯¾õÄØ,µÈÐÑÁËÔÙÇëÀ´. "¸ÕËµ×Å,÷ìÓñ±ã·­Éí×øÁËÆðÀ´,Ð¦µÀ:"Ë­Ë¯¾õÄØ."ÄÇÁ½Èý¸öÆÅ×Ó¼û÷ìÓñÆðÀ´,±ãÐ¦µÀ: "ÎÒÃÇÖ»µ±¹ÃÄïË¯×ÅÁË."Ëµ×Å,±ã½Ð×Ï¾éËµ:"¹ÃÄïÐÑÁË,½øÀ´ËÅºî."Ò»ÃæËµ,Ò»Ãæ¶¼È¥ÁË.

¡¡¡¡÷ìÓñ×øÔÚ´²ÉÏ,Ò»ÃæÌ§ÊÖÕûÀí÷Þ·¢,Ò»ÃæÐ¦Ïò±¦ÓñµÀ:"ÈË¼ÒË¯¾õ,Äã½øÀ´×÷Ê²Ã´? " ±¦Óñ¼ûËûÐÇÑÛÎ¢â¼,ÏãÈù´ø³à,²»¾õÉñ»êÔçµ´,Ò»ÍáÉí×øÔÚÒÎ×ÓÉÏ,Ð¦µÀ:"Äã²ÅËµÊ²Ã´?"÷ìÓñµÀ:"ÎÒÃ»ËµÊ²Ã´."±¦ÓñÐ¦µÀ:"¸øÄã¸öé¼×Ó³Ô!ÎÒ¶¼Ìý¼ûÁË."

¡¡¡¡¶þÈËÕýËµ»°,Ö»¼û×Ï¾é½øÀ´.±¦ÓñÐ¦µÀ:"×Ï¾é,°ÑÄãÃÇµÄºÃ²èµ¹ÍëÎÒ³Ô."×Ï¾éµÀ: "ÄÇÀïÊÇºÃµÄÄØ?ÒªºÃµÄ,Ö»ÊÇµÈÏ®ÈËÀ´."÷ìÓñµÀ:"±ðÀíËû,ÄãÏÈ¸øÎÒÒ¨Ë®È¥°Õ."×Ï¾éÐ¦µÀ:"ËûÊÇ¿Í,×ÔÈ»ÏÈµ¹ÁË²èÀ´ÔÙÒ¨Ë®È¥."Ëµ×Åµ¹²èÈ¥ÁË.±¦ÓñÐ¦µÀ:"ºÃÑ¾Í·,`Èô¹²Äã¶àÇéÐ¡½ãÍ¬Ô§ÕÊ,ÔõÉáµÃµþ±»ÆÌ´²?'"ÁÖ÷ìÓñµÇÊ±ÁÌÏÂÁ³À´,ËµµÀ:"¶þ¸ç¸ç,ÄãËµÊ²Ã´?"±¦ÓñÐ¦µÀ:"ÎÒºÎ³¢ËµÊ²Ã´."÷ìÓñ±ã¿ÞµÀ:"Èç½ñÐÂÐËµÄ,ÍâÍ·ÌýÁË´å»°À´,Ò²Ëµ¸øÎÒÌý,¿´ÁË»ìÕÊÊé,Ò²À´ÄÃÎÒÈ¡Ð¦¶ù.ÎÒ³ÉÁËÒ¯ÃÇ½âÃÆµÄ."Ò»Ãæ¿Þ×Å,Ò»ÃæÏÂ´²À´ÍùÍâ¾Í×ß.±¦Óñ²»ÖªÒªÔõÑù,ÐÄÏÂ»ÅÁË,Ã¦¸ÏÉÏÀ´,"ºÃÃÃÃÃ,ÎÒÒ»Ê±¸ÃËÀ,Äã±ð¸æËßÈ¥.ÎÒÔÙÒª¸Ò,×ìÉÏ¾Í³¤¸öðÛ,ÀÃÁËÉàÍ·."ÕýËµ×Å,Ö»¼ûÏ®ÈË×ßÀ´ËµµÀ:"¿ì»ØÈ¥´©ÒÂ·þ,ÀÏÒ¯½ÐÄãÄØ. "±¦ÓñÌýÁË,²»¾õ´òÁË¸öÀ×µÄÒ»°ã,Ò²¹Ë²»µÃ±ðµÄ,¼²Ã¦»ØÀ´´©ÒÂ·þ.³öÔ°À´,Ö»¼û±ºÜøÔÚ¶þÃÅÇ°µÈ×Å,±¦Óñ±ãÎÊµÀ:"Äã¿ÉÖªµÀ½ÐÎÒÊÇÎªÊ²Ã´?"±ºÜøµÀ:"Ò¯¿ì³öÀ´°Õ, ºáÊúÊÇ¼ûÈ¥µÄ,µ½ÄÇÀï¾ÍÖªµÀÁË."Ò»ÃæËµ,Ò»Ãæ´ß×Å±¦Óñ.

¡¡¡¡×ª¹ý´óÌü, ±¦ÓñÐÄÀï»¹×ÔºüÒÉ,Ö»ÌýÇ½½Ç±ßÒ»ÕóºÇºÇ´óÐ¦,»ØÍ·Ö»¼ûÑ¦ó´ÅÄ×ÅÊÖÐ¦ÁË³öÀ´,Ð¦µÀ:"Òª²»ËµÒÌ·ò½ÐÄã,ÄãÄÇÀï³öÀ´µÄÕâÃ´¿ì."±ºÜøÒ²Ð¦µÀ:"Ò¯±ð¹ÖÎÒ." Ã¦¹òÏÂÁË. ±¦ÓñÕúÁË°ëÌì,·½½â¹ýÀ´ÁË,ÊÇÑ¦ó´ºåËû³öÀ´.Ñ¦ó´Á¬Ã¦´ò¹§×÷Ò¾Åã²»ÊÇ, ÓÖÇó" ²»ÒªÄÑÎªÁËÐ¡×Ó,¶¼ÊÇÎÒ±ÆËûÈ¥µÄ."±¦ÓñÒ²ÎÞ·¨ÁË,Ö»ºÃÐ¦ÎÊµÀ:"ÄãºåÎÒÒ²°ÕÁË, ÔõÃ´ËµÎÒ¸¸Ç×ÄØ?ÎÒ¸æËßÒÌÄïÈ¥,ÆÀÆÀÕâ¸öÀí,¿ÉÊ¹µÃÃ´?"Ñ¦ó´Ã¦µÀ:"ºÃÐÖµÜ,ÎÒÔ­ÎªÇóÄã¿ìÐ©³öÀ´,¾ÍÍüÁË¼É»äÕâ¾ä»°.¸ÄÈÕÄãÒ²ºåÎÒ,ËµÎÒµÄ¸¸Ç×¾ÍÍêÁË."±¦ÓñµÀ: " àÈ,àÈ,Ô½·¢¸ÃËÀÁË."ÓÖÏò±ºÜøµÀ:"·´ÅÑ§åµÄ,»¹¹ò×Å×÷Ê²Ã´!"±ºÜøÁ¬Ã¦ßµÍ·ÆðÀ´. Ñ¦ó´µÀ:"Òª²»ÊÇÎÒÒ²²»¸Ò¾ª¶¯,Ö»ÒòÃ÷¶ùÎåÔÂ³õÈýÈÕÊÇÎÒµÄÉúÈÕ,Ë­Öª¹Å¶­ÐÐµÄ³ÌÈÕÐË, Ëû²»ÖªÄÇÀïÑ°ÁËÀ´µÄÕâÃ´´ÖÕâÃ´³¤·Û´àµÄÏÊÅº,ÕâÃ´´óµÄ´óÎ÷¹Ï,ÕâÃ´³¤Ò»Î²ÐÂÏÊµÄöàÓã, ÕâÃ´´óµÄÒ»¸öåßÂÞ¹ú½ø¹±µÄÁé°ØÏãÑ¬µÄåßÖí.ÄãËµ,ËûÕâËÄÑùÀñ¿ÉÄÑµÃ²»ÄÑµÃ? ÄÇÓã,Öí²»¹ý¹ó¶øÄÑµÃ,ÕâÅººÍ¹Ï¿÷ËûÔõÃ´ÖÖ³öÀ´µÄ.ÎÒÁ¬Ã¦Ð¢¾´ÁËÄ¸Ç×,¸Ï×Å¸øÄãÃÇÀÏÌ«Ì«, ÒÌ¸¸,ÒÌÄ¸ËÍÁËÐ©È¥.Èç½ñÁôÁËÐ©,ÎÒÒª×Ô¼º³Ô,¿ÖÅÂÕÛ¸£,×óË¼ÓÒÏë, ³ýÎÒÖ®Íâ,Î©ÓÐÄã»¹Åä³Ô,ËùÒÔÌØÇëÄãÀ´.¿ÉÇÉ³ªÇú¶ùµÄÐ¡Ã´¶ùÓÖ²ÅÀ´ÁË,ÎÒÍ¬ÄãÀÖÒ»ÌìºÎÈç? "Ò»ÃæËµ,Ò»ÃæÀ´ÖÁËûÊé·¿Àï.Ö»¼ûÕ²¹â,³ÌÈÕÐË,ºúË¹À´,µ¥Æ¸ÈÊµÈ²¢³ªÇú¶ùµÄ¶¼ÔÚÕâÀï, ¼ûËû½øÀ´,Çë°²µÄ,ÎÊºÃµÄ,¶¼±Ë´Ë¼û¹ýÁË.³ÔÁË²è,Ñ¦ó´¼´ÃüÈË°Ú¾ÆÀ´. ËµÓÌÎ´ÁË,ÖÚÐ¡ØËÆßÊÖ°Ë½Å°ÚÁË°ëÌì,·½²ÅÍ£µ±¹é×ø.±¦Óñ¹û¼û¹ÏÅºÐÂÒì,ÒòÐ¦µÀ:"ÎÒµÄÊÙÀñ»¹Î´ËÍÀ´,µ¹ÏÈÈÅÁË."Ñ¦ó´µÀ:"¿ÉÊÇÄØ,Ã÷¶ùÄãËÍÎÒÊ²Ã´?"±¦ÓñµÀ:"ÎÒ¿ÉÓÐÊ²Ã´¿ÉËÍµÄ? ÈôÂÛÒøÇ®³ÔµÄ´©µÄ¶«Î÷,¾¿¾¹»¹²»ÊÇÎÒµÄ,Î©ÓÐÎÒÐ´Ò»ÕÅ×Ö,»­Ò»ÕÅ»­,²ÅËãÊÇÎÒµÄ."

¡¡¡¡Ñ¦ó´Ð¦µÀ:"ÄãÌá»­¶ù,ÎÒ²ÅÏëÆðÀ´.×ò¶ùÎÒ¿´ÈË¼ÒÒ»ÕÅ´º¹¬,»­µÄ×ÅÊµºÃ.ÉÏÃæ»¹ÓÐÐí¶àµÄ×Ö, Ò²Ã»Ï¸¿´,Ö»¿´ÂäµÄ¿î,ÊÇ`¸ý»Æ'»­µÄ.ÕæÕæµÄºÃµÄÁË²»µÃ!"±¦ÓñÌýËµ, ÐÄÏÂ²ÂÒÉµÀ: "¹Å½ñ×Ö»­Ò²¶¼¼û¹ýÐ©,ÄÇÀïÓÐ¸ö`¸ý»Æ'?"ÏëÁË°ëÌì,²»¾õÐ¦½«ÆðÀ´,ÃüÈËÈ¡¹ý±ÊÀ´,ÔÚÊÖÐÄÀïÐ´ÁËÁ½¸ö×Ö,ÓÖÎÊÑ¦ó´µÀ:"Äã¿´ÕæÁËÊÇ`¸ý»Æ'?"Ñ¦ó´µÀ:"ÔõÃ´¿´²»Õæ!"±¦Óñ½«ÊÖÒ»Èö,ÓëËû¿´µÀ:"±ðÊÇÕâÁ½×Ö°Õ?ÆäÊµÓë`¸ý»Æ'ÏàÈ¥²»Ô¶."ÖÚÈË¶¼¿´Ê±, Ô­À´ÊÇ"ÌÆÒú"Á½¸ö×Ö,¶¼Ð¦µÀ:"Ïë±ØÊÇÕâÁ½×Ö,´óÒ¯Ò»Ê±ÑÛ»¨ÁËÒ²Î´¿ÉÖª".Ñ¦ó´Ö»¾õÃ»ÒâË¼, Ð¦µÀ:"Ë­ÖªËû`ÌÇÒø'`¹ûÒø'µÄ."ÕýËµ×Å,Ð¡ØËÀ´»Ø"·ë´óÒ¯À´ÁË".±¦Óñ±ãÖªÊÇÉñÎä½«¾ü·ëÌÆÖ®×Ó·ë×ÏÓ¢À´ÁË. Ñ¦ó´µÈÒ»Æë¶¼½Ð"¿ìÇë".ËµÓÌÎ´ÁË,Ö»¼û·ë×ÏÓ¢Ò»Â·ËµÐ¦, ÒÑ½øÀ´ÁË.ÖÚÈËÃ¦ÆðÏ¯ÈÃ×ø.·ë×ÏÓ¢Ð¦µÀ:"ºÃÑ½!Ò²²»³öÃÅÁË,ÔÚ¼ÒÀï¸ßÀÖ°Õ. "±¦ÓñÑ¦ó´¶¼Ð¦µÀ:"Ò»ÏòÉÙ»á,ÀÏÊÀ²®ÉíÉÏ¿µ½¡?"×ÏÓ¢´ðµÀ:"¼Ò¸¸µ¹Ò²ÍÐ±Ó¿µ½¡. ½üÀ´¼ÒÄ¸Å¼×ÅÁËÐ©·çº®,²»ºÃÁËÁ½Ìì."Ñ¦ó´¼ûËûÃæÉÏÓÐÐ©ÇàÉË,±ãÐ¦µÀ:"ÕâÁ³ÉÏÓÖºÍË­»ÓÈ­µÄ?¹ÒÁË»Ï×ÓÁË."·ë×ÏÓ¢Ð¦µÀ:"´ÓÄÇÒ»Ôâ°Ñ³ð¶¼Î¾µÄ¶ù×Ó´òÉËÁË,ÎÒ¾Í¼ÇÁËÔÙ²»âæÆø,ÈçºÎÓÖ»ÓÈ­?Õâ¸öÁ³ÉÏ,ÊÇÇ°ÈÕ´òÎ§,ÔÚÌúÍøÉ½½ÌÍÃ÷½ÉÓÒ»³á°ò."±¦ÓñµÀ: "¼¸Ê±µÄ»°?"×ÏÓ¢µÀ:"ÈýÔÂ¶þÊ®°ËÈÕÈ¥µÄ,Ç°¶ùÒ²¾Í»ØÀ´ÁË."±¦ÓñµÀ:"¹ÖµÀÇ°¶ù³õÈýËÄ¶ù, ÎÒÔÚÉòÊÀÐÖ¼Ò¸°Ï¯²»¼ûÄãÄØ.ÎÒÒªÎÊ,²»ÖªÔõÃ´¾ÍÍüÁË.µ¥ÄãÈ¥ÁË,»¹ÊÇÀÏÊÀ²®Ò²È¥ÁË?"×ÏÓ¢µÀ:"¿É²»ÊÇ¼Ò¸¸È¥,ÎÒÃ»·¨¶ù,È¥°ÕÁË.ÄÑµÀÎÒÏÐ·èÁË,ÔÛÃÇ¼¸¸öÈË³Ô¾ÆÌý³ªµÄ²»ÀÖ,Ñ°ÄÇ¸ö¿àÄÕÈ¥?ÕâÒ»´Î,´ó²»ÐÒÖ®ÖÐÓÖ´óÐÒ."

¡¡¡¡Ñ¦ó´ÖÚÈË¼ûËû³ÔÍêÁË²è, ¶¼ËµµÀ:"ÇÒÈëÏ¯,ÓÐ»°ÂýÂýµÄËµ."·ë×ÏÓ¢ÌýËµ,±ãÁ¢ÆðÉíÀ´ËµµÀ: "ÂÛÀí,ÎÒ¸ÃÅãÒû¼¸±­²ÅÊÇ,Ö»ÊÇ½ñ¶ùÓÐÒ»¼þ´ó´óÒª½ôµÄÊÂ,»ØÈ¥»¹Òª¼û¼Ò¸¸Ãæ»Ø,Êµ²»¸ÒÁì."Ñ¦ó´±¦ÓñÖÚÈËÄÇÀï¿ÏÒÀ,ËÀÀ­×Å²»·Å.·ë×ÏÓ¢Ð¦µÀ:"ÕâÓÖÆæÁË.ÄãÎÒÕâÐ©Äê, ÄÇ»Ø¶ùÓÐÕâ¸öµÀÀíµÄ?¹ûÈ»²»ÄÜ×ñÃü.Èô±Ø¶¨½ÐÎÒÁì,ÄÃ´ó±­À´,ÎÒÁìÁ½±­¾ÍÊÇÁË."ÖÚÈËÌýËµ,Ö»µÃ°ÕÁË,Ñ¦ó´Ö´ºø,±¦Óñ°ÑÕµ,ÕåÁËÁ½´óº£.ÄÇ·ë×ÏÓ¢Õ¾×Å,Ò»Æø¶ø¾¡. ±¦ÓñµÀ:"Äãµ½µ×°ÑÕâ¸ö`²»ÐÒÖ®ÐÒ'ËµÍêÁËÔÙ×ß."·ë×ÏÓ¢Ð¦µÀ:"½ñ¶ùËµµÄÒ²²»¾¡ÐË.ÎÒÎªÕâ¸ö,»¹ÒªÌØÖÎÒ»¶«,ÇëÄãÃÇÈ¥Ï¸Ì¸Ò»Ì¸,¶þÔò»¹ÓÐËù¿ÒÖ®´¦."Ëµ×ÅÖ´ÊÖ¾Í×ß.Ñ¦ó´µÀ:"Ô½·¢ËµµÄÈËÈÈØÝØÝµÄ¶ª²»ÏÂ.¶àÔçÍí²ÅÇëÎÒÃÇ,¸æËßÁË.Ò²ÃâµÄÈËÓÌÒÉ." ·ë×ÏÓ¢µÀ:"¶àÔòÊ®ÈÕ,ÉÙÔò°ËÌì."Ò»ÃæËµ,Ò»Ãæ³öÃÅÉÏÂíÈ¥ÁË.ÖÚÈË»ØÀ´,ÒÀÏ¯ÓÖÒûÁËÒ»»Ø·½É¢.

¡¡¡¡±¦Óñ»ØÖÁÔ°ÖÐ, Ï®ÈËÕý¼Ç¹Ò×ÅËûÈ¥¼û¼ÖÕþ,²»ÖªÊÇ»öÊÇ¸£,Ö»¼û±¦Óñ×íõ¸õ¸µÄ»ØÀ´, ÎÊÆäÔ­¹Ê,±¦ÓñÒ»Ò»ÏòËûËµÁË.Ï®ÈËµÀ:"ÈË¼ÒÇ£³¦¹Ò¶ÇµÄµÈ×Å,ÄãÇÒ¸ßÀÖÈ¥,Ò²µ½µ×´ò·¢ÈËÀ´¸ø¸öÐÅ¶ù."±¦ÓñµÀ:"ÎÒºÎ³¢²»ÒªËÍÐÅ¶ù,Ö»Òò·ëÊÀÐÖÀ´ÁË,¾Í»ìÍüÁË."ÕýËµ,Ö»¼û±¦îÎ×ß½øÀ´Ð¦µÀ:"Æ«ÁËÎÒÃÇÐÂÏÊ¶«Î÷ÁË."±¦ÓñÐ¦µÀ:"½ã½ã¼ÒµÄ¶«Î÷,×ÔÈ»ÏÈÆ«ÁËÎÒÃÇÁË."±¦îÎÒ¡Í·Ð¦µÀ:"×ò¶ù¸ç¸çµ¹ÌØÌØµÄÇëÎÒ³Ô,ÎÒ²»³Ô,½ÐËûÁô×ÅÇëÈËËÍÈË°Õ. ÎÒÖªµÀÎÒµÄÃüÐ¡¸£±¡,²»Åä³ÔÄÇ¸ö."Ëµ×Å,Ñ¾÷ßµ¹ÁË²èÀ´,³Ô²èËµÏÐ»°¶ù,²»ÔÚ»°ÏÂ.

¡¡¡¡È´ËµÄÇÁÖ÷ìÓñÌý¼û¼ÖÕþ½ÐÁË±¦ÓñÈ¥ÁË,Ò»ÈÕ²»»ØÀ´,ÐÄÖÐÒ²ÌæËûÓÇÂÇ.ÖÁÍí·¹ºó, ÎÅÌý±¦ÓñÀ´ÁË,ÐÄÀïÒªÕÒËûÎÊÎÊÊÇÔõÃ´ÑùÁË.Ò»²½²½ÐÐÀ´,¼û±¦îÎ½ø±¦ÓñµÄÔºÄÚÈ¥ÁË, ×Ô¼ºÒ²±ãËæºó×ßÁËÀ´.¸Õµ½ÁËÇß·¼ÇÅ,Ö»¼û¸÷É«Ë®ÇÝ¶¼ÔÚ³ØÖÐÔ¡Ë®,Ò²ÈÏ²»³öÃûÉ«À´, µ«¼ûÒ»¸ö¸öÎÄ²ÊìÅÒ«, ºÃ¿´Òì³£,Òò¶øÕ¾×¡¿´ÁËÒ»»á.ÔÙÍùâùºìÔºÀ´,Ö»¼ûÔºÃÅ¹Ø×Å, ÷ìÓñ±ãÒÔÊÖ¿ÛÃÅ.

¡¡¡¡Ë­ÖªÇçö©ºÍ±ÌºÛÕý°èÁË×ì,Ã»ºÃÆø,ºö¼û±¦îÎÀ´ÁË,ÄÇÇçö©Õý°ÑÆøÒÆÔÚ±¦îÎÉíÉÏ, ÕýÔÚÔºÄÚ±§Ô¹Ëµ: "ÓÐÊÂÃ»ÊÂÅÜÁËÀ´×ø×Å,½ÐÎÒÃÇÈý¸ü°ëÒ¹µÄ²»µÃË¯¾õ!"ºöÌýÓÖÓÐÈË½ÐÃÅ,Ççö©Ô½·¢¶¯ÁËÆø,Ò²²¢²»ÎÊÊÇË­,±ãËµµÀ:"¶¼Ë¯ÏÂÁË,Ã÷¶ùÔÙÀ´°Õ!"ÁÖ÷ìÓñËØÖªÑ¾Í·ÃÇµÄÇéÐÔ, ËûÃÇ±Ë´ËÍçË£¹ßÁË,¿ÖÅÂÔºÄÚµÄÑ¾Í·Ã»ÌýÕæÊÇËûµÄÉùÒô,Ö»µ±ÊÇ±ðµÄÑ¾Í·ÃÇÀ´ÁË,ËùÒÔ²»¿ªÃÅ,Òò¶øÓÖ¸ßÉùËµµÀ:"ÊÇÎÒ,»¹²»¿ªÃ´?"Ççö©Æ«Éú»¹Ã»Ìý³öÀ´, ±ãÊ¹ÐÔ×ÓËµµÀ: "Æ¾ÄãÊÇË­,¶þÒ¯·Ô¸ÀµÄ,Ò»¸Å²»Ðí·ÅÈË½øÀ´ÄØ!"ÁÖ÷ìÓñÌýÁË,²»¾õÆøÕúÔÚÃÅÍâ, ´ýÒª¸ßÉùÎÊËû,¶ºÆðÆøÀ´,×Ô¼ºÓÖ»ØË¼Ò»·¬:"ËäËµÊÇ¾ËÄ¸¼ÒÈçÍ¬×Ô¼º¼ÒÒ»Ñù,µ½µ×ÊÇ¿Í±ß.Èç½ñ¸¸Ä¸Ë«Íö,ÎÞÒÀÎÞ¿¿,ÏÖÔÚËû¼ÒÒÀÆÜ.Èç½ñÈÏÕæÌÔÆø,Ò²¾õÃ»È¤." Ò»ÃæÏë, Ò»ÃæÓÖ¹öÏÂÀáÖéÀ´.ÕýÊÇ»ØÈ¥²»ÊÇ,Õ¾×Å²»ÊÇ.ÕýÃ»Ö÷Òâ,Ö»ÌýÀïÃæÒ»ÕóÐ¦ÓïÖ®Éù,Ï¸ÌýÒ»Ìý,¾¹ÊÇ±¦Óñ`±¦îÎ¶þÈË.ÁÖ÷ìÓñÐÄÖÐÒæ·¢¶¯ÁËÆø,×óË¼ÓÒÏë,ºöÈ»ÏëÆðÁËÔçÆðµÄÊÂÀ´: "±Ø¾¹ÊÇ±¦ÓñÄÕÎÒÒª¸æËûµÄÔ­¹Ê.µ«Ö»ÎÒºÎ³¢¸æÄãÁË,ÄãÒ²´òÌý´òÌý,¾ÍÄÕÎÒµ½Õâ²½ÌïµØ. Äã½ñ¶ù²»½ÐÎÒ½øÀ´,ÄÑµÀÃ÷¶ù¾Í²»¼ûÃæÁË!"Ô½ÏëÔ½ÉË¸ÐÆðÀ´,Ò²²»¹Ë²ÔÌ¦Â¶Àä,»¨¾¶·çº®,¶ÀÁ¢Ç½½Ç±ß»¨ÒõÖ®ÏÂ,±¯±¯ÆÝÆÝÎØÑÊÆðÀ´.Ô­À´ÕâÁÖ÷ìÓñ±ü¾ø´ú×ËÈÝ,¾ßÏ£ÊÀ¿¡ÃÀ,²»ÆÚÕâÒ»¿Þ,ÄÇ¸½½üÁøÖ¦»¨¶äÉÏµÄËÞÄñÆÜÑ»Ò»ÎÅ´ËÉù,¾ãß¯ÀãÀã·ÉÆðÔ¶±Ü,²»ÈÌÔÙÌý.ÕæÊÇ:

¡¡¡¡»¨»êÄ¬Ä¬ÎÞÇéÐ÷,ÄñÃÎ³Õ³ÕºÎ´¦¾ª.ÒòÓÐÒ»Ê×Ê«µÀ:

¡¡¡¡ò­¶ù²ÅÃ²ÊÀÓ¦Ï£,¶À±§ÓÄ·¼³öÐå¹ë,

¡¡¡¡ÎØÑÊÒ»ÉùÓÌÎ´ÁË,Âä»¨ÂúµØÄñ¾ª·É.ÄÇÁÖ÷ìÓñÕý×ÔÌä¿Þ,ºöÌý"Ö¨à¶"Ò»Éù,ÔºÃÅ¿ª´¦,²»ÖªÊÇÄÇÒ»¸ö³öÀ´.ÒªÖª¶ËµÄ,ÇÒÌýÏÂ»Ø·Ö½â.

    http://www.hongloumengs.cn/hongloumeng/3/hongloumeng95.htm

»°ËµÁÖ÷ìÓñÕý×Ô±¯Æü, ºöÌýÔºÃÅÏì´¦,Ö»¼û±¦îÎ³öÀ´ÁË,±¦ÓñÏ®ÈËÒ»ÈºÈËËÍÁË³öÀ´. ´ýÒªÉÏÈ¥ÎÊ×Å±¦Óñ,ÓÖ¿Öµ±×ÅÖÚÈËÎÊÐßÁË±¦Óñ²»±ã,Òò¶øÉÁ¹ýÒ»ÅÔ,ÈÃ±¦îÎÈ¥ÁË, ±¦ÓñµÈ½øÈ¥¹ØÁËÃÅ, ·½×ª¹ýÀ´,ÓÌÍû×ÅÃÅÈ÷ÁË¼¸µãÀá.×Ô¾õÎÞÎ¶,·½×ªÉí»ØÀ´,ÎÞ¾«´ò²ÊµÄÐ¶ÁË²Ð×±.

¡¡¡¡×Ï¾éÑ©ÑãËØÈÕÖªµÀÁÖ÷ìÓñµÄÇéÐÔ:ÎÞÊÂÃÆ×ø,²»ÊÇ³îÃ¼,±ãÊÇ³¤Ì¾,ÇÒºÃ¶Ë¶ËµÄ²»ÖªÎªÁËÊ²Ã´, ³£³£µÄ±ã×ÔÀáµÀ²»¸ÉµÄ.ÏÈÊ±»¹ÓÐÈË½âÈ°,ÅÂËûË¼¸¸Ä¸,Ïë¼ÒÏç,ÊÜÁËÎ¯Çú,Ö»µÃÓÃ»°¿íÎ¿½âÈ°.Ë­ÖªºóÀ´Ò»ÄêÒ»ÔÂµÄ¾¹³£³£µÄÈç´Ë,°ÑÕâ¸öÑù¶ù¿´¹ß,Ò²¶¼²»ÀíÂÛÁË. ËùÒÔÒ²Ã»ÈËÀí,ÓÉËûÈ¥ÃÆ×ø,Ö»¹ÜË¯¾õÈ¥ÁË.ÄÇÁÖ÷ìÓñÒÐ×Å´²À¸¸Ë,Á½ÊÖ±§×ÅÏ¥, ÑÛ¾¦º¬×ÅÀá,ºÃËÆÄ¾µñÄàËÜµÄÒ»°ã,Ö±×øµ½¶þ¸ü¶àÌì·½²ÅË¯ÁË.Ò»ËÞÎÞ»°.ÖÁ´ÎÈÕÄËÊÇËÄÔÂ¶þÊ®ÁùÈÕ,Ô­À´ÕâÈÕÎ´Ê±½»Ã¢ÖÖ½Ú.ÉÐ¹Å·çË×:·²½»Ã¢ÖÖ½ÚµÄÕâÈÕ,¶¼ÒªÉè°Ú¸÷É«ÀñÎï, ¼À½¤»¨Éñ,ÑÔÃ¢ÖÖÒ»¹ý,±ãÊÇÏÄÈÕÁË,ÖÚ»¨½ÔÐ¶,»¨ÉñÍËÎ»,ÐëÒª½¤ÐÐ.È»¹ëÖÐ¸üÐËÕâ¼þ·çË×, ËùÒÔ´ó¹ÛÔ°ÖÐÖ®ÈË¶¼ÔçÆðÀ´ÁË.ÄÇÐ©Å®º¢×ÓÃÇ,»òÓÃ»¨°êÁøÖ¦±à³É½ÎÂíµÄ, »òÓÃç±½õÉ´ÂÞµþ³É¸Éì¸ìº´±µÄ,¶¼ÓÃ²ÊÏßÏµÁË.Ã¿Ò»¿ÅÊ÷ÉÏ,Ã¿Ò»Ö¦»¨ÉÏ,¶¼ÏµÁËÕâÐ©ÎïÊÂ. ÂúÔ°ÀïÐå´øÆ®¤·,»¨Ö¦ÕÐÕ¹,¸ü¼æÕâÐ©ÈË´ò°çµÃÌÒÐßÐÓÈÃ,Ñà¶ÊÝº²Ñ, Ò»Ê±Ò²µÀ²»¾¡.

¡¡¡¡ÇÒËµ±¦îÎ, Ó­´º,Ì½´º,Ï§´º,Àîæý,·ï½ãµÈ²¢ÇÉ½ã,´ó½ã,ÏãÁâÓëÖÚÑ¾÷ßÃÇÔÚÔ°ÄÚÍæË£,¶À²»¼ûÁÖ÷ìÓñ.Ó­´ºÒòËµµÀ:"ÁÖÃÃÃÃÔõÃ´²»¼û?ºÃ¸öÀÁÑ¾Í·!Õâ»á×Ó»¹Ë¯¾õ²»³É ?"±¦îÎµÀ:"ÄãÃÇµÈ×Å,ÎÒÈ¥ÄÖÁËËûÀ´."Ëµ×Å±ã¶ªÏÂÁËÖÚÈË,Ò»Ö±ÍùäìÏæ¹ÝÀ´.Õý×ß×Å, Ö»¼ûÎÄ¹ÙµÈÊ®¶þ¸öÅ®º¢×ÓÒ²À´ÁË, ÉÏÀ´ÎÊÁËºÃ,ËµÁËÒ»»ØÏÐ»°.±¦îÎ»ØÉíÖ¸µÀ:"ËûÃÇ¶¼ÔÚÄÇÀïÄØ, ÄãÃÇÕÒËûÃÇÈ¥°Õ.ÎÒ½ÐÁÖ¹ÃÄïÈ¥¾ÍÀ´."Ëµ×Å±ãåÔåÆÍùäìÏæ¹ÝÀ´.ºöÈ»Ì§Í·¼û±¦Óñ½øÈ¥ÁË, ±¦îÎ±ãÕ¾×¡µÍÍ·ÏëÁËÏë:±¦ÓñºÍÁÖ÷ìÓñÊÇ´ÓÐ¡¶ùÒ»´¦³¤´ó,ËûÐÖÃÃ¼ä¶àÓÐ²»±ÜÏÓÒÉÖ®´¦,³°Ð¦Ï²Å­ÎÞ³£,¿öÇÒÁÖ÷ìÓñËØÏ°²Â¼É,ºÃÅªÐ¡ÐÔ¶ùµÄ.´Ë¿Ì×Ô¼ºÒ²¸úÁË½øÈ¥,Ò»Ôò±¦Óñ²»±ã,¶þÔò÷ìÓñÏÓÒÉ.°ÕÁË,µ¹ÊÇ»ØÀ´µÄÃî.Ïë±Ï³éÉí»ØÀ´.

¡¡¡¡¸ÕÒªÑ°±ðµÄæ¢ÃÃÈ¥,ºö¼ûÇ°ÃæÒ»Ë«ÓñÉ«ºûµû,´óÈçÍÅÉÈ,Ò»ÉÏÒ»ÏÂÓ­·çôæõÑ,Ê®·ÖÓÐÈ¤.±¦îÎÒâÓûÆËÁËÀ´ÍæË£,ËìÏòÐäÖÐÈ¡³öÉÈ×ÓÀ´,Ïò²ÝµØÏÂÀ´ÆË.Ö»¼ûÄÇÒ»Ë«ºûµûºöÆðºöÂä, À´À´ÍùÍù,´©»¨¶ÈÁø,½«Óû¹ýºÓÈ¥ÁË.µ¹ÒýµÄ±¦îÎõæÊÖõæ½ÅµÄ,Ò»Ö±¸úµ½³ØÖÐµÎ´äÍ¤ÉÏ, Ïãº¹ÁÜÀì,½¿´­Ï¸Ï¸.±¦îÎÒ²ÎÞÐÄÆËÁË,¸ÕÓû»ØÀ´,Ö»ÌýµÎ´äÍ¤Àï±ßàÒàÒÔûÔûÓÐÈËËµ»°.Ô­À´ÕâÍ¤×ÓËÄÃæ¾ãÊÇÓÎÀÈÇúÇÅ,¸ÇÔìÔÚ³ØÖÐË®ÉÏ,ËÄÃæµñïÎ§¬×Óºý×ÅÖ½.

¡¡¡¡±¦îÎÔÚÍ¤ÍâÌý¼ûËµ»°, ±ãÉ·×¡½ÅÍùÀïÏ¸Ìý,Ö»ÌýËµµÀ:"ÄãÇÆÇÆÕâÊÖÅÁ×Ó,¹ûÈ»ÊÇÄã¶ªµÄÄÇ¿é,Äã¾ÍÄÃ×Å,Òª²»ÊÇ,¾Í»¹Ü¿¶þÒ¯È¥."ÓÖÓÐÒ»ÈËËµ»°:"¿É²»ÊÇÎÒÄÇ¿é!ÄÃÀ´¸øÎÒ°Õ."ÓÖÌýµÀ:"ÄãÄÃÊ²Ã´Ð»ÎÒÄØ?ÄÑµÀ°×Ñ°ÁËÀ´²»³É."ÓÖ´ðµÀ:"ÎÒ¼ÈÐíÁËÐ»Äã,×ÔÈ»²»ºåÄã."ÓÖÌýËµµÀ:"ÎÒÑ°ÁËÀ´¸øÄã,×ÔÈ»Ð»ÎÒ,µ«Ö»ÊÇ¼ðµÄÈË,Äã¾Í²»ÄÃÊ²Ã´Ð»Ëû? " ÓÖ»ØµÀ:"Äã±ðºúËµ.ËûÊÇ¸öÒ¯ÃÇ¼Ò,¼ðÁËÎÒµÄ¶«Î÷,×ÔÈ»¸Ã»¹µÄ.ÎÒÄÃÊ²Ã´Ð»ËûÄØ?" ÓÖÌýËµµÀ:"Äã²»Ð»Ëû,ÎÒÔõÃ´»ØËûÄØ?¿öÇÒËûÔÙÈýÔÙËÄµÄºÍÎÒËµÁË,ÈôÃ»Ð»µÄ,²»ÐíÎÒ¸øÄãÄØ. "°ëÉÎ,ÓÖÌý´ðµÀ:"Ò²°Õ,ÄÃÎÒÕâ¸ö¸øËû,ËãÐ»ËûµÄ°Õ.----ÄãÒª¸æËß±ðÈËÄØ? ÐëËµ¸öÊÄÀ´."ÓÖÌýËµµÀ:"ÎÒÒª¸æËßÒ»¸öÈË,¾Í³¤Ò»¸öðÛ,ÈÕºó²»µÃºÃËÀ!"ÓÖÌýËµµÀ:" àÈÑ½!ÔÛÃÇÖ»¹ËËµ»°,¿´ÓÐÈËÀ´ÇÄÇÄÔÚÍâÍ·Ìý¼û.²»Èç°ÑÕâ§¬×Ó¶¼ÍÆ¿ªÁË,±ãÊÇÓÐÈË¼ûÔÛÃÇÔÚÕâÀï,ËûÃÇÖ»µ±ÎÒÃÇËµÍç»°ÄØ.Èô×ßµ½¸úÇ°,ÔÛÃÇÒ²¿´µÄ¼û,¾Í±ðËµÁË."

¡¡¡¡±¦îÎÔÚÍâÃæÌý¼ûÕâ»°, ÐÄÖÐ³Ô¾ª,ÏëµÀ:"¹ÖµÀ´Ó¹ÅÖÁ½ñÄÇÐ©¼éÒù¹·µÁµÄÈË,ÐÄ»ú¶¼²»´í. ÕâÒ»¿ªÁË,¼ûÎÒÔÚÕâÀï,ËûÃÇÆñ²»ëýÁË.¿ö²ÅËµ»°µÄÓïÒô,´óËÆ±¦Óñ·¿ÀïµÄºì¶ùµÄÑÔÓï.ËûËØÎôÑÛ¿ÕÐÄ´ó,ÊÇ¸öÍ·µÈµó×ê¹Å¹Ö¶«Î÷.½ñ¶ùÎÒÌýÁËËûµÄ¶Ì¶ù,Ò»Ê±ÈË¼±Ôì·´,¹·¼±ÌøÇ½,²»µ«ÉúÊÂ,¶øÇÒÎÒ»¹Ã»È¤.Èç½ñ±ã¸Ï×Å¶ãÁË,ÁÏÒ²¶ã²»¼°,ÉÙ²»µÃÒªÊ¹¸ö` ½ð²õÍÑ¿Ç'µÄ·¨×Ó."ÓÌÎ´ÏëÍê,Ö»Ìý"¿©Ö¨"Ò»Éù,±¦îÎ±ã¹ÊÒâ·ÅÖØÁË½Å²½,Ð¦×Å½ÐµÀ:"ò­¶ù,ÎÒ¿´ÄãÍùÄÇÀï²Ø!"Ò»ÃæËµ,Ò»Ãæ¹ÊÒâÍùÇ°¸Ï.ÄÇÍ¤ÄÚµÄºìÓñ×¹¶ù¸ÕÒ»ÍÆ´°, Ö»Ìý±¦îÎÈç´ËËµ×ÅÍùÇ°¸Ï,Á½¸öÈË¶¼»£ÕúÁË.±¦îÎ·´ÏòËû¶þÈËÐ¦µÀ:"ÄãÃÇ°ÑÁÖ¹ÃÄï²ØÔÚÄÇÀïÁË?"×¹¶ùµÀ:"ºÎÔø¼ûÁÖ¹ÃÄïÁË."±¦îÎµÀ:"ÎÒ²ÅÔÚºÓÄÇ±ß¿´×ÅÁÖ¹ÃÄïÔÚÕâÀï¶××ÅÅªË®¶ùµÄ.ÎÒÒªÇÄÇÄµÄ»£ËûÒ»Ìø,»¹Ã»ÓÐ×ßµ½¸úÇ°,Ëûµ¹¿´¼ûÎÒÁË,³¯¶«Ò»ÈÆ¾Í²»¼ûÁË. ±ðÊÇ²ØÔÚÕâÀïÍ·ÁË."Ò»ÃæËµÒ»Ãæ¹ÊÒâ½øÈ¥Ñ°ÁËÒ»Ñ°,³éÉí¾Í×ß,¿ÚÄÚËµµÀ:"Ò»¶¨ÊÇÓÖ×êÔÚÉ½×Ó¶´ÀïÈ¥ÁË.Óö¼ûÉß,Ò§Ò»¿ÚÒ²°ÕÁË."Ò»ÃæËµÒ»Ãæ×ß,ÐÄÖÐÓÖºÃÐ¦:Õâ¼þÊÂËãÕÚ¹ýÈ¥ÁË,²»ÖªËû¶þÈËÊÇÔõÑù.

¡¡¡¡Ë­ÖªºìÓñÌýÁË±¦îÎµÄ»°,±ãÐÅÒÔÎªÕæ,ÈÃ±¦îÎÈ¥Ô¶,±ãÀ­×¹¶ùµÀ:"ÁË²»µÃÁË!ÁÖ¹ÃÄï¶×ÔÚÕâÀï,Ò»¶¨ÌýÁË»°È¥ÁË!"×¹¶ùÌýËµ,Ò²°ëÈÕ²»ÑÔÓï.ºìÓñÓÖµÀ:"Õâ¿ÉÔõÃ´ÑùÄØ? "×¹¶ùµÀ:"±ãÊÇÌýÁË,¹ÜË­½îÌÛ,¸÷ÈË¸É¸÷ÈËµÄ¾ÍÍêÁË."ºìÓñµÀ:"ÈôÊÇ±¦¹ÃÄïÌý¼û,»¹µ¹°ÕÁË.ÁÖ¹ÃÄï×ìÀïÓÖ°®¿Ì±¡ÈË,ÐÄÀïÓÖÏ¸,ËûÒ»Ìý¼ûÁË,ÌÈ»ò×ßÂ¶ÁË·çÉù,ÔõÃ´ÑùÄØ? " ¶þÈËÕýËµ×Å,Ö»¼ûÎÄ¹Ù,ÏãÁâ,Ë¾Æå,´ýÊéµÈÉÏÍ¤×ÓÀ´ÁË.¶þÈËÖ»µÃÑÚ×¡Õâ»°,ÇÒºÍËûÃÇÍçÐ¦.

¡¡¡¡Ö»¼û·ï½ã¶ùÕ¾ÔÚÉ½ÆÂÉÏÕÐÊÖ½Ð, ºìÓñÁ¬Ã¦ÆúÁËÖÚÈË,ÅÜÖÁ·ï½ã¸úÇ°,¶Ñ×ÅÐ¦ÎÊ:" ÄÌÄÌÊ¹»½×÷Ê²Ã´ÊÂ? "·ï½ã´òÁÂÁËÒ»´òÁÂ,¼ûËûÉúµÄ¸É¾»ÇÎÀö,Ëµ»°ÖªÈ¤,ÒòÐ¦µÀ:"ÎÒµÄÑ¾Í·½ñ¶ùÃ»¸ú½øÎÒÀ´. ÎÒÕâ»á×ÓÏëÆðÒ»¼þÊÂÀ´,ÒªÊ¹»½¸öÈË³öÈ¥,²»ÖªÄãÄÜ¸É²»ÄÜ¸É,ËµµÄÆëÈ«²»ÆëÈ«?"ºìÓñÐ¦µÀ:"ÄÌÄÌÓÐÊ²Ã´»°,Ö»¹Ü·Ô¸ÀÎÒËµÈ¥.ÈôËµµÄ²»ÆëÈ«,ÎóÁËÄÌÄÌµÄÊÂ, Æ¾ÄÌÄÌÔð·£¾ÍÊÇÁË."·ï½ãÐ¦µÀ:"ÄãÊÇÄÇÎ»Ð¡½ã·¿ÀïµÄ?ÎÒÊ¹Äã³öÈ¥,Ëû»ØÀ´ÕÒÄã,ÎÒºÃÌæÄãËµµÄ."ºìÓñµÀ:"ÎÒÊÇ±¦¶þÒ¯·¿ÀïµÄ."·ï½ãÌýÁËÐ¦µÀ:"àÈÓ´!ÄãÔ­À´ÊÇ±¦Óñ·¿ÀïµÄ, ¹ÖµÀÄØ.Ò²°ÕÁË,µÈËûÎÊ,ÎÒÌæÄãËµ.Äãµ½ÎÒÃÇ¼Ò,¸æËßÄãÆ½½ã½ã:ÍâÍ·ÎÝÀï×À×ÓÉÏÈêÒ¤ÅÌ×Ó¼Ü¶ùµ×ÏÂ·Å×ÅÒ»¾íÒø×Ó, ÄÇÊÇÒ»°ÙÁùÊ®Á½,¸øÐå½³µÄ¹¤¼Û,µÈÕÅ²Ä¼ÒµÄÀ´Òª, µ±Ãæ³Æ¸øËûÇÆÁË,ÔÙ¸øËûÄÃÈ¥.ÔÙÀïÍ·´²Í·¼äÓÐÒ»¸öÐ¡ºÉ°üÄÃÁËÀ´."

¡¡¡¡ºìÓñÌýËµ³·ÉíÈ¥ÁË, »ØÀ´Ö»¼û·ï½ã²»ÔÚÕâÉ½ÆÂ×ÓÉÏÁË.Òò¼ûË¾Æå´ÓÉ½¶´Àï³öÀ´, Õ¾×ÅÏµÈ¹×Ó,±ã¸ÏÉÏÀ´ÎÊµÀ:"½ã½ã,²»ÖªµÀ¶þÄÌÄÌÍùÄÇÀïÈ¥ÁË?"Ë¾ÆåµÀ:"Ã»ÀíÂÛ."ºìÓñÌýÁË, ³éÉíÓÖÍùËÄÏÂÀïÒ»¿´,Ö»¼ûÄÇ±ßÌ½´º±¦îÎÔÚ³Ø±ß¿´Óã.ºìÓñÉÏÀ´ÅãÐ¦ÎÊµÀ:" ¹ÃÄïÃÇ¿ÉÖªµÀ¶þÄÌÄÌÄÇÈ¥ÁË? "Ì½´ºµÀ:"ÍùÄã´óÄÌÄÌÔºÀïÕÒÈ¥."ºìÓñÌýÁË,²ÅÍùµ¾Ïã´åÀ´, ¶¥Í·Ö»¼ûÇçö©,ç²ö±,±ÌºÛ,×Ïç¯,÷êÔÂ,´ýÊé,Èë»­,Ýº¶ùµÈÒ»ÈºÈËÀ´ÁË.Ççö©Ò»¼ûÁËºìÓñ, ±ãËµµÀ:"ÄãÖ»ÊÇ·è°Õ!Ôº×ÓÀï»¨¶ùÒ²²»½½,È¸¶ùÒ²²»Î¹,²èÂ¯×ÓÒ²²»¥°,¾ÍÔÚÍâÍ·¹ä. "ºìÓñµÀ:"×ò¶ù¶þÒ¯ËµÁË,½ñ¶ù²»ÓÃ½½»¨,¹ýÒ»ÈÕ½½Ò»»Ø°Õ.ÎÒÎ¹È¸¶ùµÄÊ±ºî,½ã½ã»¹Ë¯¾õÄØ."±ÌºÛµÀ:"²èÂ¯×ÓÄØ?"ºìÓñµÀ:"½ñ¶ù²»¸ÃÎÒ¥°µÄ°à¶ù,ÓÐ²èÃ»²è±ðÎÊÎÒ."ç²ö±µÀ:"ÄãÌýÌýËûµÄ×ì!ÄãÃÇ±ðËµÁË,ÈÃËû¹äÈ¥°Õ."ºìÓñµÀ:"ÄãÃÇÔÙÎÊÎÊÎÒ¹äÁËÃ»ÓÐ. ¶þÄÌÄÌÊ¹»½ÎÒËµ»°È¡¶«Î÷µÄ."Ëµ×Å½«ºÉ°ü¾Ù¸øËûÃÇ¿´,·½Ã»ÑÔÓïÁË,´ó¼Ò·ÖÂ·×ß¿ª.Ççö©ÀäÐ¦µÀ:"¹ÖµÀÄØ!Ô­À´ÅÀÉÏ¸ßÖ¦¶ùÈ¥ÁË,°ÑÎÒÃÇ²»·ÅÔÚÑÛÀï.²»ÖªËµÁËÒ»¾ä»°°ë¾ä»°,Ãû¶ùÐÕ¶ùÖªµÀÁË²»ÔøÄØ,¾Í°ÑËûÐËµÄÕâÑù!ÕâÒ»Ôâ°ëÔâ¶ùµÄËã²»µÃÊ²Ã´, ¹ýÁËºó¶ù»¹µÃÌýºÇ!ÓÐ±¾ÊÂ´Ó½ñ¶ù³öÁËÕâÔ°×Ó,³¤³¤Ô¶Ô¶µÄÔÚ¸ßÖ¦¶ùÉÏ²ÅËãµÃ."Ò»ÃæËµ×ÅÈ¥ÁË.

¡¡¡¡ÕâÀïºìÓñÌýËµ,²»±ã·ÖÖ¤,Ö»µÃÈÌ×ÅÆøÀ´ÕÒ·ï½ã¶ù.µ½ÁËÀîÊÏ·¿ÖÐ,¹û¼û·ï½ã¶ùÔÚÕâÀïºÍÀîÊÏËµ»°¶ùÄØ. ºìÓñÉÏÀ´»ØµÀ:"Æ½½ã½ãËµ,ÄÌÄÌ¸Õ³öÀ´ÁË,Ëû¾Í°ÑÒø×ÓÊÕÁËÆðÀ´, ²ÅÕÅ²Ä¼ÒµÄÀ´ÌÖ,µ±Ãæ³ÆÁË¸øËûÄÃÈ¥ÁË."Ëµ×Å½«ºÉ°üµÝÁËÉÏÈ¥,ÓÖµÀ:"Æ½½ã½ã½ÌÎÒ»ØÄÌÄÌ: ²ÅÍú¶ù½øÀ´ÌÖÄÌÄÌµÄÊ¾ÏÂ,ºÃÍùÄÇ¼Ò×ÓÈ¥.Æ½½ã½ã¾Í°ÑÄÇ»°°´×ÅÄÌÄÌµÄÖ÷Òâ´ò·¢ËûÈ¥ÁË. "·ï½ãÐ¦µÀ:"ËûÔõÃ´°´ÎÒµÄÖ÷Òâ´ò·¢È¥ÁË?"ºìÓñµÀ:"Æ½½ã½ãËµ:ÎÒÃÇÄÌÄÌÎÊÕâÀïÄÌÄÌºÃ.Ô­ÊÇÎÒÃÇ¶þÒ¯²»ÔÚ¼Ò,ËäÈ»³ÙÁËÁ½Ìì,Ö»¹ÜÇëÄÌÄÌ·ÅÐÄ.µÈÎåÄÌÄÌºÃÐ©, ÎÒÃÇÄÌÄÌ»¹»áÁËÎåÄÌÄÌÀ´ÇÆÄÌÄÌÄØ.ÎåÄÌÄÌÇ°¶ù´ò·¢ÁËÈËÀ´Ëµ,¾ËÄÌÄÌ´øÁËÐÅÀ´ÁË,ÎÊÄÌÄÌºÃ,»¹ÒªºÍÕâÀïµÄ¹ÃÄÌÄÌÑ°Á½ÍèÑÓÄêÉñÑéÍòÈ«µ¤.ÈôÓÐÁË,ÄÌÄÌ´ò·¢ÈËÀ´ ,Ö»¹ÜËÍÔÚÎÒÃÇÄÌÄÌÕâÀï.Ã÷¶ùÓÐÈËÈ¥,¾ÍË³Â·¸øÄÇ±ß¾ËÄÌÄÌ´øÈ¥µÄ."

¡¡¡¡»°Î´ËµÍê, ÀîÊÏµÀ:"àÈÓ´Ó´!ÕâÐ©»°ÎÒ¾Í²»¶®ÁË.Ê²Ã´`ÄÌÄÌ'`Ò¯Ò¯'µÄÒ»´ó¶Ñ." ·ï½ãÐ¦µÀ:"Ô¹²»µÃÄã²»¶®,ÕâÊÇËÄÎåÃÅ×ÓµÄ»°ÄØ."Ëµ×ÅÓÖÏòºìÓñÐ¦µÀ:"ºÃº¢×Ó,ÄÑÎªÄãËµµÄÆëÈ«. ±ðÏóËûÃÇÅ¤Å¤ÄóÄóµÄÎÃ×ÓËÆµÄ.É©×ÓÄã²»ÖªµÀ,Èç½ñ³ýÁËÎÒËæÊÖÊ¹µÄ¼¸¸öÑ¾Í·ÀÏÆÅÖ®Íâ, ÎÒ¾ÍÅÂºÍËûÃÇËµ»°.ËûÃÇ±Ø¶¨°ÑÒ»¾ä»°À­³¤ÁË×÷Á½Èý½Ø¶ù,Ò§ÎÄÒ§×Ö,ÄÃ×ÅÇ»¶ù,ºßºßßóßóµÄ,¼±µÄÎÒÃ°»ð,ËûÃÇÄÇÀïÖªµÀ!ÏÈÊ±ÎÒÃÇÆ½¶ùÒ²ÊÇÕâÃ´×Å,ÎÒ¾ÍÎÊ×ÅËû:ÄÑµÀ±Ø¶¨×°ÎÃ×Óºßºß¾ÍÊÇÃÀÈËÁË?ËµÁË¼¸Ôâ²ÅºÃÐ©¶ùÁË."Àî¹¬²ÃÐ¦µÀ:"¶¼ÏóÄãÆÃÆ¤ÆÆÂä»§²ÅºÃ. "·ï½ãÓÖµÀ:"ÕâÒ»¸öÑ¾Í·¾ÍºÃ.·½²ÅÁ½Ôâ,Ëµ»°Ëä²»¶à,ÌýÄÇ¿ÚÉù¾Í¼ò¶Ï."Ëµ×ÅÓÖÏòºìÓñÐ¦µÀ:"ÄãÃ÷¶ù·üÊÌÎÒÈ¥°Õ.ÎÒÈÏÄã×÷Å®¶ù,ÎÒÒ»µ÷ÀíÄã¾Í³öÏ¢ÁË."

¡¡¡¡ºìÓñÌýÁË, ÆËßêÒ»Ð¦.·ï½ãµÀ:"ÄãÔõÃ´Ð¦?ÄãËµÎÒÄêÇá,±ÈÄãÄÜ´ó¼¸Ëê,¾Í×÷ÄãµÄÂèÁË?Äã»¹×÷´ºÃÎÄØ!Äã´òÌý´òÌý,ÕâÐ©ÈËÍ·±ÈÄã´óµÄ´óµÄ,¸Ï×ÅÎÒ½ÐÂè,ÎÒ»¹²»Àí.½ñ¶ùÌ§¾ÙÁËÄãÄØ!"ºìÓñÐ¦µÀ:"ÎÒ²»ÊÇÐ¦Õâ¸ö,ÎÒÐ¦ÄÌÄÌÈÏ´íÁË±²ÊýÁË.ÎÒÂèÊÇÄÌÄÌµÄÅ®¶ù,Õâ»á×ÓÓÖÈÏÎÒ×÷Å®¶ù."·ï½ãµÀ:"Ë­ÊÇÄãÂè?"Àî¹¬²ÃÐ¦µÀ:"ÄãÔ­À´²»ÈÏµÃËû?ËûÊÇÁÖÖ®Ð¢Ö®Å®."·ï½ãÌýÁËÊ®·Ö²ïÒì,ËµµÀ:"Å¶!Ô­À´ÊÇËûµÄÑ¾Í·."ÓÖÐ¦µÀ:"ÁÖÖ®Ð¢Á½¿Ú×Ó¶¼ÊÇ×¶×ÓÔú²»³öÒ»Éù¶ùÀ´µÄ.ÎÒ³ÉÈÕ¼ÒËµ,ËûÃÇµ¹ÊÇÅä¾ÍÁËµÄÒ»¶Ô·òÆÞ,Ò»¸öÌìÁû, Ò»¸öµØÑÆ.ÄÇÀï³ÐÍûÑø³öÕâÃ´¸öÁæÀþÑ¾Í·À´!ÄãÊ®¼¸ËêÁË?"ºìÓñµÀ:"Ê®ÆßËêÁË."ÓÖÎÊÃû×Ö,ºìÓñµÀ:"Ô­½ÐºìÓñµÄ,ÒòÎªÖØÁË±¦¶þÒ¯,Èç½ñÖ»½Ðºì¶ùÁË."

¡¡¡¡·ï½ãÌýËµ½«Ã¼Ò»Öå, °ÑÍ·Ò»»Ø,ËµµÀ:"ÌÖÈËÏÓµÄºÜ!µÃÁËÓñµÄÒæËÆµÄ,ÄãÒ²Óñ,ÎÒÒ²Óñ."ÒòËµµÀ:"¼ÈÕâÃ´×Å¿Ï¸ú,ÎÒ»¹ºÍËûÂèËµ,`Àµ´ó¼ÒµÄÈç½ñÊÂ¶à,Ò²²»ÖªÕâ¸®ÀïË­ÊÇË­, ÄãÌæÎÒºÃºÃµÄÌôÁ½¸öÑ¾Í·ÎÒÊ¹',ËûÒ»°ã´ðÓ¦×Å.ËûÈÄ²»Ìô,µ¹°ÑÕâÅ®º¢×ÓËÍÁË±ð´¦È¥.ÄÑµÀ¸úÎÒ±Ø¶¨²»ºÃ?"ÀîÊÏÐ¦µÀ:"Äã¿ÉÊÇÓÖ¶àÐÄÁË.Ëû½øÀ´ÔÚÏÈ,ÄãËµ»°ÔÚºó, ÔõÃ´Ô¹µÄËûÂè! "·ï½ãµÀ:"¼ÈÕâÃ´×Å,Ã÷¶ùÎÒºÍ±¦ÓñËµ,½ÐËûÔÙÒªÈËÈ¥,½ÐÕâÑ¾Í·¸úÎÒÈ¥.¿É²»Öª±¾ÈËÔ¸Òâ²»Ô¸Òâ?"ºìÓñÐ¦µÀ:"Ô¸Òâ²»Ô¸Òâ,ÎÒÃÇÒ²²»¸ÒËµ.Ö»ÊÇ¸ú×ÅÄÌÄÌ, ÎÒÃÇÒ²Ñ§Ð©Ã¼ÑÛ¸ßµÍ, ³öÈëÉÏÏÂ,´óÐ¡µÄÊÂÒ²µÃ¼ûÊ¶¼ûÊ¶."¸ÕËµ×Å,Ö»¼ûÍõ·òÈËµÄÑ¾Í·À´Çë,·ï½ã±ã´ÇÁËÀî¹¬²ÃÈ¥ÁË.ºìÓñ»ØâùºìÔºÈ¥,²»ÔÚ»°ÏÂ.

¡¡¡¡Èç½ñÇÒËµÁÖ÷ìÓñÒòÒ¹¼äÊ§ÃÂ, ´ÎÈÕÆðÀ´³ÙÁË,ÎÅµÃÖÚæ¢ÃÃ¶¼ÔÚÔ°ÖÐ×÷½¤»¨»á,¿ÖÈËÐ¦Ëû³ÕÀÁ, Á¬Ã¦ÊáÏ´ÁË³öÀ´.¸Õµ½ÁËÔºÖÐ,Ö»¼û±¦Óñ½øÃÅÀ´ÁË,Ð¦µÀ:"ºÃÃÃÃÃ,Äã×ò¶ù¿É¸æÎÒÁË²»Ôø?½ÌÎÒÐüÁËÒ»Ò¹ÐÄ."ÁÖ÷ìÓñ±ã»ØÍ·½Ð×Ï¾éµÀ:"°ÑÎÝ×ÓÊÕÊ°ÁË,ÁÌÏÂÒ»ÉÈÉ´Ìë,¿´ÄÇ´óÑà×Ó»ØÀ´,°ÑÁ±×Ó·ÅÏÂÀ´,ÄÃÊ¨×ÓÒÐ×¡,ÉÕÁËÏã¾Í°ÑÂ¯ÕÖÉÏ."Ò»ÃæËµÒ»ÃæÓÖÍùÍâ×ß.±¦Óñ¼ûËûÕâÑù,»¹ÈÏ×÷ÊÇ×òÈÕÖÐÉÎµÄÊÂ,ÄÇÖªÍí¼äµÄÕâ¶Î¹«°¸,»¹´ò¹§×÷Ò¾µÄ. ÁÖ÷ìÓñÕýÑÛÒ²²»¿´,¸÷×Ô³öÁËÔºÃÅ,Ò»Ö±ÕÒ±ðµÄæ¢ÃÃÈ¥ÁË.±¦ÓñÐÄÖÐÄÉÃÆ,×Ô¼º²ÂÒÉ: ¿´ÆðÕâ¸ö¹â¾°À´,²»ÏóÊÇÎª×òÈÕµÄÊÂ,µ«Ö»×òÈÕÎÒ»ØÀ´µÄÍíÁË,ÓÖÃ»ÓÐ¼ûËû,ÔÙÃ»ÓÐ³å×²ÁËËûµÄÈ¥´¦ÁË.Ò»ÃæÏë,Ò»ÃæÓÉ²»µÃËæºó×·ÁËÀ´.

¡¡¡¡Ö»¼û±¦îÎÌ½´ºÕýÔÚÄÇ±ß¿´º×Îè, ¼û÷ìÓñÈ¥ÁË,Èý¸öÒ»Í¬Õ¾×ÅËµ»°¶ù.ÓÖ¼û±¦ÓñÀ´ÁË,Ì½´º±ãÐ¦µÀ:"±¦¸ç¸ç,ÉíÉÏºÃ?ÎÒÕûÕûµÄÈýÌìÃ»¼ûÄãÁË."±¦ÓñÐ¦µÀ:"ÃÃÃÃÉíÉÏºÃ? ÎÒÇ°¶ù»¹ÔÚ´óÉ©×Ó¸úÇ°ÎÊÄãÄØ."Ì½´ºµÀ:"±¦¸ç¸ç,ÄãÍùÕâÀïÀ´,ÎÒºÍÄãËµ»°."±¦ÓñÌýËµ, ±ã¸úÁËËû,ÀëÁËîÎ,ÓñÁ½¸ö,µ½ÁËÒ»¿ÃÊ¯ÁñÊ÷ÏÂ.Ì½´ºÒòËµµÀ:"Õâ¼¸ÌìÀÏÒ¯¿ÉÔø½ÐÄã?"±¦ÓñÐ¦µÀ:"Ã»ÓÐ½Ð."Ì½´ºËµ:"×ò¶ùÎÒ»Ðã±Ìý¼ûËµÀÏÒ¯½ÐÄã³öÈ¥µÄ."±¦ÓñÐ¦µÀ:" ÄÇÏëÊÇ±ðÈËÌý´íÁË, ²¢Ã»½ÐµÄ."Ì½´ºÓÖÐ¦µÀ:"Õâ¼¸¸öÔÂ,ÎÒÓÖÔÜÏÂÓÐÊ®À´µõÇ®ÁË,Äã»¹ÄÃÁËÈ¥,Ã÷¶ù³öÃÅ¹äÈ¥µÄÊ±ºî,»òÊÇºÃ×Ö»­,ºÃÇáÇÉÍçÒâ¶ù,ÌæÎÒ´øÐ©À´."±¦ÓñµÀ:" ÎÒÕâÃ´³ÇÀï³ÇÍâ, ´óÀÈÐ¡ÃíµÄ¹ä,Ò²Ã»¼û¸öÐÂÆæ¾«ÖÂ¶«Î÷,×ó²»¹ýÊÇÄÇÐ©½ðÓñÍ­´ÅÃ»´¦ÁÌµÄ¹Å¶­,ÔÙ¾ÍÊÇ³ñ¶Ð³ÔÊ³ÒÂ·þÁË."Ì½´ºµÀ:"Ë­ÒªÕâÐ©.ÔõÃ´ÏóÄãÉÏ»ØÂòµÄÄÇÁøÖ¦¶ù±àµÄÐ¡Àº×Ó,ÕûÖñ×Ó¸ù¿ÙµÄÏãºÐ¶ù,½ºÄà¶âµÄ·çÂ¯¶ù,Õâ¾ÍºÃÁË.ÎÒÏ²»¶µÄÊ²Ã´ËÆµÄ ,Ë­ÖªËûÃÇ¶¼°®ÉÏÁË,¶¼µ±±¦±´ËÆµÄÇÀÁËÈ¥ÁË."±¦ÓñÐ¦µÀ:"Ô­À´ÒªÕâ¸ö.Õâ²»ÖµÊ²Ã´, ÄÃÎå°ÙÇ®³öÈ¥¸øÐ¡×ÓÃÇ, ¹ÜÀ­Ò»³µÀ´."Ì½´ºµÀ:"Ð¡ØËÃÇÖªµÀÊ²Ã´.Äã¼ðÄÇÆÓ¶ø²»Ë×, Ö±¶ø²»×¾Õß,ÕâÐ©¶«Î÷,Äã¶à¶àµÄÌæÎÒ´øÁËÀ´.ÎÒ»¹ÏóÉÏ»ØµÄÐ¬×÷Ò»Ë«Äã´©,±ÈÄÇÒ»Ë«»¹¼Ó¹¤·ò,ÈçºÎÄØ?"

¡¡¡¡±¦ÓñÐ¦µÀ:"ÄãÌáÆðÐ¬À´,ÎÒÏëÆð¸ö¹ÊÊÂ:ÄÇÒ»»ØÎÒ´©×Å,¿ÉÇÉÓö¼ûÁËÀÏÒ¯,ÀÏÒ¯¾Í²»ÊÜÓÃ,ÎÊÊÇË­×÷µÄ.ÎÒÄÇÀï¸ÒÌá`ÈýÃÃÃÃ'Èý¸ö×Ö,ÎÒ¾Í»ØËµÊÇÇ°¶ùÎÒÉúÈÕ,ÊÇ¾ËÄ¸¸øµÄ.ÀÏÒ¯ÌýÁËÊÇ¾ËÄ¸¸øµÄ,²Å²»ºÃËµÊ²Ã´,°ëÈÕ»¹Ëµ:`ºÎ¿àÀ´!ÐéºÄÈËÁ¦,×÷¼ùç±ÂÞ,×÷ÕâÑùµÄ¶«Î÷.'ÎÒ»ØÀ´¸æËßÁËÏ®ÈË,Ï®ÈËËµÕâ»¹°ÕÁË,ÕÔÒÌÄïÆøµÄ±§Ô¹µÄÁË²»µÃ:`Õý¾­ÐÖµÜ, Ð¬´îÀ­Íà´îÀ­µÄÃ»ÈË¿´µÄ¼û,ÇÒ×÷ÕâÐ©¶«Î÷!'"Ì½´ºÌýËµ,µÇÊ±³ÁÏÂÁ³À´,µÀ:" Õâ»°ºýÍ¿µ½Ê²Ã´ÌïµØ!ÔõÃ´ÎÒÊÇ¸Ã×÷Ð¬µÄÈËÃ´?»·¶ùÄÑµÀÃ»ÓÐ·ÖÀýµÄ,Ã»ÓÐÈËµÄ?Ò»°ãµÄÒÂÉÑÊÇÒÂÉÑ, Ð¬ÍàÊÇÐ¬Íà,Ñ¾Í·ÀÏÆÅÒ»ÎÝ×Ó,ÔõÃ´±§Ô¹ÕâÐ©»°!¸øË­ÌýÄØ!ÎÒ²»¹ýÊÇÏÐ×ÅÃ»ÊÂ¶ù,×÷Ò»Ë«°ëË«,°®¸øÄÇ¸ö¸ç¸çµÜµÜ,ËæÎÒµÄÐÄ.Ë­¸Ò¹ÜÎÒ²»³É!ÕâÒ²ÊÇ°×Æø. "±¦ÓñÌýÁË,µãÍ·Ð¦µÀ:"Äã²»ÖªµÀ,ËûÐÄÀï×ÔÈ»ÓÖÓÐ¸öÏëÍ·ÁË."Ì½´ºÌýËµ,Òæ·¢¶¯ÁËÆø , ½«Í·Ò»Å¤,ËµµÀ:"Á¬ÄãÒ²ºýÍ¿ÁË!ËûÄÇÏëÍ·×ÔÈ»ÊÇÓÐµÄ,²»¹ýÊÇÄÇÒõÎ¢±É¼úµÄ¼ûÊ¶. ËûÖ»¹ÜÕâÃ´Ïë, ÎÒÖ»¹ÜÈÏµÃÀÏÒ¯,Ì«Ì«Á½¸öÈË,±ðÈËÎÒÒ»¸Å²»¹Ü.¾ÍÊÇæ¢ÃÃµÜÐÖ¸úÇ°, Ë­ºÍÎÒºÃ, ÎÒ¾ÍºÍË­ºÃ,Ê²Ã´Æ«µÄÊüµÄ,ÎÒÒ²²»ÖªµÀ.ÂÛÀíÎÒ²»¸ÃËµËû,µ«ß¯»èã´µÄ²»ÏóÁË!»¹ÓÐÐ¦»°ÄØ:¾ÍÊÇÉÏ»ØÎÒ¸øÄãÄÇÇ®,ÌæÎÒ´øÄÇÍçµÄ¶«Î÷.¹ýÁËÁ½Ìì,Ëû¼ûÁËÎÒ,Ò²ÊÇËµÃ»Ç®Ê¹, ÔõÃ´ÄÑ,ÎÒÒ²²»ÀíÂÛ.Ë­ÖªºóÀ´Ñ¾Í·ÃÇ³öÈ¥ÁË,Ëû¾Í±§Ô¹ÆðÀ´,ËµÎÒÔÜµÄÇ®ÎªÊ²Ã´¸øÄãÊ¹,µ¹²»¸ø»·¶ùÊ¹ÄØ.ÎÒÌý¼ûÕâ»°,ÓÖºÃÐ¦ÓÖºÃÆø,ÎÒ¾Í³öÀ´ÍùÌ«Ì«¸úÇ°È¥ÁË. "ÕýËµ×Å,Ö»¼û±¦îÎÄÇ±ßÐ¦µÀ:"ËµÍêÁË,À´°Õ.ÏÔ¼ûµÄÊÇ¸ç¸çÃÃÃÃÁË,¶ªÏÂ±ðÈË, ÇÒËµÌÝ¼ºÈ¥.ÎÒÃÇÌýÒ»¾ä¶ù¾ÍÊ¹²»µÃÁË!"Ëµ×Å,Ì½´º±¦Óñ¶þÈË·½Ð¦×ÅÀ´ÁË.

¡¡¡¡¡¡¡¡±¦ÓñÒò²»¼ûÁËÁÖ÷ìÓñ,±ãÖªËû¶ãÁË±ð´¦È¥ÁË,ÏëÁËÒ»Ïë,Ë÷ÐÔ³ÙÁ½ÈÕ,µÈËûµÄÆøÏûÒ»ÏûÔÙÈ¥Ò²°ÕÁË.ÒòµÍÍ·¿´¼ûÐí¶à·ïÏÉÊ¯ÁñµÈ¸÷É«Âä»¨,½õÖØÖØµÄÂäÁËÒ»µØ,ÒòÌ¾µÀ: " ÕâÊÇËûÐÄÀïÉúÁËÆø,Ò²²»ÊÕÊ°Õâ»¨¶ùÀ´ÁË.´ýÎÒËÍÁËÈ¥,Ã÷¶ùÔÙÎÊ×ÅËû."Ëµ×Å,Ö»¼û±¦îÎÔ¼×ÅËûÃÇÍùÍâÍ·È¥. ±¦ÓñµÀ:"ÎÒ¾ÍÀ´."Ëµ±Ï,µÈËû¶þÈËÈ¥Ô¶ÁË,±ã°ÑÄÇ»¨¶µÁËÆðÀ´, µÇÉ½¶ÉË®,¹ýÊ÷´©»¨,Ò»Ö±±¼ÁËÄÇÈÕÍ¬ÁÖ÷ìÓñÔáÌÒ»¨µÄÈ¥´¦À´.½«ÒÑµ½ÁË»¨Ú£,ÓÌÎ´×ª¹ýÉ½ÆÂ,Ö»ÌýÉ½ÆÂÄÇ±ßÓÐÎØÑÊÖ®Éù,Ò»ÐÐÊýÂä×Å,¿ÞµÄºÃ²»ÉË¸Ð.±¦ÓñÐÄÏÂÏëµÀ:" Õâ²»ÖªÊÇÄÇ·¿ÀïµÄÑ¾Í·,ÊÜÁËÎ¯Çú,ÅÜµ½Õâ¸öµØ·½À´¿Þ."Ò»ÃæÏë,Ò»ÃæÉ·×¡½Å²½,ÌýËû¿ÞµÀÊÇ:

¡¡¡¡»¨Ð»»¨·É»¨ÂúÌì,ºìÏûÏã¶ÏÓÐË­Á¯?

¡¡¡¡ÓÎË¿ÈíÏµÆ®´ºé¿,ÂäÐõÇáÕ´ÆËÐåÁ±.

¡¡¡¡¹ëÖÐÅ®¶ùÏ§´ºÄº,³îÐ÷Âú»³ÎÞÊÍ´¦,

¡¡¡¡ÊÖ°Ñ»¨³ú³öÐå¹ë,ÈÌÌ¤Âä»¨À´¸´È¥.

¡¡¡¡ÁøË¿ÓÜ¼Ô×Ô·¼·Æ,²»¹ÜÌÒÆ®ÓëÀî·É.

¡¡¡¡ÌÒÀîÃ÷ÄêÄÜÔÙ·¢,Ã÷Äê¹ëÖÐÖªÓÐË­?

¡¡¡¡ÈýÔÂÏã³²ÒÑÀÝ³É,Áº¼äÑà×ÓÌ«ÎÞÇé!

¡¡¡¡Ã÷Äê»¨·¢Ëä¿É×Ä,È´²»µÀÈËÈ¥Áº¿Õ³²Ò²Çã.

¡¡¡¡Ò»ÄêÈý°ÙÁùÊ®ÈÕ,·çµ¶Ëª½£ÑÏÏà±Æ,

¡¡¡¡Ã÷ÃÄÏÊåûÄÜ¼¸Ê±,Ò»³¯Æ®²´ÄÑÑ°ÃÙ.

¡¡¡¡»¨¿ªÒ×¼ûÂäÄÑÑ°,½×Ç°ÃÆÉ±Ôá»¨ÈË,

¡¡¡¡¶ÀÒÐ»¨³úÀá°µÈ÷,È÷ÉÏ¿ÕÖ¦¼ûÑªºÛ.

¡¡¡¡¶Å¾éÎÞÓïÕý»Æ»è,ºÉ³ú¹éÈ¥ÑÚÖØÃÅ.

¡¡¡¡ÇàµÆÕÕ±ÚÈË³õË¯,ÀäÓêÇÃ´°±»Î´ÎÂ.

¡¡¡¡¹ÖÅ«µ×ÊÂ±¶ÉËÉñ,°ëÎªÁ¯´º°ëÄÕ´º:

¡¡¡¡Á¯´ººöÖÁÄÕºöÈ¥,ÖÁÓÖÎÞÑÔÈ¥²»ÎÅ.

¡¡¡¡×òÏüÍ¥Íâ±¯¸è·¢,ÖªÊÇ»¨»êÓëÄñ»ê?

¡¡¡¡»¨»êÄñ»ê×ÜÄÑÁô,Äñ×ÔÎÞÑÔ»¨×ÔÐß.

¡¡¡¡Ô¸Å«Ð²ÏÂÉúË«Òí,Ëæ»¨·Éµ½Ìì¾¡Í·.

¡¡¡¡Ìì¾¡Í·,ºÎ´¦ÓÐÏãÇð?

¡¡¡¡Î´Èô½õÄÒÊÕÑÞ¹Ç,Ò»¤¨¾»ÍÁÑÚ·çÁ÷.

¡¡¡¡ÖÊ±¾½àÀ´»¹½àÈ¥,Ç¿ÓÚÎÛÄ×ÏÝÇþ¹µ.

¡¡¡¡¶û½ñËÀÈ¥Ù¯ÊÕÔá,Î´²·Ù¯ÉíºÎÈÕÉ¥?

¡¡¡¡Ù¯½ñÔá»¨ÈËÐ¦³Õ,ËûÄêÔáÙ¯ÖªÊÇË­?

¡¡¡¡ÊÔ¿´´º²Ð»¨½¥Âä,±ãÊÇºìÑÕÀÏËÀÊ±.

¡¡¡¡Ò»³¯´º¾¡ºìÑÕÀÏ,»¨ÂäÈËÍöÁ½²»Öª!±¦ÓñÌýÁË²»¾õ³Õµ¹.ÒªÖª¶ËÏê,ÇÒÌýÏÂ»Ø·Ö½â

    http://www.hongloumengs.cn/hongloumeng/3/hongloumeng94.htm

»°ËµÁÖ÷ìÓñÖ»Òò×òÒ¹Ççö©²»¿ªÃÅÒ»ÊÂ,´íÒÉÔÚ±¦ÓñÉíÉÏ.ÖÁ´ÎÈÕÓÖ¿ÉÇÉÓö¼û½¤»¨Ö®ÆÚ,ÕýÊÇÒ»Ç»ÎÞÃ÷ÕýÎ´·¢Ð¹,ÓÖ¹´ÆðÉË´º³îË¼,Òò°ÑÐ©²Ð»¨Âä°êÈ¥ÑÚÂñ,ÓÉ²»µÃ¸Ð»¨ÉË¼º, ¿ÞÁË¼¸Éù,±ãËæ¿ÚÄîÁË¼¸¾ä.²»Ïë±¦ÓñÔÚÉ½ÆÂÉÏÌý¼û,ÏÈ²»¹ýµãÍ·¸ÐÌ¾,´ÎºóÌýµ½"Ù¯½ñÔá»¨ÈËÐ¦³Õ,ËûÄêÔáÙ¯ÖªÊÇË­","Ò»³¯´º¾¡ºìÑÕÀÏ,»¨ÂäÈËÍöÁ½²»Öª"µÈ¾ä,²»¾õâúµ¹É½ÆÂÖ®ÉÏ, »³Àï¶µµÄÂä»¨ÈöÁËÒ»µØ.ÊÔÏëÁÖ÷ìÓñµÄ»¨ÑÕÔÂÃ²,½«À´Òàµ½ÎÞ¿ÉÑ°ÃÙÖ®Ê±,Äþ²»ÐÄËé³¦¶Ï!¼È÷ìÓñÖÕ¹éÎÞ¿ÉÑ°ÃÙÖ®Ê±,ÍÆÖ®ÓÚËûÈË,Èç±¦îÎ,ÏãÁâ,Ï®ÈËµÈ ,Òà¿Éµ½ÎÞ¿ÉÑ°ÃÙÖ®Ê±ÒÓ.±¦îÎµÈÖÕ¹éÎÞ¿ÉÑ°ÃÙÖ®Ê±,Ôò×Ô¼ºÓÖ°²ÔÚÔÕ?ÇÒ×ÔÉíÉÐ²»ÖªºÎÔÚºÎÍù,ÔòË¹´¦,Ë¹Ô°,Ë¹»¨,Ë¹Áø,ÓÖ²»Öªµ±ÊôË­ÐÕÒÓ!----Òò´ËÒ»¶ø¶þ,¶þ¶øÈý,·´¸´ÍÆÇóÁËÈ¥, Õæ²»Öª´ËÊ±´Ë¼ÊÓûÎªºÎµÈ´ÀÎï,èÃÎÞËùÖª,ÌÓ´óÔì,³ö³¾Íø,Ê¹¿É½âÊÍÕâ¶Î±¯ÉË.ÕýÊÇ:»¨Ó°²»ÀëÉí×óÓÒ,ÄñÉùÖ»ÔÚ¶ú¶«Î÷.

¡¡¡¡ÄÇÁÖ÷ìÓñÕý×ÔÉË¸Ð, ºöÌýÉ½ÆÂÉÏÒ²ÓÐ±¯Éù,ÐÄÏÂÏëµÀ:"ÈËÈË¶¼Ð¦ÎÒÓÐÐ©³Õ²¡,ÄÑµÀ»¹ÓÐÒ»¸ö³Õ×Ó²»³É?"Ïë×Å,Ì§Í·Ò»¿´,¼ûÊÇ±¦Óñ.ÁÖ÷ìÓñ¿´¼û,±ãµÀ:"ßý!ÎÒµÀÊÇË­, Ô­À´ÊÇÕâ¸öºÝÐÄ¶ÌÃüµÄ......"¸ÕËµµ½"¶ÌÃü"¶þ×Ö,ÓÖ°Ñ¿ÚÑÚ×¡,³¤Ì¾ÁËÒ»Éù,×Ô¼º³éÉí±ã×ßÁË.

¡¡¡¡ÕâÀï±¦Óñ±¯âúÁËÒ»»Ø, ºöÈ»Ì§Í·²»¼ûÁË÷ìÓñ,±ãÖª÷ìÓñ¿´¼ûËû¶ã¿ªÁË,×Ô¼ºÒ²¾õÎÞÎ¶, ¶¶¶¶ÍÁÆðÀ´,ÏÂÉ½Ñ°¹é¾ÉÂ·,ÍùâùºìÔºÀ´.¿ÉÇÉ¿´¼ûÁÖ÷ìÓñÔÚÇ°Í·×ß,Á¬Ã¦¸ÏÉÏÈ¥,ËµµÀ:"ÄãÇÒÕ¾×¡.ÎÒÖªÄã²»ÀíÎÒ,ÎÒÖ»ËµÒ»¾ä»°,´Ó½ñºóÁÌ¿ªÊÖ."ÁÖ÷ìÓñ»ØÍ·¿´¼ûÊÇ±¦Óñ, ´ýÒª²»ÀíËû,ÌýËûËµ"Ö»ËµÒ»¾ä»°,´Ó´ËÁÌ¿ªÊÖ",Õâ»°ÀïÓÐÎÄÕÂ,ÉÙ²»µÃÕ¾×¡ËµµÀ:"ÓÐÒ»¾ä»°,ÇëËµÀ´."±¦ÓñÐ¦µÀ:"Á½¾ä»°,ËµÁËÄãÌý²»Ìý?"÷ìÓñÌýËµ,»ØÍ·¾Í×ß. ±¦ÓñÔÚÉíºóÃæÌ¾µÀ: "¼ÈÓÐ½ñÈÕ,ºÎ±Øµ±³õ!"ÁÖ÷ìÓñÌý¼ûÕâ»°,ÓÉ²»µÃÕ¾×¡,»ØÍ·µÀ:" µ±³õÔõÃ´Ñù? ½ñÈÕÔõÃ´Ñù?"±¦ÓñÌ¾µÀ:"µ±³õ¹ÃÄïÀ´ÁË,ÄÇ²»ÊÇÎÒÅã×ÅÍçÐ¦?Æ¾ÎÒÐÄ°®µÄ,¹ÃÄïÒª,¾ÍÄÃÈ¥,ÎÒ°®³ÔµÄ,Ìý¼û¹ÃÄïÒ²°®³Ô,Á¬Ã¦¸É¸É¾»¾»ÊÕ×ÅµÈ¹ÃÄï³Ô.Ò»×À×Ó³Ô·¹,Ò»´²ÉÏË¯¾õ.Ñ¾Í·ÃÇÏë²»µ½µÄ,ÎÒÅÂ¹ÃÄïÉúÆø,ÎÒÌæÑ¾Í·ÃÇÏëµ½ÁË.ÎÒÐÄÀïÏë×Å: æ¢ÃÃÃÇ´ÓÐ¡¶ù³¤´ó, Ç×Ò²°Õ,ÈÈÒ²°Õ,ºÍÆøµ½ÁË¶ù,²Å¼ûµÃ±ÈÈËºÃ.Èç½ñË­³ÐÍû¹ÃÄïÈË´óÐÄ´ó, ²»°ÑÎÒ·ÅÔÚÑÛ¾¦Àï,µ¹°ÑÍâËÄÂ·µÄÊ²Ã´±¦½ã½ã·ï½ã½ãµÄ·ÅÔÚÐÄ¿²¶ùÉÏ,µ¹°ÑÎÒÈýÈÕ²»ÀíËÄÈÕ²»¼ûµÄ. ÎÒÓÖÃ»¸öÇ×ÐÖµÜÇ×æ¢ÃÃ.----ËäÈ»ÓÐÁ½¸ö,ÄãÄÑµÀ²»ÖªµÀÊÇºÍÎÒ¸ôÄ¸µÄ?ÎÒÒ²ºÍÄãËÆµÄ¶À³ö,Ö»ÅÂÍ¬ÎÒµÄÐÄÒ»Ñù.Ë­ÖªÎÒÊÇ°×²ÙÁËÕâ¸öÐÄ,ÅªµÄÓÐÔ©ÎÞ´¦Ëß!"Ëµ×Å²»¾õµÎÏÂÑÛÀáÀ´.

¡¡¡¡÷ìÓñ¶úÄÚÌýÁËÕâ»°,ÑÛÄÚ¼ûÁËÕâÐÎ¾°,ÐÄÄÚ²»¾õ»ÒÁË´ó°ë,Ò²²»¾õµÎÏÂÀáÀ´,µÍÍ·²»Óï.±¦Óñ¼ûËûÕâ°ãÐÎ¾°,ËìÓÖËµµÀ:"ÎÒÒ²ÖªµÀÎÒÈç½ñ²»ºÃÁË,µ«Ö»Æ¾×ÅÔõÃ´²»ºÃ,Íò²»¸ÒÔÚÃÃÃÃ¸úÇ°ÓÐ´í´¦. ±ãÓÐÒ»¶þ·Ö´í´¦,Äãµ¹ÊÇ»ò½Ìµ¼ÎÒ,½äÎÒÏÂ´Î,»òÂîÎÒÁ½¾ä, ´òÎÒÁ½ÏÂ, ÎÒ¶¼²»»ÒÐÄ.Ë­ÖªÄã×Ü²»ÀíÎÒ,½ÐÎÒÃþ²»×ÅÍ·ÄÔ,ÉÙ»êÊ§ÆÇ,²»ÖªÔõÃ´Ñù²ÅºÃ. ¾Í±ãËÀÁË,Ò²ÊÇ¸öÇüËÀ¹í,ÈÎÆ¾¸ßÉ®¸ßµÀâã»ÚÒ²²»ÄÜ³¬Éú,»¹µÃÄãÉêÃ÷ÁËÔµ¹Ê,ÎÒ²ÅµÃÍÐÉúÄØ!"

¡¡¡¡÷ìÓñÌýÁËÕâ¸ö»°, ²»¾õ½«×òÍíµÄÊÂ¶¼ÍüÔÚ¾ÅÏöÔÆÍâÁË,±ãËµµÀ:"Äã¼ÈÕâÃ´Ëµ,×ò¶ùÎªÊ²Ã´ÎÒÈ¥ÁË, Äã²»½ÐÑ¾Í·¿ªÃÅ?"±¦Óñ²ïÒìµÀ:"Õâ»°´ÓÄÇÀïËµÆð?ÎÒÒªÊÇÕâÃ´Ñù, Á¢¿Ì¾ÍËÀÁË! "ÁÖ÷ìÓñßýµÀ:"´óÇåÔçÆðËÀÑ½»îµÄ,Ò²²»¼É»ä.ÄãËµÓÐÄØ¾ÍÓÐ,Ã»ÓÐ¾ÍÃ»ÓÐ, ÆðÊ²Ã´ÊÄÄØ."±¦ÓñµÀ:"ÊµÔÚÃ»ÓÐ¼ûÄãÈ¥.¾ÍÊÇ±¦½ã½ã×øÁËÒ»×ø,¾Í³öÀ´ÁË."ÁÖ÷ìÓñÏëÁËÒ»Ïë,Ð¦µÀ:"ÊÇÁË.Ïë±ØÊÇÄãµÄÑ¾Í·ÃÇÀÁ´ý¶¯,É¥ÉùÍáÆøµÄÒ²ÊÇÓÐµÄ."±¦ÓñµÀ: " Ïë±ØÊÇÕâ¸öÔ­¹Ê.µÈÎÒ»ØÈ¥ÎÊÁËÊÇË­,½ÌÑµ½ÌÑµËûÃÇ¾ÍºÃÁË."÷ìÓñµÀ:"ÄãµÄÄÇÐ©¹ÃÄïÃÇÒ²¸Ã½ÌÑµ½ÌÑµ,Ö»ÊÇÎÒÂÛÀí²»¸ÃËµ.½ñ¶ùµÃ×ïÁËÎÒµÄÊÂÐ¡,ÌÈ»òÃ÷¶ù±¦¹ÃÄïÀ´,Ê²Ã´±´¹ÃÄïÀ´,Ò²µÃ×ïÁË,ÊÂÇéÆñ²»´óÁË."Ëµ×ÅÃò×Å×ìÐ¦.±¦ÓñÌýÁË,ÓÖÊÇÒ§ÑÀ,ÓÖÊÇÐ¦.

¡¡¡¡¶þÈËÕýËµ»°,Ö»¼ûÑ¾Í·À´Çë³Ô·¹,Ëì¶¼ÍùÇ°Í·À´ÁË.Íõ·òÈË¼ûÁËÁÖ÷ìÓñ,ÒòÎÊµÀ:" ´ó¹ÃÄï,Äã³ÔÄÇ±«Ì«Ò½µÄÒ©¿ÉºÃÐ©?"ÁÖ÷ìÓñµÀ:"Ò²²»¹ýÕâÃ´×Å.ÀÏÌ«Ì«»¹½ÐÎÒ³ÔÍõ´ó·òµÄÒ©ÄØ."±¦ÓñµÀ:"Ì«Ì«²»ÖªµÀ,ÁÖÃÃÃÃÊÇÄÚÖ¢,ÏÈÌìÉúµÄÈõ,ËùÒÔ½û²»×¡Ò»µã·çº®, ²»¹ý³ÔÁ½¼Á¼åÒ©¾ÍºÃÁË,É¢ÁË·çº®,»¹ÊÇ³ÔÍèÒ©µÄºÃ."Íõ·òÈËµÀ:"Ç°¶ù´ó·òËµÁË¸öÍèÒ©µÄÃû×Ö,ÎÒÒ²ÍüÁË."±¦ÓñµÀ:"ÎÒÖªµÀÄÇÐ©ÍèÒ©,²»¹ý½ÐËû³ÔÊ²Ã´ÈË²ÎÑøÈÙÍè."Íõ·òÈËµÀ:"²»ÊÇ."±¦ÓñÓÖµÀ:"°ËÕäÒæÄ¸Íè?×ó¹é?ÓÒ¹é?ÔÙ²»,¾ÍÊÇÂóÎ¶µØ»ÆÍè."Íõ·òÈËµÀ :"¶¼²»ÊÇ.ÎÒÖ»¼ÇµÃÓÐ¸ö`½ð¸Õ'Á½¸ö×ÖµÄ."±¦ÓñÔúÊÖÐ¦µÀ:"´ÓÀ´Ã»Ìý¼ûÓÐ¸öÊ²Ã´`½ð¸ÕÍè'.ÈôÓÐÁË`½ð¸ÕÍè',×ÔÈ»ÓÐ`ÆÐÈøÉ¢'ÁË!"ËµµÄÂúÎÝÀïÈË¶¼Ð¦ÁË.±¦îÎÃò×ìÐ¦µÀ:" ÏëÊÇÌìÍõ²¹ÐÄµ¤. "Íõ·òÈËÐ¦µÀ:"ÊÇÕâ¸öÃû¶ù.Èç½ñÎÒÒ²ºýÍ¿ÁË."±¦ÓñµÀ:"Ì«Ì«µ¹²»ºýÍ¿,¶¼ÊÇ½Ð`½ð¸Õ'`ÆÐÈø'Ö§Ê¹ºýÍ¿ÁË."Íõ·òÈËµÀ:"³¶ÄãÄïµÄëý!ÓÖÇ·ÄãÀÏ×Ó´·ÄãÁË ."±¦ÓñÐ¦µÀ:"ÎÒÀÏ×ÓÔÙ²»ÎªÕâ¸ö´·ÎÒµÄ."

¡¡¡¡Íõ·òÈËÓÖµÀ: "¼ÈÓÐÕâ¸öÃû¶ù,Ã÷¶ù¾Í½ÐÈËÂòÐ©À´³Ô."±¦ÓñÐ¦µÀ:"ÕâÐ©¶¼²»ÖÐÓÃµÄ. Ì«Ì«¸øÎÒÈý°ÙÁùÊ®Á½Òø×Ó,ÎÒÌæÃÃÃÃÅäÒ»ÁÏÍèÒ©,°ü¹ÜÒ»ÁÏ²»Íê¾ÍºÃÁË."Íõ·òÈËµÀ: "·ÅÆ¨!Ê²Ã´Ò©¾ÍÕâÃ´¹ó?"±¦ÓñÐ¦µÀ:"µ±ÕæµÄÄØ,ÎÒÕâ¸ö·½×Ó±È±ðµÄ²»Í¬.ÄÇ¸öÒ©Ãû¶ùÒ²¹Å¹Ö, Ò»Ê±Ò²Ëµ²»Çå.Ö»½²ÄÇÍ·Ì¥×ÏºÓ³µ,ÈËÐÎ´øÒ¶²Î,Èý°ÙÁùÊ®Á½²»×ã.¹ê´óºÎÊ×ÎÚ, Ç§ÄêËÉ¸ùÜòÜßµ¨,ÖîÈç´ËÀàµÄÒ©¶¼²»ËãÎªÆæ,Ö»ÔÚÈºÒ©ÀïËã.ÄÇÎª¾ýµÄÒ©,ËµÆðÀ´»£ÈËÒ»Ìø. Ç°¶ùÑ¦´ó¸ç¸çÇóÁËÎÒÒ»¶þÄê,ÎÒ²Å¸øÁËËûÕâ·½×Ó.ËûÄÃÁË·½×ÓÈ¥ÓÖÑ°ÁË¶þÈýÄê, »¨ÁËÓÐÉÏÇ§µÄÒø×Ó,²ÅÅä³ÉÁË.Ì«Ì«²»ÐÅ,Ö»ÎÊ±¦½ã½ã."±¦îÎÌýËµ,Ð¦×ÅÒ¡ÊÖ¶ùËµ: "ÎÒ²»ÖªµÀ,Ò²Ã»Ìý¼û.Äã±ð½ÐÒÌÄïÎÊÎÒ."Íõ·òÈËÐ¦µÀ:"µ½µ×ÊÇ±¦Ñ¾Í·,ºÃº¢×Ó,²»Èö»Ñ."±¦ÓñÕ¾ÔÚµ±µØ,Ìý¼ûÈç´ËËµ,Ò»»ØÉí°ÑÊÖÒ»ÅÄ,ËµµÀ:"ÎÒËµµÄµ¹ÊÇÕæ»°ÄØ ,µ¹ËµÎÒÈö»Ñ."¿ÚÀïËµ×Å,ºöÒ»»ØÉí,Ö»¼ûÁÖ÷ìÓñ×øÔÚ±¦îÎÉíºóÃò×Å×ìÐ¦,ÓÃÊÖÖ¸Í·ÔÚÁ³ÉÏ»­×ÅÐßËû.

¡¡¡¡·ï½ãÒòÔÚÀï¼äÎÝÀï¿´×ÅÈË·Å×À×Ó, ÌýÈç´ËËµ,±ã×ßÀ´Ð¦µÀ:"±¦ÐÖµÜ²»ÊÇÈö»Ñ,Õâµ¹ÊÇÓÐµÄ. ÉÏÈÕÑ¦´ó¸çÇ××ÔºÍÎÒÀ´Ñ°ÕäÖé,ÎÒÎÊËû×÷Ê²Ã´,ËûËµÅäÒ©.Ëû»¹±§Ô¹Ëµ,²»ÅäÒ²°ÕÁË,Èç½ñÄÇÀïÖªµÀÕâÃ´·ÑÊÂ.ÎÒÎÊËûÊ²Ã´Ò©,ËûËµÊÇ±¦ÐÖµÜµÄ·½×Ó,ËµÁË¶àÉÙÒ© , ÎÒÒ²Ã»¹¤·òÌý.ËûËµ²»È»ÎÒÒ²Âò¼¸¿ÅÕäÖéÁË,Ö»ÊÇ¶¨ÒªÍ·ÉÏ´ø¹ýµÄ,ËùÒÔÀ´ºÍÎÒÑ°. ËûËµ: `ÃÃÃÃ¾ÍÃ»É¢µÄ,»¨¶ùÉÏÒ²µÃ,ÆþÏÂÀ´,¹ýºó¶ùÎÒ¼ðºÃµÄÔÙ¸øÃÃÃÃ´©ÁËÀ´.'ÎÒÃ»·¨¶ù,°ÑÁ½Ö¦Öé»¨¶ùÏÖ²ðÁË¸øËû.»¹ÒªÁËÒ»¿éÈý³ßÉÏÓÃ´óºìÉ´È¥,Èé²§ÈéÁË¸ôÃæ×ÓÄØ. "·ï½ãËµÒ»¾ä,ÄÇ±¦ÓñÄîÒ»¾ä·ð,Ëµ:"Ì«ÑôÔÚÎÝ×ÓÀïÄØ!"·ï½ãËµÍêÁË,±¦ÓñÓÖµÀ:"Ì«Ì«Ïë,Õâ²»¹ýÊÇ½«¾ÍÄØ.Õý¾­°´ÄÇ·½×Ó,ÕâÕäÖé±¦Ê¯¶¨ÒªÔÚ¹Å·ØÀïµÄ,ÓÐÄÇ¹ÅÊ±¸»¹óÈË¼Ò×°¹üµÄÍ·Ãæ,ÄÃÁËÀ´²ÅºÃ.Èç½ñÄÇÀïÎªÕâ¸öÈ¥ÅÙ·Ø¾òÄ¹,ËùÒÔÖ»ÊÇ»îÈË´ø¹ýµÄ,Ò²¿ÉÒÔÊ¹µÃ."Íõ·òÈËµÀ:"°¢ÃÖÍÓ·ð,²»µ±¼Ò»¨»¨µÄ!¾ÍÊÇ·ØÀïÓÐÕâ¸ö,ÈË¼ÒËÀÁË¼¸°ÙÄê,Õâ»á×Ó·­Ê¬µÁ¹ÇµÄ,×÷ÁËÒ©Ò²²»Áé!"

¡¡¡¡±¦ÓñÏòÁÖ÷ìÓñËµµÀ: "ÄãÌý¼ûÁËÃ»ÓÐ,ÄÑµÀ¶þ½ã½ãÒ²¸ú×ÅÎÒÈö»Ñ²»³É?"Á³Íû×Å÷ìÓñËµ»°, È´ÄÃÑÛ¾¦¥Ñ,×Å±¦îÎ.÷ìÓñ±ãÀ­Íõ·òÈËµÀ:"¾ËÄ¸ÌýÌý,±¦½ã½ã²»ÌæËûÔ²»Ñ,ËûÖ§Îá×ÅÎÒ. "Íõ·òÈËÒ²µÀ:"±¦ÓñºÜ»áÆÛ¸ºÄãÃÃÃÃ."±¦ÓñÐ¦µÀ:"Ì«Ì«²»ÖªµÀÕâÔ­¹Ê.±¦½ã½ãÏÈÔÚ¼ÒÀï×¡×Å,ÄÇÑ¦´ó¸ç¸çµÄÊÂ,ËûÒ²²»ÖªµÀ,ºÎ¿öÈç½ñÔÚÀïÍ·×¡×ÅÄØ,×ÔÈ»ÊÇÔ½·¢²»ÖªµÀÁË. ÁÖÃÃÃÃ²ÅÔÚ±³ºóÐßÎÒ,´òÁÂÎÒÈö»ÑÄØ."ÕýËµ×Å,Ö»¼û¼ÖÄ¸·¿ÀïµÄÑ¾Í·ÕÒ±¦ÓñÁÖ÷ìÓñÈ¥³Ô·¹. ÁÖ÷ìÓñÒ²²»½Ð±¦Óñ,±ãÆðÉíÀ­ÁËÄÇÑ¾Í·¾Í×ß.ÄÇÑ¾Í·ËµµÈ×Å±¦ÓñÒ»¿é¶ù×ß.ÁÖ÷ìÓñµÀ:"Ëû²»³Ô·¹ÁË,ÔÛÃÇ×ß.ÎÒÏÈ×ßÁË."Ëµ×Å±ã³öÈ¥ÁË.±¦ÓñµÀ:"ÎÒ½ñ¶ù»¹¸ú×ÅÌ«Ì«³Ô°Õ. "Íõ·òÈËµÀ:"°Õ,°Õ,ÎÒ½ñ¶ù³ÔÕ«,ÄãÕý¾­³ÔÄãµÄÈ¥°Õ."±¦ÓñµÀ:" ÎÒÒ²¸ú×Å³ÔÕ«."Ëµ×Å±ã½ÐÄÇÑ¾Í·"È¥°Õ",×Ô¼ºÏÈÅÜµ½×À×ÓÉÏ×øÁË.Íõ·òÈËÏò±¦îÎµÈÐ¦µÀ: "ÄãÃÇÖ»¹Ü³ÔÄãÃÇµÄ,ÓÉËûÈ¥°Õ."±¦îÎÒòÐ¦µÀ:"ÄãÕý¾­È¥°Õ.³Ô²»³Ô,Åã×ÅÁÖ¹ÃÄï×ßÒ»ÌË,ËûÐÄÀï´ò½ôµÄ²»×ÔÔÚÄØ."±¦ÓñµÀ:"ÀíËûÄØ,¹ýÒ»»á×Ó¾ÍºÃÁË."

¡¡¡¡Ò»Ê±³Ô¹ý·¹,±¦ÓñÒ»ÔòÅÂ¼ÖÄ¸¼Ç¹Ò,¶þÔòÒ²¼Ç¹Ò×ÅÁÖ÷ìÓñ,Ã¦Ã¦µÄÒª²èÊþ¿Ú.Ì½´ºÏ§´º¶¼Ð¦µÀ:"¶þ¸ç¸ç,Äã³ÉÈÕ¼ÒÃ¦Ð©Ê²Ã´?³Ô·¹³Ô²èÒ²ÊÇÕâÃ´Ã¦ÂµÂµµÄ."±¦îÎÐ¦µÀ:" Äã½ÐËû¿ì³ÔÁËÇÆÁÖÃÃÃÃÈ¥°Õ, ½ÐËûÔÚÕâÀïºúåñÐ©Ê²Ã´."±¦Óñ³ÔÁË²è,±ã³öÀ´,Ò»Ö±ÍùÎ÷ÔºÀ´. ¿ÉÇÉ×ßµ½·ï½ã¶ùÔºÃÅÇ°,Ö»¼û·ï½ãµÅ×ÅÃÅ¼÷×ÓÄÃ¶úÍÚ×ÓÌÞÑÀ,¿´×ÅÊ®À´¸öÐ¡ØËÃÇÅ²»¨ÅèÄØ. ¼û±¦ÓñÀ´ÁË,Ð¦µÀ:"ÄãÀ´µÄºÃ.½øÀ´,½øÀ´,ÌæÎÒÐ´¼¸¸ö×Ö¶ù."±¦ÓñÖ»µÃ¸úÁË½øÀ´.µ½ÁËÎÝÀï,·ï½ãÃüÈËÈ¡¹ý±ÊÑâÖ½À´,Ïò±¦ÓñµÀ:"´óºì×±¶ÐËÄÊ®Æ¥,òþ¶ÐËÄÊ®Æ¥, ÉÏÓÃÉ´¸÷É«Ò»°ÙÆ¥,½ðÏîÈ¦ËÄ¸ö."±¦ÓñµÀ:"ÕâËãÊ²Ã´?ÓÖ²»ÊÇÕÊ,ÓÖ²»ÊÇÀñÎï, ÔõÃ´¸öÐ´·¨?"·ï½ã¶ùµÀ:"ÄãÖ»¹ÜÐ´ÉÏ,ºáÊúÎÒ×Ô¼ºÃ÷°×¾Í°ÕÁË."±¦ÓñÌýËµÖ»µÃÐ´ÁË. ·ï½ãÒ»ÃæÊÕÆð,Ò»ÃæÐ¦µÀ:"»¹ÓÐ¾ä»°¸æËßÄã,²»ÖªÄãÒÀ²»ÒÀ?ÄãÎÝÀïÓÐ¸öÑ¾Í·½ÐºìÓñ, ÎÒÒª½ÐÁËÀ´Ê¹»½, Ã÷¶ùÎÒÔÙÌæÄãÌô¼¸¸ö,¿ÉÊ¹µÃ?"±¦ÓñµÀ:"ÎÒÎÝÀïµÄÈËÒ²¶àµÄºÜ,½ã½ãÏ²»¶Ë­, Ö»¹Ü½ÐÁËÀ´,ºÎ±ØÎÊÎÒ."·ï½ãÐ¦µÀ:"¼ÈÕâÃ´×Å,ÎÒ¾Í½ÐÈË´øËûÈ¥ÁË."±¦ÓñµÀ:"Ö»¹Ü´øÈ¥."Ëµ×Å±ãÒª×ß.·ï½ã¶ùµÀ:"Äã»ØÀ´,ÎÒ»¹ÓÐÒ»¾ä»°ÄØ."±¦ÓñµÀ:"ÀÏÌ«Ì«½ÐÎÒÄØ, ÓÐ»°µÈÎÒ»ØÀ´°Õ."Ëµ×Å±ãÀ´ÖÁ¼ÖÄ¸Õâ±ß,Ö»¼û¶¼ÒÑ³ÔÍê·¹ÁË.¼ÖÄ¸ÒòÎÊËû:" ¸ú×ÅÄãÄï³ÔÁËÊ²Ã´ºÃµÄ? "±¦ÓñÐ¦µÀ:"Ò²Ã»Ê²Ã´ºÃµÄ,ÎÒµ¹¶à³ÔÁËÒ»Íë·¹."ÒòÎÊ:"ÁÖÃÃÃÃÔÚÄÇÀï?"¼ÖÄ¸µÀ:"ÀïÍ·ÎÝÀïÄØ."

¡¡¡¡±¦Óñ½øÀ´, Ö»¼ûµØÏÂÒ»¸öÑ¾Í·´µìÙ¶·,¿»ÉÏÁ½¸öÑ¾Í·´ò·ÛÏß,÷ìÓñÍä×ÅÑüÄÃ×Å¼ô×Ó²ÃÊ²Ã´ÄØ. ±¦Óñ×ß½øÀ´Ð¦µÀ:"Å¶,ÕâÊÇ×÷Ê²Ã´ÄØ?²Å³ÔÁË·¹,ÕâÃ´¿Õ×ÅÍ·,Ò»»á×ÓÓÖÍ·ÌÛÁË. "÷ìÓñ²¢²»Àí,Ö»¹Ü²ÃËûµÄ.ÓÐÒ»¸öÑ¾Í·ËµµÀ:"ÄÇ¿é³ñ×Ó½Ç¶ù»¹²»ºÃÄØ,ÔÙìÙËûÒ»ìÙ."÷ìÓñ±ã°Ñ¼ô×ÓÒ»ÁÌ,ËµµÀ:"ÀíËûÄØ,¹ýÒ»»á×Ó¾ÍºÃÁË."±¦ÓñÌýÁË,Ö»ÊÇÄÉÃÆ. Ö»¼û±¦îÎÌ½´ºµÈÒ²À´ÁË,ºÍ¼ÖÄ¸ËµÁËÒ»»Ø»°.±¦îÎÒ²½øÀ´ÎÊ:"ÁÖÃÃÃÃ×÷Ê²Ã´ÄØ?"Òò¼ûÁÖ÷ìÓñ²Ã¼ô,ÒòÐ¦µÀ:"ÃÃÃÃÔ½·¢ÄÜ¸ÉÁË,Á¬²Ã¼ô¶¼»áÁË."÷ìÓñÐ¦µÀ:"ÕâÒ²²»¹ýÊÇÈö»ÑºåÈË°ÕÁË. "±¦îÎÐ¦µÀ:"ÎÒ¸æËßÄã¸öÐ¦»°¶ù,²Å¸ÕÎªÄÇ¸öÒ©,ÎÒËµÁË¸ö²»ÖªµÀ,±¦ÐÖµÜÐÄÀï²»ÊÜÓÃÁË. "ÁÖ÷ìÓñµÀ:"ÀíËûÄØ,¹ý»á×Ó¾ÍºÃÁË."±¦ÓñÏò±¦îÎµÀ:"ÀÏÌ«Ì«ÒªÄ¨¹ÇÅÆ, ÕýÃ»ÈËÄØ,ÄãÄ¨¹ÇÅÆÈ¥°Õ."±¦îÎÌýËµ,±ãÐ¦µÀ:"ÎÒÊÇÎªÄ¨¹ÇÅÆ²ÅÀ´ÁË?"Ëµ×Å±ã×ßÁË. ÁÖ÷ìÓñµÀ:"Äãµ¹ÊÇÈ¥°Õ,ÕâÀïÓÐÀÏ»¢,¿´³ÔÁËÄã!"Ëµ×ÅÓÖ²Ã.±¦Óñ¼ûËû²»Àí,Ö»µÃ»¹ÅãÐ¦ËµµÀ: "ÄãÒ²³öÈ¥¹ä¹äÔÙ²Ã²»³Ù."ÁÖ÷ìÓñ×Ü²»Àí.±¦Óñ±ãÎÊÑ¾Í·ÃÇ:"ÕâÊÇË­½Ð²ÃµÄ?"ÁÖ÷ìÓñ¼ûÎÊÑ¾Í·ÃÇ,±ãËµµÀ:"Æ¾ËûË­½ÐÎÒ²Ã,Ò²²»¹Ü¶þÒ¯µÄÊÂ!"±¦Óñ·½ÓûËµ»° ,Ö»¼ûÓÐÈË½øÀ´»ØËµ"ÍâÍ·ÓÐÈËÇë".±¦ÓñÌýÁË,Ã¦³·Éí³öÀ´.÷ìÓñÏòÍâÍ·ËµµÀ:"°¢ÃÖÍÓ·ð!¸ÏÄã»ØÀ´,ÎÒËÀÁËÒ²°ÕÁË."

¡¡¡¡±¦Óñ³öÀ´,µ½ÍâÃæ,Ö»¼û±ºÜøËµµÀ:"·ë´óÒ¯¼ÒÇë."±¦ÓñÌýÁË,ÖªµÀÊÇ×òÈÕµÄ»°,±ãËµ:"ÒªÒÂÉÑÈ¥."×Ô¼º±ãÍùÊé·¿ÀïÀ´.±ºÜøÒ»Ö±µ½ÁË¶þÃÅÇ°µÈÈË,Ö»¼ûÒ»¸öÀÏÆÅ×Ó³öÀ´ÁË,±ºÜøÉÏÈ¥ËµµÀ:"±¦¶þÒ¯ÔÚÊé·¿ÀïµÈ³öÃÅµÄÒÂÉÑ,ÄãÀÏÈË¼Ò½øÈ¥´ø¸öÐÅ¶ù."ÄÇÆÅ×ÓËµ:"·ÅÄãÄïµÄÆ¨!µ¹ºÃ,±¦¶þÒ¯Èç½ñÔÚÔ°Àï×¡×Å,¸úËûµÄÈË¶¼ÔÚÔ°Àï,ÄãÓÖÅÜÁËÕâÀïÀ´´øÐÅ¶ùÀ´ÁË! "±ºÜøÌýÁË,Ð¦µÀ:"ÂîµÄÊÇ,ÎÒÒ²ºýÍ¿ÁË."Ëµ×ÅÒ»¾¶Íù¶«±ß¶þÃÅÇ°À´.¿ÉÇÉÃÅÉÏÐ¡ØËÔÚð®Â·µ×ÏÂÌßÇò, ±ºÜø½«Ô­¹ÊËµÁË.Ð¡ØËÅÜÁË½øÈ¥,°ëÈÕ±§ÁËÒ»¸ö°ü¸¤³öÀ´,µÝÓë±ºÜø.»Øµ½Êé·¿Àï,±¦Óñ»»ÁË,ÃüÈË±¸Âí,Ö»´ø×Å±ºÜø,³úÒ©,Ë«Èð,Ë«ÊÙËÄ¸öÐ¡ØËÈ¥ÁË.Ò»¾¶µ½ÁË·ë×ÏÓ¢¼ÒÃÅ¿Ú,ÓÐÈË±¨ÓëÁË·ë×ÏÓ¢,³öÀ´Ó­½Ó½øÈ¥.Ö»¼ûÑ¦ó´ÔçÒÑÔÚÄÇÀï¾Ãºò, »¹ÓÐÐí¶à³ªÇú¶ùµÄÐ¡ØË²¢³ªÐ¡µ©µÄ½¯ÓñÝÕ,½õÏãÔºµÄ¼ËÅ®ÔÆ¶ù.´ó¼Ò¶¼¼û¹ýÁË,È»ºó³Ô²è.±¦ÓñÇæ²èÐ¦µÀ:"Ç°¶ùËùÑÔÐÒÓë²»ÐÒÖ®ÊÂ,ÎÒÖçÐüÒ¹Ïë,½ñÈÕÒ»ÎÅºô»½¼´ÖÁ."·ë×ÏÓ¢Ð¦µÀ:"ÄãÃÇÁî±íÐÖµÜµ¹¶¼ÐÄÊµ.Ç°ÈÕ²»¹ýÊÇÎÒµÄÉè´Ç,³ÏÐÄÇëÄãÃÇÒ»Òû , ¿ÖÓÖÍÆÍÐ,¹ÊËµÏÂÕâ¾ä»°.½ñÈÕÒ»Ñû¼´ÖÁ,Ë­Öª¶¼ÐÅÕæÁË."Ëµ±Ï´ó¼ÒÒ»Ð¦,È»ºó°ÚÉÏ¾ÆÀ´,ÒÀ´Î×ø¶¨.·ë×ÏÓ¢ÏÈÃü³ªÇú¶ùµÄÐ¡ØË¹ýÀ´ÈÃ¾Æ,È»ºóÃüÔÆ¶ùÒ²À´¾´.

¡¡¡¡¡¡¡¡ÄÇÑ¦ó´Èý±­ÏÂ¶Ç,²»¾õÍüÁËÇé,À­×ÅÔÆ¶ùµÄÊÖÐ¦µÀ:"Äã°ÑÄÇÌÝ¼ºÐÂÑù¶ùµÄÇú×Ó³ª¸öÎÒÌý,ÎÒ³ÔÒ»Ì³ÈçºÎ?"ÔÆ¶ùÌýËµ,Ö»µÃÄÃÆðÅýÅÃÀ´,³ªµÀ:

¡¡¡¡Á½¸öÔ©¼Ò,¶¼ÄÑ¶ªÏÂ,Ïë×ÅÄãÀ´ÓÖ¼Ç¹Ò×ÅËû.Á½¸öÈËÐÎ

¡¡¡¡ÈÝ¿¡ÇÎ,¶¼ÄÑÃè»­.Ïë×òÏüÓÄÆÚË½¶©ÔÚÝ±¤µ¼Ü,Ò»¸öÍµÇé,

¡¡¡¡Ò»¸öÑ°ÄÃ, ÄÃ×¡ÁËÈý²Ü¶Ô°¸,ÎÒÒ²ÎÞ»Ø»°.³ª±ÏÐ¦µÀ:"ÄãºÈÒ»Ì³×Ó°ÕÁË."Ñ¦ó´ÌýËµ,Ð¦µÀ:"²»ÖµÒ»Ì³,ÔÙ³ªºÃµÄÀ´."

¡¡¡¡±¦ÓñÐ¦µÀ: "ÌýÎÒËµÀ´:Èç´ËÀÄÒû,Ò××í¶øÎÞÎ¶.ÎÒÏÈºÈÒ»´óº£,·¢Ò»ÐÂÁî,ÓÐ²»×ñÕß, Á¬·£Ê®´óº£,Öð³öÏ¯ÍâÓëÈËÕå¾Æ."·ë×ÏÓ¢½¯ÓñÝÕµÈ¶¼µÀ:"ÓÐÀí,ÓÐÀí."±¦ÓñÄÃÆðº£À´Ò»ÆøÒû¸É,ËµµÀ:"Èç½ñÒªËµ±¯,³î,Ï²,ÀÖËÄ×Ö,È´ÒªËµ³öÅ®¶ùÀ´,»¹Òª×¢Ã÷ÕâËÄ×ÖÔ­¹Ê. ËµÍêÁË,ÒûÃÅ±­.¾ÆÃæÒª³ªÒ»¸öÐÂÏÊÊ±ÑùÇú×Ó,¾Æµ×ÒªÏ¯ÉÏÉú·çÒ»Ñù¶«Î÷,»ò¹ÅÊ«, ¾É¶Ô,<<ËÄÊé>><<Îå¾­>>³ÉÓï."Ñ¦ó´Î´µÈËµÍê,ÏÈÕ¾ÆðÀ´À¹µÀ:"ÎÒ²»À´,±ðËãÎÒ. Õâ¾¹ÊÇ×½ÅªÎÒÄØ!"ÔÆ¶ùÒ²Õ¾ÆðÀ´,ÍÆËû×øÏÂ,Ð¦µÀ:"ÅÂÊ²Ã´?Õâ»¹¿÷ÄãÌìÌì³Ô¾ÆÄØ,ÄÑµÀÄãÁ¬ÎÒÒ²²»Èç! ÎÒ»ØÀ´»¹ËµÄØ.ËµÊÇÁË,°Õ,²»ÊÇÁË,²»¹ý·£ÉÏ¼¸±­,ÄÇÀï¾Í×íËÀÁË. ÄãÈç½ñÒ»ÂÒÁî,µ¹ºÈÊ®´óº£,ÏÂÈ¥Õå¾Æ²»³É?"ÖÚÈË¶¼ÅÄÊÖµÀÃî.Ñ¦ó´ÌýËµÎÞ·¨,Ö»µÃ×øÁË.Ìý±¦ÓñËµµÀ:"Å®¶ù±¯,Çà´ºÒÑ´óÊØ¿Õ¹ë.Å®¶ù³î,»Ú½Ì·òÐöÃÙ·âºî.Å®¶ùÏ²,¶Ô¾µ³¿×±ÑÕÉ«ÃÀ.Å®¶ùÀÖ,ÇïÇ§¼ÜÉÏ´ºÉÀ±¡."

¡¡¡¡ÖÚÈËÌýÁË,¶¼µÀ:"ËµµÃÓÐÀí."Ñ¦ó´¶ÀÑï×ÅÁ³Ò¡Í·Ëµ:"²»ºÃ,¸Ã·£!"ÖÚÈËÎÊ:"ÈçºÎ¸Ã·£?"Ñ¦ó´µÀ:"ËûËµµÄÎÒÍ¨²»¶®,ÔõÃ´²»¸Ã·£?"ÔÆ¶ù±ãÅ¡ËûÒ»°Ñ,Ð¦µÀ:"ÄãÇÄÇÄµÄÏëÄãµÄ°Õ.»ØÀ´Ëµ²»³ö,ÓÖ¸Ã·£ÁË."ÓÚÊÇÄÃÅýÅÃÌý±¦Óñ³ªµÀ:

¡¡¡¡µÎ²»¾¡ÏàË¼ÑªÀáÅ×ºì¶¹, ¿ª²»Íê´ºÁø´º»¨Âú»­Â¥,Ë¯²»ÎÈÉ´´°·çÓê»Æ»èºó,Íü²»ÁËÐÂ³îÓë¾É³î,ÑÊ²»ÏÂÓñÁ£½ð

¡¡¡¡Ý»Ò­Âúºí, ÕÕ²»¼ûÁâ»¨¾µÀïÐÎÈÝÊÝ.Õ¹²»¿ªµÄÃ¼Í·,Þß²»Ã÷µÄ¸üÂ©.Ñ½!Ç¡±ãËÆÕÚ²»×¡µÄÇàÉ½ÒþÒþ,Á÷²»¶ÏµÄÂÌ

¡¡¡¡Ë®ÓÆÓÆ.³ªÍê,´ó¼ÒÆëÉùºÈ²Ê,¶ÀÑ¦ó´ËµÎÞ°å.±¦ÓñÒûÁËÃÅ±­,±ãÄéÆðÒ»Æ¬ÀæÀ´,ËµµÀ:"Óê´òÀæ»¨Éî±ÕÃÅ."ÍêÁËÁî.

¡¡¡¡ÏÂ¸Ã·ë×ÏÓ¢,ËµµÀ:"Å®¶ù±¯,¶ù·òÈ¾²¡ÔÚ´¹Î£.Å®¶ù³î,´ó·ç´µµ¹Êá×±Â¥.Å®¶ùÏ², Í·Ì¥ÑøÁËË«Éú×Ó.Å®¶ùÀÖ,Ë½Ïò»¨Ô°ÌÍó¬ó°."Ëµ±Ï,¶ËÆð¾ÆÀ´,³ªµÀ:

¡¡¡¡ÄãÊÇ¸ö¿ÉÈË,ÄãÊÇ¸ö¶àÇé,ÄãÊÇ¸öµó×ê¹Å¹Ö¹íÁé¾«,Äã

¡¡¡¡ÊÇ¸öÉñÏÉÒ²²»Áé.ÎÒËµµÄ»°¶ùÄãÈ«²»ÐÅ,Ö»½ÐÄãÈ¥±³µØÀï

¡¡¡¡Ï¸´òÌý, ²ÅÖªµÀÎÒÌÛÄã²»ÌÛ!³ªÍê,ÒûÁËÃÅ±­,ËµµÀ:"¼¦ÉùÃ©µêÔÂ."ÁîÍê,ÏÂ¸ÃÔÆ¶ù.

¡¡¡¡ÔÆ¶ù±ãËµµÀ: "Å®¶ù±¯,½«À´ÖÕÉíÖ¸¿¿Ë­?"Ñ¦ó´Ì¾µÀ:"ÎÒµÄ¶ù,ÓÐÄãÑ¦´óÒ¯ÔÚ,ÄãÅÂÊ²Ã´!"ÖÚÈË¶¼µÀ:"±ð»ìËû,±ð»ìËû!"ÔÆ¶ùÓÖµÀ:"Å®¶ù³î,ÂèÂè´òÂîºÎÊ±ÐÝ!"Ñ¦ó´µÀ : "Ç°¶ùÎÒ¼ûÁËÄãÂè,»¹·Ô¸ÀËû²»½ÐËû´òÄãÄØ."ÖÚÈË¶¼µÀ:"ÔÙ¶àÑÔÕß·£¾ÆÊ®±­."Ñ¦ó´Á¬Ã¦×Ô¼º´òÁËÒ»¸ö×ì°Í×Ó, ËµµÀ:"Ã»¶úÐÔ,ÔÙ²»ÐíËµÁË."ÔÆ¶ùÓÖµÀ:"Å®¶ùÏ²,ÇéÀÉ²»Éá»¹¼ÒÀï.Å®¶ùÀÖ,×¡ÁËóï¹ÜÅªÏÒË÷."ËµÍê,±ã³ªµÀ:

¡¡¡¡§ëÞ¢¿ª»¨ÈýÔÂÈý,Ò»¸ö³æ¶ùÍùÀï×ê.×êÁË°ëÈÕ²»µÃ½ø

¡¡¡¡È¥,ÅÀµ½»¨¶ùÉÏ´òÇïÇ§.Èâ¶ùÐ¡ÐÄ¸Î,ÎÒ²»¿ªÁËÄãÔõÃ´×ê?³ª±Ï,ÒûÁËÃÅ±­,ËµµÀ:" ÌÒÖ®Ø²Ø²."ÁîÍêÁË,ÏÂ¸ÃÑ¦ó´.

¡¡¡¡Ñ¦ó´µÀ:"ÎÒ¿ÉÒªËµÁË:Å®¶ù±¯----"ËµÁË°ëÈÕ,²»¼ûËµµ×ÏÂµÄ.·ë×ÏÓ¢Ð¦µÀ:"±¯Ê²Ã´?¿ìËµÀ´."Ñ¦ó´µÇÊ±¼±µÄÑÛ¾¦ÁåîõÒ»°ã,µÉÁË°ëÈÕ,²ÅËµµÀ:"Å®¶ù±¯----"ÓÖ¿ÈËÔÁËÁ½Éù,ËµµÀ:"Å®¶ù±¯,¼ÞÁË¸öÄÐÈËÊÇÎÚ¹ê."ÖÚÈËÌýÁË¶¼´óÐ¦ÆðÀ´.Ñ¦ó´µÀ:"Ð¦Ê²Ã´,ÄÑµÀÎÒËµµÄ²»ÊÇ?Ò»¸öÅ®¶ù¼ÞÁËºº×Ó,Òªµ±Íü°Ë,ËûÔõÃ´²»ÉËÐÄÄØ?"ÖÚÈËÐ¦µÄÍäÑüËµµÀ: " ÄãËµµÄºÜÊÇ,¿ìËµµ×ÏÂµÄ."Ñ¦ó´µÉÁËÒ»µÉÑÛ,ÓÖËµµÀ:"Å®¶ù³î----"ËµÁËÕâ¾ä,ÓÖ²»ÑÔÓïÁË.ÖÚÈËµÀ:"ÔõÃ´³î?"Ñ¦ó´µÀ:"Ðå·¿ß¥³ö¸ö´óÂíºï."ÖÚÈËºÇºÇÐ¦µÀ:"¸Ã·£,¸Ã·£ ! Õâ¾ä¸ü²»Í¨,ÏÈ»¹¿ÉË¡."Ëµ×Å±ãÒªÉ¸¾Æ.±¦ÓñÐ¦µÀ:"ÑºÔÏ¾ÍºÃ."Ñ¦ó´µÀ:"Áî¹Ù¶¼×¼ÁË,ÄãÃÇÄÖÊ²Ã´?"ÖÚÈËÌýËµ,·½²Å°ÕÁË.ÔÆ¶ùÐ¦µÀ:"ÏÂÁ½¾äÔ½·¢ÄÑËµÁË,ÎÒÌæÄãËµ°Õ." Ñ¦ó´µÀ: "ºúËµ!µ±ÕæÎÒ¾ÍÃ»ºÃµÄÁË!ÌýÎÒËµ°Õ:Å®¶ùÏ²,¶´·¿»¨Öò³¯ã¼Æð."ÖÚÈËÌýÁË, ¶¼²ïÒìµÀ:"Õâ¾äºÎÆäÌ«ÔÏ?"Ñ¦ó´ÓÖµÀ:"Å®¶ùÀÖ,Ò»¸ù§æ§çÍùÀï´Á."ÖÚÈËÌýÁË,¶¼Å¤×ÅÁ³ËµµÀ: "¸ÃËÀ,¸ÃËÀ!¿ì³ªÁË°Õ."Ñ¦ó´±ã³ªµÀ:"Ò»¸öÎÃ×Óºßºßºß."ÖÚÈË¶¼ÕúÁË,Ëµ:" ÕâÊÇ¸öÊ²Ã´Çú¶ù?"Ñ¦ó´»¹³ªµÀ:"Á½¸ö²ÔÓ¬ÎËÎËÎË."ÖÚÈË¶¼µÀ:"°Õ,°Õ,°Õ!"Ñ¦ó´µÀ:" °®Ìý²»Ìý! ÕâÊÇÐÂÏÊÇú¶ù,½Ð×÷ºßºßÔÏ.ÄãÃÇÒªÀÁ´ýÌý,Á¬¾Æµ×¶¼ÃâÁË,ÎÒ¾Í²»³ª."ÖÚÈË¶¼µÀ: "ÃâÁË°Õ,ÃâÁË°Õ,µ¹±ðµ¢ÎóÁË±ðÈË¼Ò."ÓÚÊÇ½¯ÓñÝÕËµµÀ:"Å®¶ù±¯,ÕÉ·òÒ»È¥²»»Ø¹é.Å®¶ù³î,ÎÞÇ®È¥´ò¹ð»¨ÓÍ.Å®¶ùÏ²,µÆ»¨²¢Í·½áË«Èï.Å®¶ùÀÖ,·ò³ª¸¾ËæÕæºÍºÏ ."Ëµ±Ï,³ªµÀ:

¡¡¡¡¿ÉÏ²ÄãÌìÉú³É°ÙÃÄ½¿,Ç¡±ãËÆ»îÉñÏÉÀë±ÌÏö.¶ÈÇà´º,

¡¡¡¡ÄêÕýÐ¡,Åäð½·ï,ÕæÒ²×Å.Ñ½!¿´ÌìºÓÕý¸ß,ÌýÚÛÂ¥¹ÄÇÃ,

¡¡¡¡ÌÞÒøµÆÍ¬ÈëÔ§àøÇÄ.³ª±Ï,ÒûÁËÃÅ±­,Ð¦µÀ:"ÕâÊ«´ÊÉÏÎÒµ¹ÓÐÏÞ.ÐÒ¶ø×òÈÕ¼ûÁËÒ»¸±¶Ô×Ó,¿ÉÇÉÖ»¼ÇµÃÕâ¾ä,ÐÒ¶øÏ¯ÉÏ»¹ÓÐÕâ¼þ¶«Î÷."Ëµ±Ï,±ã¸ÉÁË¾Æ,ÄÃÆðÒ»¶äÄ¾éØÀ´ ,ÄîµÀ:"»¨ÆøÏ®ÈËÖªÖçÅ¯."

¡¡¡¡ÖÚÈËµ¹¶¼ÒÀÁË, ÍêÁî.Ñ¦ó´ÓÖÌøÁËÆðÀ´,ÐúÈÂµÀ:"ÁË²»µÃ,ÁË²»µÃ!¸Ã·£,¸Ã·£!ÕâÏ¯ÉÏÓÖÃ»ÓÐ±¦±´,ÄãÔõÃ´ÄîÆð±¦±´À´?"½¯ÓñÝÕÕúÁË,ËµµÀ:"ºÎÔøÓÐ±¦±´?"Ñ¦ó´µÀ:"Äã»¹ÀµÄØ! ÄãÔÙÄîÀ´."½¯ÓñÝÕÖ»µÃÓÖÄîÁËÒ»±é.Ñ¦ó´µÀ:"Ï®ÈË¿É²»ÊÇ±¦±´ÊÇÊ²Ã´!ÄãÃÇ²»ÐÅ, Ö»ÎÊËû."Ëµ±Ï,Ö¸×Å±¦Óñ.±¦ÓñÃ»ºÃÒâË¼ÆðÀ´,Ëµ:"Ñ¦´ó¸ç,Äã¸Ã·£¶àÉÙ?"Ñ¦ó´µÀ:"¸Ã·£,¸Ã·£!"Ëµ×ÅÄÃÆð¾ÆÀ´,Ò»Òû¶ø¾¡.·ë×ÏÓ¢Óë½¯ÓñÝÕµÈ²»ÖªÔ­¹Ê,ÔÆ¶ù±ã¸æËßÁË³öÀ´.½¯ÓñÝÕÃ¦ÆðÉíÅã×ï.ÖÚÈË¶¼µÀ:"²»ÖªÕß²»×÷×ï."

¡¡¡¡ÉÙ¿Ì, ±¦Óñ³öÏ¯½âÊÖ,½¯ÓñÝÕ±ãËæÁË³öÀ´.¶þÈËÕ¾ÔÚÀÈéÜÏÂ,½¯ÓñÝÕÓÖÅã²»ÊÇ.±¦Óñ¼ûËûåüÃÄÎÂÈá,ÐÄÖÐÊ®·ÖÁôÁµ,±ã½ô½ôµÄ´î×ÅËûµÄÊÖ,½ÐËû:"ÏÐÁËÍùÎÒÃÇÄÇÀïÈ¥.»¹ÓÐÒ»¾ä»°½èÎÊ, Ò²ÊÇÄãÃÇ¹ó°àÖÐ,ÓÐÒ»¸ö½Ðç÷¹ÙµÄ,ËûÔÚÄÇÀï?Èç½ñÃû³ÛÌìÏÂ,ÎÒ¶ÀÎÞÔµÒ»¼û."½¯ÓñÝÕÐ¦µÀ:"¾ÍÊÇÎÒµÄÐ¡Ãû¶ù."±¦ÓñÌýËµ,²»¾õÐÀÈ»µø×ãÐ¦µÀ:"ÓÐÐÒ,ÓÐÐÒ ! ¹ûÈ»Ãû²»Ðé´«.½ñ¶ù³õ»á,±ãÔõÃ´ÑùÄØ?"ÏëÁËÒ»Ïë,ÏòÐäÖÐÈ¡³öÉÈ×Ó,½«Ò»¸öÓñ¤©ÉÈ×¹½âÏÂÀ´, µÝÓëç÷¹Ù,µÀ:"Î¢Îï²»¿°,ÂÔ±í½ñÈÕÖ®Òê."ç÷¹Ù½ÓÁË,Ð¦µÀ:"ÎÞ¹¦ÊÜÂ»,ºÎÒÔ¿Ëµ±! Ò²°Õ,ÎÒÕâÀïµÃÁËÒ»¼þÆæÎï,½ñÈÕÔçÆð·½ÏµÉÏ,»¹ÊÇ´ØÐÂµÄ,ÁÄ¿É±íÎÒÒ»µãÇ×ÈÈÖ®Òâ."Ëµ±ÏÁÃÒÂ,½«ÏµÐ¡ÒÂ¶ùÒ»Ìõ´óºìº¹½í×Ó½âÁËÏÂÀ´, µÝÓë±¦Óñ,µÀ:"Õâº¹½í×ÓÊÇÜçÏã¹úÅ®¹úÍõËù¹±Ö®Îï,ÏÄÌìÏµ×Å,¼¡·ôÉúÏã,²»Éúº¹×Õ.×òÈÕ±±¾²Íõ¸øÎÒµÄ,½ñÈÕ²ÅÉÏÉí.ÈôÊÇ±ðÈË,ÎÒ¶Ï²»¿ÏÏàÔù. ¶þÒ¯Çë°Ñ×Ô¼ºÏµµÄ½âÏÂÀ´,¸øÎÒÏµ×Å."±¦ÓñÌýËµ,Ï²²»×Ô½û,Á¬Ã¦½ÓÁË,½«×Ô¼ºÒ»ÌõËÉ»¨º¹½í½âÁËÏÂÀ´, µÝÓëç÷¹Ù.¶þÈË·½ÊøºÃ,Ö»¼ûÒ»Éù´ó½Ð:"ÎÒ¿ÉÄÃ×¡ÁË!"Ö»¼ûÑ¦ó´ÌøÁË³öÀ´, À­×Å¶þÈËµÀ:"·Å×Å¾Æ²»³Ô,Á½¸öÈËÌÓÏ¯³öÀ´¸ÉÊ²Ã´?¿ìÄÃ³öÀ´ÎÒÇÆÇÆ." ¶þÈË¶¼µÀ:"Ã»ÓÐÊ²Ã´."Ñ¦ó´ÄÇÀï¿ÏÒÀ,»¹ÊÇ·ë×ÏÓ¢³öÀ´²Å½â¿ªÁË.ÓÚÊÇ¸´ÓÖ¹é×øÒû¾Æ ,ÖÁÍí·½É¢.

¡¡¡¡±¦Óñ»ØÖÁÔ°ÖÐ, ¿íÒÂ³Ô²è.Ï®ÈË¼ûÉÈ×ÓÉÏµÄ×¹¶ùÃ»ÁË,±ãÎÊËû:"ÍùÄÇÀïÈ¥ÁË?"±¦ÓñµÀ:"ÂíÉÏ¶ªÁË."Ë¯¾õÊ±Ö»¼ûÑüÀïÒ»ÌõÑªµãËÆµÄ´óºìº¹½í×Ó,Ï®ÈË±ã²ÂÁË°Ë¾Å·Ö,ÒòËµµÀ:"ÄãÓÐÁËºÃµÄÏµ¿ã×Ó,°ÑÎÒÄÇÌõ»¹ÎÒ°Õ."±¦ÓñÌýËµ,·½ÏëÆðÄÇÌõº¹½í×ÓÔ­ÊÇÏ®ÈËµÄ, ²»¸Ã¸øÈË²ÅÊÇ,ÐÄÀïºó»Ú,¿ÚÀïËµ²»³öÀ´,Ö»µÃÐ¦µÀ:"ÎÒÅâÄãÒ»Ìõ°Õ."Ï®ÈËÌýÁË, µãÍ·Ì¾µÀ: "ÎÒ¾ÍÖªµÀÓÖ¸ÉÕâÐ©ÊÂ!Ò²²»¸ÃÄÃ×ÅÎÒµÄ¶«Î÷¸øÄÇÆð»ìÕÊÈËÈ¥.Ò²ÄÑÎªÄã, ÐÄÀïÃ»¸öËã¼Æ¶ù."ÔÙÒªËµ¼¸¾ä,ÓÖ¿ÖâæÉÏËûµÄ¾ÆÀ´,ÉÙ²»µÃÒ²Ë¯ÁË,Ò»ËÞÎÞ»°.ÖÁ´ÎÈÕÌìÃ÷, ·½²ÅÐÑÁË,Ö»¼û±¦ÓñÐ¦µÀ:"Ò¹ÀïÊ§ÁËµÁÒ²²»ÏþµÃ,ÄãÇÆÇÆ¿ã×ÓÉÏ."Ï®ÈËµÍÍ·Ò»¿´, Ö»¼û×òÈÕ±¦ÓñÏµµÄÄÇÌõº¹½í×ÓÏµÔÚ×Ô¼ºÑüÀïÄØ,±ãÖªÊÇ±¦ÓñÒ¹¼ä»»ÁË,Ã¦Ò»¶Ù°Ñ½âÏÂÀ´, ËµµÀ:"ÎÒ²»Ï£º±ÕâÐÐ×Ó,³ÃÔç¶ùÄÃÁËÈ¥!"±¦Óñ¼ûËûÈç´Ë,Ö»µÃÎ¯Íñ½âÈ°ÁËÒ»»Ø. Ï®ÈËÎÞ·¨,Ö»µÃÏµÔÚÑüÀï.¹ýºó±¦Óñ³öÈ¥,ÖÕ¾Ã½âÏÂÀ´ÖÀÔÚ¸ö¿ÕÏä×ÓÀï,×Ô¼ºÓÖ»»ÁËÒ»ÌõÏµ×Å.

¡¡¡¡±¦Óñ²¢Î´ÀíÂÛ,ÒòÎÊÆð×òÈÕ¿ÉÓÐÊ²Ã´ÊÂÇé.Ï®ÈË±ã»ØËµ:"¶þÄÌÄÌ´ò·¢ÈË½ÐÁËºìÓñÈ¥ÁË. ËûÔ­ÒªµÈÄãÀ´µÄ,ÎÒÏëÊ²Ã´Òª½ô,ÎÒ¾Í×÷ÁËÖ÷,´ò·¢ËûÈ¥ÁË."±¦ÓñµÀ:"ºÜÊÇ.ÎÒÒÑÖªµÀÁË,²»±ØµÈÎÒ°ÕÁË."Ï®ÈËÓÖµÀ:"×ò¶ù¹óåú´ò·¢ÏÄÌ«¼à³öÀ´,ËÍÁËÒ»°Ù¶þÊ®Á½Òø×Ó, ½ÐÔÚÇåÐé¹Û³õÒ»µ½³õÈý´òÈýÌìÆ½°²õ´,³ªÏ·Ï×¹©,½ÐÕä´óÒ¯Áì×ÅÖÚÎ»Ò¯ÃÇ¹òÏã°Ý·ðÄØ. »¹ÓÐ¶ËÎç¶ùµÄ½ÚÀñÒ²ÉÍÁË."Ëµ×ÅÃüÐ¡Ñ¾Í·×ÓÀ´,½«×òÈÕËù´ÍÖ®ÎïÈ¡ÁË³öÀ´,Ö»¼ûÉÏµÈ¹¬ÉÈÁ½±ú, ºì÷êÏãÖé¶þ´®,·ïÎ²ÂÞ¶þ¶Ë,Ü½ÈØô¡Ò»Áì.±¦Óñ¼ûÁË,Ï²²»×ÔÊ¤,ÎÊ" ±ðÈËµÄÒ²¶¼ÊÇÕâ¸ö?"Ï®ÈËµÀ:"ÀÏÌ«Ì«µÄ¶à×ÅÒ»¸öÏãÈçÒâ,Ò»¸öÂêè§Õí.Ì«Ì«,ÀÏÒ¯,ÒÌÌ«Ì«µÄÖ»¶à×ÅÒ»¸öÈçÒâ.ÄãµÄÍ¬±¦¹ÃÄïµÄÒ»Ñù.ÁÖ¹ÃÄïÍ¬¶þ¹ÃÄï,Èý¹ÃÄï,ËÄ¹ÃÄïÖ»µ¥ÓÐÉÈ×ÓÍ¬ÊýÖé¶ù, ±ðÈË¶¼Ã»ÁË.´óÄÌÄÌ,¶þÄÌÄÌËûÁ½¸öÊÇÃ¿ÈËÁ½Æ¥É´,Á½Æ¥ÂÞ,Á½¸öÏã´ü,Á½¸ö¶§×ÓÒ©."±¦ÓñÌýÁË,Ð¦µÀ:"ÕâÊÇÔõÃ´¸öÔ­¹Ê?ÔõÃ´ÁÖ¹ÃÄïµÄµ¹²»Í¬ÎÒµÄÒ»Ñù, µ¹ÊÇ±¦½ã½ãµÄÍ¬ÎÒÒ»Ñù!±ðÊÇ´«´íÁË°Õ?"Ï®ÈËµÀ:"×ò¶ùÄÃ³öÀ´,¶¼ÊÇÒ»·ÝÒ»·ÝµÄÐ´×ÅÇ©×Ó, ÔõÃ´¾Í´íÁË!ÄãµÄÊÇÔÚÀÏÌ«Ì«ÎÝÀïµÄ,ÎÒÈ¥ÄÃÁËÀ´ÁË.ÀÏÌ«Ì«ËµÁË,Ã÷¶ù½ÐÄãÒ»¸öÎå¸üÌì½øÈ¥Ð»¶÷ÄØ."±¦ÓñµÀ:"×ÔÈ»Òª×ßÒ»ÌË."Ëµ×Å±ã½Ð×Ïç¯À´:"ÄÃÁËÕâ¸öµ½ÁÖ¹ÃÄïÄÇÀïÈ¥,¾ÍËµÊÇ×ò¶ùÎÒµÃµÄ,°®Ê²Ã´ÁôÏÂÊ²Ã´."×Ïç¯´ðÓ¦ÁË,ÄÃÁËÈ¥,²»Ò»Ê±»ØÀ´Ëµ :"ÁÖ¹ÃÄïËµÁË,×ò¶ùÒ²µÃÁË,¶þÒ¯Áô×Å°Õ."

¡¡¡¡±¦ÓñÌýËµ,±ãÃüÈËÊÕÁË.¸ÕÏ´ÁËÁ³³öÀ´,ÒªÍù¼ÖÄ¸ÄÇÀïÇë°²È¥,Ö»¼ûÁÖ÷ìÓñ¶¥Í·À´ÁË.±¦Óñ¸ÏÉÏÈ¥Ð¦µÀ:"ÎÒµÄ¶«Î÷½ÐÄã¼ð,ÄãÔõÃ´²»¼ð?"ÁÖ÷ìÓñ×òÈÕËùÄÕ±¦ÓñµÄÐÄÊÂÔçÓÖ¶ª¿ª,ÓÖ¹Ë½ñÈÕµÄÊÂÁË,ÒòËµµÀ:"ÎÒÃ»ÕâÃ´´ó¸£½ûÊÜ,±È²»µÃ±¦¹ÃÄï,Ê²Ã´½ðÊ²Ã´ÓñµÄ, ÎÒÃÇ²»¹ýÊÇ²ÝÄ¾Ö®ÈË!"±¦ÓñÌýËûÌá³ö"½ðÓñ"¶þ×ÖÀ´,²»¾õÐÄ¶¯ÒÉ²Â,±ãËµµÀ:"³ýÁË±ðÈËËµÊ²Ã´½ðÊ²Ã´Óñ, ÎÒÐÄÀïÒªÓÐÕâ¸öÏëÍ·,ÌìÖïµØÃð,ÍòÊÀ²»µÃÈËÉí!"ÁÖ÷ìÓñÌýËûÕâ»°,±ãÖªËûÐÄÀï¶¯ÁËÒÉ,Ã¦ÓÖÐ¦µÀ:"ºÃÃ»ÒâË¼,°×°×µÄËµÊ²Ã´ÊÄ?¹ÜÄãÊ²Ã´½ðÊ²Ã´ÓñµÄÄØ!"±¦ÓñµÀ:"ÎÒÐÄÀïµÄÊÂÒ²ÄÑ¶ÔÄãËµ,ÈÕºó×ÔÈ»Ã÷°×.³ýÁËÀÏÌ«Ì«,ÀÏÒ¯,Ì«Ì«ÕâÈý¸öÈË,µÚËÄ¸ö¾ÍÊÇÃÃÃÃÁË.ÒªÓÐµÚÎå¸öÈË,ÎÒÒ²Ëµ¸öÊÄ."ÁÖ÷ìÓñµÀ:"ÄãÒ²²»ÓÃËµÊÄ, ÎÒºÜÖªµÀÄãÐÄÀïÓÐ`ÃÃÃÃ',µ«Ö»ÊÇ¼ûÁË`½ã½ã',¾Í°Ñ`ÃÃÃÃ'ÍüÁË."±¦ÓñµÀ:"ÄÇÊÇÄã¶àÐÄ,ÎÒÔÙ²»µÄ."ÁÖ÷ìÓñµÀ:"×ò¶ù±¦Ñ¾Í·²»ÌæÄãÔ²»Ñ,ÎªÊ²Ã´ÎÊ×ÅÎÒÄØ?ÄÇÒªÊÇÎÒ,ÄãÓÖ²»ÖªÔõÃ´ÑùÁË."ÕýËµ×Å,Ö»¼û±¦îÎ´ÓÄÇ±ßÀ´ÁË,¶þÈË±ã×ß¿ªÁË.±¦îÎ·ÖÃ÷¿´¼û,Ö»×°¿´²»¼û, µÍ×ÅÍ·¹ýÈ¥ÁË,µ½ÁËÍõ·òÈËÄÇÀï,×øÁËÒ»»Ø,È»ºóµ½ÁË¼ÖÄ¸Õâ±ß,Ö»¼û±¦ÓñÔÚÕâÀïÄØ. Ñ¦±¦îÎÒòÍùÈÕÄ¸Ç×¶ÔÍõ·òÈËµÈÔøÌá¹ý"½ðËøÊÇ¸öºÍÉÐ¸øµÄ,µÈÈÕºóÓÐÓñµÄ·½¿É½áÎª»éÒö" µÈÓï,ËùÒÔ×ÜÔ¶×Å±¦Óñ.×ò¶ù¼ûÔª´ºËù´ÍµÄ¶«Î÷,¶ÀËûÓë±¦ÓñÒ»Ñù,ÐÄÀïÔ½·¢Ã»ÒâË¼ÆðÀ´. ÐÒ¿÷±¦Óñ±»Ò»¸öÁÖ÷ìÓñ²øÃà×¡ÁË,ÐÄÐÄÄîÄîÖ»¼Ç¹Ò×ÅÁÖ÷ìÓñ,²¢²»ÀíÂÛÕâÊÂ.´Ë¿Ìºö¼û±¦ÓñÐ¦ÎÊµÀ:"±¦½ã½ã,ÎÒÇÆÇÆÄãµÄºì÷ê´®×Ó?"¿ÉÇÉ±¦îÎ×óÍóÉÏÁý×ÅÒ»´®, ¼û±¦ÓñÎÊËû,ÉÙ²»µÃÍÊÁËÏÂÀ´.±¦îÎÉúµÄ¼¡·ô·áÔó,ÈÝÒ×ÍÊ²»ÏÂÀ´.±¦ÓñÔÚÅÔ¿´×ÅÑ©°×Ò»¶ÎËÖ±Û, ²»¾õ¶¯ÁËÏÛÄ½Ö®ÐÄ,°µ°µÏëµÀ:"Õâ¸ö°ò×ÓÒª³¤ÔÚÁÖÃÃÃÃÉíÉÏ,»òÕß»¹µÃÃþÒ»Ãþ, Æ«Éú³¤ÔÚËûÉíÉÏ."ÕýÊÇºÞÃ»¸£µÃÃþ,ºöÈ»ÏëÆð"½ðÓñ"Ò»ÊÂÀ´,ÔÙ¿´¿´±¦îÎÐÎÈÝ, Ö»¼ûÁ³ÈôÒøÅè,ÑÛËÆË®ÐÓ,´½²»µã¶øºì,Ã¼²»»­¶ø´ä,±ÈÁÖ÷ìÓñÁí¾ßÒ»ÖÖåüÃÄ·çÁ÷,²»¾õ¾Í´ôÁË,±¦îÎÍÊÁË´®×ÓÀ´µÝÓëËûÒ²ÍüÁË½Ó.±¦îÎ¼ûËûÕúÁË,×Ô¼ºµ¹²»ºÃÒâË¼µÄ, ¶ªÏÂ´®×Ó,»ØÉí²ÅÒª×ß,Ö»¼ûÁÖ÷ìÓñµÅ×ÅÃÅ¼÷×Ó,×ìÀïÒ§×ÅÊÖÅÁ×ÓÐ¦ÄØ.±¦îÎµÀ:" ÄãÓÖ½û²»µÃ·ç´µ,ÔõÃ´ÓÖÕ¾ÔÚÄÇ·ç¿ÚÀï?"ÁÖ÷ìÓñÐ¦µÀ:"ºÎÔø²»ÊÇÔÚÎÝÀïµÄ.Ö»ÒòÌý¼ûÌìÉÏÒ»Éù½Ð»½,³öÀ´ÇÆÁËÇÆ,Ô­À´ÊÇ¸ö´ôÑã."Ñ¦±¦îÎµÀ:"´ôÑãÔÚÄÇÀïÄØ?ÎÒÒ²ÇÆÒ»ÇÆ. "ÁÖ÷ìÓñµÀ:"ÎÒ²Å³öÀ´,Ëû¾Í`ß¯¶ù'Ò»Éù·ÉÁË."¿ÚÀïËµ×Å,½«ÊÖÀïµÄÅÁ×ÓÒ»Ë¦,Ïò±¦ÓñÁ³ÉÏË¦À´.±¦Óñ²»·À,Õý´òÔÚÑÛÉÏ,"àÈÓ´"ÁËÒ»Éù.ÒªÖª¶ËµÄ,ÇÒÌýÏÂ»Ø·Ö½â.

    http://www.hongloumengs.cn/hongloumeng/3/hongloumeng93.htm

»°Ëµ±¦ÓñÕý×Ô·¢Õú,²»Ïë÷ìÓñ½«ÊÖÅÁ×ÓË¦ÁËÀ´,ÕýÅöÔÚÑÛ¾¦ÉÏ,µ¹»£ÁËÒ»Ìø,ÎÊÊÇË­. ÁÖ÷ìÓñÒ¡×ÅÍ·¶ùÐ¦µÀ:"²»¸Ò,ÊÇÎÒÊ§ÁËÊÖ.ÒòÎª±¦½ã½ãÒª¿´´ôÑã,ÎÒ±È¸øËû¿´,²»ÏëÊ§ÁËÊÖ."±¦ÓñÈà×ÅÑÛ¾¦,´ýÒªËµÊ²Ã´,ÓÖ²»ºÃËµµÄ.

¡¡¡¡Ò»Ê±, ·ï½ã¶ùÀ´ÁË,ÒòËµÆð³õÒ»ÈÕÔÚÇåÐé¹Û´òõ´µÄÊÂÀ´,ËìÔ¼×Å±¦îÎ,±¦Óñ,÷ìÓñµÈ¿´Ï·È¥. ±¦îÎÐ¦µÀ:"°Õ,°Õ,¹ÖÈÈµÄ.Ê²Ã´Ã»¿´¹ýµÄÏ·,ÎÒ¾Í²»È¥ÁË."·ï½ã¶ùµÀ:"ËûÃÇÄÇÀïÁ¹¿ì, Á½±ßÓÖÓÐÂ¥.ÔÛÃÇÒªÈ¥,ÎÒÍ·¼¸Ìì´ò·¢ÈËÈ¥,°ÑÄÇÐ©µÀÊ¿¶¼¸Ï³öÈ¥,°ÑÂ¥´òÉ¨¸É¾», ¹ÒÆðÁ±×ÓÀ´,Ò»¸öÏÐÈË²»Ðí·Å½øÃíÈ¥,²ÅÊÇºÃÄØ.ÎÒÒÑ¾­»ØÁËÌ«Ì«ÁË,ÄãÃÇ²»È¥ÎÒÈ¥.ÕâÐ©ÈÕ×ÓÒ²ÃÆµÄºÜÁË.¼ÒÀï³ª¶¯Ï·,ÎÒÓÖ²»µÃÊæÊæ·þ·þµÄ¿´."

¡¡¡¡¼ÖÄ¸ÌýËµ,Ð¦µÀ:"¼ÈÕâÃ´×Å,ÎÒÍ¬ÄãÈ¥."·ï½ãÌýËµ,Ð¦µÀ:"ÀÏ×æ×ÚÒ²È¥,¸ÒÇéºÃÁË !¾ÍÖ»ÊÇÎÒÓÖ²»µÃÊÜÓÃÁË."¼ÖÄ¸µÀ:"µ½Ã÷¶ù,ÎÒÔÚÕýÃæÂ¥ÉÏ,ÄãÔÚÅÔ±ßÂ¥ÉÏ,ÄãÒ²²»ÓÃµ½ÎÒÕâ±ßÀ´Á¢¹æ¾Ø, ¿ÉºÃ²»ºÃ?"·ï½ã¶ùÐ¦µÀ:"Õâ¾ÍÊÇÀÏ×æ×ÚÌÛÎÒÁË."¼ÖÄ¸ÒòÓÖÏò±¦îÎµÀ:"ÄãÒ²È¥,Á¬ÄãÄ¸Ç×Ò²È¥.³¤ÌìÀÏÈÕµÄ,ÔÚ¼ÒÀïÒ²ÊÇË¯¾õ."±¦îÎÖ»µÃ´ðÓ¦×Å.

¡¡¡¡¼ÖÄ¸ÓÖ´ò·¢ÈËÈ¥ÇëÁËÑ¦ÒÌÂè, Ë³Â·¸æËßÍõ·òÈË,Òª´øÁËËûÃÇæ¢ÃÃÈ¥.Íõ·òÈËÒòÒ»ÔòÉíÉÏ²»ºÃ,¶þÔòÔ¤±¸×ÅÔª´ºÓÐÈË³öÀ´,ÔçÒÑ»ØÁË²»È¥µÄ,Ìý¼ÖÄ¸Èç½ñÕâÑùËµ,Ð¦µÀ:" »¹ÊÇÕâÃ´¸ßÐË. "Òò´ò·¢ÈËÈ¥µ½Ô°Àï¸æËß:"ÓÐÒª¹äµÄ,Ö»¹Ü³õÒ»¸úÁËÀÏÌ«Ì«¹äÈ¥."Õâ¸ö»°Ò»´«¿ªÁË,±ðÈË¶¼»¹¿ÉÒÑ,Ö»ÊÇÄÇÐ©Ñ¾Í·ÃÇÌìÌì²»µÃ³öÃÅ¼÷×Ó,ÌýÁËÕâ»°,Ë­²»ÒªÈ¥.±ãÊÇ¸÷ÈËµÄÖ÷×ÓÀÁµ¡È¥,ËûÒ²°Ù°ãß¥¶ÞÁËÈ¥,Òò´ËÀî¹¬²ÃµÈ¶¼ËµÈ¥.¼ÖÄ¸Ô½·¢ÐÄÖÐÏ²»¶,ÔçÒÑ·Ô¸ÀÈËÈ¥´òÉ¨°²ÖÃ,¶¼²»±ØÏ¸Ëµ.µ¥±íµ½ÁË³õÒ»ÕâÒ»ÈÕ,ÈÙ¹ú¸®ÃÅÇ°³µÁ¾·×·×, ÈËÂí´Ø´Ø.ÄÇµ×ÏÂ·²Ö´ÊÂÈËµÈ,ÎÅµÃÊÇ¹óåú×÷ºÃÊÂ,¼ÖÄ¸Ç×È¥ÄéÏã,ÕýÊÇ³õÒ»ÈÕÄËÔÂÖ®Ê×ÈÕ,¿öÊÇ¶ËÑô½Ú¼ä,Òò´Ë·²¶¯ÓÃµÄÊ²Îï,Ò»É«¶¼ÊÇÆëÈ«µÄ,²»Í¬ÍùÈÕ.ÉÙÊ±,¼ÖÄ¸µÈ³öÀ´.¼ÖÄ¸×øÒ»³Ë°ËÈË´ó½Î,ÀîÊÏ,·ï½ã¶ù,Ñ¦ÒÌÂèÃ¿ÈËÒ»³ËËÄÈË½Î,±¦îÎ,÷ìÓñ¶þÈË¹²×øÒ»Á¾´ä¸ÇÖéÓ§°Ë±¦³µ,Ó­´º,Ì½´º,Ï§´ºÈýÈË¹²×øÒ»Á¾ÖìÂÖ»ª¸Ç³µ.È»ºó¼ÖÄ¸µÄÑ¾Í·Ô§Ñì, ðÐðÄ,çúçê,ÕäÖé,ÁÖ÷ìÓñµÄÑ¾Í·×Ï¾é,Ñ©Ñã,´ºÏË,±¦îÎµÄÑ¾Í·Ýº¶ù,ÎÄÐÓ,Ó­´ºµÄÑ¾Í·Ë¾Æå,Ðå½Û,Ì½´ºµÄÑ¾Í·´ýÊé,´äÄ«,Ï§´ºµÄÑ¾Í·Èë»­,²ÊÆÁ,Ñ¦ÒÌÂèµÄÑ¾Í·Í¬Ï², Í¬¹ó,Íâ´ø×ÅÏãÁâ,ÏãÁâµÄÑ¾Í·Õé¶ù,ÀîÊÏµÄÑ¾Í·ËØÔÆ,±ÌÔÂ,·ï½ã¶ùµÄÑ¾Í·Æ½¶ù, ·á¶ù,Ð¡ºì,²¢Íõ·òÈËÁ½¸öÑ¾Í·Ò²Òª¸úÁË·ï½ã¶ùÈ¥µÄ½ðîË,²ÊÔÆ,ÄÌ×Ó±§×Å´ó½ã¶ù´ø×ÅÇÉ½ã¶ùÁíÔÚÒ»³µ,»¹ÓÐÁ½¸öÑ¾Í·,Ò»¹²ÓÖÁ¬ÉÏ¸÷·¿µÄÀÏæÖæÖÄÌÄï²¢¸ú³öÃÅµÄ¼ÒÈËÏ±¸¾×Ó,ÎÚÑ¹Ñ¹µÄÕ¼ÁËÒ»½ÖµÄ³µ.¼ÖÄ¸µÈÒÑ¾­×ø½ÎÈ¥ÁË¶àÔ¶,ÕâÃÅÇ°ÉÐÎ´×øÍê.Õâ¸öËµ:"ÎÒ²»Í¬ÄãÔÚÒ»´¦",ÄÇ¸öËµ"ÄãÑ¹ÁËÎÒÃÇÄÌÄÌµÄ°ü¸¤",ÄÇ±ß³µÉÏÓÖËµ"²äÁËÎÒµÄ»¨¶ù",Õâ±ßÓÖËµ"ÅöÕÛÁËÎÒµÄÉÈ×Ó",ßÒßÒßÉßÉ,ËµÐ¦²»¾ø.ÖÜÈð¼ÒµÄ×ßÀ´¹ýÈ¥µÄËµµÀ:"¹ÃÄïÃÇ, ÕâÊÇ½ÖÉÏ,¿´ÈËÐ¦»°."ËµÁËÁ½±é,·½¾õºÃÁË.Ç°Í·µÄÈ«¸±Ö´ÊÂ°Ú¿ª,ÔçÒÑµ½ÁËÇåÐé¹ÛÁË .±¦ÓñÆï×ÅÂí,ÔÚ¼ÖÄ¸½ÎÇ°.½ÖÉÏÈË¶¼Õ¾ÔÚÁ½±ß.½«ÖÁ¹ÛÇ°,Ö»ÌýÖÓÃù¹ÄÏì,ÔçÓÐÕÅ·¨¹ÙÖ´ÏãÅûÒÂ, ´øÁìÖÚµÀÊ¿ÔÚÂ·ÅÔÓ­½Ó.¼ÖÄ¸µÄ½Î¸ÕÖÁÉ½ÃÅÒÔÄÚ,¼ÖÄ¸ÔÚ½ÎÄÚÒò¿´¼ûÓÐÊØÃÅ´óË§²¢Ç§ÀïÑÛ, Ë³·ç¶ú,µ±·½ÍÁµØ,±¾¾³³ÇÚò¸÷Î»ÄàÌ¥Ê¥Ïñ,±ãÃü×¡½Î.¼ÖÕä´øÁì¸÷×ÓµÜÉÏÀ´Ó­½Ó.·ï½ã¶ùÖªµÀÔ§ÑìµÈÔÚºóÃæ,¸Ï²»ÉÏÀ´²ó¼ÖÄ¸,×Ô¼ºÏÂÁË½Î,Ã¦ÒªÉÏÀ´²ó . ¿ÉÇÉÓÐ¸öÊ®¶þÈýËêµÄÐ¡µÀÊ¿¶ù,ÄÃ×Å¼ôÍ²,ÕÕ¹Ü¼ô¸÷´¦À¯»¨,ÕýÓûµÃ±ãÇÒ²Ø³öÈ¥,²»ÏëÒ»Í·×²ÔÚ·ï½ã¶ù»³Àï.·ï½ã±ãÒ»ÑïÊÖ,ÕÕÁ³Ò»ÏÂ,°ÑÄÇÐ¡º¢×Ó´òÁËÒ»¸ö½î¶·,ÂîµÀ:" Ò°Å£§åµÄ, ºú³¯ÄÇÀïÅÜ!"ÄÇÐ¡µÀÊ¿Ò²²»¹ËÊ°Öò¼ô,ÅÀÆðÀ´ÍùÍâ»¹ÒªÅÜ.ÕýÖµ±¦îÎµÈÏÂ³µ, ÖÚÆÅÄïÏ±¸¾ÕýÎ§ËæµÄ·çÓê²»Í¸,µ«¼ûÒ»¸öÐ¡µÀÊ¿¹öÁË³öÀ´,¶¼ºÈÉù½Ð"ÄÃ,ÄÃ,ÄÃ! ´ò,´ò,´ò!"

¡¡¡¡¼ÖÄ¸ÌýÁËÃ¦ÎÊ:"ÊÇÔõÃ´ÁË?"¼ÖÕäÃ¦³öÀ´ÎÊ.·ï½ãÉÏÈ¥²ó×¡¼ÖÄ¸,¾Í»ØËµ:"Ò»¸öÐ¡µÀÊ¿¶ù, ¼ôµÆ»¨µÄ,Ã»¶ã³öÈ¥,Õâ»á×Ó»ì×êÄØ."¼ÖÄ¸ÌýËµ,Ã¦µÀ:"¿ì´øÁËÄÇº¢×ÓÀ´,±ð»£×ÅËû. Ð¡ÃÅÐ¡»§µÄº¢×Ó,¶¼ÊÇ½¿Éú¹ßÑøµÄ,ÄÇÀï¼ûµÄÕâ¸öÊÆÅÉ.ÌÈ»ò»£×ÅËû,µ¹¹Ö¿ÉÁ¯¼ûµÄ, ËûÀÏ×ÓÄïÆñ²»ÌÛµÄ»Å?"Ëµ×Å,±ã½Ð¼ÖÕäÈ¥ºÃÉú´øÁËÀ´.¼ÖÕäÖ»µÃÈ¥À­ÁËÄÇº¢×ÓÀ´. ÄÇº¢×Ó»¹Ò»ÊÖÄÃ×ÅÀ¯¼ô,¹òÔÚµØÏÂÂÒÕ½.¼ÖÄ¸Ãü¼ÖÕäÀ­ÆðÀ´,½ÐËû±ðÅÂ.ÎÊËû¼¸ËêÁË. ÄÇº¢×ÓÍ¨Ëµ²»³ö»°À´.¼ÖÄ¸»¹Ëµ"¿ÉÁ¯¼ûµÄ",ÓÖÏò¼ÖÕäµÀ:"Õä¸ç¶ù,´øËûÈ¥°Õ. ¸øËûÐ©Ç®Âò¹û×Ó³Ô,±ð½ÐÈËÄÑÎªÁËËû."¼ÖÕä´ðÓ¦,ÁìËûÈ¥ÁË.ÕâÀï¼ÖÄ¸´ø×ÅÖÚÈË,Ò»²ãÒ»²ãµÄÕ°°Ý¹ÛÍæ.ÍâÃæÐ¡ØËÃÇ¼û¼ÖÄ¸µÈ½øÈë¶þ²ãÉ½ÃÅ,ºö¼û¼ÖÕäÁìÁËÒ»¸öÐ¡µÀÊ¿³öÀ´ ,½ÐÈËÀ´´øÈ¥,¸øËû¼¸°ÙÇ®,²»ÒªÄÑÎªÁËËû.¼ÒÈËÌýËµ,Ã¦ÉÏÀ´ÁìÁËÏÂÈ¥.

¡¡¡¡¡¡¡¡¼ÖÕäÕ¾ÔÚ½×í¶ÉÏ,ÒòÎÊ:"¹Ü¼ÒÔÚÄÇÀï?"µ×ÏÂÕ¾µÄÐ¡ØËÃÇ¼ûÎÊ,¶¼Ò»ÆëºÈÉùËµ:"½Ð¹Ü¼Ò! "µÇÊ±ÁÖÖ®Ð¢Ò»ÊÖÕûÀí×ÅÃ±×ÓÅÜÁËÀ´,µ½¼ÖÕä¸úÇ°.¼ÖÕäµÀ:"ËäËµÕâÀïµØ·½´ó, ½ñ¶ù²»³ÐÍûÀ´ÕâÃ´Ð©ÈË.ÄãÊ¹µÄÈË,Äã¾Í´øÁËÍùÄãµÄÄÇÔºÀïÈ¥,Ê¹²»×ÅµÄ,´ò·¢µ½ÄÇÔºÀïÈ¥. °ÑÐ¡çÛ¶ùÃÇ¶àÌô¼¸¸öÔÚÕâ¶þ²ãÃÅÉÏÍ¬Á½±ßµÄ½ÇÃÅÉÏ,ËÅºò×ÅÒª¶«Î÷´«»°.Äã¿ÉÖªµÀ²»ÖªµÀ,½ñ¶ùÐ¡½ãÄÌÄÌÃÇ¶¼³öÀ´,Ò»¸öÏÐÈËÒ²µ½²»ÁËÕâÀï."ÁÖÖ®Ð¢Ã¦´ðÓ¦"ÏþµÃ" , ÓÖËµÁË¼¸¸ö"ÊÇ".¼ÖÕäµÀ:"È¥°Õ."ÓÖÎÊ:"ÔõÃ´²»¼ûÈØ¶ù?"Ò»ÉùÎ´ÁË,Ö»¼û¼ÖÈØ´ÓÖÓÂ¥ÀïÅÜÁË³öÀ´. ¼ÖÕäµÀ:"ÄãÇÆÇÆËû,ÎÒÕâÀïÒ²»¹Ã»¸ÒËµÈÈ,Ëûµ¹³ËÁ¹È¥ÁË!"ºÈÃü¼ÒÈËßýËû. ÄÇÐ¡ØËÃÇ¶¼ÖªµÀ¼ÖÕäËØÈÕµÄÐÔ×Ó,Î¥ÞÖ²»µÃ,ÓÐ¸öÐ¡ØË±ãÉÏÀ´Ïò¼ÖÈØÁ³ÉÏßýÁËÒ»¿Ú.¼ÖÕäÓÖµÀ:"ÎÊ×ÅËû!"ÄÇÐ¡ØË±ãÎÊ¼ÖÈØµÀ:"Ò¯»¹²»ÅÂÈÈ,¸ç¶ùÔõÃ´ÏÈ³ËÁ¹È¥ÁË?" ¼ÖÈØ´¹×ÅÊÖ, Ò»Éù²»¸ÒËµ.ÄÇ¼ÖÜ¿,¼ÖÆ¼,¼ÖÇÛµÈÌý¼ûÁË,²»µ«ËûÃÇ»ÅÁË,ÒàÇÒÁ¬¼Öè«, ¼Ö§Ö, ¼ÖÇíµÈÒ²¶¼Ã¦ÁË,Ò»¸öÒ»¸ö´ÓÇ½¸ùÏÂÂýÂýµÄÁïÉÏÀ´.¼ÖÕäÓÖÏò¼ÖÈØµÀ:"ÄãÕ¾×Å×÷Ê²Ã´?»¹²»ÆïÁËÂíÅÜµ½¼ÒÀï,¸æËßÄãÄïÄ¸×ÓÈ¥!ÀÏÌ«Ì«Í¬¹ÃÄïÃÇ¶¼À´ÁË,½ÐËûÃÇ¿ìÀ´ËÅºò."¼ÖÈØÌýËµ,Ã¦ÅÜÁË³öÀ´,Ò»µþÉùÒªÂí,Ò»Ãæ±§Ô¹µÀ:"Ôç¶¼²»Öª×÷Ê²Ã´µÄ,Õâ»á×ÓÑ°³ÃÎÒ."Ò»ÃæÓÖÂîÐ¡×Ó:"À¦×ÅÊÖÄØ?ÂíÒ²À­²»À´."´ýÒª´ò·¢Ð¡×ÓÈ¥,ÓÖ¿ÖºóÀ´¶Ô³öÀ´ ,Ëµ²»µÃÇ××Ô×ßÒ»ÌË,ÆïÂíÈ¥ÁË,²»ÔÚ»°ÏÂ.

¡¡¡¡ÇÒËµ¼ÖÕä·½Òª³éÉí½øÈ¥,Ö»¼ûÕÅµÀÊ¿Õ¾ÔÚÅÔ±ßÅãÐ¦ËµµÀ:"ÂÛÀíÎÒ²»±È±ðÈË,Ó¦¸ÃÀïÍ·ËÅºò. Ö»ÒòÌìÆøÑ×ÈÈ,ÖÚÎ»Ç§½ð¶¼³öÀ´ÁË,·¨¹Ù²»¸ÒÉÃÈë,ÇëÒ¯µÄÊ¾ÏÂ.¿ÖÀÏÌ«Ì«ÎÊ,»òÒªËæÏ²ÄÇÀï,ÎÒÖ»ÔÚÕâÀïËÅºò°ÕÁË."¼ÖÕäÖªµÀÕâÕÅµÀÊ¿ËäÈ»ÊÇµ±ÈÕÈÙ¹ú¸®¹ú¹«µÄÌæÉí,Ôø¾­ÏÈ»ÊÓù¿ÚÇ×ºôÎª"´ó»ÃÏÉÈË",Èç½ñÏÖÕÆ"µÀÂ¼Ë¾"Ó¡,ÓÖÊÇµ±½ñ·âÎª"ÖÕÁËÕæÈË" ,ÏÖ½ñÍõ¹«·ªÕò¶¼³ÆËûÎª"ÉñÏÉ",ËùÒÔ²»¸ÒÇáÂý.¶þÔòËûÓÖ³£ÍùÁ½¸ö¸®ÀïÈ¥,·²·òÈËÐ¡½ã¶¼ÊÇ¼ûµÄ. ½ñ¼ûËûÈç´ËËµ,±ãÐ¦µÀ:"ÔÛÃÇ×Ô¼º,ÄãÓÖËµÆðÕâ»°À´.ÔÙ¶àËµ,ÎÒ°ÑÄãÕâºú×Ó»¹¤ªÁËÄØ!»¹²»¸úÎÒ½øÀ´."ÄÇÕÅµÀÊ¿ºÇºÇ´óÐ¦,¸úÁË¼ÖÕä½øÀ´.

¡¡¡¡¼ÖÕäµ½¼ÖÄ¸¸úÇ°,¿ØÉíÅãÐ¦Ëµ:"ÕâÕÅÒ¯Ò¯½øÀ´Çë°²."¼ÖÄ¸ÌýÁË,Ã¦µÀ:"²óËûÀ´." ¼ÖÕäÃ¦È¥²óÁË¹ýÀ´. ÄÇÕÅµÀÊ¿ÏÈ¹þ¹þÐ¦µÀ:"ÎÞÁ¿ÊÙ·ð!ÀÏ×æ×ÚÒ»Ïò¸£ÊÙ°²¿µ?ÖÚÎ»ÄÌÄÌÐ¡½ãÄÉ¸£? Ò»ÏòÃ»µ½¸®ÀïÇë°²,ÀÏÌ«Ì«ÆøÉ«Ô½·¢ºÃÁË."¼ÖÄ¸Ð¦µÀ:"ÀÏÉñÏÉ,ÄãºÃ?" ÕÅµÀÊ¿Ð¦µÀ:"ÍÐÀÏÌ«Ì«Íò¸£ÍòÊÙ,Ð¡µÀÒ²»¹¿µ½¡.±ðµÄµ¹°Õ,Ö»¼Ç¹Ò×Å¸ç¶ù,Ò»ÏòÉíÉÏºÃ? Ç°ÈÕËÄÔÂ¶þÊ®ÁùÈÕ,ÎÒÕâÀï×öÕÚÌì´óÍõµÄÊ¥µ®,ÈËÒ²À´µÄÉÙ,¶«Î÷Ò²ºÜ¸É¾»,ÎÒËµÇë¸ç¶ùÀ´¹ä¹ä,ÔõÃ´Ëµ²»ÔÚ¼Ò?"¼ÖÄ¸ËµµÀ:"¹ûÕæ²»ÔÚ¼Ò."Ò»Ãæ»ØÍ·½Ð±¦Óñ.Ë­Öª±¦Óñ½âÊÖÈ¥ÁË²ÅÀ´,Ã¦ÉÏÇ°ÎÊ:"ÕÅÒ¯Ò¯ºÃ?"ÕÅµÀÊ¿Ã¦±§×¡ÎÊÁËºÃ,ÓÖÏò¼ÖÄ¸Ð¦µÀ:"¸ç¶ùÔ½·¢·¢¸£ÁË. "¼ÖÄ¸µÀ:"ËûÍâÍ·ºÃ,ÀïÍ·Èõ.ÓÖ´î×ÅËûÀÏ×Ó±Æ×ÅËûÄîÊé,ÉúÉúµÄ°Ñ¸öº¢×Ó±Æ³ö²¡À´ÁË. "ÕÅµÀÊ¿µÀ:"Ç°ÈÕÎÒÔÚºÃ¼¸´¦¿´¼û¸ç¶ùÐ´µÄ×Ö,×÷µÄÊ«,¶¼ºÃµÄÁË²»µÃ, ÔõÃ´ÀÏÒ¯»¹±§Ô¹Ëµ¸ç¶ù²»´óÏ²»¶ÄîÊéÄØ?ÒÀÐ¡µÀ¿´À´,Ò²¾Í°ÕÁË."ÓÖÌ¾µÀ:"ÎÒ¿´¼û¸ç¶ùµÄÕâ¸öÐÎÈÝÉí¶Î, ÑÔÌ¸¾Ù¶¯,ÔõÃ´¾ÍÍ¬µ±ÈÕ¹ú¹«Ò¯Ò»¸ö¸å×Ó!"Ëµ×ÅÁ½ÑÛÁ÷ÏÂÀáÀ´. ¼ÖÄ¸ÌýËµ,Ò²ÓÉ²»µÃÂúÁ³ÀáºÛ,ËµµÀ:"ÕýÊÇÄØ,ÎÒÑøÕâÐ©¶ù×ÓËï×Ó,Ò²Ã»Ò»¸öÏñËûÒ¯Ò¯µÄ,¾ÍÖ»ÕâÓñ¶ùÏñËûÒ¯Ò¯."

¡¡¡¡ÄÇÕÅµÀÊ¿ÓÖÏò¼ÖÕäµÀ: "µ±ÈÕ¹ú¹«Ò¯µÄÄ£Ñù¶ù,Ò¯ÃÇÒ»±²µÄ²»ÓÃËµ,×ÔÈ»Ã»¸ÏÉÏ, ´óÔ¼Á¬´óÀÏÒ¯,¶þÀÏÒ¯Ò²¼Ç²»Çå³þÁË."Ëµ±ÏºÇºÇÓÖÒ»´óÐ¦,µÀ:"Ç°ÈÕÔÚÒ»¸öÈË¼Ò¿´¼ûÒ»Î»Ð¡½ã,½ñÄêÊ®ÎåËêÁË,ÉúµÄµ¹Ò²ºÃ¸öÄ£Ñù¶ù.ÎÒÏë×Å¸ç¶ùÒ²¸ÃÑ°Ç×ÊÂÁË.ÈôÂÛÕâ¸öÐ¡½ãÄ£Ñù¶ù, ´ÏÃ÷ÖÇ»Û,¸ù»ù¼Òµ±,µ¹Ò²ÅäµÄ¹ý.µ«²»ÖªÀÏÌ«Ì«ÔõÃ´Ñù,Ð¡µÀÒ²²»¸ÒÔì´Î. µÈÇëÁËÀÏÌ«Ì«µÄÊ¾ÏÂ,²Å¸ÒÏòÈËÈ¥Ëµ."¼ÖÄ¸µÀ:"ÉÏ»ØÓÐºÍÉÐËµÁË,Õâº¢×ÓÃüÀï²»¸ÃÔçÈ¢,µÈÔÙ´óÒ»´ó¶ùÔÙ¶¨°Õ.Äã¿ÉÈç½ñ´òÌý×Å,²»¹ÜËû¸ù»ù¸»¹ó,Ö»ÒªÄ£ÑùÅäµÄÉÏ¾ÍºÃ,À´¸æËßÎÒ.±ãÊÇÄÇ¼Ò×ÓÇî,²»¹ý¸øËû¼¸Á½Òø×Ó°ÕÁË.Ö»ÊÇÄ£ÑùÐÔ¸ñ¶ùÄÑµÃºÃµÄ." ¡¡¡¡Ëµ±Ï, Ö»¼û·ï½ã¶ùÐ¦µÀ:"ÕÅÒ¯Ò¯,ÎÒÃÇÑ¾Í·µÄ¼ÄÃû·û¶ùÄãÒ²²»»»È¥.Ç°¶ù¿÷Äã»¹ÓÐÄÇÃ´´óÁ³, ´ò·¢ÈËºÍÎÒÒª¶ì»Æ¶Ð×ÓÈ¥!Òª²»¸øÄã,ÓÖ¿ÖÅÂÄãÄÇÀÏÁ³ÉÏ¹ý²»È¥."ÕÅµÀÊ¿ºÇºÇ´óÐ¦µÀ: "ÄãÇÆ,ÎÒÑÛ»¨ÁË,Ò²Ã»¿´¼ûÄÌÄÌÔÚÕâÀï,Ò²Ã»µÀ¶àÐ».·ûÔçÒÑÓÐÁË,Ç°ÈÕÔ­ÒªËÍÈ¥µÄ,²»Ö¸ÍûÄïÄïÀ´×÷ºÃÊÂ,¾Í»ìÍüÁË,»¹ÔÚ·ðÇ°Õò×Å.´ýÎÒÈ¡À´."Ëµ×ÅÅÜµ½´óµîÉÏÈ¥,Ò»Ê±ÄÃÁËÒ»¸ö²èÅÌ,´î×Å´óºìòþ¶Ð¾­¸¤×Ó,ÍÐ³ö·ûÀ´.´ó½ã¶ùµÄÄÌ×Ó½ÓÁË·û .ÕÅµÀÊ¿·½Óû±§¹ý´ó½ã¶ùÀ´,Ö»¼û·ï½ãÐ¦µÀ:"Äã¾ÍÊÖÀïÄÃ³öÀ´°ÕÁË,ÓÖÓÃ¸öÅÌ×ÓÍÐ×Å. " ÕÅµÀÊ¿µÀ:"ÊÖÀï²»¸É²»¾»µÄ,ÔõÃ´ÄÃ,ÓÃÅÌ×Ó½à¾»Ð©."·ï½ã¶ùÐ¦µÀ:"ÄãÖ»¹ËÄÃ³öÅÌ×ÓÀ´,µ¹»£ÎÒÒ»Ìø.ÎÒ²»ËµÄãÊÇÎªËÍ·û,µ¹ÏóÊÇºÍÎÒÃÇ»¯²¼Ê©À´ÁË."ÖÚÈËÌýËµ,ºåÈ»Ò»Ð¦, Á¬¼ÖÕäÒ²ÕÆ²»×¡Ð¦ÁË.¼ÖÄ¸»ØÍ·µÀ:"ºï¶ùºï¶ù,Äã²»ÅÂÏÂ¸îÉàÍ·µØÓü?"·ï½ã¶ùÐ¦µÀ:"ÎÒÃÇÒ¯¶ùÃÇ²»Ïà¸É.ËûÔõÃ´³£³£µÄËµÎÒ¸Ã»ýÒõæï,³ÙÁË¾Í¶ÌÃüÄØ!"

¡¡¡¡ÕÅµÀÊ¿Ò²Ð¦µÀ:"ÎÒÄÃ³öÅÌ×ÓÀ´Ò»¾ÙÁ½ÓÃ,È´²»Îª»¯²¼Ê©,µ¹Òª½«¸ç¶ùµÄÕâÓñÇëÁËÏÂÀ´,ÍÐ³öÈ¥¸øÄÇÐ©Ô¶À´µÄµÀÓÑ²¢Í½×ÓÍ½ËïÃÇ¼ûÊ¶¼ûÊ¶."¼ÖÄ¸µÀ:"¼ÈÕâÃÇ×Å,ÄãÀÏÈË¼ÒÀÏÌì°ÎµØµÄÅÜÊ²Ã´, ¾Í´øËûÈ¥ÇÆÁË,½ÐËû½øÀ´,Æñ²»Ê¡ÊÂ?"ÕÅµÀÊ¿µÀ:"ÀÏÌ«Ì«²»ÖªµÀ, ¿´×ÅÐ¡µÀÊÇ°ËÊ®¶àËêµÄÈË,ÍÐÀÏÌ«Ì«µÄ¸£µ¹Ò²½¡×³,¶þÔòÍâÃæµÄÈË¶à,ÆøÎ¶ÄÑÎÅ, ¿öÊÇ¸öÊîÈÈµÄÌì,¸ç¶ùÊÜ²»¹ß,ÌÈ»ò¸ç¶ùÊÜÁËëç¤«ÆøÎ¶,µ¹Öµ¶àÁË."¼ÖÄ¸ÌýËµ,±ãÃü±¦ÓñÕªÏÂÍ¨ÁéÓñÀ´,·ÅÔÚÅÌÄÚ.ÄÇÕÅµÀÊ¿¾¤¾¤ÒµÒµµÄÓÃòþ¸¤×Óµæ×Å,ÅõÁË³öÈ¥.

¡¡¡¡ÕâÀï¼ÖÄ¸ÓëÖÚÈË¸÷´¦ÓÎÍæÁËÒ»»Ø,·½È¥ÉÏÂ¥.Ö»¼û¼ÖÕä»ØËµ:"ÕÅÒ¯Ò¯ËÍÁËÓñÀ´ÁË ."¸ÕËµ×Å,Ö»¼ûÕÅµÀÊ¿ÅõÁËÅÌ×Ó,×ßµ½¸úÇ°Ð¦µÀ:"ÖÚÈËÍÐÐ¡µÀµÄ¸£,¼ûÁË¸ç¶ùµÄÓñ,ÊµÔÚ¿Éº±.¶¼Ã»Ê²Ã´¾´ºØÖ®Îï,ÕâÊÇËûÃÇ¸÷ÈË´«µÀµÄ·¨Æ÷,¶¼Ô¸ÒâÎª¾´ºØÖ®Àñ.¸ç¶ù±ã²»Ï£º±, Ö»Áô×ÅÔÚ·¿ÀïÍçË£ÉÍÈË°Õ."¼ÖÄ¸ÌýËµ,ÏòÅÌÄÚ¿´Ê±,Ö»¼ûÒ²ÓÐ½ðè«,Ò²ÓÐÓñ¤©, »òÓÐÊÂÊÂÈçÒâ, »òÓÐËêËêÆ½°²,½ÔÊÇÖé´©±¦¹á,Óñ×Á½ðïÎ,¹²ÓÐÈýÎåÊ®¼þ.ÒòËµµÀ:"ÄãÒ²ºúÄÖ. ËûÃÇ³ö¼ÒÈËÊÇÄÇÀïÀ´µÄ,ºÎ±ØÕâÑù,Õâ²»ÄÜÊÕ."ÕÅµÀÊ¿Ð¦µÀ:"ÕâÊÇËûÃÇÒ»µã¾´ÐÄ,Ð¡µÀÒ²²»ÄÜ×èµ².ÀÏÌ«Ì«Èô²»ÁôÏÂ,Æñ²»½ÐËûÃÇ¿´×ÅÐ¡µÀÎ¢±¡,²»ÏóÊÇÃÅÏÂ³öÉíÁË. "¼ÖÄ¸ÌýÈç´ËËµ,·½ÃüÈË½ÓÁË. 

    http://www.hongloumengs.cn/hongloumeng/3/hongloumeng92.htm

»°ËµÁÖ÷ìÓñÓë±¦Óñ½Ç¿Úºó,Ò²×Ôºó»Ú,µ«ÓÖÎÞÈ¥¾ÍËûÖ®Àí,Òò´ËÈÕÒ¹ÃÆÃÆ,ÈçÓÐËùÊ§.×Ï¾é¶ÈÆäÒâ,ÄËÈ°µÀ:"ÈôÂÛÇ°ÈÕÖ®ÊÂ,¾¹ÊÇ¹ÃÄïÌ«¸¡ÔêÁËÐ©.±ðÈË²»Öª±¦ÓñÄÇÆ¢Æø,ÄÑµÀÔÛÃÇÒ²²»ÖªµÀµÄ.ÎªÄÇÓñÒ²²»ÊÇÄÖÁËÒ»ÔâÁ½ÔâÁË."÷ìÓñßýµÀ:"Äãµ¹À´ÌæÈËÅÉÎÒµÄ²»ÊÇ.ÎÒÔõÃ´¸¡ÔêÁË?"×Ï¾éÐ¦µÀ:"ºÃºÃµÄ,ÎªÊ²Ã´ÓÖ¼ôÁËÄÇËë×Ó?Æñ²»ÊÇ±¦ÓñÖ»ÓÐÈý·Ö²»ÊÇ, ¹ÃÄïµ¹ÓÐÆß·Ö²»ÊÇ.ÎÒ¿´ËûËØÈÕÔÚ¹ÃÄïÉíÉÏ¾ÍºÃ,½ÔÒò¹ÃÄïÐ¡ÐÔ¶ù, ³£ÒªÍáÅÉËû,²ÅÕâÃ´Ñù."

¡¡¡¡ÁÖ÷ìÓñÕýÓû´ð»°, Ö»ÌýÔºÍâ½ÐÃÅ.×Ï¾éÌýÁËÒ»Ìý,Ð¦µÀ:"ÕâÊÇ±¦ÓñµÄÉùÒô,Ïë±ØÊÇÀ´Åâ²»ÊÇÀ´ÁË. "ÁÖ÷ìÓñÌýÁËµÀ:"²»Ðí¿ªÃÅ!"×Ï¾éµÀ:"¹ÃÄïÓÖ²»ÊÇÁË.ÕâÃ´ÈÈÌì¶¾ÈÕÍ·µØÏÂ, É¹»µÁËËûÈçºÎÊ¹µÃÄØ!"¿ÚÀïËµ×Å,±ã³öÈ¥¿ªÃÅ,¹ûÈ»ÊÇ±¦Óñ.Ò»ÃæÈÃËû½øÀ´, Ò»ÃæÐ¦µÀ:"ÎÒÖ»µ±ÊÇ±¦¶þÒ¯ÔÙ²»ÉÏÎÒÃÇÕâÃÅÁË,Ë­ÖªÕâ»á×ÓÓÖÀ´ÁË."±¦ÓñÐ¦µÀ:"ÄãÃÇ°Ñ¼«Ð¡µÄÊÂµ¹Ëµ´óÁË.ºÃºÃµÄÎªÊ²Ã´²»À´?ÎÒ±ãËÀÁË,»êÒ²ÒªÒ»ÈÕÀ´Ò»°ÙÔâ.ÃÃÃÃ¿É´óºÃÁË?"×Ï¾éµÀ:"ÉíÉÏ²¡ºÃÁË,Ö»ÊÇÐÄÀïÆø²»´óºÃ."±¦ÓñÐ¦µÀ:"ÎÒÏþµÃÓÐÊ²Ã´Æø."Ò»ÃæËµ×Å,Ò»Ãæ½øÀ´,Ö»¼ûÁÖ÷ìÓñÓÖÔÚ´²ÉÏ¿Þ.

¡¡¡¡ÄÇÁÖ÷ìÓñ±¾²»Ôø¿Þ, Ìý¼û±¦ÓñÀ´,ÓÉ²»µÃÉËÁËÐÄ,Ö¹²»×¡¹öÏÂÀáÀ´.±¦ÓñÐ¦×Å×ß½ü´²À´,µÀ:"ÃÃÃÃÉíÉÏ¿É´óºÃÁË?"ÁÖ÷ìÓñÖ»¹ËÊÃÀá,²¢²»´ðÓ¦.±¦ÓñÒò±ã°¤ÔÚ´²ÑØÉÏ×øÁË, Ò»ÃæÐ¦µÀ:"ÎÒÖªµÀÃÃÃÃ²»ÄÕÎÒ.µ«Ö»ÊÇÎÒ²»À´,½ÐÅÔÈË¿´×Å,µ¹ÏóÊÇÔÛÃÇÓÖ°èÁË×ìµÄËÆµÄ. ÈôµÈËûÃÇÀ´È°ÔÛÃÇ,ÄÇÊ±½ÚÆñ²»ÔÛÃÇµ¹¾õÉú·ÖÁË?²»ÈçÕâ»á×Ó,ÄãÒª´òÒªÂî,Æ¾×ÅÄãÔõÃ´Ñù,Ç§Íò±ð²»ÀíÎÒ."Ëµ×Å,ÓÖ°Ñ"ºÃÃÃÃÃ"½ÐÁË¼¸ÍòÉù.ÁÖ÷ìÓñÐÄÀïÔ­ÊÇÔÙ²»Àí±¦ÓñµÄ,Õâ»á×Ó¼û±¦ÓñËµ±ð½ÐÈËÖªµÀËûÃÇ°èÁË×ì¾ÍÉú·ÖÁËËÆµÄÕâÒ»¾ä»°, ÓÖ¿É¼ûµÃ±ÈÈËÔ­Ç×½ü,ÒòÓÖ³Å²»×¡¿ÞµÀ:"ÄãÒ²²»ÓÃºåÎÒ.´Ó½ñÒÔºó,ÎÒÒ²²»¸ÒÇ×½ü¶þÒ¯, ¶þÒ¯Ò²È«µ±ÎÒÈ¥ÁË."±¦ÓñÌýÁËÐ¦µÀ:"ÄãÍùÄÇÈ¥ÄØ?"ÁÖ÷ìÓñµÀ:"ÎÒ»Ø¼ÒÈ¥."±¦ÓñÐ¦µÀ: "ÎÒ¸úÁËÄãÈ¥."ÁÖ÷ìÓñµÀ:"ÎÒËÀÁË."±¦ÓñµÀ:"ÄãËÀÁË,ÎÒ×öºÍÉÐ!"ÁÖ÷ìÓñÒ»ÎÅ´ËÑÔ,µÇÊ±½«Á³·ÅÏÂÀ´,ÎÊµÀ:"ÏëÊÇÄãÒªËÀÁË,ºúËµµÄÊÇÊ²Ã´!Äã¼Òµ¹ÓÐ¼¸¸öÇ×½ã½ãÇ×ÃÃÃÃÄØ,Ã÷¶ù¶¼ËÀÁË,Äã¼¸¸öÉí×ÓÈ¥×÷ºÍÉÐ?Ã÷¶ùÎÒµ¹°ÑÕâ»°¸æËß±ðÈËÈ¥ÆÀÆÀ."

¡¡¡¡±¦Óñ×ÔÖªÕâ»°ËµµÄÔì´ÎÁË,ºó»Ú²»À´, µÇÊ±Á³ÉÏºìÕÍÆðÀ´,µÍ×ÅÍ·²»¸ÒÔòÒ»Éù.ÐÒ¶øÎÝÀïÃ»ÈË. ÁÖ÷ìÓñÖ±µÉµÉµÄ³òÁËËû°ëÌì,ÆøµÄÒ»Éù¶ùÒ²Ëµ²»³öÀ´.¼û±¦Óñ±ïµÄÁ³ÉÏ×ÏÕÍ,±ãÒ§×ÅÑÀÓÃÖ¸Í·ºÝÃüµÄÔÚËû¶îÂ­ÉÏ´ÁÁËÒ»ÏÂ,ºßÁËÒ»Éù,Ò§ÑÀËµµÀ:"ÄãÕâ- ---"¸ÕËµÁËÁ½¸ö×Ö,±ãÓÖÌ¾ÁËÒ»¿ÚÆø,ÈÔÄÃÆðÊÖÅÁ×ÓÀ´éßÑÛÀá.±¦ÓñÐÄÀïÔ­ÓÐÎÞÏÞµÄÐÄÊÂ,ÓÖ¼æËµ´íÁË»°,Õý×Ôºó»Ú,ÓÖ¼û÷ìÓñ´ÁËûÒ»ÏÂ,ÒªËµÓÖËµ²»³öÀ´,×ÔÌ¾×ÔÆü,Òò´Ë×Ô¼ºÒ²ÓÐËù¸Ð, ²»¾õ¹öÏÂÀáÀ´.ÒªÓÃÅÁ×Ó¿«ÊÃ,²»ÏëÓÖÍüÁË´øÀ´,±ãÓÃÉÀÐäÈ¥éß.ÁÖ÷ìÓñËäÈ»¿Þ×Å,È´Ò»ÑÛ¿´¼ûÁË,¼ûËû´©×Å´ØÐÂÅººÏÉ´ÉÀ,¾¹È¥ÊÃÀá,±ãÒ»Ãæ×Ô¼ºÊÃ×ÅÀá, Ò»Ãæ»ØÉí½«Õí±ß´îµÄÒ»·½ç¯ÅÁ×ÓÄÃÆðÀ´, Ïò±¦Óñ»³ÀïÒ»Ë¤,Ò»Óï²»·¢, ÈÔÑÚÃæ×ÔÆü.±¦Óñ¼ûËûË¤ÁËÅÁ×ÓÀ´,Ã¦½Ó×¡ÊÃÁËÀá,ÓÖ°¤½üÇ°Ð©,ÉìÊÖÀ­ÁËÁÖ÷ìÓñÒ»Ö»ÊÖ,Ð¦µÀ:"ÎÒµÄÎåÔà¶¼ËéÁË, Äã»¹Ö»ÊÇ¿Þ.×ß°Õ,ÎÒÍ¬ÄãÍùÀÏÌ«Ì«¸úÇ°È¥."ÁÖ÷ìÓñ½«ÊÖÒ»Ë¤µÀ:" Ë­Í¬ÄãÀ­À­³¶³¶µÄ.Ò»Ìì´óËÆÒ»ÌìµÄ,»¹ÕâÃ´¤¬Æ¤ÀµÁ³µÄ,Á¬¸öµÀÀíÒ²²»ÖªµÀ."

¡¡¡¡Ò»¾äÃ»ËµÍê,Ö»Ìýº°µÀ:"ºÃÁË!"±¦ÁÖ¶þÈË²»·À,¶¼»£ÁËÒ»Ìø,»ØÍ·¿´Ê±,Ö»¼û·ï½ã¶ùÌøÁË½øÀ´,Ð¦µÀ:"ÀÏÌ«Ì«ÔÚÄÇÀï±§Ô¹Ìì±§Ô¹µØ,Ö»½ÐÎÒÀ´ÇÆÇÆÄãÃÇºÃÁËÃ»ÓÐ.ÎÒËµ²»ÓÃÇÆ,¹ý²»ÁËÈýÌì,ËûÃÇ×Ô¼º¾ÍºÃÁË.ÀÏÌ«Ì«ÂîÎÒ,ËµÎÒÀÁ.ÎÒÀ´ÁË,¹ûÈ»Ó¦ÁËÎÒµÄ»°ÁË.Ò²Ã»¼ûÄãÃÇÁ½¸öÈËÓÐÐ©Ê²Ã´¿É°èµÄ,ÈýÈÕºÃÁË,Á½ÈÕÄÕÁË,Ô½´óÔ½³ÉÁËº¢×ÓÁË! ÓÐÕâ»á×ÓÀ­×ÅÊÖ¿ÞµÄ,×ò¶ùÎªÊ²Ã´ÓÖ³ÉÁËÎÚÑÛ¼¦ÄØ!»¹²»¸úÎÒ×ß,µ½ÀÏÌ«Ì«¸úÇ°,½ÐÀÏÈË¼ÒÒ²·ÅÐ©ÐÄ."Ëµ×ÅÀ­ÁËÁÖ÷ìÓñ¾Í×ß.ÁÖ÷ìÓñ»ØÍ·½ÐÑ¾Í·ÃÇ,Ò»¸öÒ²Ã»ÓÐ.·ï½ãµÀ: "ÓÖ½ÐËûÃÇ×÷Ê²Ã´,ÓÐÎÒ·üÊÌÄãÄØ."Ò»ÃæËµ,Ò»ÃæÀ­ÁË¾Í×ß.±¦ÓñÔÚºóÃæ¸ú×Å³öÁËÔ°ÃÅ. µ½ÁË¼ÖÄ¸¸úÇ°,·ï½ãÐ¦µÀ:"ÎÒËµËûÃÇ²»ÓÃÈË·ÑÐÄ,×Ô¼º¾Í»áºÃµÄ.ÀÏ×æ×Ú²»ÐÅ, Ò»¶¨½ÐÎÒÈ¥ËµºÏ. ÎÒ¼°ÖÁµ½ÄÇÀïÒªËµºÏ,Ë­ÖªÁ½¸öÈËµ¹ÔÚÒ»´¦¶ÔÅâ²»ÊÇÁË.¶ÔÐ¦¶ÔËß,µ¹Ïó`»ÆÓ¥×¥×¡ÁËðÎ×ÓµÄ½Å',Á½¸ö¶¼¿ÛÁË»·ÁË,ÄÇÀï»¹ÒªÈËÈ¥ËµºÏ."ËµµÄÂúÎÝÀï¶¼Ð¦ÆðÀ´.

¡¡¡¡´ËÊ±±¦îÎÕýÔÚÕâÀï.ÄÇÁÖ÷ìÓñÖ»Ò»ÑÔ²»·¢,°¤×Å¼ÖÄ¸×øÏÂ.±¦ÓñÃ»ÉõËµµÄ,±ãÏò±¦îÎÐ¦µÀ: "´ó¸ç¸çºÃÈÕ×Ó,Æ«ÉúÎÒÓÖ²»ºÃÁË,Ã»±ðµÄÀñËÍ,Á¬¸öÍ·Ò²²»µÃ¿ÄÈ¥.´ó¸ç¸ç²»ÖªÎÒ²¡,µ¹ÏóÎÒÀÁ,ÍÆ¹Ê²»È¥µÄ.ÌÈ»òÃ÷¶ùÄÕÁË,½ã½ãÌæÎÒ·Ö±æ·Ö±æ."±¦îÎÐ¦µÀ: "ÕâÒ²¶àÊÂ.Äã±ãÒªÈ¥Ò²²»¸Ò¾ª¶¯,ºÎ¿öÉíÉÏ²»ºÃ,µÜÐÖÃÇÈÕÈÕÒ»´¦,Òª´æÕâ¸öÐÄµ¹Éú·ÖÁË."±¦ÓñÓÖÐ¦µÀ:"½ã½ãÖªµÀÌåÁÂÎÒ¾ÍºÃÁË."ÓÖµÀ:"½ã½ãÔõÃ´²»¿´Ï·È¥?"±¦îÎµÀ: "ÎÒÅÂÈÈ,¿´ÁËÁ½³ö,ÈÈµÄºÜ.Òª×ß,¿ÍÓÖ²»É¢.ÎÒÉÙ²»µÃÍÆÉíÉÏ²»ºÃ,¾ÍÀ´ÁË."±¦ÓñÌýËµ, ×Ô¼ºÓÉ²»µÃÁ³ÉÏÃ»ÒâË¼,Ö»µÃÓÖ´îÚ¨Ð¦µÀ:"¹Ö²»µÃËûÃÇÄÃ½ã½ã±ÈÑîåú,Ô­À´Ò²Ìå·áÇÓÈÈ."±¦îÎÌýËµ,²»ÓÉµÄ´óÅ­,´ýÒªÔõÑù,ÓÖ²»ºÃÔõÑù.»ØË¼ÁËÒ»»Ø,Á³ºìÆðÀ´, ±ãÀäÐ¦ÁËÁ½Éù,ËµµÀ:"ÎÒµ¹ÏóÑîåú,Ö»ÊÇÃ»Ò»¸öºÃ¸ç¸çºÃÐÖµÜ¿ÉÒÔ×÷µÃÑî¹úÖÒµÄ!"¶þÈËÕýËµ×Å,¿ÉÇÉÐ¡Ñ¾Í·µå¶ùÒò²»¼ûÁËÉÈ×Ó,ºÍ±¦îÎÐ¦µÀ:"±ØÊÇ±¦¹ÃÄï²ØÁËÎÒµÄ.ºÃ¹ÃÄï,ÉÍÎÒ°Õ."±¦îÎÖ¸ËûµÀ:"ÄãÒª×ÐÏ¸!ÎÒºÍÄãÍç¹ý,ÄãÔÙÒÉÎÒ.ºÍÄãËØÈÕÎûÆ¤Ð¦Á³µÄÄÇÐ©¹ÃÄïÃÇ¸úÇ°, Äã¸ÃÎÊËûÃÇÈ¥."ËµµÄ¸öµå¶ùÅÜÁË.±¦Óñ×ÔÖªÓÖ°Ñ»°ËµÔì´ÎÁË,µ±×ÅÐí¶àÈË,¸ü±È²ÅÔÚÁÖ÷ìÓñ¸úÇ°¸ü²»ºÃÒâË¼,±ã¼±»ØÉíÓÖÍ¬±ðÈË´îÚ¨È¥ÁË.

¡¡¡¡ÁÖ÷ìÓñÌý¼û±¦ÓñÞÉÂä±¦îÎ, ÐÄÖÐ×ÅÊµµÃÒâ,²ÅÒª´îÑÔÒ²³ÃÊÆ¶ùÈ¡¸öÐ¦,²»Ïëµå¶ùÒòÕÒÉÈ×Ó, ±¦îÎÓÖ·¢ÁËÁ½¾ä»°,Ëû±ã¸Ä¿ÚÐ¦µÀ:"±¦½ã½ã,ÄãÌýÁËÁ½³öÊ²Ã´Ï·?"±¦îÎÒò¼ûÁÖ÷ìÓñÃæÉÏÓÐµÃÒâÖ®Ì¬, Ò»¶¨ÊÇÌýÁË±¦Óñ·½²ÅÞÉÂäÖ®ÑÔ,ËìÁËËûµÄÐÄÔ¸,ºöÓÖ¼ûÎÊËûÕâ»°, ±ãÐ¦µÀ:"ÎÒ¿´µÄÊÇÀîåÓÂîÁËËÎ½­,ºóÀ´ÓÖÅâ²»ÊÇ."±¦Óñ±ãÐ¦µÀ:"½ã½ãÍ¨½ñ²©¹Å, É«É«¶¼ÖªµÀ,ÔõÃ´Á¬ÕâÒ»³öÏ·µÄÃû×ÖÒ²²»ÖªµÀ,¾ÍËµÁËÕâÃ´Ò»´®×Ó.Õâ½Ð<<¸º¾£Çë×ï>>."±¦îÎÐ¦µÀ:"Ô­À´Õâ½Ð×÷<<¸º¾£Çë×ï>>!ÄãÃÇÍ¨½ñ²©¹Å,²ÅÖªµÀ`¸º¾£Çë×ï ',ÎÒ²»ÖªµÀÊ²Ã´ÊÇ`¸º¾£Çë×ï'!"Ò»¾ä»°»¹Î´ËµÍê,±¦ÓñÁÖ÷ìÓñ¶þÈËÐÄÀïÓÐ²¡,ÌýÁËÕâ»°Ôç°ÑÁ³ÐßºìÁË. ·ï½ãÓÚÕâÐ©ÉÏËä²»Í¨´ï,µ«¼ûËûÈýÈËÐÎ¾°,±ãÖªÆäÒâ,±ãÒ²Ð¦×ÅÎÊÈËµÀ: "ÄãÃÇ´óÊîÌì,Ë­»¹³ÔÉú½ªÄØ?"ÖÚÈË²»½âÆäÒâ,±ãËµµÀ:"Ã»ÓÐ³ÔÉú½ª."·ç½ã¹ÊÒâÓÃÊÖÃþ×ÅÈù, ²ïÒìµÀ:"¼ÈÃ»ÈË³Ô½ª,ÔõÃ´ÕâÃ´À±À±µÄ?"±¦Óñ÷ìÓñ¶þÈËÌý¼ûÕâ»°,Ô½·¢²»ºÃ¹ýÁË.±¦îÎÔÙÒªËµ»°,¼û±¦ÓñÊ®·ÖÌÖÀ¢,ÐÎ¾°¸Ä±ä,Ò²¾Í²»ºÃÔÙËµ,Ö»µÃÒ»Ð¦ÊÕ×¡.±ðÈË×ÜÎ´½âµÃËûËÄ¸öÈËµÄÑÔÓï,Òò´Ë¸¶Ö®Á÷Ë®.

¡¡¡¡Ò»Ê±±¦îÎ·ï½ãÈ¥ÁË, ÁÖ÷ìÓñÐ¦Ïò±¦ÓñµÀ:"ÄãÒ²ÊÔ×Å±ÈÎÒÀûº¦µÄÈËÁË.Ë­¶¼ÏóÎÒÐÄ×¾¿Ú±¿µÄ, ÓÉ×ÅÈËËµÄØ."±¦ÓñÕýÒò±¦îÎ¶àÁËÐÄ,×Ô¼ºÃ»È¤,ÓÖ¼ûÁÖ÷ìÓñÀ´ÎÊ×ÅËû, Ô½·¢Ã»ºÃÆøÆðÀ´.´ýÒªËµÁ½¾ä,ÓÖ¿ÖÁÖ÷ìÓñ¶àÐÄ,Ëµ²»µÃÈÌ×ÅÆø,ÎÞ¾«´ò²ÉÒ»Ö±³öÀ´.¡¡¡¡Ë­ÖªÄ¿½ñÊ¢ÊîÖ®Ê±, ÓÖµ±Ôç·¹ÒÑ¹ý,¸÷´¦Ö÷ÆÍÈËµÈ¶à°ë¶¼ÒòÈÕ³¤Éñ¾ëÖ®Ê±,±¦Óñ±³×ÅÊÖ,µ½Ò»´¦,Ò»´¦Ñ»È¸ÎÞÎÅ.´Ó¼ÖÄ¸ÕâÀï³öÀ´,ÍùÎ÷×ßÁË´©ÌÃ,±ãÊÇ·ï½ãµÄÔºÂä.µ½ËûÃÇÔºÃÅÇ°, Ö»¼ûÔºÃÅÑÚ×Å.ÖªµÀ·ï½ãËØÈÕµÄ¹æ¾Ø,Ã¿µ½ÌìÈÈ,Îç¼äÒªÐªÒ»¸öÊ±³½µÄ,½øÈ¥²»±ã,Ëì½ø½ÇÃÅ,À´µ½Íõ·òÈËÉÏ·¿ÄÚ.Ö»¼û¼¸¸öÑ¾Í·×ÓÊÖÀïÄÃ×ÅÕëÏß,È´´òíï¶ùÄØ.Íõ·òÈËÔÚÀï¼äÁ¹é½ÉÏË¯×Å,½ðîË¶ù×øÔÚÅÔ±ß´·ÍÈ,Ò²Ø¿Ð±×ÅÑÛÂÒ»Ð.

¡¡¡¡±¦ÓñÇáÇáµÄ×ßµ½¸úÇ°, °ÑËû¶úÉÏ´øµÄ×¹×ÓÒ»Õª,½ðîË¶ùÕö¿ªÑÛ,¼ûÊÇ±¦Óñ.±¦ÓñÇÄÇÄµÄÐ¦µÀ:"¾ÍÀ§µÄÕâÃ´×Å?"½ðîËÃò×ìÒ»Ð¦,°ÚÊÖÁîËû³öÈ¥,ÈÔºÏÉÏÑÛ,±¦Óñ¼ûÁËËû, ¾ÍÓÐÐ©ÁµÁµ²»ÉáµÄ,ÇÄÇÄµÄÌ½Í·ÇÆÇÆÍõ·òÈËºÏ×ÅÑÛ,±ã×Ô¼ºÏòÉí±ßºÉ°üÀï´øµÄÏãÑ©Èó½òµ¤ÌÍÁË³öÀ´,±ãÏò½ðîË¶ù¿ÚÀïÒ»ËÍ.½ðîË¶ù²¢²»ÕöÑÛ,Ö»¹ÜàßÁË.±¦ÓñÉÏÀ´±ãÀ­×ÅÊÖ, ÇÄÇÄµÄÐ¦µÀ:"ÎÒÃ÷ÈÕºÍÌ«Ì«ÌÖÄã,ÔÛÃÇÔÚÒ»´¦°Õ."½ðîË¶ù²»´ð.±¦ÓñÓÖµÀ:"²»È»,µÈÌ«Ì«ÐÑÁËÎÒ¾ÍÌÖ."½ðîË¶ùÕö¿ªÑÛ,½«±¦ÓñÒ»ÍÆ,Ð¦µÀ:"ÄãÃ¦Ê²Ã´!`½ðô¢×ÓµôÔÚ¾®ÀïÍ·, ÓÐÄãµÄÖ»ÊÇÓÐÄãµÄ",Á¬Õâ¾ä»°ÓïÄÑµÀÒ²²»Ã÷°×?ÎÒµ¹¸æËßÄã¸öÇÉ×Ú¶ù,ÄãÍù¶«Ð¡Ôº×ÓÀïÄÃ»·¸ç¶ùÍ¬²ÊÔÆÈ¥. "±¦ÓñÐ¦µÀ:"Æ¾ËûÔõÃ´È¥°Õ,ÎÒÖ»ÊØ×ÅÄã."Ö»¼ûÍõ·òÈË·­ÉíÆðÀ´,ÕÕ½ðîË¶ùÁ³ÉÏ¾Í´òÁË¸ö×ì°Í×Ó,Ö¸×ÅÂîµÀ:"ÏÂ×÷Ð¡æ½¸¾,ºÃºÃµÄÒ¯ÃÇ, ¶¼½ÐÄã½Ì»µÁË."±¦Óñ¼ûÍõ·òÈËÆðÀ´,ÔçÒ»ÁïÑÌÈ¥ÁË.

¡¡¡¡ÕâÀï½ðîË¶ù°ë±ßÁ³»ðÈÈ,Ò»Éù²»¸ÒÑÔÓï.µÇÊ±ÖÚÑ¾Í·Ìý¼ûÍõ·òÈËÐÑÁË,¶¼Ã¦½øÀ´.Íõ·òÈË±ã½ÐÓñîË¶ù: "°ÑÄãÂè½ÐÀ´,´ø³öÄã½ã½ãÈ¥."½ðîË¶ùÌýËµ,Ã¦¹òÏÂ¿ÞµÀ:"ÎÒÔÙ²»¸ÒÁË. Ì«Ì«Òª´òÂî,Ö»¹Ü·¢Âä,±ð½ÐÎÒ³öÈ¥¾ÍÊÇÌì¶÷ÁË.ÎÒ¸úÁËÌ«Ì«Ê®À´Äê,Õâ»á×ÓÄì³öÈ¥,ÎÒ»¹¼ûÈË²»¼ûÈËÄØ!"Íõ·òÈË¹ÌÈ»ÊÇ¸ö¿íÈÊ´ÈºñµÄÈË,´ÓÀ´²»Ôø´ò¹ýÑ¾Í·ÃÇÒ»ÏÂ, ½ñºö¼û½ðîË¶ùÐÐ´ËÎÞ³ÜÖ®ÊÂ,´ËÄËÆ½Éú×îºÞÕß,¹ÊÆø·Þ²»¹ý,´òÁËÒ»ÏÂ,ÂîÁË¼¸¾ä.Ëä½ðîË¶ù¿àÇó,Òà²»¿ÏÊÕÁô,µ½µ×»½ÁË½ðîË¶ùÖ®Ä¸°×ÀÏÏ±¸¾À´ÁìÁËÏÂÈ¥.ÄÇ½ðîË¶ùº¬ÐßÈÌÈèµÄ³öÈ¥,²»ÔÚ»°ÏÂ.

¡¡¡¡ÇÒËµÄÇ±¦Óñ¼ûÍõ·òÈËÐÑÀ´,×Ô¼ºÃ»È¤,Ã¦½ø´ó¹ÛÔ°À´.Ö»¼û³àÈÕµ±¿Õ,Ê÷ÒõºÏµØ, Âú¶ú²õÉù, ¾²ÎÞÈËÓï.¸Õµ½ÁËÇ¾Þ±»¨¼Ü,Ö»ÌýÓÐÈËßìÒ­Ö®Éù.±¦ÓñÐÄÖÐÒÉ»ó,±ãÕ¾×¡Ï¸Ìý, ¹ûÈ»¼ÜÏÂÄÇ±ßÓÐÈË.Èç½ñÎåÔÂÖ®¼Ê,ÄÇÇ¾Þ±ÕýÊÇ»¨Ò¶Ã¯Ê¢Ö®¼Ê,±¦Óñ±ãÇÄÇÄµÄ¸ô×ÅÀé°Ê¶´¶ùÒ»¿´, Ö»¼ûÒ»¸öÅ®º¢×Ó¶×ÔÚ»¨ÏÂ,ÊÖÀïÄÃ×Å¸ùçºÍ·µÄô¢×ÓÔÚµØÏÂ¿ÙÍÁ, Ò»ÃæÇÄÇÄµÄÁ÷Àá,±¦ÓñÐÄÖÐÏëµÀ:"ÄÑµÀÕâÒ²ÊÇ¸ö³ÕÑ¾Í·,ÓÖÏóò­¶ùÀ´Ôá»¨²»³É?"ÒòÓÖ×ÔÌ¾µÀ: "ÈôÕæÒ²Ôá»¨,¿ÉÎ½`¶«Ê©Ð§ò­',²»µ«²»ÎªÐÂÌØ,ÇÒ¸ü¿ÉÑáÁË."Ïë±Ï,±ãÒª½ÐÄÇÅ®×Ó, Ëµ:"Äã²»ÓÃ¸ú×ÅÄÇÁÖ¹ÃÄïÑ§ÁË."»°Î´³ö¿Ú,ÐÒ¶øÔÙ¿´Ê±,ÕâÅ®º¢×ÓÃæÉú,²»ÊÇ¸öÊÌ¶ù,µ¹ÏóÊÇÄÇÊ®¶þ¸öÑ§Ï·µÄÅ®º¢×ÓÖ®ÄÚµÄ,È´±æ²»³öËûÊÇÉúµ©¾»³óÄÇÒ»¸ö½ÇÉ«À´. ±¦ÓñÃ¦°ÑÉàÍ·Ò»Éì,½«¿ÚÑÚ×¡,×Ô¼ºÏëµÀ:"ÐÒ¶ø²»ÔøÔì´Î.ÉÏÁ½´Î½ÔÒòÔì´ÎÁË, ò­¶ùÒ²ÉúÆø, ±¦¶ùÒ²¶àÐÄ,Èç½ñÔÙµÃ×ïÁËËûÃÇ,Ô½·¢Ã»ÒâË¼ÁË."Ò»ÃæÏë,Ò»ÃæÓÖºÞÈÏ²»µÃÕâ¸öÊÇË­.ÔÙÁôÉñÏ¸¿´,Ö»¼ûÕâÅ®º¢×ÓÃ¼õ¾´ºÉ½,ÑÛò­ÇïË®,Ãæ±¡ÑüÏË,ôÁôÁæÃæÃ, ´óÓÐÁÖ÷ìÓñÖ®Ì¬.±¦ÓñÔçÓÖ²»ÈÌÆúËû¶øÈ¥,Ö»¹Ü³Õ¿´.Ö»¼ûËûËäÈ»ÓÃ½ðô¢»®µØ,²¢²»ÊÇ¾òÍÁÂñ»¨,¾¹ÊÇÏòÍÁÉÏ»­×Ö.±¦ÓñÓÃÑÛËæ×Åô¢×ÓµÄÆðÂä,Ò»Ö±Ò»»­Ò»µãÒ»¹´µÄ¿´ÁËÈ¥, ÊýÒ»Êý,Ê®°Ë±Ê.×Ô¼ºÓÖÔÚÊÖÐÄÀïÓÃÖ¸Í·°´×ÅËû·½²ÅÏÂ±ÊµÄ¹æ¾ØÐ´ÁË,²ÂÊÇ¸öÊ²Ã´×Ö.Ð´³ÉÒ»Ïë,Ô­À´¾ÍÊÇ¸öÇ¾Þ±»¨µÄ"Ç¾"×Ö.±¦ÓñÏëµÀ:"±Ø¶¨ÊÇËûÒ²Òª×÷Ê«Ìî´Ê.Õâ»á×Ó¼ûÁËÕâ»¨, ÒòÓÐËù¸Ð,»òÕßÅ¼³ÉÁËÁ½¾ä,Ò»Ê±ÐËÖÁ¿ÖÍü,ÔÚµØÏÂ»­×ÅÍÆÇÃ,Ò²Î´¿ÉÖª.ÇÒ¿´Ëûµ×ÏÂÔÙÐ´Ê²Ã´."Ò»ÃæÏë,Ò»ÃæÓÖ¿´,Ö»¼ûÄÇÅ®º¢×Ó»¹ÔÚÄÇÀï»­ÄØ,»­À´»­È¥, »¹ÊÇ¸ö"Ç¾"×Ö.ÔÙ¿´,»¹ÊÇ¸ö"Ç¾"×Ö.ÀïÃæµÄÔ­ÊÇÔçÒÑ³ÕÁË,»­ÍêÒ»¸öÓÖ»­Ò»¸ö, ÒÑ¾­»­ÁËÓÐ¼¸Ç§¸ö"Ç¾".ÍâÃæµÄ²»¾õÒ²¿´³ÕÁË,Á½¸öÑÛ¾¦Öé¶ùÖ»¹ÜËæ×Åô¢×Ó¶¯, ÐÄÀïÈ´Ïë: "ÕâÅ®º¢×ÓÒ»¶¨ÓÐÊ²Ã´»°Ëµ²»³öÀ´µÄ´óÐÄÊÂ,²ÅÕâÑù¸öÐÎ¾°.ÍâÃæ¼ÈÊÇÕâ¸öÐÎ¾°,ÐÄÀï²»ÖªÔõÃ´°¾¼å.¿´ËûµÄÄ£Ñù¶ùÕâ°ãµ¥±¡,ÐÄÀïÄÇÀï»¹¸éµÄ×¡°¾¼å.¿ÉºÞÎÒ²»ÄÜÌæÄã·ÖÐ©¹ýÀ´."

¡¡¡¡·üÖÐÒõÇç²»¶¨, Æ¬ÔÆ¿ÉÒÔÖÁÓê,ºöÒ»ÕóÁ¹·ç¹ýÁË,à§à§µÄÂäÏÂÒ»ÕóÓêÀ´.±¦Óñ¿´×ÅÄÇÅ®×ÓÍ·ÉÏµÎÏÂË®À´,É´ÒÂÉÑµÇÊ±ÊªÁË.±¦ÓñÏëµÀ:"ÕâÊ±ÏÂÓê.ËûÕâ¸öÉí×Ó,ÈçºÎ½ûµÃÖèÓêÒ»¼¤!"Òò´Ë½û²»×¡±ãËµµÀ:"²»ÓÃÐ´ÁË.Äã¿´ÏÂ´óÓê,ÉíÉÏ¶¼ÊªÁË."ÄÇÅ®º¢×ÓÌýËµµ¹»£ÁËÒ»Ìø, Ì§Í·Ò»¿´,Ö»¼û»¨ÍâÒ»¸öÈË½ÐËû²»ÒªÐ´ÁË,ÏÂ´óÓêÁË.Ò»Ôò±¦ÓñÁ³Ãæ¿¡Ðã,¶þÔò»¨Ò¶·±Ã¯,ÉÏÏÂ¾ã±»Ö¦Ò¶Òþ×¡,¸ÕÂ¶×Å°ë±ßÁ³,ÄÇÅ®º¢×ÓÖ»µ±ÊÇ¸öÑ¾Í·, ÔÙ²»ÏëÊÇ±¦Óñ, ÒòÐ¦µÀ:"¶àÐ»½ã½ãÌáÐÑÁËÎÒ.ÄÑµÀ½ã½ãÔÚÍâÍ·ÓÐÊ²Ã´ÕÚÓêµÄ?"Ò»¾äÌáÐÑÁË±¦Óñ,"àÈÓ´"ÁËÒ»Éù,²Å¾õµÃ»ëÉí±ùÁ¹.µÍÍ·Ò»¿´,×Ô¼ºÉíÉÏÒ²¶¼ÊªÁË.ËµÉù" ²»ºÃ",Ö»µÃÒ»ÆøÅÜ»ØâùºìÔºÈ¥ÁË,ÐÄÀïÈ´»¹¼Ç¹Ò×ÅÄÇÅ®º¢×ÓÃ»´¦±ÜÓê.

¡¡¡¡Ô­À´Ã÷ÈÕÊÇ¶ËÑô½Ú,ÄÇÎÄ¹ÙµÈÊ®¶þ¸öÅ®×Ó¶¼·ÅÁËÑ§,½øÔ°À´¸÷´¦ÍçË£.¿ÉÇÉÐ¡Éú±¦¹Ù,Õýµ©Óñ¹ÙµÈÁ½¸öÅ®º¢×Ó,ÕýÔÚâùºìÔººÍÏ®ÈËÍæÐ¦,±»´óÓê×è×¡.´ó¼Ò°Ñ¹µ¶ÂÁË, Ë®»ýÔÚÔºÄÚ,°ÑÐ©ÂÌÍ·Ñ¼,»¨¤®¤¯,²ÊÔ§Ñì,×½µÄ×½,¸ÏµÄ¸Ï,·ìÁË³á°ò,·ÅÔÚÔºÄÚÍçË£, ½«ÔºÃÅ¹ØÁË.Ï®ÈËµÈ¶¼ÔÚÓÎÀÈÉÏÎûÐ¦.

¡¡¡¡±¦Óñ¼û¹Ø×ÅÃÅ,±ãÒÔÊÖ¿ÛÃÅ,ÀïÃæÖîÈËÖ»¹ËÐ¦,ÄÇÀïÌý¼û.½ÐÁË°ëÈÕ,ÅÄµÄÃÅÉ½Ïì, ÀïÃæ·½Ìý¼ûÁË,¹ÀÁÂ×Å±¦ÓñÕâ»á×ÓÔÙ²»»ØÀ´µÄ.Ï®ÈËÐ¦µÀ:"Ë­Õâ»á×Ó½ÐÃÅ,Ã»ÈË¿ªÈ¥. "±¦ÓñµÀ:"ÊÇÎÒ."÷êÔÂµÀ:"ÊÇ±¦¹ÃÄïµÄÉùÒô."Ççö©µÀ:"ºúËµ!±¦¹ÃÄïÕâ»á×Ó×öÊ²Ã´À´."Ï®ÈËµÀ:"ÈÃÎÒ¸ô×ÅÃÅ·ì¶ùÇÆÇÆ,¿É¿ª¾Í¿ª,Òª²»¿É¿ª,½ÐËûÁÜ×ÅÈ¥."Ëµ×Å,±ãË³×ÅÓÎÀÈµ½ÃÅÇ°, ÍùÍâÒ»ÇÆ,Ö»¼û±¦ÓñÁÜµÄÓê´ò¼¦Ò»°ã.Ï®ÈË¼ûÁËÓÖÊÇ×ÅÃ¦ÓÖÊÇ¿ÉÐ¦, Ã¦¿ªÁËÃÅ,Ð¦µÄÍä×ÅÑüÅÄÊÖµÀ:"ÕâÃ´´óÓêµØÀïÅÜÊ²Ã´?ÄÇÀïÖªµÀÒ¯»ØÀ´ÁË."

¡¡¡¡±¦ÓñÒ»¶Ç×ÓÃ»ºÃÆø,ÂúÐÄÀïÒª°Ñ¿ªÃÅµÄÌß¼¸½Å,¼°¿ªÁËÃÅ,²¢²»¿´ÕæÊÇË­,»¹Ö»µ±ÊÇÄÇÐ©Ð¡Ñ¾Í·×ÓÃÇ, ±ãÌ§ÍÈÌßÔÚÀßÉÏ.Ï®ÈË"àÈÓ´"ÁËÒ»Éù.±¦Óñ»¹ÂîµÀ:"ÏÂÁ÷¶«Î÷ÃÇ! ÎÒËØÈÕµ£´ýÄãÃÇµÃÁËÒâ,Ò»µã¶ùÒ²²»ÅÂ,Ô½·¢ÄÃÎÒÈ¡Ð¦¶ùÁË."¿ÚÀïËµ×Å,Ò»µÍÍ·¼ûÊÇÏ®ÈË¿ÞÁË,·½ÖªÌß´íÁË,Ã¦Ð¦µÀ:"àÈÓ´,ÊÇÄãÀ´ÁË!ÌßÔÚÄÇÀïÁË?"Ï®ÈË´ÓÀ´²»ÔøÊÜ¹ý´ó»°µÄ,½ñ¶ùºö¼û±¦ÓñÉúÆøÌßËûÒ»ÏÂ,ÓÖµ±×ÅÐí¶àÈË,ÓÖÊÇÐß,ÓÖÊÇÆø,ÓÖÊÇÌÛ,ÕæÒ»Ê±ÖÃÉíÎÞµØ.´ýÒªÔõÃ´Ñù,ÁÏ×Å±¦ÓñÎ´±ØÊÇ°²ÐÄÌßËû,ÉÙ²»µÃÈÌ×ÅËµµÀ:"Ã»ÓÐÌß×Å.»¹²»»»ÒÂÉÑÈ¥. "±¦ÓñÒ»Ãæ½ø·¿À´½âÒÂ,Ò»ÃæÐ¦µÀ:"ÎÒ³¤ÁËÕâÃ´´ó,½ñÈÕÊÇÍ·Ò»Ôâ¶ùÉúÆø´òÈË,²»Ïë¾ÍÆ«Óö¼ûÁËÄã!"Ï®ÈËÒ»ÃæÈÌÍ´»»ÒÂÉÑ,Ò»ÃæÐ¦µÀ:"ÎÒÊÇ¸öÆðÍ·¶ùµÄÈË, ²»ÂÛÊÂ´óÊÂÐ¡ÊÂºÃÊÂ´õ,×ÔÈ»Ò²¸Ã´ÓÎÒÆð.µ«Ö»ÊÇ±ðËµ´òÁËÎÒ,Ã÷¶ùË³ÁËÊÖÒ²´òÆð±ðÈËÀ´."±¦ÓñµÀ:"ÎÒ²ÅÒ²²»ÊÇ°²ÐÄ."Ï®ÈËµÀ:"Ë­ËµÄãÊÇ°²ÐÄÁË!ËØÈÕ¿ªÃÅ¹ØÃÅ,¶¼ÊÇÄÇÆðÐ¡Ñ¾Í·×ÓÃÇµÄÊÂ.ËûÃÇÊÇº©Æ¤¹ßÁËµÄ,ÔçÒÑºÞµÄÈËÑÀÑ÷Ñ÷,ËûÃÇÒ²Ã»¸öÅÂ¾å¶ù.Äãµ±ÊÇËûÃÇ,ÌßÒ»ÏÂ×Ó,»£»£ËûÃÇÒ²ºÃÐ©.²Å¸ÕÊÇÎÒÌÔÆø,²»½Ð¿ªÃÅµÄ."

¡¡¡¡Ëµ×Å,ÄÇÓêÒÑ×¡ÁË,±¦¹Ù,Óñ¹ÙÒ²ÔçÈ¥ÁË.Ï®ÈËÖ»¾õÀßÏÂÌÛµÄÐÄÀï·¢ÄÖ,Íí·¹Ò²²»ÔøºÃÉú³Ô. ÖÁÍí¼äÏ´ÔèÊ±ÍÑÁËÒÂ·þ,Ö»¼ûÀßÉÏÇàÁËÍë´óÒ»¿é,×Ô¼ºµ¹»£ÁËÒ»Ìø,ÓÖ²»ºÃÉùÕÅ. Ò»Ê±Ë¯ÏÂ,ÃÎÖÐ×÷Í´,ÓÉ²»µÃ"àÈÓ´"Ö®Éù´ÓË¯ÖÐºß³ö.±¦ÓñËäËµ²»ÊÇ°²ÐÄ, Òò¼ûÏ®ÈËÀÁÀÁµÄ, Ò²Ë¯²»°²ÎÈ.ºöÒ¹¼äÌýµÃ"àÈÓ´",±ãÖªÌßÖØÁË,×Ô¼ºÏÂ´²ÇÄÇÄµÄ±üµÆÀ´ÕÕ.¸Õµ½´²Ç°,Ö»¼ûÏ®ÈËËÔÁËÁ½Éù,ÍÂ³öÒ»¿ÚÌµÀ´,"àÈÓ´"Ò»Éù,Õö¿ªÑÛ¼ûÁË±¦Óñ, µ¹»£ÁËÒ»ÌøµÀ:"×÷Ê²Ã´?"±¦ÓñµÀ:"ÄãÃÎÀï`àÈÓ´',±Ø¶¨ÌßÖØÁË.ÎÒÇÆÇÆ."Ï®ÈËµÀ:" ÎÒÍ·ÉÏ·¢ÔÎ,É¤×ÓÀïÓÖÐÈÓÖÌð,Äãµ¹ÕÕÒ»ÕÕµØÏÂ°Õ."±¦ÓñÌýËµ,¹ûÈ»³ÖµÆÏòµØÏÂÒ»ÕÕ, Ö»¼ûÒ»¿ÚÏÊÑªÔÚµØ. ±¦Óñ»ÅÁË,Ö»Ëµ"ÁË²»µÃÁË!"Ï®ÈË¼ûÁË,Ò²¾ÍÐÄÁ¹ÁË°ë½Ø.ÒªÖª¶ËµÄ,ÇÒÌýÏÂ»Ø·Ö½â.

    http://www.hongloumengs.cn/hongloumeng/3/hongloumeng91.htm

»°ËµÏ®ÈË¼ûÁË×Ô¼ºÍÂµÄÏÊÑªÔÚµØ,Ò²¾ÍÀäÁË°ë½Ø,Ïë×ÅÍùÈÕ³£ÌýÈËËµ:"ÉÙÄêÍÂÑª,ÄêÔÂ²»±£,×ÝÈ»Ãü³¤,ÖÕÊÇ·ÏÈËÁË."ÏëÆð´ËÑÔ ,²»¾õ½«ËØÈÕÏë×ÅºóÀ´ÕùÈÙ¿äÒ«Ö®ÐÄ¾¡½Ô»ÒÁË,ÑÛÖÐ²»¾õµÎÏÂÀáÀ´.±¦Óñ¼ûËû¿ÞÁË,Ò²²»¾õÐÄËáÆðÀ´,ÒòÎÊµÀ:"ÄãÐÄÀï¾õµÄÔõÃ´Ñù?"Ï®ÈËÃãÇ¿Ð¦µÀ:"ºÃºÃµÄ,¾õÔõÃ´ÄØ!"±¦ÓñµÄÒâË¼¼´¿Ì±ãÒª½ÐÈËÌÌ»Æ¾Æ, ÒªÉ½ÑòÑªÀè¶´ÍèÀ´.Ï®ÈËÀ­ÁËËûµÄÊÖ,Ð¦µÀ:"ÄãÕâÒ»ÄÖ²»´ò½ô,ÄÖÆð¶àÉÙÈËÀ´,µ¹±§Ô¹ÎÒÇá¿ñ.·ÖÃ÷ÈË²»ÖªµÀ,µ¹ÄÖµÄÈËÖªµÀÁË,ÄãÒ²²»ºÃ, ÎÒÒ²²»ºÃ. Õý¾­Ã÷¶ùÄã´ò·¢Ð¡×ÓÎÊÎÊÍõÌ«Ò½È¥,Åªµã×ÓÒ©³Ô³Ô¾ÍºÃÁË.ÈË²»Öª¹í²»¾õµÄ¿É²»ºÃ?"±¦ÓñÌýÁËÓÐÀí,Ò²Ö»µÃ°ÕÁË,Ïò°¸ÉÏÕåÁË²èÀ´,¸øÏ®ÈËÊþÁË¿Ú.Ï®ÈËÖªµÀ±¦ÓñÐÄÄÚÊÇ²»°²ÎÈµÄ,´ýÒª²»½ÐËû·üÊÌ,ËûÓÖ±Ø²»ÒÀ,¶þÔò¶¨Òª¾ª¶¯±ðÈË,²»ÈçÓÉËûÈ¥°Õ : Òò´ËÖ»ÔÚé½ÉÏÓÉ±¦ÓñÈ¥·üÊÌ.Ò»½»Îå¸ü,±¦ÓñÒ²¹Ë²»µÄÊáÏ´,Ã¦´©ÒÂ³öÀ´,½«Íõ¼ÃÈÊ½ÐÀ´, Ç××ÔÈ·ÎÊ.Íõ¼ÃÈÊÎÊÔ­¹Ê,²»¹ýÊÇÉËËð,±ãËµÁË¸öÍèÒ©µÄÃû×Ö,ÔõÃ´·þ,ÔõÃ´·ó. ±¦Óñ¼ÇÁË,»ØÔ°ÒÀ·½µ÷ÖÎ.²»ÔÚ»°ÏÂ.

¡¡¡¡ÕâÈÕÕýÊÇ¶ËÑô¼Ñ½Ú, ÆÑ°¬ô¢ÃÅ,»¢·ûÏµ±Û.Îç¼ä,Íõ·òÈËÖÎÁË¾ÆÏ¯,ÇëÑ¦¼ÒÄ¸Å®µÈÉÍÎç.±¦Óñ¼û±¦îÎµ­µ­µÄ,Ò²²»ºÍËûËµ»°,×ÔÖªÊÇ×ò¶ùµÄÔ­¹Ê.Íõ·òÈË¼û±¦ÓñÃ»¾«´ò²Ê , Ò²Ö»µ±ÊÇ½ðîË¶ù×òÈÕÖ®ÊÂ,ËûÃ»ºÃÒâË¼µÄ,Ô½·¢²»ÀíËû.ÁÖ÷ìÓñ¼û±¦ÓñÀÁÀÁµÄ,Ö»µ±ÊÇËûÒòÎªµÃ×ïÁË±¦îÎµÄÔ­¹Ê, ÐÄÖÐ²»×ÔÔÚ,ÐÎÈÝÒ²¾ÍÀÁÀÁµÄ.·ï½ã×òÈÕÍí¼äÍõ·òÈË¾Í¸æËßÁËËû±¦Óñ½ðîËµÄÊÂ, ÖªµÀÍõ·òÈË²»×ÔÔÚ,×Ô¼ºÈçºÎ¸ÒËµÐ¦,Ò²¾ÍËæ×ÅÍõ·òÈËµÄÆøÉ«ÐÐÊÂ, ¸ü¾õµ­µ­µÄ.¼ÖÓ­´ºæ¢ÃÃ¼ûÖÚÈËÎÞÒâË¼,Ò²¶¼ÎÞÒâË¼ÁË.Òò´Ë,´ó¼Ò×øÁËÒ»×ø¾ÍÉ¢ÁË.

¡¡¡¡ÁÖ÷ìÓñÌìÐÔÏ²É¢²»Ï²¾Û.ËûÏëµÄÒ²ÓÐ¸öµÀÀí,ËûËµ,"ÈËÓÐ¾Û¾ÍÓÐÉ¢,¾ÛÊ±»¶Ï²,µ½É¢Ê±Æñ²»ÀäÇå?¼ÈÇåÀäÔòÉË¸Ð,ËùÒÔ²»Èçµ¹ÊÇ²»¾ÛµÄºÃ.±ÈÈçÄÇ»¨¿ªÊ±ÁîÈË°®Ä½,Ð»Ê±ÔòÔöã°âê, ËùÒÔµ¹ÊÇ²»¿ªµÄºÃ."¹Ê´ËÈËÒÔÎªÏ²Ö®Ê±,Ëû·´ÒÔÎª±¯.ÄÇ±¦ÓñµÄÇéÐÔÖ»Ô¸³£¾Û, ÉúÅÂÒ»Ê±É¢ÁËÌí±¯,ÄÇ»¨Ö»Ô¸³£¿ª,ÉúÅÂÒ»Ê±Ð»ÁËÃ»È¤;Ö»µ½óÛÉ¢»¨Ð»,ËäÓÐÍòÖÖ±¯ÉË,Ò²¾ÍÎÞ¿ÉÈçºÎÁË.Òò´Ë,½ñÈÕÖ®óÛ,´ó¼ÒÎÞÐËÉ¢ÁË,ÁÖ÷ìÓñµ¹²»¾õµÃ,µ¹ÊÇ±¦ÓñÐÄÖÐÃÆÃÆ²»ÀÖ, »ØÖÁ×Ô¼º·¿ÖÐ³¤Óõ¶ÌÌ¾.Æ«ÉúÇçö©ÉÏÀ´»»ÒÂ·þ,²»·ÀÓÖ°ÑÉÈ×ÓÊ§ÁËÊÖµøÔÚµØÏÂ,½«¹É×ÓµøÕÛ.±¦ÓñÒòÌ¾µÀ:"´À²Å,´À²Å!½«À´ÔõÃ´Ñù?Ã÷ÈÕÄã×Ô¼ºµ±¼ÒÁ¢ÊÂ, ÄÑµÀÒ²ÊÇÕâÃ´¹ËÇ°²»¹ËºóµÄ?"Ççö©ÀäÐ¦µÀ:"¶þÒ¯½üÀ´Æø´óµÄºÜ,ÐÐ¶¯¾Í¸øÁ³×ÓÇÆ.Ç°¶ùÁ¬Ï®ÈË¶¼´òÁË,½ñ¶ùÓÖÀ´Ñ°ÎÒÃÇµÄ²»ÊÇ.ÒªÌßÒª´òÆ¾Ò¯È¥.¾ÍÊÇµøÁËÉÈ×Ó,Ò²ÊÇÆ½³£µÄÊÂ.ÏÈÊ±Á¬ÄÇÃ´ÑùµÄ²£Á§¸×,Âêè§Íë²»ÖªÅª»µÁË¶àÉÙ,Ò²Ã»¼û¸ö´óÆø¶ù,Õâ»á×ÓÒ»°ÑÉÈ×Ó¾ÍÕâÃ´×ÅÁË. ºÎ¿àÀ´!ÒªÏÓÎÒÃÇ¾Í´ò·¢ÎÒÃÇ,ÔÙÌôºÃµÄÊ¹.ºÃÀëºÃÉ¢µÄ,µ¹²»ºÃ?" ±¦ÓñÌýÁËÕâÐ©»°,ÆøµÄ»ëÉíÂÒÕ½,ÒòËµµÀ:"Äã²»ÓÃÃ¦,½«À´ÓÐÉ¢µÄÈÕ×Ó!"
[truncated: 1,242,156 more chars]
