# Supplementary material for: Long-Range Correlations in Sentence Series from A Story of the Stone
Source: PLoS One. 2016 Sep 20;11(9):e0162423. doi: 10.1371/journal.pone.0162423 (PMC5029871; doi:10.1371/journal.pone.0162423)
Supplement: S2 File — Code for de-trended fluctuation analysis. (M) [file pone.0162423.s002.m]

function [result]=DCCA(series1,series2,polyorder)
N=length(series1);
SER1=zeros(N,1);
SER2=zeros(N,1);
SER1(1)=series1(1);
SER2(1)=series2(1);
for i=2:N %profile series
    SER1(i)=SER1(i-1)+series1(i);
    SER2(i)=SER2(i-1)+series2(i);
end

%window size
abc=0;
nnn=0;
while abc<N/3
    nnn=nnn+1;
    W(nnn,1)=ceil(1.2^nnn);
    abc=W(nnn,1);
end
WI=unique(W);
index=find(WI>=polyorder+3);
WIN=WI(index);
length(WIN)

for i=1:length(WIN)
    i
    for j=1:WIN(i)
        T(j,1)=j;
    end
    D=0;
    for j=1:N-WIN(i)+1
        X=SER1(j:j+WIN(i)-1);
        Y=SER2(j:j+WIN(i)-1);
        px=polyfit(T,X,polyorder);
        py=polyfit(T,Y,polyorder);
        pxv=polyval(px,T);
        pyv=polyval(py,T);
        for j0=1:WIN(i)
            D=D+abs((X(j0)-pxv(j0))*(Y(j0)-pyv(j0)));
        end
    end
    result(i,1)=WIN(i);
    result(i,2)=sqrt(D/(N-WIN(i)+1)/WIN(i));
end

            
        
        
        
        
        
        
        
    


    

    


    
